# Supplementary material for: Dynamics of Small Non-coding RNA Profiles and the Intestinal Microbiome of High and Low Weight Chickens
Source: Front Microbiol. 2022 Jun 30;13:916280. doi: 10.3389/fmicb.2022.916280 (PMC9279615; doi:10.3389/fmicb.2022.916280)
Supplement: Supplementary Table 1 — Sequencing read information. [file Data_Sheet_1.XLSX]

## Sheet: S1a Small RNA sequencing reads
Sample	Line	Sex	ID	miRNA	Unique sequences	Total sequences	Clean reads (15-30nt)
HWS1	HWS	Male	HM3983	323	11783	1712579	2816265
HWS2	HWS	Male	HM3999	322	10064	1507395	3019204
HWS3	HWS	Female	HF4059	310	7619	1123417	8644402
HWS4	HWS	Male	HM4089	305	9250	1322071	6164447
HWS5	HWS	Female	HF4096	324	11763	2235235	4180358
HWS6	HWS	Male	HM4101	333	12255	2566903	4397851
HWS7	HWS	Female	HF4118	325	11753	3108320	5415988
HWS8	HWS	Female	HF4138	305	8368	958379	4069594
HWS9	HWS	Male	HM4144	335	10321	1523010	5850854
HWS10	HWS	Female	HF4145	278	5848	630473	2506777
LWS1	LWS	Female	LF4171	345	12706	2776686	5587389
LWS2	LWS	Female	LF4199	324	9748	1467974	4067530
LWS3	LWS	Female	LF4203	337	10743	1728417	6585963
LWS4	LWS	Male	LM4259	330	12739	2334680	5678090
LWS5	LWS	Male	LM4277	279	7274	913126	6619543
LWS6	LWS	Male	LM4278	282	6380	650772	5752930
LWS7	LWS	Female	LF4282	326	11021	2395583	3942427
LWS8	LWS	Female	LF4287	299	8930	1407847	2569246
LWS9	LWS	Male	LM4291	317	10468	1835508	3550194
LWS10	LWS	Male	LM4334	316	9668	1245313	5983160

## Sheet: S1b Metagenome sequencing reads
Sample	End	Raw reads	Raw base	Clean reads	Clean base
HWS1	1	28242424	3.14103e+09	27464090	3072338570
HWS1	2	28242424	3.14103e+09	27464090	3071087703
HWS2	1	19821978	2.19254e+09	19134324	2128162743
HWS2	2	19821978	2.19254e+09	19134324	2127370946
HWS3	1	28163250	3.11356e+09	27177190	3020084095
HWS3	2	28163250	3.11356e+09	27177190	3018952641
HWS4	1	30611853	3.35559e+09	29703131	3275829880
HWS4	2	30611853	3.35559e+09	29703131	3274658372
HWS5	1	33330059	3.68348e+09	32411078	3603481018
HWS5	2	33330059	3.68348e+09	32411078	3602105192
HWS6	1	30514186	3.37151e+09	29660019	3296657604
HWS6	2	30514186	3.37151e+09	29660019	3295404136
HWS7	1	27323231	3.0222e+09	26651961	2966971041
HWS7	2	27323231	3.0222e+09	26651961	2965829265
HWS8	1	28872497	3.18424e+09	28026638	3108982278
HWS8	2	28872497	3.18424e+09	28026638	3107833436
HWS9	1	25597533	2.83356e+09	24738608	2755782986
HWS9	2	25597533	2.83356e+09	24738608	2754699227
HWS10	1	26004133	2900888733	25167111	2797693296
HWS10	2	26004133	2900888733	25167111	2796638326
LWS1	1	34935276	3.86372e+09	33880442	3767328916
LWS1	2	34935276	3.86372e+09	33880442	3765906395
LWS2	1	40178757	4437310307	39155604	4312802005
LWS2	2	40178757	4437310307	39155604	4311253584
LWS3	1	31335604	3487290354	30491373	3383519127
LWS3	2	31335604	3487290354	30491373	3382226914
LWS4	1	38709874	4318019624	37318862	4144362962
LWS4	2	38709874	4318019624	37318862	4142807892
LWS5	1	36810888	4095721688	35487881	3933529386
LWS5	2	36810888	4095721688	35487881	3932118466
LWS6	1	33013977	3672845927	32010751	3549219436
LWS6	2	33013977	3672845927	32010751	3547926328
LWS7	1	35959782	4013782282	34679748	3854858593
LWS7	2	35959782	4013782282	34679748	3853402704
LWS8	1	40044183	4464800033	38177733	4233564232
LWS8	2	40044183	4464800033	38177733	4232041861
LWS9	1	28004879	3119527229	27227231	3023380317
LWS9	2	28004879	3119527229	27227231	3022239802
LWS10	1	31709738	3506311688	30678152	3379864695
LWS10	2	31709738	3506311688	30678152	3378670150
Sum(Gb)			139.556		135.192
Mean(Gb)			6.97779		6.75958
