# Supplementary material for: Dynamics of Small Non-coding RNA Profiles and the Intestinal Microbiome of High and Low Weight Chickens
Source: Front Microbiol. 2022 Jun 30;13:916280. doi: 10.3389/fmicb.2022.916280 (PMC9279615; doi:10.3389/fmicb.2022.916280)
Supplement: Supplementary Table 2 — DE microbes at each level. [file Data_Sheet_2.XLSX]

## Sheet: S2a Phylum
ID	HWS: mean rel. freq. (%)	HWS: std. dev. (%)	LWS: mean rel. freq. (%)	LWS: std. dev. (%)	p-values	Difference between means
k__Bacteria|p__Bacteroidetes	51.1655	47.3133	10.8273	8.69835	0.41676	3.85219
k__Bacteria|p__Firmicutes	27.177	31.9745	9.60531	11.5566	0.351292	-4.79747
k__Bacteria|p__Proteobacteria	16.1335	15.0595	13.407	11.0609	0.855073	1.07405
k__Bacteria|p__Deferribacteres	4.416	5.24127	3.90105	6.70115	0.754066	-0.825264
k__Bacteria|p__Actinobacteria	1.00858	0.337872	0.76484	0.251652	0.0296891	0.670712
k__Bacteria|p__Fusobacteria	0.068851	0.04371	0.0883007	0.0505819	0.470562	0.025141
k__Viruses|p__Viruses_noname	0.029199	0.027168	0.087597	0.081504	0.95995	0.00203101
k__Archaea|p__Euryarchaeota	0.001322	0.001226	0.00264523	0.00272728	0.940414	9.60002e-05
k__Bacteria|p__Deinococcus_Thermus	0	0.001489	0	0.004467	0.343436	-0.001489

## Sheet: S2b Class
ID	HWS: mean rel. freq. (%)	HWS: std. dev. (%)	LWS: mean rel. freq. (%)	LWS: std. dev. (%)	p-values	Difference between means
Actinobacteria	1.00858	0.76484	0.337872	0.251652	0.0296891	0.670712
Bacilli	1.83736	1.35168	0.843792	0.628777	0.0673865	0.993566
Betaproteobacteria	1.17481	0.539645	2.07826	1.32681	0.0830402	-0.903448
Deltaproteobacteria	1.50181	0.892507	3.58297	3.17591	0.0865223	-2.08116
Negativicutes	0.129926	0.152326	3.38049	8.42837	0.277109	-3.25056
Deinococci	0	0	0.001489	0.004467	0.343436	-0.001489
Flavobacteriia	0	0	0.000927	0.002781	0.343436	-0.000927
Bacteroidia	51.1655	10.8273	47.3124	8.69886	0.416661	3.85311
Fusobacteriia	0.068851	0.0883007	0.04371	0.0505819	0.470562	0.025141
Epsilonproteobacteria	10.9702	13.9584	6.84662	11.5193	0.503277	4.12357
Clostridia	24.2116	9.78726	26.5497	11.5112	0.648199	-2.33804
Erysipelotrichia	0.998129	0.880599	1.20056	1.20276	0.688947	-0.202436
Deferribacteres	4.416	3.90105	5.24127	6.70115	0.754066	-0.825264
Methanomicrobia	0.001322	0.00264523	0.001226	0.00272728	0.940414	9.60002e-05
Gammaproteobacteria	2.4867	1.56669	2.55161	2.42581	0.947103	-0.0649118
Viruses_noname	0.029199	0.087597	0.027168	0.081504	0.95995	0.002031

## Sheet: S2c Order
ID	HWS: mean rel. freq. (%)	HWS: std. dev. (%)	LWS: mean rel. freq. (%)	LWS: std. dev. (%)	p-values	Difference between means
Coriobacteriales	0.995474	0.768093	0.32743	0.250568	0.0307323	0.668044
Lactobacillales	1.83736	1.35168	0.843792	0.628777	0.0673866	0.993566
Burkholderiales	1.17481	0.539645	2.07826	1.32681	0.0830402	-0.903448
Desulfovibrionales	1.50181	0.892507	3.58297	3.17591	0.0865223	-2.08116
Aeromonadales	1.59161	0.914738	1.16001	0.677088	0.271402	0.431605
Selenomonadales	0.129926	0.152326	3.38049	8.42837	0.277109	-3.25056
Deinococcales	0	0	0.001489	0.004467	0.343436	-0.001489
Flavobacteriales	0	0	0.000927	0.002781	0.343436	-0.000927
Pasteurellales	0.002399	0.007197	0	0	0.343436	0.002399
Bacteroidales	51.1655	10.8273	47.3124	8.69886	0.416661	3.85311
Fusobacteriales	0.068851	0.0883007	0.04371	0.0505819	0.470562	0.025141
Campylobacterales	10.9702	13.9584	6.84662	11.5193	0.503278	4.12357
Enterobacteriales	0.892689	1.20848	1.3916	2.43144	0.590681	-0.498914
Clostridiales	24.2116	9.78726	26.5497	11.5112	0.648199	-2.33804
Erysipelotrichales	0.998129	0.880599	1.20056	1.20276	0.688947	-0.202436
Deferribacterales	4.416	3.90105	5.24127	6.70115	0.754066	-0.825264
Actinomycetales	0.01311	0.0265808	0.010444	0.0186541	0.80856	0.002666
Methanomicrobiales	0.001322	0.00264523	0.001226	0.00272728	0.940414	9.60002e-05
Caudovirales	0.029199	0.087597	0.027168	0.081504	0.95995	0.002031

## Sheet: S2d Family
ID	HWS: mean rel. freq. (%)	HWS: std. dev. (%)	LWS: mean rel. freq. (%)	LWS: std. dev. (%)	p-values	Difference between means
Coriobacteriaceae	0.995474	0.768093	0.32743	0.250568	0.0307323	0.668044
Porphyromonadaceae	1.48974	0.659986	0.900361	0.325064	0.0317224	0.589382
Lactobacillaceae	1.82673	1.34059	0.766845	0.629052	0.0515651	1.05989
Enterococcaceae	0.010624	0.0157398	0.076948	0.0961254	0.0698652	-0.066324
Oxalobacteraceae	0.022028	0.0177683	0.045732	0.0322059	0.0736572	-0.023704
Desulfovibrionaceae	1.50181	0.892507	3.58297	3.17591	0.0865223	-2.08116
Sutterellaceae	1.15278	0.542749	2.03253	1.32358	0.0899781	-0.879743
Bacteroidales_noname	0.085269	0.0862369	0.034606	0.0646445	0.17684	0.050663
Clostridiales_noname	0.765623	0.298076	1.11394	0.685607	0.186917	-0.34832
Leptotrichiaceae	0.009396	0.0119529	0.003332	0.00614643	0.198205	0.006064
Succinivibrionaceae	1.59161	0.914738	1.16001	0.677087	0.271402	0.431605
Veillonellaceae	0.129926	0.152326	3.38049	8.42837	0.277109	-3.25056
Clostridiaceae	0	0	0.01334	0.0349958	0.282308	-0.01334
Ruminococcaceae	8.95566	4.82374	6.9051	2.67314	0.283363	2.05057
Lachnospiraceae	11.2339	6.08359	14.907	8.27415	0.298711	-3.67302
Campylobacteraceae	0.009383	0.028149	0	0	0.343436	0.009383
Deinococcaceae	0	0	0.001489	0.004467	0.343436	-0.001489
Flavobacteriaceae	0	0	0.000927	0.002781	0.343436	-0.000927
Pasteurellaceae	0.002399	0.007197	0	0	0.343436	0.002399
Helicobacteraceae	10.9608	13.9586	6.84661	11.5193	0.50424	4.11419
Bacteroidaceae	46.5667	10.1766	43.2658	10.7309	0.511635	3.30091
Fusobacteriaceae	0.059454	0.0767068	0.040377	0.0457468	0.53153	0.019077
Enterobacteriaceae	0.892689	1.20848	1.3916	2.43144	0.590681	-0.498914
Oscillospiraceae	3.24815	0.873119	3.60248	1.7429	0.594609	-0.35433
Erysipelotrichaceae	0.998129	0.880599	1.20056	1.20276	0.688947	-0.202436
Deferribacteraceae	4.41601	3.90105	5.24127	6.70115	0.754066	-0.825264
Propionibacteriaceae	0.01311	0.0265808	0.010444	0.0186541	0.80856	0.002666
Methanomicrobiaceae	0.001322	0.00264523	0.001226	0.00272728	0.940414	9.60003e-05
Rikenellaceae	3.02378	1.61048	3.11162	4.52844	0.957238	-0.0878405
Siphoviridae	0.029199	0.087597	0.027168	0.081504	0.95995	0.00203101
Peptostreptococcaceae	0.008256	0.024768	0.00786	0.02358	0.972671	0.000395999

## Sheet: S2e Genus
ID	HWS: mean rel. freq. (%)	HWS: std. dev. (%)	LWS: mean rel. freq. (%)	LWS: std. dev. (%)	p-values	Difference between means
Bacteroides	46.5667	43.2658	10.1766	10.7309	0.511635	3.30091
Blautia	10.9878	14.6743	6.02901	8.18896	0.292375	-3.68652
Helicobacter	10.9608	6.84661	13.9586	11.5193	0.50424	4.11419
Subdoligranulum	7.73764	5.97984	4.54984	2.27386	0.318423	1.7578
Mucispirillum	4.41601	5.24127	3.90105	6.70115	0.754066	-0.825263
Oscillibacter	3.24815	3.60248	0.873118	1.7429	0.594609	-0.35433
Alistipes	3.02378	3.11162	1.61048	4.52844	0.957238	-0.0878406
Lactobacillus	1.82673	0.766845	1.34059	0.629052	0.0515651	1.05989
Succinatimonas	1.59161	1.16001	0.914738	0.677087	0.271402	0.431605
Desulfovibrio	1.50181	3.54553	0.892507	3.17778	0.0917206	-2.04372
Parabacteroides	1.3228	0.746267	0.620187	0.245959	0.0238787	0.576533
Other:
Sutterellaceae_unclassified	1.15278	2.03253	0.542749	1.32358	0.0899781	-0.879743
Erysipelotrichaceae_noname	0.998129	1.20056	0.880599	1.20276	0.688947	-0.202436
Escherichia	0.892689	1.3916	1.20848	2.43144	0.590681	-0.498914
Pseudoflavonifractor	0.699569	1.05812	0.248533	0.649859	0.148987	-0.358552
Faecalibacterium	0.697303	0.343289	0.299217	0.241601	0.0132198	0.354014
Collinsella	0.50788	0.183769	0.376719	0.142734	0.0334513	0.324111
Olsenella	0.487594	0.143658	0.420385	0.127206	0.0392768	0.343936
Ruminococcaceae_noname	0.333307	0.410595	0.202389	0.370036	0.591193	-0.077288
Anaerotruncus	0.187418	0.171373	0.0747969	0.0940044	0.693601	0.016045
Odoribacter	0.166167	0.154095	0.111135	0.147738	0.847052	0.012072
Lachnospiraceae_noname	0.159695	0.165177	0.0725007	0.0877055	0.886747	-0.00548199
Megamonas	0.12708	3.38049	0.15288	8.42836	0.276716	-3.25341
Bacteroidales_noname	0.085269	0.034606	0.0862369	0.0646445	0.17684	0.050663
Flavonifractor	0.066055	0.055823	0.0580349	0.0446605	0.680371	0.010232
Dorea	0.065327	0.058854	0.0494978	0.0428295	0.77018	0.006473
Fusobacterium	0.059454	0.040377	0.0767068	0.0457468	0.53153	0.019077
Siphoviridae_noname	0.029199	0.027168	0.087597	0.081504	0.95995	0.00203101
Oxalobacter	0.022028	0.045732	0.0177683	0.0322059	0.0736572	-0.023704
Butyrivibrio	0.021153	0.00864	0.0287848	0.0107695	0.246429	0.012513
Propionibacteriaceae_unclassified	0.01311	0.010444	0.0265808	0.0186541	0.80856	0.002666
Enterococcus	0.010624	0.076948	0.0157398	0.0961254	0.0698652	-0.066324
Leptotrichiaceae_unclassified	0.009396	0.003332	0.0119529	0.00614643	0.198205	0.006064
Campylobacter	0.009383	0	0.028149	0	0.343436	0.009383
Peptostreptococcaceae_noname	0.008256	0.00786	0.024768	0.02358	0.972671	0.000395996
Mitsuokella	0.002847	0	0.008541	0	0.343436	0.002847
Gallibacterium	0.002399	0	0.007197	0	0.343436	0.002399
Methanoplanus	0.001322	0.001226	0.00264523	0.00272728	0.940414	9.60003e-05
Barnesiella	0.000773	0	0.00174199	0	0.215845	0.000773
Lawsonia	0	0.037441	0	0.104431	0.310105	-0.037441
Butyricicoccus	0	0.001606	0	0.004818	0.343436	-0.001606
Cellulophaga	0	0.000927	0	0.002781	0.343436	-0.000927
Clostridium	0	0.011734	0	0.035202	0.343436	-0.011734
Deinococcus	0	0.001489	0	0.004467	0.343436	-0.001489

## Sheet: S2f Species
ID	HWS: mean rel. freq. (%)	HWS: std. dev. (%)	LWS: mean rel. freq. (%)	LWS: std. dev. (%)	p-values	Difference between means
Bacteroides_barnesiae	28.0287	26.9981	7.92148	9.35804	0.803834	1.03064
Bacteroides_salanitronis	18.3551	16.5222	10.4724	5.66404	0.65136	1.83292
Helicobacter_pullorum	11.08	6.91775	14.0691	11.5902	0.502378	4.16222
Ruminococcus_torques	11.1149	15.0236	6.0871	8.41527	0.275144	-3.90865
Subdoligranulum_unclassified	7.67316	6.03844	4.5313	2.31339	0.352166	1.63471
Mucispirillum_schaedleri	4.45967	5.31946	3.94127	6.80563	0.747639	-0.859795
Oscillibacter_unclassified	3.28645	3.69464	0.879741	1.81181	0.55364	-0.408197
Alistipes_unclassified	2.38437	3.17587	1.37396	4.65739	0.634844	-0.791501
Succinatimonas_hippei	1.60851	1.17969	0.922643	0.67958	0.277614	0.428817
Parabacteroides_unclassified	1.31551	0.763568	0.57182	0.254723	0.0208316	0.551946
Other:
Desulfovibrio_piger	1.08807	3.38426	0.782727	3.15073	0.0595524	-2.29619
Escherichia_coli	0.730108	0.911449	1.11431	1.43475	0.768223	-0.181341
Bacteroides_plebeius	0.75874	0.630213	0.780392	1.043	0.770884	0.128527
Lactobacillus_crispatus	0.714557	0.0377766	0.719156	0.0394015	0.0199654	0.67678
Eubacterium_cylindroides	0.483687	0.731721	0.899648	1.19608	0.62554	-0.248034
Alistipes_sp_AP11	0.441182	0	0.812316	0	0.137679	0.441182
Faecalibacterium_prausnitzii	0.706062	0.351334	0.303639	0.249505	0.0147405	0.354728
Pseudoflavonifractor_capillosus	0.707859	1.08511	0.250569	0.670539	0.141042	-0.377253
Olsenella_unclassified	0.493512	0.146987	0.425743	0.130514	0.0402056	0.346526
Lactobacillus_ingluviei	0.424969	0.0553576	0.480841	0.0911107	0.0478339	0.369611
Collinsella_unclassified	0.514048	0.188867	0.381806	0.148103	0.0352017	0.325181
Desulfovibrio_desulfuricans	0.433881	0.245373	0.344507	0.146559	0.15646	0.188507
Erysipelotrichaceae_bacterium_21_3	0.492967	0.413432	0.256032	0.164627	0.445041	0.0795344
Ruminococcaceae_bacterium_D16	0.337426	0.419822	0.204879	0.377969	0.574532	-0.0823959
Lactobacillus_helveticus	0.154677	0.325924	0.319028	0.60782	0.46696	-0.171247
Escherichia_unclassified	0.172626	0.515954	0.198675	1.0886	0.374783	-0.343328
Alistipes_putredinis	0.214312	0.00790011	0.139235	0.0192959	0.00155858	0.206412
Lactobacillus_vaginalis	0.134094	0.177707	0.213844	0.15123	0.624109	-0.0436132
Lactobacillus_salivarius	0.193045	0.0464578	0.146817	0.064621	0.0174717	0.146587
Odoribacter_unclassified	0.168025	0.15896	0.112136	0.155272	0.888831	0.00906422
Anaerotruncus_unclassified	0.185969	0.175992	0.0701622	0.0986934	0.807868	0.00997699
Lactobacillus_reuteri	0.0889923	0.021719	0.144359	0.0277467	0.200795	0.0672732
Subdoligranulum_variabile	0.152907	0.0809037	0.0704324	0.0541251	0.0264565	0.0720038
Megamonas_unclassified	0.100357	2.35465	0.110166	5.72045	0.267469	-2.25429
Bacteroidales_bacterium_ph8	0.0861479	0.0354549	0.0870627	0.0665638	0.183325	0.050693
Lachnospiraceae_bacterium_7_1_58FAA	0.0944788	0.0946792	0.046961	0.0425456	0.992538	-0.000200347
Fusobacterium_mortiferum	0.0600487	0.0413188	0.0775932	0.0466533	0.54432	0.0187299
Lactobacillus_johnsonii	0.0592764	0.0241501	0.0719847	0.0292337	0.200192	0.0351263
Flavonifractor_plautii	0.066744	0.0573602	0.0582964	0.0460961	0.709509	0.00938376
Propionibacterium_phage_PAD20	0.0293503	0	0.0880508	0	0.343436	0.0293503
Dorea_unclassified	0.0660666	0.0603637	0.0501033	0.0441007	0.800658	0.00570287
Lactobacillus_amylovorus	0.0440104	0.0745684	0.0627289	0.0881919	0.409261	-0.030558
Lachnospiraceae_bacterium_1_1_57FAA	0.0421382	0.0418613	0.0547351	0.0394115	0.99032	0.00027696
Parabacteroides_merdae	0.0210977	0	0.0632932	0	0.343436	0.0210977
Lachnospiraceae_bacterium_8_1_57FAA	0.0249357	0.0320748	0.0553253	0.03158	0.741602	-0.00713909
Megamonas_rupellensis	0.0207523	1.05058	0.0367889	2.75848	0.291745	-1.02982
Lactobacillus_delbrueckii	0.0213233	0.024016	0.0347364	0.0436069	0.886484	-0.00269268
Alistipes_indistinctus	0.023805	0.000438792	0.0313298	0.00131637	0.0521274	0.0233662
Erysipelotrichaceae_bacterium_2_2_44A	0.0312293	0.0203834	0.0220789	0.0162629	0.25216	0.0108459
Butyrivibrio_unclassified	0.0213353	0.00887225	0.0290348	0.011103	0.253078	0.0124631
Oxalobacter_formigenes	0.02227	0.0467347	0.0179153	0.0328557	0.0701782	-0.0244646
Campylobacter_jejuni	0.00945931	0	0.0283779	0	0.343436	0.00945931
Lactobacillus_saerimneri	0.014265	0.00266676	0.0220145	0.00441468	0.153128	0.0115982
Peptostreptococcaceae_noname_unclassified	0.00836169	0.00800408	0.0250851	0.0240123	0.975694	0.000357607
Enterococcus_cecorum	0.010813	0.0780079	0.016082	0.0974934	0.0701436	-0.0671949
Megamonas_hypermegale	0.00709494	0.0018995	0.0172977	0.0056985	0.410467	0.00519544
Anaerotruncus_colihominis	0.00347369	0	0.0104211	0	0.343436	0.00347369
Lactobacillus_oris	0.00399673	0	0.00897926	0	0.214559	0.00399673
Mitsuokella_unclassified	0.00292449	0	0.00877347	0	0.343436	0.00292449
Gallibacterium_anatis	0.00242885	0	0.00728655	0	0.343436	0.00242885
Bacteroides_thetaiotaomicron	0.00138665	0.00677101	0.00415995	0.0179303	0.400836	-0.00538436
Methanoplanus_unclassified	0.00133848	0.00124782	0.00267819	0.00277987	0.944605	9.06611e-05
Barnesiella_intestinihominis	0.000783301	0	0.00176459	0	0.2157	0.000783301
Megamonas_funiformis	0.000179445	0.0173434	0.000538335	0.0422355	0.253798	-0.0171639
Lawsonia_intracellularis	0	0.038184	0	0.106535	0.310243	-0.038184
Bacteroides_fragilis	0	0.00272449	0	0.00817348	0.343436	-0.00272449
Bacteroides_ovatus	0	0.0102448	0	0.0307345	0.343436	-0.0102448
Bacteroides_xylanisolvens	0	0.000248911	0	0.000746733	0.343436	-0.000248911
Butyricicoccus_pullicaecorum	0	0.00165593	0	0.00496779	0.343436	-0.00165593
Cellulophaga_unclassified	0	0.000936494	0	0.00280948	0.343436	-0.000936494
Clostridium_perfringens	0	0.0119185	0	0.0357554	0.343436	-0.0119185
Clostridium_spiroforme	0	0.0748296	0	0.224489	0.343436	-0.0748296
Deinococcus_unclassified	0	0.0015163	0	0.00454889	0.343436	-0.0015163
Lachnospiraceae_bacterium_4_1_37FAA	0	5.86864e-05	0	0.000176059	0.343436	-5.86864e-05
Propionibacterium_phage_P104A	0	0.0277151	0	0.0831454	0.343436	-0.0277151

## Sheet: S2g Strain
ID	HWS: mean rel. freq. (%)	HWS: std. dev. (%)	LWS: mean rel. freq. (%)	LWS: std. dev. (%)	p-values	Difference between means
GCF_000154465	0.25913	0.165614	0.00924732	0.0224871	0.00138931	0.249883
Lactobacillus_crispatus_unclassified	0.849412	0.850962	0.0488737	0.052338	0.020004	0.800539
Lactobacillus_salivarius_unclassified	0.22746	0.171704	0.0595132	0.0832285	0.0203676	0.167947
GCF_000157955	0.187658	0.0958572	0.101362	0.0724473	0.0460492	0.0862961
Faecalibacterium_prausnitzii_unclassified	0.870794	0.422707	0.455302	0.417622	0.0503193	0.415493
GCF_000312405	0.518321	0.620704	0.0790139	0.145516	0.0656263	0.439308
GCF_000231275	0.0310011	0.043745	0.000536377	0.00160913	0.0663334	0.0304647
Enterococcus_cecorum_unclassified	0.0132095	0.0195529	0.0952418	0.119438	0.0709458	-0.0820323
Oxalobacter_formigenes_unclassified	0.0275575	0.0227975	0.0586589	0.0429285	0.0759763	-0.0311014
GCF_000156375	1.33276	0.987053	4.44776	4.79202	0.0859156	-3.115
GCF_000321205	0.542687	1.01479	0	0	0.143105	0.542687
GCF_000317165	0.0167998	0.0258655	0.00348304	0.00560432	0.162579	0.0133168
GCF_000169255	0.867797	0.366833	1.37546	0.989686	0.175883	-0.507668
Desulfovibrio_desulfuricans_unclassified	0.548758	0.482234	0.307296	0.204109	0.191504	0.241462
Lactobacillus_reuteri_unclassified	0.105599	0.169435	0.0255324	0.0319728	0.194888	0.0800664
GCF_000296465	0.000943694	0.0020822	0	0	0.207024	0.000943694
Lactobacillus_johnsonii_unclassified	0.0708819	0.0844301	0.0305673	0.0361625	0.212124	0.0403146
Lactobacillus_oris_unclassified	0.005496	0.0127231	0	0	0.227252	0.005496
GCF_000188195	1.92255	1.07447	1.40867	0.746967	0.255936	0.51388
GCF_000245775	0.000192549	0.000577647	0.0222904	0.0560047	0.266865	-0.0220978
GCF_000225685	0.0380517	0.0278996	0.0252735	0.0195752	0.27714	0.0127782
Ruminococcus_torques_unclassified	13.6572	7.8632	18.2633	9.93146	0.290471	-4.6061
GCF_000378365	0.0230297	0.0398794	1.3741	3.66629	0.297625	-1.35107
Lawsonia_intracellularis_unclassified	0	0	0.0437459	0.121911	0.309711	-0.0437459
GCF_000311925	0.10276	0.106482	0.051429	0.104651	0.315995	0.0513314
Bacteroides_fragilis_unclassified	0	0	0.00291421	0.00874262	0.343436	-0.00291421
Bacteroides_ovatus_unclassified	0	0	0.0119396	0.0358187	0.343436	-0.0119396
Bacteroides_xylanisolvens_unclassified	0	0	0.000290087	0.000870262	0.343436	-0.000290087
Campylobacter_jejuni_unclassified	0.0110419	0.0331257	0	0	0.343436	0.0110419
Clostridium_perfringens_unclassified	0	0	0.0145691	0.0437073	0.343436	-0.0145691
Gallibacterium_anatis_unclassified	0.00286687	0.00860061	0	0	0.343436	0.00286687
GCF_000154565	0.00405438	0.0121631	0	0	0.343436	0.00405438
GCF_000154805	0	0	0.0993513	0.298054	0.343436	-0.0993513
GCF_000191805	0	0	6.83946e-05	0.000205184	0.343436	-6.83946e-05
GCF_000398925	0	0	0.00264801	0.00794404	0.343436	-0.00264801
Parabacteroides_merdae_unclassified	0.0302792	0.0908376	0	0	0.343436	0.0302792
PRJNA177532	0	0	0.0317167	0.0951501	0.343436	-0.0317167
PRJNA66341	0.0421231	0.126369	0	0	0.343436	0.0421231
Bacteroides_thetaiotaomicron_unclassified	0.00161845	0.00485536	0.00801406	0.0209052	0.392393	-0.00639561
GCF_000209975	0.00820842	0.0201663	0.00217375	0.00652125	0.411446	0.00603467
Lactobacillus_amylovorus_unclassified	0.0536743	0.0755094	0.0875324	0.104261	0.441346	-0.0338582
GCF_000242195	0.600985	0.330774	0.50576	0.209845	0.476892	0.0952255
Lactobacillus_helveticus_unclassified	0.187343	0.386202	0.38571	0.725393	0.481141	-0.198366
GCF_000158195	0.0726545	0.0929626	0.0472474	0.0517306	0.485419	0.0254071
GCF_000155495	12.4862	15.1035	7.94221	12.3554	0.494076	4.54402
GCF_000177015	0.413197	0.261317	0.539292	0.520486	0.527084	-0.126095
GCF_000469305	0.537606	0.966217	0.881396	1.43024	0.558614	-0.34379
GCF_000190575	22.2825	12.6282	19.929	6.21934	0.624275	2.3535
Escherichia_coli_unclassified	0.878318	1.2799	1.28463	2.29953	0.650319	-0.406309
GCF_000159435	0.169595	0.269849	0.21401	0.17655	0.685113	-0.0444155
GCF_000185545	0.0281252	0.0618714	0.0380763	0.0372627	0.685302	-0.00995111
GCF_000239295	0.0853845	0.0858671	0.0723057	0.0605415	0.713661	0.0130788
GCF_000487995	5.39519	4.83046	6.38229	8.15637	0.759154	-0.987096
GCF_000187895	0.884489	0.914285	0.740451	1.23189	0.781675	0.144037
Lactobacillus_delbrueckii_unclassified	0.025085	0.0414018	0.0311535	0.0560851	0.797191	-0.0060685
GCF_000374585	33.4116	9.23324	32.2888	10.4206	0.811606	1.12279
GCF_000242155	0.114293	0.0578232	0.117788	0.0617141	0.902707	-0.00349514
GCF_000218445	0.0535875	0.0714794	0.0521005	0.048748	0.959521	0.00148703
