# Supplementary material for: Dynamics of Small Non-coding RNA Profiles and the Intestinal Microbiome of High and Low Weight Chickens
Source: Front Microbiol. 2022 Jun 30;13:916280. doi: 10.3389/fmicb.2022.916280 (PMC9279615; doi:10.3389/fmicb.2022.916280)
Supplement: Supplementary Table 3 — Differential KEGG pathways and ECs between HWS and LWS. [file Data_Sheet_3.XLSX]

## Sheet: S3a KEGG_Pathway
ko	KEGG Pathway	HWS.mean.rel..freq. (%)	HWS.std.dev. (%)	LWS.mean.rel.freq. (%)	LWS.std..dev. (%)	p.values	Difference.between.means
ko03010	Ribosome	0.661854	0.0377955	0.74534	0.0463753	0.000599042	-0.0834862
ko05111	Biofilm formation - Vibrio cholerae	0.30554	0.0217914	0.344885	0.0169148	0.000510203	-0.0393454
ko00770	Pantothenate and CoA biosynthesis	0.368358	0.0148086	0.403207	0.0201197	0.000655842	-0.0348495
ko01220	Degradation of aromatic compounds	0.163411	0.00565697	0.180941	0.010536	0.000628945	-0.0175298
ko00625	Chloroalkane and chloroalkene degradation	0.102616	0.00635111	0.117365	0.00737821	0.000264022	-0.0147487
ko00626	Naphthalene degradation	0.0567066	0.00591047	0.0694636	0.0061523	0.000286793	-0.0127569
ko00332	Carbapenem biosynthesis	0.0435808	0.00220279	0.0501848	0.00369294	0.000360546	-0.00660409
ko04930	Type II diabetes mellitus	0.0352683	0.00316596	0.0414966	0.00304113	0.000476533	-0.00622829
ko04070	Phosphatidylinositol signaling system	0.0496556	0.00243805	0.0557708	0.00335934	0.000404992	-0.00611513
ko00980	Metabolism of xenobiotics by cytochrome P450	0.0280508	0.002735	0.0340063	0.00273822	0.000214322	-0.00595555
ko05205	Proteoglycans in cancer	0.0191183	0.0016301	0.0231775	0.00175068	7.75e-05	-0.00405913
ko04072	Phospholipase D signaling pathway	0.00521483	0.000417249	0.00725734	0.000859764	2.29e-05	-0.00204252
ko00785	Lipoic acid metabolism	0.0411	0.00122119	0.0363262	0.00288398	0.000623503	0.00477378
ko01059	Biosynthesis of enediyne antibiotics	0.0125714	0.00217135	0.00697729	0.00141319	8.99e-06	0.00559413
ko04910	Insulin signaling pathway	0.125122	0.00333741	0.117868	0.00362553	0.000337868	0.0072549
ko04614	Renin-angiotensin system	0.019585	0.00361072	0.0121703	0.00289589	0.000159994	0.00741472
ko04974	Protein digestion and absorption	0.0846146	0.00652768	0.0694646	0.00689696	0.000148982	0.0151501
ko00310	Lysine degradation	0.109296	0.00886271	0.0932882	0.00629785	0.000417497	0.0160076
ko04973	Carbohydrate digestion and absorption	0.0841187	0.00765288	0.0679552	0.00743508	0.000251553	0.0161635
ko00071	Fatty acid degradation	0.269572	0.0116504	0.248372	0.00732208	0.000323845	0.0212008
ko04216	Ferroptosis	0.152937	0.0109064	0.131583	0.0111139	0.000651981	0.0213537
ko03320	PPAR signaling pathway	0.202461	0.012106	0.174981	0.0105878	7.46e-05	0.0274804
ko00280	Valine, leucine and isoleucine degradation	0.310895	0.0153509	0.27797	0.0111666	7.98e-05	0.0329258
ko00620	Pyruvate metabolism	1.10665	0.00876289	1.07324	0.0142041	2.41e-05	0.0334159
ko00720	Carbon fixation pathways in prokaryotes	1.00914	0.0162554	0.965595	0.0183434	4.79e-05	0.0435465
ko01200	Carbon metabolism	2.5615	0.0383612	2.48395	0.0347555	0.000286612	0.0775504
ko00710	Carbon fixation in photosynthetic organisms	0.50328	0.00777704	0.481635	0.0127508	0.00058425	0.0216442
ko04714	Thermogenesis	0.178794	0.0183222	0.142335	0.0186777	0.000562567	0.0364588
ko00010	Glycolysis / Gluconeogenesis	1.17393	0.018009	1.14037	0.0170857	0.000746911	0.033553
ko00622	Xylene degradation	0.00866958	0.000961961	0.0117752	0.00194805	0.000861303	-0.0031056
ko00621	Dioxin degradation	0.0065739	0.000832291	0.00965014	0.00195056	0.000911666	-0.00307625
ko04920	Adipocytokine signaling pathway	0.151244	0.0108839	0.130862	0.0110794	0.000966584	0.0203825
ko00261	Monobactam biosynthesis	0.193704	0.00610818	0.207989	0.00885917	0.00107362	-0.0142842
ko04217	Necroptosis	0.274803	0.00891569	0.259101	0.00813029	0.00105442	0.0157019
ko05204	Chemical carcinogenesis	0.00166394	0.000190384	0.0023973	0.000472834	0.00103296	-0.000733367
ko00330	Arginine and proline metabolism	0.425381	0.0107941	0.448333	0.0146885	0.00156901	-0.022952
ko00627	Aminobenzoate degradation	0.0583139	0.00390381	0.05157	0.00386992	0.00171134	0.00674391
ko00970	Aminoacyl-tRNA biosynthesis	1.33726	0.0316093	1.27275	0.042885	0.00213564	0.0645102
ko04380	Osteoclast differentiation	0.0153513	0.00223938	0.0121119	0.00133552	0.00209114	0.0032394
ko02025	Biofilm formation - Pseudomonas aeruginosa	0.249088	0.0222751	0.287537	0.0249066	0.00288537	-0.0384493
ko05323	Rheumatoid arthritis	0.0153686	0.00225118	0.0121973	0.00143414	0.00275544	0.00317136
ko00430	Taurine and hypotaurine metabolism	0.139895	0.00447824	0.131598	0.00553555	0.00272001	0.00829678
ko04145	Phagosome	0.000201708	6.08e-05	0.000411201	0.00015575	0.00285339	-0.000209493
ko00660	C5-Branched dibasic acid metabolism	0.129263	0.00752004	0.148375	0.0138112	0.00267296	-0.0191119
ko00908	Zeatin biosynthesis	0.0409387	0.00126689	0.038025	0.00211569	0.00301836	0.0029137
ko03420	Nucleotide excision repair	0.774289	0.0157478	0.735369	0.0287694	0.0031536	0.0389207
ko00780	Biotin metabolism	0.301061	0.0152661	0.275386	0.0170694	0.00350699	0.0256752
ko04146	Peroxisome	0.186246	0.0117655	0.167247	0.012482	0.0037989	0.0189994
ko00120	Primary bile acid biosynthesis	0.0340178	0.00324078	0.0288267	0.00365346	0.00515504	0.00519109
ko00361	Chlorocyclohexane and chlorobenzene degradation	0.0411316	0.00306083	0.0457237	0.00283338	0.00398013	-0.00459213
ko05166	Human T-cell leukemia virus 1 infection	0.0086954	0.0014716	0.00671708	0.00112946	0.00529502	0.00197832
ko00260	Glycine, serine and threonine metabolism	0.810038	0.0173928	0.779608	0.0224967	0.00515354	0.0304304
ko00650	Butanoate metabolism	0.605927	0.0153538	0.584777	0.0122994	0.00491719	0.0211496
ko04931	Insulin resistance	0.161346	0.00536949	0.154132	0.00347989	0.00396707	0.00721411
ko00830	Retinol metabolism	0.0418495	0.00481704	0.0495409	0.00532895	0.00487967	-0.00769135
ko00121	Secondary bile acid biosynthesis	0.0342367	0.00331445	0.0289713	0.00368045	0.00513329	0.00526547
ko05165	Human papillomavirus infection	0.0361385	0.00353126	0.0410652	0.00297524	0.00509186	-0.00492666
ko00380	Tryptophan metabolism	0.0668272	0.00462991	0.0587411	0.0059017	0.00486726	0.0080861
ko00982	Drug metabolism - cytochrome P450	0.0313655	0.00286849	0.0362814	0.00344864	0.00423255	-0.00491588
ko00040	Pentose and glucuronate interconversions	0.379693	0.021341	0.420012	0.0303102	0.0048327	-0.0403193
ko00020	Citrate cycle (TCA cycle)	0.635082	0.0204775	0.604765	0.0190562	0.00445359	0.0303178
ko04620	Toll-like receptor signaling pathway	0.00010818	3.67e-05	0.000294376	0.00015087	0.00482032	-0.000186197
ko00513	Various types of N-glycan biosynthesis	0.206413	0.0217033	0.173088	0.0217436	0.00440459	0.0333247
ko00472	D-Arginine and D-ornithine metabolism	0.00708055	0.00153628	0.00974938	0.00192582	0.00466836	-0.00266883
ko00290	Valine, leucine and isoleucine biosynthesis	0.265512	0.013779	0.297033	0.0255442	0.00580077	-0.0315204
ko00400	Phenylalanine, tyrosine and tryptophan biosynthesis	0.47116	0.0129741	0.501767	0.0240843	0.00477932	-0.030607
ko00401	Novobiocin biosynthesis	0.134805	0.0042993	0.147372	0.0103859	0.00573988	-0.0125669
ko01052	Type I polyketide structures	0.00308527	0.000812618	0.00546528	0.00190012	0.00466103	-0.00238001
ko04940	Type I diabetes mellitus	0.0579183	0.00634938	0.0501598	0.00373198	0.00667118	0.00775854
ko01054	Nonribosomal peptide structures	0.008891	0.00147733	0.012704	0.00323979	0.00705564	-0.00381299
ko00561	Glycerolipid metabolism	0.301078	0.0135971	0.322011	0.0158825	0.00777118	-0.0209336
ko00604	Glycosphingolipid biosynthesis - ganglio series	0.196327	0.0225181	0.164449	0.0226121	0.00773921	0.0318779
ko04122	Sulfur relay system	0.163218	0.0118604	0.178158	0.00903262	0.00801918	-0.0149404
ko05152	Tuberculosis	0.179516	0.00851923	0.169019	0.00584262	0.00769614	0.0104963
ko04080	Neuroactive ligand-receptor interaction	0.00503384	0.000806459	0.0039198	0.000814084	0.00921068	0.00111403
ko02060	Phosphotransferase system (PTS)	0.0806262	0.0112723	0.105196	0.0218259	0.00987995	-0.02457
ko02010	ABC transporters	1.60089	0.0843451	1.718	0.0885877	0.0101536	-0.117107
ko04212	Longevity regulating pathway - worm	0.182018	0.00729748	0.171091	0.00871161	0.0100877	0.0109273
ko01210	2-Oxocarboxylic acid metabolism	0.602211	0.0188748	0.644732	0.0382828	0.0103665	-0.0425211
ko01230	Biosynthesis of amino acids	2.88086	0.0698771	3.01979	0.123135	0.0105113	-0.138928
ko01212	Fatty acid metabolism	0.441448	0.0195736	0.41627	0.0184698	0.011695	0.0251778
ko04979	Cholesterol metabolism	0.00504979	0.0008073	0.00397793	0.000833649	0.0126049	0.00107187
ko04668	TNF signaling pathway	0.000354447	0.000305816	3.72e-05	4.02e-05	0.012524	0.000317204
ko04016	MAPK signaling pathway - plant	0.102877	0.00438088	0.0965679	0.0052648	0.0130684	0.00630942
ko00350	Tyrosine metabolism	0.202584	0.0121068	0.21898	0.013403	0.0140284	-0.0163963
ko00450	Selenocompound metabolism	0.356817	0.0164873	0.377022	0.0149351	0.0139845	-0.0202049
ko04917	Prolactin signaling pathway	0.0275561	0.00781932	0.0195261	0.0025422	0.0138377	0.00803003
ko04142	Lysosome	0.353113	0.0286769	0.320457	0.0217985	0.0146748	0.032656
ko05134	Legionellosis	0.20769	0.00697956	0.193207	0.0138132	0.0145367	0.014483
ko05203	Viral carcinogenesis	0.0381268	0.00416458	0.0427419	0.00300654	0.0156822	-0.00461508
ko00624	Polycyclic aromatic hydrocarbon degradation	0.000607018	0.000243485	0.000948735	0.000296353	0.0158658	-0.000341716
ko01057	Biosynthesis of type II polyketide products	0.000617776	0.000197629	0.00106291	0.000447418	0.0178204	-0.000445135
ko01524	Platinum drug resistance	0.0941805	0.00481029	0.0873326	0.00616601	0.0176707	0.00684785
ko00791	Atrazine degradation	0.0049713	0.000945155	0.00690326	0.00191381	0.0175262	-0.00193196
ko05132	Salmonella infection	0.013603	0.00609468	0.0221882	0.00765835	0.0174203	-0.00858518
ko01053	Biosynthesis of siderophore group nonribosomal peptides	0.0119848	0.00244808	0.0154779	0.0031734	0.0181781	-0.00349308
ko04623	Cytosolic DNA-sensing pathway	0.000119386	5.85e-05	0.000224428	0.000104198	0.0193823	-0.000105042
ko00900	Terpenoid backbone biosynthesis	0.393184	0.0109391	0.380501	0.0102734	0.0207584	0.0126834
ko02026	Biofilm formation - Escherichia coli	0.31503	0.0097595	0.326365	0.00933443	0.0215102	-0.0113349
ko00960	Tropane, piperidine and pyridine alkaloid biosynthesis	0.116203	0.004273	0.124176	0.00826655	0.0227363	-0.00797318
ko00510	N-Glycan biosynthesis	0.0434698	0.00367926	0.039362	0.00335683	0.0236211	0.00410781
ko02040	Flagellar assembly	0.139095	0.044049	0.191922	0.0474937	0.0249824	-0.0528271
ko00410	beta-Alanine metabolism	0.117197	0.00431876	0.112488	0.00393239	0.0264844	0.00470944
ko00966	Glucosinolate biosynthesis	0.0265134	0.00163549	0.0300829	0.00390586	0.0263859	-0.0035695
ko00790	Folate biosynthesis	0.374086	0.0116298	0.385636	0.00805107	0.0261777	-0.01155
ko01110	Biosynthesis of secondary metabolites	6.22874	0.0689189	6.3228	0.0946187	0.0279541	-0.0940551
ko00920	Sulfur metabolism	0.258668	0.0140264	0.272248	0.00968328	0.0294968	-0.0135796
ko00760	Nicotinate and nicotinamide metabolism	0.420543	0.0135074	0.437788	0.0169012	0.0285101	-0.0172448
ko00362	Benzoate degradation	0.0758394	0.00467489	0.0831972	0.00782142	0.0288326	-0.00735781
ko03018	RNA degradation	0.876656	0.0262256	0.835363	0.0441212	0.0293874	0.0412928
ko05169	Epstein-Barr virus infection	0.00791246	0.0029039	0.00512099	0.00193123	0.02914	0.00279146
ko05223	Non-small cell lung cancer	2.35e-05	1.54e-05	1.01e-05	6.18e-06	0.0314637	1.35e-05
ko05214	Glioma	2.35e-05	1.54e-05	1.01e-05	6.18e-06	0.0314637	1.35e-05
ko05218	Melanoma	2.35e-05	1.54e-05	1.01e-05	6.18e-06	0.0314637	1.35e-05
ko02020	Two-component system	1.38635	0.0476423	1.43978	0.0493494	0.0312233	-0.0534304
ko00270	Cysteine and methionine metabolism	0.7291	0.0123381	0.752818	0.0274111	0.0348187	-0.0237183
ko05133	Pertussis	0.120118	0.00736579	0.112147	0.00749956	0.0353976	0.00797032
ko04916	Melanogenesis	0.00336237	0.00131637	0.00493932	0.00161444	0.0361842	-0.00157696
ko00440	Phosphonate and phosphinate metabolism	0.0545873	0.00294726	0.0585584	0.00429242	0.0361376	-0.00397112
ko00965	Betalain biosynthesis	0.00340096	0.00133858	0.00498059	0.00161752	0.0371348	-0.00157963
ko04725	Cholinergic synapse	0.00397533	0.0012236	0.00287717	0.000773084	0.0377194	0.00109816
ko00633	Nitrotoluene degradation	0.0311708	0.0039861	0.035729	0.00469503	0.0398378	-0.00455817
ko02024	Quorum sensing	1.36713	0.0380037	1.40513	0.0354502	0.0416878	-0.0380045
ko05168	Herpes simplex virus 1 infection	0.00830115	0.00280706	0.00574701	0.0020709	0.0425991	0.00255414
ko00640	Propanoate metabolism	0.595368	0.0168198	0.579524	0.0138515	0.0431623	0.0158447
ko00630	Glyoxylate and dicarboxylate metabolism	0.72238	0.0138187	0.707142	0.0162136	0.0461333	0.0152379
ko00680	Methane metabolism	0.96273	0.050324	0.921585	0.0266609	0.0483599	0.0411454
ko05225	Hepatocellular carcinoma	0.000408341	0.000147612	0.000573995	0.000184651	0.0505899	-0.000165654
ko04370	VEGF signaling pathway	0.00160155	0.000343921	0.00214068	0.000676562	0.0521952	-0.000539135
ko04666	Fc gamma R-mediated phagocytosis	0.00160155	0.000343921	0.00214068	0.000676562	0.0521952	-0.000539135
ko04624	Toll and Imd signaling pathway	0.00024382	0.000124962	0.00014325	6.96e-05	0.0532571	0.00010057
ko03008	Ribosome biogenesis in eukaryotes	0.0344438	0.00542955	0.0395473	0.00514654	0.0556347	-0.0051035
ko00190	Oxidative phosphorylation	0.90351	0.0415178	0.868613	0.0343443	0.0683887	0.0348972
ko05230	Central carbon metabolism in cancer	0.124032	0.00561384	0.129835	0.00705312	0.0701569	-0.00580326
ko04622	RIG-I-like receptor signaling pathway	0.00381043	0.00070628	0.00459187	0.00098083	0.0698757	-0.000781437
ko03060	Protein export	0.511737	0.0174674	0.492965	0.0231933	0.0694988	0.0187713
ko04020	Calcium signaling pathway	0.00179838	0.000371661	0.00232288	0.000726456	0.0752641	-0.000524501
ko01522	Endocrine resistance	0	0	1.66e-05	2.47e-05	0.0747763	-1.66e-05
ko05410	Hypertrophic cardiomyopathy (HCM)	0.00730235	0.00172074	0.00530011	0.00265686	0.0766323	0.00200224
ko03050	Proteasome	0.00828372	0.00254726	0.00624718	0.00200191	0.0764783	0.00203654
ko05020	Prion diseases	0.000841779	0.000382109	0.00123087	0.000490322	0.077692	-0.000389093
ko04390	Hippo signaling pathway	2.41e-06	3.88e-06	1.5e-05	1.88e-05	0.0783986	-1.26e-05
ko04924	Renin secretion	0.0062009	0.00173854	0.00421984	0.0026431	0.0791663	0.00198106
ko05142	Chagas disease (American trypanosomiasis)	0.00621269	0.00173679	0.00425112	0.00263523	0.0811978	0.00196157
ko03460	Fanconi anemia pathway	0.0105971	0.00338491	0.00798835	0.002552	0.0826314	0.00260875
ko03015	mRNA surveillance pathway	0.00462303	0.00141416	0.00357241	0.000972913	0.0850277	0.00105061
ko02030	Bacterial chemotaxis	0.200568	0.033085	0.233	0.0423546	0.0879536	-0.032432
ko03040	Spliceosome	2.19e-05	1.41e-05	4.77e-05	3.94e-05	0.0915087	-2.58e-05
ko05100	Bacterial invasion of epithelial cells	0.122568	0.0134534	0.111262	0.0135561	0.0926478	0.0113062
ko00480	Glutathione metabolism	0.135331	0.0050764	0.131507	0.00404204	0.0948668	0.00382409
ko00740	Riboflavin metabolism	0.186536	0.00559459	0.190773	0.00471156	0.0998176	-0.00423689
ko00603	Glycosphingolipid biosynthesis - globo and isoglobo series	0.277417	0.018287	0.259613	0.0247425	0.101113	0.0178039
ko00061	Fatty acid biosynthesis	0.408152	0.0182706	0.393343	0.0185988	0.105587	0.0148087
ko00360	Phenylalanine metabolism	0.213197	0.00768664	0.221554	0.012352	0.105316	-0.00835654
ko04740	Olfactory transduction	0.000127422	0.000134177	4.68e-05	2.64e-05	0.108275	8.06e-05
ko04320	Dorso-ventral axis formation	2.2e-05	2.1e-05	5.39e-05	5.09e-05	0.108023	-3.19e-05
ko04658	Th1 and Th2 cell differentiation	0	0	1.42e-05	2.47e-05	0.119273	-1.42e-05
ko04371	Apelin signaling pathway	0.00227669	0.000416034	0.00273643	0.00072335	0.120043	-0.00045974
ko01521	EGFR tyrosine kinase inhibitor resistance	0.000666062	0.000167305	0.000536993	0.000169272	0.121135	0.000129069
ko04722	Neurotrophin signaling pathway	0	0	1.42e-05	2.47e-05	0.119273	-1.42e-05
ko04710	Circadian rhythm	9.08e-06	9.09e-06	2.96e-05	3.55e-05	0.123451	-2.05e-05
ko05140	Leishmaniasis	0	0	1.42e-05	2.47e-05	0.119273	-1.42e-05
ko00540	Lipopolysaccharide biosynthesis	0.287113	0.0168852	0.303848	0.0257388	0.123001	-0.0167353
ko04662	B cell receptor signaling pathway	0	0	1.42e-05	2.47e-05	0.119273	-1.42e-05
ko03020	RNA polymerase	0.31566	0.0200617	0.300418	0.0188692	0.114229	0.0152427
ko00521	Streptomycin biosynthesis	0.346316	0.00937767	0.33953	0.00783426	0.113544	0.00678631
ko04660	T cell receptor signaling pathway	0	0	1.42e-05	2.47e-05	0.119273	-1.42e-05
ko04921	Oxytocin signaling pathway	0.00478137	0.00151387	0.00372734	0.00116065	0.115874	0.00105403
ko05143	African trypanosomiasis	0.00528933	0.00189365	0.00729879	0.00308906	0.117001	-0.00200946
ko04064	NF-kappa B signaling pathway	0	0	1.42e-05	2.47e-05	0.119273	-1.42e-05
ko05322	Systemic lupus erythematosus	0.00107265	0.000447918	0.00179559	0.00120436	0.118479	-0.000722938
ko04062	Chemokine signaling pathway	0	0	1.42e-05	2.47e-05	0.119273	-1.42e-05
ko04966	Collecting duct acid secretion	0	0	8.08e-06	1.46e-05	0.130405	-8.08e-06
ko05150	Staphylococcus aureus infection	0.0422063	0.0036841	0.0390773	0.00475009	0.136861	0.00312906
ko00670	One carbon pool by folate	0.410822	0.0110326	0.41968	0.0133002	0.142112	-0.00885715
ko01051	Biosynthesis of ansamycins	0.0722609	0.00360918	0.0755888	0.0053508	0.141718	-0.00332786
ko03410	Base excision repair	0.422967	0.00877075	0.433072	0.0174588	0.144275	-0.010105
ko00984	Steroid degradation	0.00333483	0.000794487	0.00403998	0.00113655	0.146536	-0.000705142
ko00195	Photosynthesis	0.159282	0.00846051	0.16442	0.00610641	0.158533	-0.00513853
ko05212	Pancreatic cancer	2.35e-05	1.54e-05	1.4e-05	1.1e-05	0.150455	9.5e-06
ko00073	Cutin, suberine and wax biosynthesis	0.000938869	0.00132266	0.000251275	0.000267728	0.158185	0.000687595
ko00565	Ether lipid metabolism	0.0144835	0.00528713	0.0115431	0.00224458	0.150237	0.00294039
ko05219	Bladder cancer	0.00863664	0.00184297	0.0101538	0.00246583	0.15794	-0.00151712
ko04520	Adherens junction	2.41e-06	3.88e-06	1.15e-05	1.73e-05	0.157209	-9.06e-06
ko01040	Biosynthesis of unsaturated fatty acids	0.0283413	0.00426236	0.0320998	0.00618137	0.152673	-0.0037585
ko05221	Acute myeloid leukemia	2.41e-06	3.88e-06	1.15e-05	1.73e-05	0.157209	-9.06e-06
ko04015	Rap1 signaling pathway	2.41e-06	3.88e-06	1.15e-05	1.73e-05	0.157209	-9.06e-06
ko00364	Fluorobenzoate degradation	0.0166245	0.00229393	0.0180264	0.00165379	0.155977	-0.00140189
ko05418	Fluid shear stress and atherosclerosis	0.176423	0.0111174	0.169489	0.00847748	0.155297	0.00693379
ko04670	Leukocyte transendothelial migration	2.41e-06	3.88e-06	1.15e-05	1.73e-05	0.157209	-9.06e-06
ko04066	HIF-1 signaling pathway	0.0767192	0.00451285	0.0740616	0.00309438	0.164531	0.00265758
ko00405	Phenazine biosynthesis	0.025161	0.00369031	0.0275848	0.00342288	0.165836	-0.0024238
ko04110	Cell cycle	0.00149923	0.000451923	0.00120872	0.000396132	0.164481	0.000290516
ko00981	Insect hormone biosynthesis	0.0160503	0.00274277	0.0144441	0.00191163	0.168693	0.00160621
ko04150	mTOR signaling pathway	0.000672563	0.000169413	0.000563948	0.000154728	0.17278	0.000108615
ko04964	Proximal tubule bicarbonate reclamation	0.0205091	0.00215927	0.0223805	0.00329528	0.173954	-0.00187135
ko04919	Thyroid hormone signaling pathway	0.00855294	0.00495036	0.00594306	0.00245364	0.17967	0.00260988
ko05211	Renal cell carcinoma	0.00462434	0.00139611	0.00379004	0.00111466	0.179039	0.0008343
ko04310	Wnt signaling pathway	8.63e-05	3.88e-05	0.000119324	5.96e-05	0.183266	-3.31e-05
ko04934	Cushing syndrome	0.00462675	0.00139663	0.00380151	0.00110664	0.182546	0.00082524
ko03430	Mismatch repair	1.14599	0.0218972	1.12508	0.0393291	0.185005	0.0209119
ko00232	Caffeine metabolism	0.000756896	0.000206256	0.000965512	0.000399418	0.186393	-0.000208616
ko00563	Glycosylphosphatidylinositol (GPI)-anchor biosynthesis	0.000255316	0.000182332	0.000140601	0.000173544	0.188439	0.000114716
ko04213	Longevity regulating pathway - multiple species	0.11529	0.00520143	0.111422	0.00675005	0.191174	0.00386791
ko04530	Tight junction	0.00150832	0.000452655	0.00123903	0.000388795	0.192911	0.000269287
ko05222	Small cell lung cancer	0.00126484	0.000412028	0.00153341	0.000432288	0.194049	-0.000268572
ko05016	Huntington disease	0.0188931	0.00579729	0.0157089	0.00404343	0.195239	0.0031842
ko04512	ECM-receptor interaction	0.000360843	0.000159308	0.000271293	0.000123095	0.199745	8.96e-05
ko03030	DNA replication	0.938044	0.0221482	0.917273	0.04055	0.198963	0.0207714
ko05145	Toxoplasmosis	0.00115772	0.000374031	0.0014011	0.000407048	0.203233	-0.000243378
ko05167	Kaposi sarcoma-associated herpesvirus infection	0.00114288	0.0003718	0.00138644	0.000409423	0.203134	-0.000243563
ko00534	Glycosaminoglycan biosynthesis - heparan sulfate / heparin	3.24e-06	4.36e-06	9.49e-07	2.85e-06	0.206136	2.29e-06
ko00525	Acarbose and validamycin biosynthesis	0.129517	0.00557694	0.126127	0.0057119	0.21886	0.00339024
ko05110	Vibrio cholerae infection	0.0145615	0.00149824	0.0159664	0.00292626	0.221562	-0.00140484
ko04215	Apoptosis - multiple species	0.00127429	0.000338536	0.00149132	0.000385818	0.221048	-0.000217035
ko04723	Retrograde endocannabinoid signaling	0.000161353	0.000238979	0.000609682	0.00103188	0.233006	-0.000448328
ko05416	Viral myocarditis	0.00114047	0.00036963	0.00136078	0.000394446	0.237288	-0.000220312
ko04750	Inflammatory mediator regulation of TRP channels	0	0	3.53e-06	8.46e-06	0.241676	-3.53e-06
ko05210	Colorectal cancer	0.0011664	0.00036426	0.00138231	0.000395508	0.244049	-0.000215907
ko05412	Arrhythmogenic right ventricular cardiomyopathy (ARVC)	2.41e-06	3.88e-06	4.06e-05	9.18e-05	0.243411	-3.82e-05
ko05146	Amoebiasis	0.0287992	0.00341288	0.0304998	0.00251457	0.245731	-0.00170058
ko04720	Long-term potentiation	0	0	3.53e-06	8.46e-06	0.241676	-3.53e-06
ko04218	Cellular senescence	0	0	3.53e-06	8.46e-06	0.241676	-3.53e-06
ko05032	Morphine addiction	0	0	3.53e-06	8.46e-06	0.241676	-3.53e-06
ko04115	p53 signaling pathway	0.00115794	0.000368165	0.00137192	0.00039695	0.251252	-0.000213976
ko04013	MAPK signaling pathway - fly	0.0101761	0.00229578	0.00910214	0.00144449	0.253177	0.00107396
ko04114	Oocyte meiosis	0	0	4.47e-06	1.12e-05	0.261617	-4.47e-06
ko04728	Dopaminergic synapse	0.00383491	0.00131483	0.00318766	0.00102326	0.259953	0.000647245
ko04726	Serotonergic synapse	0.00383491	0.00131483	0.00318413	0.0010255	0.25782	0.000650779
ko00230	Purine metabolism	2.50508	0.039075	2.47826	0.0569937	0.2615	0.0268154
ko05031	Amphetamine addiction	0.00383491	0.00131483	0.00318766	0.00102326	0.259953	0.000647245
ko05030	Cocaine addiction	0.00383491	0.00131483	0.00318413	0.0010255	0.25782	0.000650779
ko04510	Focal adhesion	0.000363253	0.000157935	0.000286296	0.000117735	0.257705	7.7e-05
ko00909	Sesquiterpenoid and triterpenoid biosynthesis	0.00218555	0.000947798	0.0029812	0.00183778	0.268429	-0.000795645
ko05160	Hepatitis C	0.00175307	0.000457719	0.00151372	0.000433858	0.269848	0.000239354
ko00365	Furfural degradation	0.00130631	0.00109264	0.000815276	0.000667924	0.268139	0.000491038
ko00906	Carotenoid biosynthesis	0.0166466	0.00229032	0.0156508	0.00126959	0.27302	0.000995794
ko00860	Porphyrin and chlorophyll metabolism	0.463886	0.0224661	0.475572	0.0218253	0.277784	-0.0116851
ko04810	Regulation of actin cytoskeleton	3.45e-05	4.94e-05	7.84e-05	0.000107934	0.287903	-4.39e-05
ko04112	Cell cycle - Caulobacter	0.586019	0.0112417	0.575731	0.0253064	0.286139	0.0102879
ko00333	Prodigiosin biosynthesis	0.0390791	0.00160272	0.0401067	0.00229883	0.287522	-0.00102756
ko05226	Gastric cancer	2.93e-05	1.76e-05	4.31e-05	3.29e-05	0.285591	-1.38e-05
ko04626	Plant-pathogen interaction	0.161349	0.0121915	0.156041	0.00803682	0.292083	0.00530776
ko00623	Toluene degradation	0.0131965	0.0023074	0.014327	0.00212435	0.293908	-0.00113052
ko04071	Sphingolipid signaling pathway	0.00266605	0.000892802	0.00317602	0.00114242	0.306102	-0.00050997
ko00100	Steroid biosynthesis	0.00224399	0.000884088	0.00312189	0.00229003	0.305083	-0.000877905
ko04713	Circadian entrainment	0	0	2.92e-05	8.03e-05	0.304116	-2.92e-05
ko00250	Alanine, aspartate and glutamate metabolism	1.09195	0.0177737	1.08277	0.0193852	0.30909	0.00917809
ko00220	Arginine biosynthesis	0.565438	0.00852723	0.571612	0.015106	0.303388	-0.00617466
ko00331	Clavulanic acid biosynthesis	0	0	1.09e-05	3.04e-05	0.308561	-1.09e-05
ko05120	Epithelial cell signaling in Helicobacter pylori infection	0.103582	0.00446597	0.101602	0.00360793	0.315277	0.00197944
ko04270	Vascular smooth muscle contraction	3.37e-06	6.96e-06	2.9e-05	7.19e-05	0.31486	-2.56e-05
ko00363	Bisphenol degradation	0.000100895	4.23e-05	0.000132065	7.89e-05	0.314433	-3.12e-05
ko00901	Indole alkaloid biosynthesis	2.25e-05	2.58e-05	3.52e-05	2.73e-05	0.322979	-1.27e-05
ko00511	Other glycan degradation	0.815182	0.0527888	0.788224	0.0631166	0.339098	0.0269577
ko05034	Alcoholism	0.0038753	0.00131173	0.00332461	0.00104498	0.338282	0.000550689
ko04111	Cell cycle - yeast	0	0	9.35e-07	2.81e-06	0.343436	-9.35e-07
ko00532	Glycosaminoglycan biosynthesis - chondroitin sulfate / dermatan sulfate	0.00179799	0.00116667	0.00137729	0.000560453	0.347372	0.0004207
ko00531	Glycosaminoglycan degradation	0.325068	0.0239001	0.312908	0.0306993	0.361583	0.0121597
ko00473	D-Alanine metabolism	0.147431	0.00512725	0.144936	0.00610757	0.36073	0.00249492
ko00052	Galactose metabolism	1.08695	0.0255328	1.10923	0.0670168	0.370496	-0.0222749
ko05162	Measles	0.00147349	0.00042606	0.00130274	0.000354092	0.3678	0.000170744
ko04330	Notch signaling pathway	8.39e-05	3.76e-05	0.00010489	5.65e-05	0.366734	-2.1e-05
ko04214	Apoptosis - fly	0.0131628	0.00146849	0.0137626	0.00125492	0.364202	-0.000599797
ko05220	Chronic myeloid leukemia	0.000107387	4.41e-05	0.000129141	5.55e-05	0.370028	-2.18e-05
ko04976	Bile secretion	0.0046524	0.000878027	0.00425355	0.000945669	0.366138	0.000398846
ko00943	Isoflavonoid biosynthesis	1.94e-05	1.04e-05	3.09e-05	3.6e-05	0.375701	-1.15e-05
ko04972	Pancreatic secretion	0.00109129	0.000284351	0.00129868	0.000613264	0.3745	-0.000207398
ko04210	Apoptosis	0.0378012	0.00271385	0.0364902	0.00340418	0.378819	0.00131103
ko00643	Styrene degradation	0.0129664	0.00172339	0.0139152	0.00265735	0.382664	-0.000948717
ko00240	Pyrimidine metabolism	2.14348	0.052616	2.11725	0.0693303	0.378559	0.0262395
ko00471	D-Glutamine and D-glutamate metabolism	0.171066	0.00553397	0.168916	0.0046047	0.382567	0.00214968
ko04975	Fat digestion and absorption	3.37e-06	6.96e-06	2.54e-05	7.27e-05	0.387552	-2.21e-05
ko00950	Isoquinoline alkaloid biosynthesis	0.077187	0.00340009	0.0789581	0.00495366	0.389652	-0.00177114
ko00311	Penicillin and cephalosporin biosynthesis	0.0214286	0.00167875	0.0220665	0.00138895	0.391737	-0.00063792
ko05200	Pathways in cancer	0.0634316	0.00737566	0.0605689	0.006721	0.400829	0.0028628
ko04068	FoxO signaling pathway	0.0234963	0.00548472	0.0253458	0.00331251	0.40034	-0.00184951
ko03450	Non-homologous end-joining	0.0187359	0.00308585	0.0198779	0.00256112	0.404541	-0.00114198
ko03440	Homologous recombination	1.146	0.0300452	1.12994	0.0488514	0.414045	0.0160615
ko04141	Protein processing in endoplasmic reticulum	0.10572	0.0110632	0.101763	0.0090747	0.418103	0.00395635
ko00730	Thiamine metabolism	0.425184	0.0174583	0.419564	0.0107103	0.423359	0.00562002
ko05215	Prostate cancer	0.0570867	0.00680651	0.0546153	0.00631043	0.434879	0.00247141
ko04024	cAMP signaling pathway	0.00108698	0.000284279	0.00127584	0.000639555	0.433442	-0.000188861
ko04657	IL-17 signaling pathway	0.0570843	0.00680854	0.0546038	0.006312	0.433351	0.00248047
ko03070	Bacterial secretion system	0.76858	0.0207019	0.781604	0.0444575	0.440223	-0.013024
ko04915	Estrogen signaling pathway	0.0571015	0.00680793	0.0546193	0.00630647	0.432823	0.00248225
ko05012	Parkinson disease	0.00309512	0.00217002	0.00392406	0.00216975	0.428303	-0.00082894
ko04914	Progesterone-mediated oocyte maturation	0.0570843	0.00680854	0.0545856	0.00630744	0.42989	0.00249868
ko00600	Sphingolipid metabolism	0.515987	0.027843	0.528048	0.0362668	0.439733	-0.0120604
ko04659	Th17 cell differentiation	0.0570843	0.00680854	0.0545998	0.00631093	0.432583	0.00248449
ko00945	Stilbenoid, diarylheptanoid and gingerol biosynthesis	0.0127073	0.00073616	0.013088	0.00127344	0.450042	-0.000380695
ko04612	Antigen processing and presentation	0.0571189	0.00682574	0.0547063	0.00631972	0.4467	0.00241254
ko00941	Flavonoid biosynthesis	0.0127073	0.00073616	0.013088	0.00127344	0.450042	-0.000380695
ko00520	Amino sugar and nucleotide sugar metabolism	1.46879	0.0315479	1.44986	0.0655474	0.449166	0.0189237
ko05164	Influenza A	0.0038197	0.000928089	0.00414308	0.00092257	0.468052	-0.000323376
ko00522	Biosynthesis of 12-, 14- and 16-membered macrolides	0.000363726	0.000148987	0.000301188	0.000203365	0.467217	6.25e-05
ko04261	Adrenergic signaling in cardiomyocytes	0.00108698	0.000284279	0.00125812	0.000619518	0.465136	-0.000171136
ko00253	Tetracycline biosynthesis	0.000855809	0.000362013	0.00102281	0.000565421	0.466821	-0.000167005
ko01130	Biosynthesis of antibiotics	4.84412	0.0480028	4.8646	0.0665535	0.464508	-0.0204862
ko04911	Insulin secretion	0.00108698	0.000284279	0.00125458	0.000622183	0.475774	-0.000167602
ko00030	Pentose phosphate pathway	0.651922	0.0140602	0.647061	0.0144029	0.478106	0.00486056
ko04742	Taste transduction	2.82e-05	3.7e-05	3.95e-05	2.97e-05	0.484851	-1.13e-05
ko00404	Staurosporine biosynthesis	0.000863863	0.000387893	0.00105338	0.000684644	0.481669	-0.000189517
ko04727	GABAergic synapse	0.112375	0.0035112	0.110696	0.00614608	0.48833	0.00167828
ko00460	Cyanoamino acid metabolism	0.31613	0.013751	0.322348	0.0220785	0.484236	-0.00621805
ko05340	Primary immunodeficiency	0.0316699	0.00306675	0.0302752	0.0050215	0.487997	0.00139473
ko04022	cGMP-PKG signaling pathway	0.00108792	0.000286177	0.00124761	0.000614785	0.492635	-0.00015969
ko05224	Breast cancer	2.59e-05	1.5e-05	2.15e-05	1.24e-05	0.505833	4.41e-06
ko05213	Endometrial cancer	2.59e-05	1.5e-05	2.15e-05	1.24e-05	0.505833	4.41e-06
ko05216	Thyroid cancer	2.59e-05	1.5e-05	2.15e-05	1.24e-05	0.505833	4.41e-06
ko05217	Basal cell carcinoma	2.59e-05	1.5e-05	2.15e-05	1.24e-05	0.505833	4.41e-06
ko00562	Inositol phosphate metabolism	0.148378	0.00825897	0.151203	0.00933291	0.5053	-0.00282472
ko04961	Endocrine and other factor-regulated calcium reabsorption	0.00110973	0.000282892	0.00125721	0.000619507	0.527601	-0.000147474
ko04011	MAPK signaling pathway - yeast	0.0061103	0.0023476	0.00676114	0.00205981	0.539829	-0.000650844
ko04962	Vasopressin-regulated water reabsorption	0.00305958	0.00130265	0.00266603	0.00136628	0.539559	0.00039355
ko01055	Biosynthesis of vancomycin group antibiotics	0.0645676	0.00254138	0.0656004	0.00418306	0.536367	-0.00103274
ko00523	Polyketide sugar unit biosynthesis	0.181519	0.0116528	0.185271	0.0136471	0.538594	-0.00375176
ko04138	Autophagy - yeast	0.0118011	0.00225411	0.0124029	0.00201578	0.558027	-0.000601782
ko00130	Ubiquinone and other terpenoid-quinone biosynthesis	0.146012	0.00996254	0.148629	0.00868375	0.559889	-0.00261776
ko00910	Nitrogen metabolism	0.406561	0.00772878	0.409712	0.0131362	0.544725	-0.00315074
ko00903	Limonene and pinene degradation	0.020563	0.00284382	0.019723	0.00310378	0.556947	0.000839971
ko04721	Synaptic vesicle cycle	0.00303745	0.00130038	0.00267242	0.0013571	0.567373	0.000365037
ko04971	Gastric acid secretion	0.00108698	0.000284279	0.00122541	0.00062524	0.556175	-0.00013843
ko05014	Amyotrophic lateral sclerosis (ALS)	0.00808669	0.00279461	0.00878072	0.00221726	0.567068	-0.000694033
ko04925	Aldosterone synthesis and secretion	0.00108698	0.000284279	0.00122541	0.00062524	0.556175	-0.00013843
ko00051	Fructose and mannose metabolism	0.756848	0.0151068	0.763391	0.0297909	0.566595	-0.00654271
ko04970	Salivary secretion	0.00110973	0.000282892	0.00124274	0.000626847	0.57207	-0.000133008
ko04144	Endocytosis	0.00183508	0.000740284	0.00221362	0.00177576	0.565932	-0.000378534
ko04960	Aldosterone-regulated sodium reabsorption	0.00108698	0.000284279	0.00122541	0.00062524	0.556175	-0.00013843
ko00300	Lysine biosynthesis	0.56125	0.00886597	0.564555	0.013888	0.556126	-0.00330523
ko00601	Glycosphingolipid biosynthesis - lacto and neolacto series	0.00388523	0.000942002	0.00419065	0.00118558	0.55305	-0.000305422
ko04922	Glucagon signaling pathway	0.159538	0.0040749	0.158063	0.00610129	0.554979	0.00147526
ko01100	Metabolic pathways	15.8813	0.0612216	15.8634	0.072908	0.579299	0.0179278
ko04010	MAPK signaling pathway	9.75e-05	6.41e-05	8.25e-05	4.96e-05	0.586746	1.5e-05
ko05206	MicroRNAs in cancer	0.086981	0.0168932	0.0835433	0.00831177	0.593052	0.00343765
ko01502	Vancomycin resistance	0.320598	0.012393	0.317381	0.0125005	0.590245	0.00321696
ko00140	Steroid hormone biosynthesis	0.0275166	0.00399682	0.0265987	0.00307924	0.592353	0.000917888
ko04630	JAK-STAT signaling pathway	3.74e-05	3.15e-05	2.97e-05	3.03e-05	0.601175	7.75e-06
ko00550	Peptidoglycan biosynthesis	0.964011	0.0172032	0.957898	0.0301614	0.605481	0.00611319
ko00591	Linoleic acid metabolism	0.00395807	0.000923584	0.00419261	0.000942196	0.600359	-0.000234536
ko00642	Ethylbenzene degradation	0.00215744	0.000614804	0.00198965	0.000729906	0.604494	0.000167793
ko01503	Cationic antimicrobial peptide (CAMP) resistance	0.481557	0.0153871	0.485439	0.0163761	0.61054	-0.00388272
ko04014	Ras signaling pathway	2.55e-05	2.14e-05	4.25e-05	9.46e-05	0.609949	-1.7e-05
ko03013	RNA transport	0.125044	0.00534159	0.123719	0.00618001	0.632403	0.00132545
ko04724	Glutamatergic synapse	0.107987	0.00316496	0.106915	0.00599508	0.642478	0.00107278
ko00053	Ascorbate and aldarate metabolism	0.0943137	0.00557736	0.0956385	0.00657185	0.650409	-0.00132476
ko01120	Microbial metabolism in diverse environments	4.2409	0.0708995	4.25528	0.0604296	0.648876	-0.0143852
ko04611	Platelet activation	0.000604874	0.000222984	0.000543948	0.000343397	0.661502	6.09e-05
ko00940	Phenylpropanoid biosynthesis	0.238468	0.0117227	0.242544	0.024481	0.659813	-0.00407602
ko01501	beta-Lactam resistance	0.691725	0.0242673	0.696263	0.0190425	0.664579	-0.00453706
ko01056	Biosynthesis of type II polyketide backbone	0.000745257	0.000338221	0.000836176	0.000525989	0.668785	-9.09e-05
ko04918	Thyroid hormone synthesis	0.00178656	0.000466808	0.00167989	0.000578217	0.672054	0.000106679
ko05231	Choline metabolism in cancer	0.0119138	0.00262485	0.0123101	0.00168862	0.708468	-0.000396313
ko00750	Vitamin B6 metabolism	0.15541	0.00446538	0.154486	0.00572213	0.707336	0.000923751
ko04621	NOD-like receptor signaling pathway	0.162322	0.014006	0.16004	0.0117251	0.712366	0.00228167
ko04550	Signaling pathways regulating pluripotency of stem cells	0.00245085	0.00124582	0.00224296	0.00119	0.72158	0.000207886
ko00340	Histidine metabolism	0.260052	0.0141394	0.257712	0.0136633	0.725259	0.00233972
ko05202	Transcriptional misregulation in cancer	2.59e-05	1.5e-05	2.85e-05	1.62e-05	0.727741	-2.6e-06
ko00500	Starch and sucrose metabolism	1.38595	0.0297039	1.39407	0.0728844	0.762343	-0.00811784
ko00564	Glycerophospholipid metabolism	0.361038	0.0181379	0.363624	0.0180841	0.76542	-0.00258626
ko00983	Drug metabolism - other enzymes	0.358406	0.0148871	0.356616	0.00989377	0.767862	0.00178958
ko04926	Relaxin signaling pathway	0.000653733	0.000216326	0.000616972	0.000317367	0.777718	3.68e-05
ko05010	Alzheimer disease	0.0386453	0.00326776	0.0382386	0.00266756	0.775849	0.000406673
ko04341	Hedgehog signaling pathway - fly	3.25e-06	4.37e-06	3.99e-06	7.06e-06	0.794558	-7.34e-07
ko04340	Hedgehog signaling pathway	3.25e-06	4.37e-06	3.99e-06	7.06e-06	0.794558	-7.34e-07
ko04113	Meiosis - yeast	0.0247299	0.00205077	0.0250333	0.00298142	0.804613	-0.0003034
ko00944	Flavone and flavonol biosynthesis	0.0133889	0.00264761	0.0139196	0.00580317	0.80693	-0.000530678
ko04350	TGF-beta signaling pathway	3.25e-06	4.37e-06	3.99e-06	7.06e-06	0.794558	-7.34e-07
ko05161	Hepatitis B	0.00265717	0.000480301	0.00259389	0.000579041	0.803722	6.33e-05
ko04211	Longevity regulating pathway	0.0163107	0.00438954	0.0158548	0.00315273	0.803399	0.000455833
ko04120	Ubiquitin mediated proteolysis	0.000312779	0.000188902	0.000287496	0.00025304	0.813104	2.53e-05
ko00930	Caprolactam degradation	0.032847	0.00228664	0.0325571	0.00295702	0.818778	0.000289955
ko04978	Mineral absorption	0.00861741	0.00177377	0.00845595	0.00165379	0.843936	0.000161464
ko03022	Basal transcription factors	0.0164216	0.00344065	0.0161292	0.00289316	0.847526	0.000292423
ko05414	Dilated cardiomyopathy (DCM)	0.00109237	0.000434285	0.00105068	0.000676149	0.878371	4.17e-05
ko04152	AMPK signaling pathway	0.0909463	0.00491264	0.0906348	0.0046847	0.89202	0.00031155
ko04151	PI3K-Akt signaling pathway	0.0652518	0.00687963	0.064876	0.00534032	0.898544	0.000375725
ko01062	Biosynthesis of terpenoids and steroids	0.00168113	0.000853177	0.00161933	0.00114324	0.898136	6.18e-05
ko00524	Neomycin, kanamycin and gentamicin biosynthesis	0.0537518	0.00375765	0.053995	0.00482633	0.906454	-0.000243197
ko00590	Arachidonic acid metabolism	0.00447421	0.00105709	0.00443089	0.000853083	0.924892	4.33e-05
ko05131	Shigellosis	0.00087878	0.000342744	0.00091379	0.000966477	0.920226	-3.5e-05
ko00515	Mannose type O-glycan biosynthesis	0.00707576	0.00280826	0.00697071	0.0019902	0.928169	0.000105049
ko00514	Other types of O-glycan biosynthesis	0.00697621	0.00280203	0.00687506	0.00198189	0.93063	0.000101149
ko04932	Non-alcoholic fatty liver disease (NAFLD)	0.00389278	0.00201241	0.00397338	0.00202601	0.933454	-8.06e-05
ko00592	alpha-Linolenic acid metabolism	0.00603494	0.000980628	0.00607517	0.000778367	0.924313	-4.02e-05
ko04933	AGE-RAGE signaling pathway in diabetic complications	0.000688252	0.00022795	0.000677662	0.000326608	0.937405	1.06e-05
ko00281	Geraniol degradation	0.00311045	0.000696043	0.00313728	0.00102361	0.94897	-2.68e-05
ko04139	Mitophagy - yeast	0.00012002	0.000150869	0.000116311	0.000101569	0.951981	3.71e-06
ko00072	Synthesis and degradation of ketone bodies	0.0154366	0.00158056	0.0154971	0.00321321	0.960329	-6.05e-05
ko04140	Autophagy - animal	0.0015205	0.000442295	0.00151485	0.000404633	0.97776	5.65e-06
ko04260	Cardiac muscle contraction	0.00221263	0.0015317	0.0022333	0.00146771	0.976998	-2.07e-05
ko00196	Photosynthesis - antenna proteins	0.0154139	0.00403551	0.0154646	0.00272685	0.975466	-5.07e-05
ko01523	Antifolate resistance	0.161065	0.00521982	0.161096	0.00470925	0.989592	-3.1e-05
ko05130	Pathogenic Escherichia coli infection	0.00506482	0.00276367	0.00505618	0.00127775	0.993343	8.64e-06

## Sheet: S3b Enzyme Commission
ID	Enzyme Commission (EC)	HWS: mean rel. freq. (%)	HWS: std. dev. (%)	LWS: mean rel. freq. (%)	LWS: std. dev. (%)	p-values	Difference between means
2.3.1.29	glycine C-acetyltransferase; 2-amino-3-ketobutyrate CoA ligase; 2-amino-3-ketobutyrate coenzyme A ligase; 2-amino-3-ketobutyrate-CoA ligase; glycine acetyltransferase; aminoacetone synthase; aminoacetone synthetase; KBL; AKB ligase	0.134116	0.0683858	0.0559459	0.0270973	0.00254714	0.0781702
2.7.11.1	non-specific serine/threonine protein kinase; A-kinase; AP50 kinase; ATP-protein transphosphorylase; calcium-dependent protein kinase C; calcium/phospholipid-dependent protein kinase; cAMP-dependent protein kinase; cAMP-dependent protein kinase A; casein kinase; casein kinase (phosphorylating); casein kinase 2; casein kinase I; casein kinase II; cGMP-dependent protein kinase; CK-2; CKI; CKII; cyc…	0.597795	0.0901032	0.506646	0.0478609	0.00764061	0.0911488
5.3.1.5	xylose isomerase; D-xylose isomerase; D-xylose ketoisomerase; D-xylose ketol-isomerase	0.0306578	0.00972109	0.0176965	0.0112893	0.00886063	0.0129614
3.6.3.15	Transferred to 7.2.2.1	0.139891	0.052892	0.0838102	0.039167	0.00991862	0.0560806
2.4.1.281	4-O-beta-D-mannosyl-D-glucose phosphorylase; mannosylglucose phosphorylase	0.0142892	0.00871776	0.0056835	0.00646808	0.0143368	0.00860568
2.3.1.47	8-amino-7-oxononanoate synthase; 7-keto-8-aminopelargonic acid synthetase; 7-keto-8-aminopelargonic synthetase; 8-amino-7-oxopelargonate synthase; bioF (gene name)	0.158423	0.0759766	0.0874459	0.0491727	0.0151032	0.0709774
3.5.1.32	hippurate hydrolase	0.00500528	0.00425295	0.001087	0.00266392	0.0154284	0.00391828
3.2.1.156	oligosaccharide reducing-end xylanase; Rex; reducing end xylose-releasing exo-oligoxylanase	0.01436	0.0138151	0.00288345	0.00527169	0.0158723	0.0114766
2.5.1.76	cysteate synthase; sulfite:O-phospho-L-serine sulfotransferase (phosphate-hydrolysing, L-cysteate-forming)	0.03188	0.0343592	0.00558335	0.00707067	0.0186385	0.0262966
3.1.3.105	N-acetyl-D-muramate 6-phosphate phosphatase; mupP (gene name)	0.00283556	0.00237185	0.000874792	0.00111104	0.0187529	0.00196077
2.7.1.144	tagatose-6-phosphate kinase	0.00322	0.00270893	0.00105924	0.00118522	0.0208728	0.00216076
1.4.1.11	L-erythro-3,5-diaminohexanoate dehydrogenase; L-3,5-diaminohexanoate dehydrogenase	0.0170427	0.0188894	0.00324421	0.00236871	0.0216265	0.0137985
3.1.3.6	3'-nucleotidase; 3'-mononucleotidase; 3'-phosphatase; 3'-ribonucleotidase	0.161396	0.0753743	0.100944	0.0374013	0.0224609	0.0604521
3.1.4.16	2',3'-cyclic-nucleotide 2'-phosphodiesterase; ribonucleoside 2',3'-cyclic phosphate diesterase; 2',3 '-cyclic AMP phosphodiesterase; 2',3'-cyclic nucleotidase; cyclic 2',3'-nucleotide 2'-phosphodiesterase; cyclic 2',3'-nucleotide phosphodiesterase; 2',3'-cyclic nucleoside monophosphate phosphodiesterase; 2',3'-cyclic AMP 2'-phosphohydrolase; cyclic phosphodiesterase:3'-nucleotidase; 2',3'-cyclic …	0.161396	0.0753743	0.100944	0.0374013	0.0224609	0.0604521
4.99.1.1	protoporphyrin ferrochelatase; ferro-protoporphyrin chelatase; iron chelatase (ambiguous); heme synthetase (ambiguous); heme synthase (ambiguous); protoheme ferro-lyase; ferrochelatase (ambiguous)	0.00790337	0.00782524	0.00212996	0.00238065	0.0241972	0.00577342
4.99.1.9	coproporphyrin ferrochelatase; hemH (gene name)	0.00790337	0.00782524	0.00212996	0.00238065	0.0241972	0.00577342
2.1.3.9	N-acetylornithine carbamoyltransferase; acetylornithine transcarbamylase; N-acetylornithine transcarbamylase; AOTC; carbamoyl-phosphate:2-N-acetyl-L-ornithine carbamoyltransferase; AOTCase	0.021351	0.0105638	0.0115621	0.00931253	0.0257741	0.00978892
2.1.3.11	N-succinylornithine carbamoyltransferase; succinylornithine transcarbamylase; N-succinyl-L-ornithine transcarbamylase; SOTCase	0.021351	0.0105638	0.011612	0.00925691	0.0260381	0.00973896
2.5.1.32	15-cis-phytoene synthase; PSY (gene name); crtB (gene name); prephytoene-diphosphate synthase; phytoene synthetase; PSase; geranylgeranyl-diphosphate geranylgeranyltransferase	0.00575266	0.00527397	0.00178928	0.00239099	0.0274323	0.00396338
2.5.1.99	Deleted entry	0.00575266	0.00527397	0.00178928	0.00239099	0.0274323	0.00396338
1.1.1.132	GDP-mannose 6-dehydrogenase; guanosine diphosphomannose dehydrogenase; GDP-mannose dehydrogenase; guanosine diphosphomannose dehydrogenase; guanosine diphospho-D-mannose dehydrogenase	0.00346575	0.00451664	0.000387736	0.000433256	0.0284189	0.00307802
2.3.1.59	gentamicin 2'-N-acetyltransferase; gentamycin acetyltransferase II; gentamycin 2'-N-acetyltransferase; acetyl-CoA:gentamycin-C1a N2'-acetyltransferase	0.00776817	0.00772286	0.00227695	0.00258813	0.0291176	0.00549122
3.1.1.41	cephalosporin-C deacetylase; cephalosporin C acetyl-hydrolase; cephalosporin C acetylase; cephalosporin acetylesterase; cephalosporin C acetylesterase; cephalosporin C acetyl-esterase; cephalosporin C deacetylase	0.0074283	0.00861775	0.00148222	0.00225882	0.0302763	0.00594608
2.3.1.179	beta-ketoacyl-[acyl-carrier-protein] synthase II; KASII; KAS II; FabF; 3-oxoacyl-acyl carrier protein synthase I; beta-ketoacyl-ACP synthase II; (Z)-hexadec-11-enoyl-[acyl-carrier-protein]:malonyl-[acyl-carrier-protein] C-acyltransferase (decarboxylating)	0.149537	0.0521029	0.106639	0.0381644	0.0308448	0.042898
3.6.3.14	Transferred to 7.1.2.2	0.347252	0.0973948	0.273081	0.0612032	0.0344689	0.0741714
1.1.1.267	1-deoxy-D-xylulose-5-phosphate reductoisomerase; DXP-reductoisomerase; 1-deoxy-D-xylulose-5-phosphate isomeroreductase; 2-C-methyl-D-erythritol 4-phosphate (MEP) synthase	0.097149	0.0360114	0.0687417	0.0253898	0.034488	0.0284073
2.7.1.39	homoserine kinase; homoserine kinase (phosphorylating); HSK	0.0829112	0.0283748	0.0600227	0.0220414	0.0360249	0.0228885
2.2.1.8	fluorothreonine transaldolase	0.00669569	0.00930026	0.000731952	0.00127243	0.036375	0.00596374
4.1.2.13	fructose-bisphosphate aldolase; aldolase; fructose-1,6-bisphosphate triosephosphate-lyase; fructose diphosphate aldolase; diphosphofructose aldolase; fructose 1,6-diphosphate aldolase; ketose 1-phosphate aldolase; phosphofructoaldolase; zymohexase; fructoaldolase; fructose 1-phosphate aldolase; fructose 1-monophosphate aldolase; 1,6-diphosphofructose aldolase; SMALDO; D-fructose-1,6-bisphosphate …	0.127986	0.0355815	0.101425	0.0226501	0.037547	0.0265607
1.4.9.1	methylamine dehydrogenase (amicyanin); amine dehydrogenase; primary-amine dehydrogenase; amine: (acceptor) oxidoreductase (deaminating); primary-amine:(acceptor) oxidoreductase (deaminating)	0.00485187	0.00668229	0.000625404	0.000879348	0.0381077	0.00422646
1.4.9.2	aralkylamine dehydrogenase (azurin); aromatic amine dehydrogenase; arylamine dehydrogenase; tyramine dehydrogenase; aralkylamine:(acceptor) oxidoreductase (deaminating)	0.00485187	0.00668229	0.000625404	0.000879348	0.0381077	0.00422646
2.3.1.41	beta-ketoacyl-[acyl-carrier-protein] synthase I; beta-ketoacyl-ACP synthase I; beta-ketoacyl synthetase; beta-ketoacyl-ACP synthetase; beta-ketoacyl-acyl carrier protein synthetase; beta-ketoacyl-[acyl carrier protein] synthase; beta-ketoacylsynthase; condensing enzyme (ambiguous); 3-ketoacyl-acyl carrier protein synthase; fatty acid condensing enzyme; acyl-malonyl(acyl-carrier-protein)-condensin…	0.0538517	0.0221465	0.0341021	0.0226417	0.0388675	0.0197497
2.1.2.10	aminomethyltransferase; S-aminomethyldihydrolipoylprotein:(6S)-tetrahydrofolate aminomethyltransferase (ammonia-forming); T-protein; glycine synthase; tetrahydrofolate aminomethyltransferase; [protein]-8-S-aminomethyldihydrolipoyllysine:tetrahydrofolate aminomethyltransferase (ammonia-forming)	0.0540753	0.0264443	0.0321342	0.0234038	0.0393603	0.0219411
4.1.2.48	low-specificity L-threonine aldolase; LtaE	0.0661597	0.0379039	0.0394514	0.0205879	0.0398344	0.0267082
2.6.1.52	phosphoserine transaminase; PSAT; phosphoserine aminotransferase; 3-phosphoserine aminotransferase; hydroxypyruvic phosphate-glutamic transaminase; L-phosphoserine aminotransferase; phosphohydroxypyruvate transaminase; phosphohydroxypyruvic-glutamic transaminase; 3-O-phospho-L-serine:2-oxoglutarate aminotransferase; SerC; PdxC; 3PHP transaminase	0.0768594	0.0325831	0.0552291	0.0131605	0.0406565	0.0216302
5.4.3.2	lysine 2,3-aminomutase	0.0315674	0.0339834	0.0101638	0.00741299	0.0406979	0.0214035
6.1.1.1	tyrosine---tRNA ligase	0.115717	0.0160474	0.0945546	0.0304202	0.0407106	0.0211622
1.17.7.1	(E)-4-hydroxy-3-methylbut-2-enyl-diphosphate synthase (ferredoxin); 4-hydroxy-3-methylbut-2-en-1-yl diphosphate synthase (ambiguous); (E)-4-hydroxy-3-methylbut-2-en-1-yl-diphosphate:protein-disulfide oxidoreductase (hydrating) (incorrect); (E)-4-hydroxy-3-methylbut-2-enyl diphosphate synthase (ambiguous); gcpE (gene name); ISPG (gene name); (E)-4-hydroxy-3-methylbut-2-enyl-diphosphate synthase	0.1161	0.0373484	0.0865551	0.0318188	0.0437936	0.0295452
1.17.7.3	(E)-4-hydroxy-3-methylbut-2-enyl-diphosphate synthase (flavodoxin); 4-hydroxy-3-methylbut-2-en-1-yl diphosphate synthase (ambiguous); (E)-4-hydroxy-3-methylbut-2-en-1-yl-diphosphate:protein-disulfide oxidoreductase (hydrating) (incorrect); (E)-4-hydroxy-3-methylbut-2-enyl diphosphate synthase (ambiguous); ispG (gene name)	0.1161	0.0373484	0.0865551	0.0318188	0.0437936	0.0295452
2.6.1.11	acetylornithine transaminase; acetylornithine delta-transaminase; ACOAT; acetylornithine 5-aminotransferase; acetylornithine aminotransferase; N-acetylornithine aminotransferase; N-acetylornithine-delta-transaminase; N2-acetylornithine 5-transaminase; N2-acetyl-L-ornithine:2-oxoglutarate aminotransferase; succinylornithine aminotransferase; 2-N-acetyl-L-ornithine:2-oxoglutarate 5-aminotransferase	0.126007	0.0658659	0.0803899	0.037427	0.043799	0.0456167
2.7.9.1	pyruvate, phosphate dikinase; pyruvate, orthophosphate dikinase; pyruvate-phosphate dikinase (phosphorylating); pyruvate, phosphate dikinase; pyruvate-inorganic phosphate dikinase; pyruvate-phosphate dikinase; pyruvate-phosphate ligase; pyruvic-phosphate dikinase; pyruvic-phosphate ligase; pyruvate, Pi dikinase; PPDK	0.27668	0.125502	0.185409	0.0870261	0.0449067	0.0912715
1.8.1.4	dihydrolipoyl dehydrogenase; LDP-Glc; LDP-Val; dehydrolipoate dehydrogenase; diaphorase; dihydrolipoamide dehydrogenase; dihydrolipoamide:NAD+ oxidoreductase; dihydrolipoic dehydrogenase; dihydrothioctic dehydrogenase; lipoamide dehydrogenase (NADH); lipoamide oxidoreductase (NADH); lipoamide reductase; lipoamide reductase (NADH); lipoate dehydrogenase; lipoic acid dehydrogenase; lipoyl dehydroge…	0.0818284	0.0439766	0.0512182	0.0271657	0.0462742	0.0306102
2.6.1.17	succinyldiaminopimelate transaminase; succinyldiaminopimelate aminotransferase; N-succinyl-L-diaminopimelic glutamic transaminase	0.126007	0.0658659	0.0809483	0.0383271	0.0465058	0.0450582
2.7.1.23	NAD+ kinase; DPN kinase; nicotinamide adenine dinucleotide kinase (phosphorylating); nicotinamide adenine dinucleotide kinase; NAD kinase; NADK	0.0737822	0.0243344	0.0567028	0.0162089	0.0483592	0.0170794
2.1.2.3	phosphoribosylaminoimidazolecarboxamide formyltransferase; 5-amino-4-imidazolecarboxamide ribonucleotide transformylase; AICAR transformylase; 10-formyltetrahydrofolate:5'-phosphoribosyl-5-amino-4-imidazolecarboxamide formyltransferase; 5'-phosphoribosyl-5-amino-4-imidazolecarboxamide formyltransferase; 5-amino-1-ribosyl-4-imidazolecarboxamide 5'-phosphate transformylase; 5-amino-4-imidazolecarbo…	0.152187	0.080576	0.100113	0.0388432	0.0488865	0.0520736
2.1.1.21	methylamine---glutamate N-methyltransferase; N-methylglutamate synthase; methylamine-glutamate methyltransferase	0.00912195	0.00753956	0.00420546	0.00382968	0.0490909	0.00491649
3.5.4.10	IMP cyclohydrolase; inosinicase; inosinate cyclohydrolase; IMP 1,2-hydrolase (decyclizing)	0.152187	0.080576	0.100188	0.0389323	0.0491781	0.0519986
6.3.1.20	lipoate---protein ligase; lplA (gene name); lplJ (gene name); lipoate protein ligase; lipoate-protein ligase A; LPL; LPL-B	0.0285755	0.0162343	0.0185644	0.00588117	0.0495208	0.0100111
2.6.1.13	ornithine aminotransferase; ornithine delta-transaminase; L-ornithine:alpha-ketoglutarate delta-aminotransferase; OAT; L-ornithine 5-aminotransferase; L-ornithine aminotransferase; ornithine 5-aminotransferase; ornithine transaminase; ornithine-alpha-ketoglutarate aminotransferase; ornithine-2-oxoacid aminotransferase; ornithine-keto acid aminotransferase; ornithine-keto acid transaminase; ornith…	0.029161	0.040782	0.00528401	0.00697764	0.0502529	0.023877
1.3.8.1	short-chain acyl-CoA dehydrogenase; butyryl-CoA dehydrogenase; butanoyl-CoA dehydrogenase; butyryl dehydrogenase; unsaturated acyl-CoA reductase; ethylene reductase; enoyl-coenzyme A reductase; unsaturated acyl coenzyme A reductase; butyryl coenzyme A dehydrogenase; short-chain acyl CoA dehydrogenase; short-chain acyl-coenzyme A dehydrogenase; 3-hydroxyacyl CoA reductase; butanoyl-CoA:(acceptor) …	0.0796461	0.0452235	0.0522716	0.0155246	0.0515158	0.0273745
3.2.1.1	alpha-amylase; glycogenase; alpha amylase, alpha-amylase; endoamylase; Taka-amylase A; 1,4-alpha-D-glucan glucanohydrolase	0.307471	0.0956746	0.237679	0.0771577	0.0528381	0.0697928
3.2.1.65	levanase; levan hydrolase; 2,6-beta-D-fructan fructanohydrolase	0.0551873	0.0347773	0.0325267	0.0201487	0.0539993	0.0226606
1.1.1.310	(S)-sulfolactate dehydrogenase; (2S)-3-sulfolactate dehydrogenase; SlcC	0.00680963	0.00820949	0.00213327	0.00192091	0.056718	0.00467636
1.5.1.34	6,7-dihydropteridine reductase; 6,7-dihydropteridine:NAD(P)H oxidoreductase; DHPR; NAD(P)H:6,7-dihydropteridine oxidoreductase; NADH-dihydropteridine reductase; NADPH-dihydropteridine reductase; NADPH-specific dihydropteridine reductase; dihydropteridine (reduced nicotinamide adenine dinucleotide) reductase; dihydropteridine reductase; dihydropteridine reductase (NADH); 5,6,7,8-tetrahydropteridin…	0.00216432	0.0016531	0.00101257	0.00129329	0.0585331	0.00115175
3.1.4.3	phospholipase C; lipophosphodiesterase I; lecithinase C; Clostridium welchii alpha-toxin; Clostridium oedematiens beta- and gamma-toxins; lipophosphodiesterase C; phosphatidase C; heat-labile hemolysin; alpha-toxin	0.0526778	0.0806723	0.00836906	0.00765272	0.0591436	0.0443087
1.2.7.4	anaerobic carbon-monoxide dehydrogenase; Ni-CODH; carbon-monoxide dehydrogenase (ferredoxin)	0.0125575	0.0140211	0.00466175	0.00374553	0.0600074	0.00789575
4.3.1.9	glucosaminate ammonia-lyase; glucosaminic dehydrase; D-glucosaminate dehydratase; D-glucosaminic acid dehydrase; aminodeoxygluconate dehydratase; 2-amino-2-deoxy-D-gluconate hydro-lyase (deaminating); aminodeoxygluconate ammonia-lyase; 2-amino-2-deoxy-D-gluconate ammonia-lyase; D-glucosaminate ammonia-lyase; D-glucosaminate ammonia-lyase (isomerizing; 2-dehydro-3-deoxy-D-gluconate-forming)	0.00676434	0.00591001	0.00314231	0.00307674	0.0601496	0.00362203
1.4.4.2	glycine dehydrogenase (aminomethyl-transferring); P-protein; glycine decarboxylase; glycine-cleavage complex; glycine:lipoylprotein oxidoreductase (decarboxylating and acceptor-aminomethylating); protein P1; glycine dehydrogenase (decarboxylating); glycine cleavage system P-protein; glycine-cleavage complex P-protein	0.132968	0.0567973	0.0908933	0.0531564	0.0610314	0.0420744
3.4.21.10	acrosin; acrosomal proteinase; acrozonase; alpha-acrosin; beta-acrosin; upsilon-acrosin; acrosomal protease; acrosin amidase	0.0112972	0.00801069	0.00633886	0.00445996	0.0610519	0.00495832
5.1.3.9	N-acylglucosamine-6-phosphate 2-epimerase; acylglucosamine-6-phosphate 2-epimerase; acylglucosamine phosphate 2-epimerase	0.0344232	0.0197388	0.0216795	0.0130811	0.0619058	0.0127437
6.5.1.3	RNA ligase (ATP); polyribonucleotide synthase (ATP); RNA ligase; polyribonucleotide ligase; ribonucleic ligase; poly(ribonucleotide):poly(ribonucleotide) ligase (AMP-forming)	0.0959588	0.0532665	0.0660481	0.0180145	0.0639703	0.0299107
1.4.1.4	glutamate dehydrogenase (NADP+); glutamic dehydrogenase; dehydrogenase, glutamate (nicotinamide adenine dinucleotide (phosphate)); glutamic acid dehydrogenase; L-glutamate dehydrogenase; L-glutamic acid dehydrogenase; NAD(P)+-glutamate dehydrogenase; NAD(P)H-dependent glutamate dehydrogenase; glutamate dehydrogenase (NADP+)	0.191165	0.0379317	0.156916	0.052141	0.0642263	0.0342493
3.1.7.2	guanosine-3',5'-bis(diphosphate) 3'-diphosphatase; guanosine-3',5'-bis(diphosphate) 3'-pyrophosphatase; PpGpp-3'-pyrophosphohydrolase; PpGpp phosphohydrolase	0.250283	0.144736	0.165601	0.067501	0.0645374	0.0846821
2.7.8.33	UDP-N-acetylglucosamine---undecaprenyl-phosphate N-acetylglucosaminephosphotransferase; UDP-N-acetylglucosamine:undecaprenyl-phosphate GlcNAc-1-phosphate transferase; WecA; WecA transferase; UDP-GIcNAc:undecaprenyl phosphate N-acetylglucosaminyl 1-P transferase; GlcNAc-P-P-Und synthase; GPT (ambiguous); TagO; UDP-GlcNAc:undecaprenyl-phosphate GlcNAc-1-phosphate transferase; UDP-N-acetyl-D-glucosa…	0.0824679	0.038894	0.0601889	0.0160364	0.0647685	0.0222791
2.7.8.35	UDP-N-acetylglucosamine---decaprenyl-phosphate N-acetylglucosaminephosphotransferase; GlcNAc-1-phosphate transferase; UDP-GlcNAc:undecaprenyl phosphate GlcNAc-1-phosphate transferase; WecA; WecA transferase	0.0824679	0.038894	0.0601889	0.0160364	0.0647685	0.0222791
2.8.4.5	tRNA (N6-L-threonylcarbamoyladenosine37-C2)-methylthiotransferase; MtaB; methylthio-threonylcarbamoyl-adenosine transferase B; CDKAL1 (gene name); tRNA (N6-L-threonylcarbamoyladenosine37):sulfur-(sulfur carrier),S-adenosyl-L-methionine C2-methylthiotransferase	0.130126	0.0327206	0.108322	0.025067	0.0649737	0.0218033
4.3.99.3	7-carboxy-7-deazaguanine synthase; 7-carboxy-7-carbaguanine synthase; queE (gene name)	0.0592948	0.0275304	0.0430433	0.0136609	0.0650333	0.0162515
2.5.1.61	hydroxymethylbilane synthase; HMB-synthase; porphobilinogen deaminase; pre-uroporphyrinogen synthase; uroporphyrinogen I synthase; uroporphyrinogen I synthetase; uroporphyrinogen synthase; uroporphyrinogen synthetase; porphobilinogen ammonia-lyase (polymerizing); (4-[2-carboxyethyl]-3-[carboxymethyl]pyrrol-2-yl)methyltransferase (hydrolysing)	0.0498851	0.0241531	0.0355552	0.0123609	0.0652513	0.01433
2.4.2.2	pyrimidine-nucleoside phosphorylase; Py-NPase; pdp (gene name)	0.0607101	0.0233772	0.043009	0.0240355	0.0653254	0.0177011
2.3.1.169	CO-methylating acetyl-CoA synthase	0.00836026	0.0100533	0.00295957	0.00195606	0.0655362	0.0054007
6.1.1.15	proline---tRNA ligase; prolyl-tRNA synthetase; prolyl-transferRNA synthetase; prolyl-transfer ribonucleate synthetase; proline translase; prolyl-transfer ribonucleic acid synthetase; prolyl-s-RNA synthetase; prolinyl-tRNA ligase	0.184674	0.0462408	0.147445	0.0536279	0.0660777	0.0372282
2.3.2.5	glutaminyl-peptide cyclotransferase; glutaminyl-tRNA cyclotransferase; glutaminyl cyclase; glutaminyl-transfer ribonucleate cyclotransferase	0.0154359	0.02322	0.00322936	0.00298942	0.0675959	0.0122065
4.2.1.55	3-hydroxybutyryl-CoA dehydratase; D-3-hydroxybutyryl coenzyme A dehydratase; D-3-hydroxybutyryl-CoA dehydratase; enoyl coenzyme A hydrase (D); (3R)-3-hydroxybutanoyl-CoA hydro-lyase	0.00963395	0.00512314	0.00561978	0.00578429	0.0682589	0.00401417
4.2.1.129	squalene---hopanol cyclase; squalene---hopene cyclase (ambiguous)	0.00515783	0.00689802	0.00132843	0.0027052	0.0692166	0.0038294
5.4.99.17	squalene---hopene cyclase	0.00515783	0.00689802	0.00132843	0.0027052	0.0692166	0.0038294
3.1.2.23	4-hydroxybenzoyl-CoA thioesterase	0.00126787	0.00104234	0.000615368	0.000716439	0.0695522	0.000652504
5.1.3.8	N-acylglucosamine 2-epimerase; acylglucosamine 2-epimerase; N-acetylglucosamine 2-epimerase	0.0208362	0.0102333	0.0146327	0.00635573	0.0698863	0.00620346
3.5.4.2	adenine deaminase; adenase; adenine aminase; ADase	0.0771367	0.048057	0.0518236	0.0124956	0.0717825	0.0253131
2.7.1.162	N-acetylhexosamine 1-kinase; NahK; LnpB; N-acetylgalactosamine/N-acetylglucosamine 1-kinase	0.0387002	0.0333468	0.0208618	0.0108863	0.072247	0.0178384
2.6.1.14	asparagine---oxo-acid transaminase; asparagine-keto acid aminotransferase	0.0352511	0.0144065	0.0245891	0.0152646	0.0724542	0.010662
4.2.1.19	imidazoleglycerol-phosphate dehydratase; IGP dehydratase; D-erythro-1-(imidazol-4-yl)glycerol 3-phosphate hydro-lyase	0.0446777	0.014082	0.0348775	0.0132269	0.0727177	0.00980022
2.8.4.4	[ribosomal protein S12] (aspartate89-C3)-methylthiotransferase; RimO; [ribosomal protein S12]-Asp89:sulfur-(sulfur carrier),S-adenosyl-L-methionine C3-methylthiotransferase; [ribosomal protein S12]-L-aspartate89:sulfur-(sulfur carrier),S-adenosyl-L-methionine C3-methylthiotransferase	0.117119	0.0255097	0.0996503	0.0232977	0.0733302	0.0174683
2.7.4.16	thiamine-phosphate kinase; thiamin-monophosphate kinase; thiamin monophosphatase; thiamin monophosphokinase	0.0492065	0.0281336	0.0315702	0.0206972	0.073586	0.0176363
2.7.1.87	streptomycin 3''-kinase; streptomycin 3''-kinase (phosphorylating); streptomycin 3''-phosphotransferase	0.00939557	0.0158001	0.00137255	0.00171129	0.0736321	0.00802302
2.7.1.95	kanamycin kinase; neomycin-kanamycin phosphotransferase	0.00939557	0.0158001	0.00137255	0.00171129	0.0736321	0.00802302
1.1.1.219	dihydroflavonol 4-reductase; dihydrokaempferol 4-reductase; dihydromyricetin reductase; NADPH-dihydromyricetin reductase; dihydroquercetin reductase; DFR (gene name); cis-3,4-leucopelargonidin:NADP+ 4-oxidoreductase; dihydroflavanol 4-reductase (incorrect)	0.0214795	0.0143144	0.0129669	0.00894531	0.0738278	0.00851258
3.2.1.132	chitosanase	0.0203786	0.0203928	0.00816321	0.0138975	0.0774277	0.0122154
4.2.1.53	oleate hydratase; (R)-10-hydroxystearate 10-hydro-lyase	0.0290079	0.0262637	0.0152249	0.0106108	0.0807955	0.013783
2.7.1.48	uridine kinase; pyrimidine ribonucleoside kinase; uridine-cytidine kinase; uridine kinase (phosphorylating); uridine phosphokinase	0.155034	0.0451354	0.130037	0.0245611	0.0808439	0.0249972
2.7.11.33	[pyruvate, water dikinase] kinase; PSRP (ambiguous); PEPS kinase	0.00255733	0.00246407	0.00115684	0.00152282	0.0820673	0.00140049
2.7.4.28	[pyruvate, water dikinase]-phosphate phosphotransferase; PSRP (ambiguous)	0.00255733	0.00246407	0.00115684	0.00152282	0.0820673	0.00140049
4.3.2.2	adenylosuccinate lyase; adenylosuccinase; succino AMP-lyase; 6-N-(1,2-dicarboxyethyl)AMP AMP-lyase; 6-N-(1,2-dicarboxyethyl)AMP AMP-lyase (fumarate-forming)	0.146248	0.0349184	0.121233	0.0387928	0.083824	0.0250148
1.3.8.7	medium-chain acyl-CoA dehydrogenase; fatty acyl coenzyme A dehydrogenase (ambiguous); acyl coenzyme A dehydrogenase (ambiguous); acyl dehydrogenase (ambiguous); fatty-acyl-CoA dehydrogenase (ambiguous); acyl CoA dehydrogenase (ambiguous); general acyl CoA dehydrogenase (ambiguous); medium-chain acyl-coenzyme A dehydrogenase; acyl-CoA:(acceptor) 2,3-oxidoreductase (ambiguous); ACADM (gene name).	0.0617914	0.0394772	0.0413942	0.0163	0.0845381	0.0203972
2.7.6.1	ribose-phosphate diphosphokinase; ribose-phosphate pyrophosphokinase; PRPP synthetase; phosphoribosylpyrophosphate synthetase; PPRibP synthetase; PP-ribose P synthetase; 5-phosphoribosyl-1-pyrophosphate synthetase; 5-phosphoribose pyrophosphorylase; 5-phosphoribosyl-alpha-1-pyrophosphate synthetase; phosphoribosyl-diphosphate synthetase; phosphoribosylpyrophosphate synthase; pyrophosphoribosylpho…	0.0946103	0.0135984	0.0845847	0.0161277	0.0855276	0.0100256
2.8.3.10	citrate CoA-transferase	0.0126558	0.0114088	0.00589155	0.008525	0.0856544	0.00676428
2.1.1.191	23S rRNA (cytosine1962-C5)-methyltransferase; RlmI; rRNA large subunit methyltransferase I; YccW	0.145242	0.0408475	0.122163	0.0266413	0.0863834	0.0230793
3.6.3.54	Transferred to 7.2.2.8	0.285113	0.0698467	0.240858	0.0625867	0.0869776	0.0442549
4.3.1.3	histidine ammonia-lyase; histidase; histidinase; histidine alpha-deaminase; L-histidine ammonia-lyase	0.0579931	0.0554194	0.0280853	0.0309109	0.0872235	0.0299078
2.3.1.178	diaminobutyrate acetyltransferase; L-2,4-diaminobutyrate acetyltransferase; L-2,4-diaminobutanoate acetyltransferase; EctA; diaminobutyric acid acetyltransferase; DABA acetyltransferase; 2,4-diaminobutanoate acetyltransferase; DAB acetyltransferase; DABAcT; acetyl-CoA:L-2,4-diaminobutanoate 4-N-acetyltransferase	0.0117416	0.00549606	0.00835753	0.00464388	0.0876531	0.00338409
4.4.1.25	L-cysteate sulfo-lyase; L-cysteate sulfo-lyase (deaminating); CuyA; L-cysteate bisulfite-lyase (deaminating; pyruvate-forming)	0.00434582	0.00412576	0.00208794	0.0024878	0.0883807	0.00225788
3.2.1.135	neopullulanase; pullulanase II	0.106875	0.0325302	0.0806764	0.0454821	0.0884435	0.0261984
3.4.14.12	Xaa-Xaa-Pro tripeptidyl-peptidase; prolyltripeptidyl amino peptidase; prolyl tripeptidyl peptidase; prolyltripeptidyl aminopeptidase; PTP-A; TPP	0.0236945	0.0262368	0.0102897	0.011495	0.0886807	0.0134048
1.5.3.19	4-methylaminobutanoate oxidase (formaldehyde-forming); mabO (gene name)	0.00352544	0.00385432	0.00139649	0.00241971	0.0887531	0.00212895
2.7.7.41	phosphatidate cytidylyltransferase; CDP diglyceride pyrophosphorylase; CDP-diacylglycerol synthase; CDP-diacylglyceride synthetase; cytidine diphosphoglyceride pyrophosphorylase; phosphatidate cytidyltransferase; phosphatidic acid cytidylyltransferase; CTP:1,2-diacylglycerophosphate-cytidyl transferase; CTP-diacylglycerol synthetase; DAG synthetase; CDP-DG	0.0760525	0.0109931	0.0668231	0.0163875	0.0887958	0.00922942
1.3.5.2	dihydroorotate dehydrogenase (quinone); dihydroorotate:ubiquinone oxidoreductase; (S)-dihydroorotate:(acceptor) oxidoreductase; (S)-dihydroorotate:acceptor oxidoreductase; DHOdehase (ambiguous); DHOD (ambiguous); DHODase (ambiguous); DHODH	0.0211576	0.0174654	0.012547	0.00586774	0.0889594	0.0086106
2.5.1.90	all-trans-octaprenyl-diphosphate synthase; octaprenyl-diphosphate synthase; octaprenyl pyrophosphate synthetase; polyprenylpyrophosphate synthetase; terpenoidallyltransferase; terpenyl pyrophosphate synthetase; trans-heptaprenyltranstransferase; trans-prenyltransferase	0.0813791	0.027168	0.0670127	0.0148611	0.090476	0.0143663
1.8.4.14	L-methionine (R)-S-oxide reductase; fRMsr; FRMsr; free met-R-(o) reductase; free-methionine (R)-S-oxide reductase	0.0107015	0.00750577	0.00626802	0.0059312	0.0906925	0.00443345
3.6.3.30	Transferred to 7.2.2.7	0.0918679	0.0442256	0.068438	0.0245847	0.0908692	0.0234299
5.1.3.11	cellobiose epimerase	0.0431368	0.022098	0.0301302	0.0174448	0.0913477	0.0130066
2.7.1.60	N-acylmannosamine kinase; acylmannosamine kinase (phosphorylating); acetylamidodeoxymannokinase; acetylmannosamine kinase; acylaminodeoxymannokinase; acylmannosamine kinase; N-acyl-D-mannosamine kinase; N-acetylmannosamine kinase; ATP:N-acetylmannosamine 6-phosphotransferase	0.0246598	0.0183573	0.01423	0.0131427	0.0913556	0.0104298
2.3.1.28	chloramphenicol O-acetyltransferase; chloramphenicol acetyltransferase; chloramphenicol acetylase; chloramphenicol transacetylase; CAT I; CAT II; CAT III	0.0394715	0.0159173	0.0298649	0.013408	0.0915225	0.00960663
2.7.2.7	butyrate kinase	0.0356057	0.0210796	0.0226562	0.0186631	0.0922667	0.0129495
1.1.1.290	4-phosphoerythronate dehydrogenase; PdxB; PdxB 4PE dehydrogenase; 4-O-phosphoerythronate dehydrogenase; 4PE dehydrogenase; erythronate-4-phosphate dehydrogenase	0.0283421	0.0196722	0.0176689	0.0124589	0.0929906	0.0106732
2.1.1.245	5-methyltetrahydrosarcinapterin:corrinoid/iron-sulfur protein Co-methyltransferase; cdhD (gene name); cdhE (gene name)	0.0187782	0.019969	0.00879312	0.00871491	0.0930237	0.00998511
1.1.1.103	L-threonine 3-dehydrogenase; L-threonine dehydrogenase; threonine 3-dehydrogenase; threonine dehydrogenase; TDH	0.00906596	0.00669702	0.00510434	0.0055208	0.0938679	0.00396162
2.3.1.51	1-acylglycerol-3-phosphate O-acyltransferase; 1-acyl-sn-glycero-3-phosphate acyltransferase; 1-acyl-sn-glycerol 3-phosphate acyltransferase; 1-acylglycero-3-phosphate acyltransferase; 1-acylglycerolphosphate acyltransferase; 1-acylglycerophosphate acyltransferase; lysophosphatidic acid-acyltransferase	0.184153	0.0759593	0.142152	0.052252	0.0942781	0.0420007
2.7.7.99	N-acetyl-alpha-D-muramate 1-phosphate uridylyltransferase; murU (gene name)	0.00205591	0.00199247	0.000970517	0.00130666	0.094292	0.00108539
1.7.1.7	GMP reductase; guanosine 5'-monophosphate reductase; NADPH:GMP oxidoreductase (deaminating); guanosine monophosphate reductase; guanylate reductase; NADPH2:guanosine-5'-phosphate oxidoreductase (deaminating); guanosine 5'-phosphate reductase	0.0103703	0.0149617	0.00334824	0.00380066	0.0945887	0.00702205
3.1.1.45	carboxymethylenebutenolidase; maleylacetate enol-lactonase; dienelactone hydrolase; carboxymethylene butenolide hydrolase	0.0313029	0.0318595	0.0159429	0.0117133	0.095698	0.01536
2.1.1.34	tRNA (guanosine18-2'-O)-methyltransferase; tRNA (Gm18) 2'-O-methyltransferase; tRNA (Gm18) methyltransferase; TrmH; SpoU	0.0180094	0.0107173	0.0116745	0.00902449	0.0958676	0.00633487
1.3.1.1	dihydropyrimidine dehydrogenase (NAD+); dihydropyrimidine dehydrogenase; dihydrothymine dehydrogenase; pyrimidine reductase; thymine reductase; uracil reductase; dihydrouracil dehydrogenase (NAD+)	0.0141227	0.0150411	0.00692406	0.00529188	0.0961805	0.00719868
1.5.1.7	saccharopine dehydrogenase (NAD+, L-lysine-forming); lysine-2-oxoglutarate reductase; dehydrogenase, saccharopine (nicotinamide adenine dinucleotide, lysine forming); epsilon-N-(L-glutaryl-2)-L-lysine:NAD oxidoreductase (L-lysine forming); N6-(glutar-2-yl)-L-lysine:NAD oxidoreductase (L-lysine-forming); 6-N-(L-1,3-dicarboxypropyl)-L-lysine:NAD+ oxidoreductase (L-lysine-forming)	0.0587503	0.0394133	0.0401448	0.0129357	0.0975732	0.0186056
1.16.3.2	bacterial non-heme ferritin; FtnA; HuHF	0.0299564	0.0268104	0.0175244	0.00761019	0.0987414	0.012432
5.99.1.2	Transferred to 5.6.2.1	0.493797	0.244371	0.376926	0.0952846	0.0989787	0.116872
4.2.3.1	threonine synthase; threonine synthetase; O-phospho-L-homoserine phospho-lyase (adding water)	0.134696	0.0461809	0.111799	0.0226521	0.0991939	0.0228965
3.1.1.85	pimelyl-[acyl-carrier protein] methyl ester esterase; BioH	0.0382567	0.0165948	0.0289755	0.0126785	0.0995378	0.00928116
5.3.1.1	triose-phosphate isomerase; phosphotriose isomerase; triose phosphoisomerase; triose phosphate mutase; D-glyceraldehyde-3-phosphate ketol-isomerase	0.211205	0.0325011	0.185352	0.0482881	0.0996688	0.0258526
2.4.1.5	dextransucrase; sucrose 6-glucosyltransferase; SGE; CEP; sucrose-1,6-alpha-glucan glucosyltransferase; sucrose:1,6-alpha-D-glucan 6-alpha-D-glucosyltransferase	0.0104621	0.0162075	0.00295203	0.00504134	0.100488	0.00751003
1.3.1.108	caffeoyl-CoA reductase; electron-bifurcating caffeoyl-CoA reductase; caffeoyl-CoA reductase-Etf complex; hydrocaffeoyl-CoA:NAD+,ferredoxin oxidoreductase	0.0354895	0.0136926	0.0267529	0.0142403	0.100595	0.00873658
2.3.3.14	homocitrate synthase; 2-hydroxybutane-1,2,4-tricarboxylate 2-oxoglutarate-lyase (CoA-acetylating); acetyl-coenzyme A:2-ketoglutarate C-acetyl transferase; homocitrate synthetase; HCS	0.00735232	0.00928464	0.00285345	0.00420622	0.101018	0.00449887
3.2.2.28	double-stranded uracil-DNA glycosylase; Mug; double-strand uracil-DNA glycosylase; Dug; dsUDG; double-stranded DNA specific UDG; dsDNA specific UDG; UdgB (ambiguous); G:T/U mismatch-specific DNA glycosylase; UDG (ambiguous)	0.0454035	0.0339253	0.0303235	0.00773519	0.104976	0.01508
5.99.1.3	Transferred to 5.6.2.2	1.06951	0.240666	0.922573	0.239919	0.105474	0.146939
6.6.1.2	cobaltochelatase; hydrogenobyrinic acid a,c-diamide cobaltochelatase; CobNST; CobNCobST	0.181561	0.212218	0.0864553	0.0603387	0.106147	0.0951057
3.2.1.177	alpha-D-xyloside xylohydrolase; alpha-xylosidase	0.129934	0.0593385	0.0969928	0.0486038	0.10696	0.0329416
4.3.1.4	formimidoyltetrahydrofolate cyclodeaminase; formiminotetrahydrofolate cyclodeaminase; 5-formimidoyltetrahydrofolate ammonia-lyase (cyclizing)	0.0477458	0.0552883	0.0223048	0.0216229	0.107433	0.025441
1.1.1.136	UDP-N-acetylglucosamine 6-dehydrogenase; uridine diphosphoacetylglucosamine dehydrogenase; UDP-acetylglucosamine dehydrogenase; UDP-2-acetamido-2-deoxy-D-glucose:NAD oxidoreductase; UDP-GlcNAc dehydrogenase; WbpA; WbpO	0.0236868	0.0423163	0.00538569	0.00606737	0.107657	0.0183011
2.7.2.15	propionate kinase; PduW; TdcD; propionate/acetate kinase	0.00462544	0.00471507	0.00189011	0.00432739	0.108018	0.00273533
3.4.21.110	C5a peptidase; streptococcal C5a peptidase; ScpA; ScpB; SCPA	0.0520226	0.0794874	0.0168852	0.0217422	0.108543	0.0351374
5.1.1.3	glutamate racemase	0.145317	0.0835466	0.10915	0.0165606	0.109451	0.0361669
3.1.3.71	2-phosphosulfolactate phosphatase; (2R)-phosphosulfolactate phosphohydrolase; ComB phosphatase	0.00333632	0.00482666	0.00117934	0.00166676	0.11061	0.00215698
3.5.1.81	N-acyl-D-amino-acid deacylase	0.0622443	0.0445072	0.0381635	0.0361749	0.111954	0.0240808
4.1.99.12	3,4-dihydroxy-2-butanone-4-phosphate synthase; DHBP synthase; L-3,4-dihydroxybutan-2-one-4-phosphate synthase	0.0544117	0.0243196	0.0425416	0.014484	0.112225	0.0118701
3.1.3.3	phosphoserine phosphatase	0.208445	0.121697	0.153094	0.0525026	0.113146	0.055351
3.4.11.19	D-stereospecific aminopeptidase; D-aminopeptidase	0.0154847	0.0115074	0.00951778	0.00848047	0.113251	0.00596689
6.2.1.3	long-chain-fatty-acid---CoA ligase; acyl-CoA synthetase; fatty acid thiokinase (long chain); acyl-activating enzyme; palmitoyl-CoA synthase; lignoceroyl-CoA synthase; arachidonyl-CoA synthetase; acyl coenzyme A synthetase; acyl-CoA ligase; palmitoyl coenzyme A synthetase; thiokinase; palmitoyl-CoA ligase; acyl-coenzyme A ligase; fatty acid CoA ligase; long-chain fatty acyl coenzyme A synthetase; …	0.378368	0.15046	0.30601	0.0884513	0.114774	0.0723582
6.3.5.3	phosphoribosylformylglycinamidine synthase; phosphoribosylformylglycinamidine synthetase; formylglycinamide ribonucleotide amidotransferase; phosphoribosylformylglycineamidine synthetase; FGAM synthetase; FGAR amidotransferase; 5'-phosphoribosylformylglycinamide:L-glutamine amido-ligase (ADP-forming); 2-N-formyl-1-N-(5-phospho-D-ribosyl)glycinamide:L-glutamine amido-ligase (ADP-forming)	0.368357	0.141709	0.300473	0.0832553	0.115612	0.0678845
2.6.99.2	pyridoxine 5'-phosphate synthase; pyridoxine 5-phosphate phospho lyase; PNP synthase; PdxJ	0.0639816	0.0114483	0.056606	0.0137085	0.115649	0.0073756
2.7.1.188	2-epi-5-epi-valiolone 7-kinase; AcbM	0.0236931	0.0186287	0.014274	0.0131611	0.115653	0.00941908
2.7.1.214	C7-cyclitol 7-kinase; valC (gene name); vldC (gene name)	0.0236931	0.0186287	0.014274	0.0131611	0.115653	0.00941908
5.4.99.12	tRNA pseudouridine38-40 synthase; TruA; tRNA pseudouridine synthase I; PSUI; hisT (gene name)	0.0848992	0.0219502	0.0733959	0.017194	0.115868	0.0115033
2.3.1.180	beta-ketoacyl-[acyl-carrier-protein] synthase III; 3-oxoacyl:ACP synthase III; 3-ketoacyl-acyl carrier protein synthase III; KASIII; KAS III; FabH; beta-ketoacyl-acyl carrier protein synthase III; beta-ketoacyl-ACP synthase III; beta-ketoacyl (acyl carrier protein) synthase III; acetyl-CoA:malonyl-[acyl-carrier-protein] C-acyltransferase	0.100808	0.0684118	0.070401	0.02752	0.115978	0.0304072
1.5.3.1	sarcosine oxidase	0.00685619	0.00422145	0.00421773	0.00480971	0.116016	0.00263845
3.1.1.31	6-phosphogluconolactonase; phosphogluconolactonase; 6-PGL	0.148316	0.0674088	0.115234	0.0437667	0.11638	0.0330823
2.1.1.199	16S rRNA (cytosine1402-N4)-methyltransferase; RsmH; MraW	0.174038	0.0454655	0.150401	0.0356657	0.117794	0.0236364
2.1.1.4	acetylserotonin O-methyltransferase; hydroxyindole methyltransferase; hydroxyindole O-methyltransferase; N-acetylserotonin O-methyltransferase; acetylserotonin methyltransferase	0.00957454	0.0179381	0.00216598	0.00357782	0.120015	0.00740856
3.5.1.24	choloylglycine hydrolase; glycocholase; bile salt hydrolase; choloyltaurine hydrolase; 3alpha,7alpha,12alpha-trihydroxy-5beta-cholan-24-oylglycine amidohydrolase	0.0867199	0.0367996	0.0676577	0.0293868	0.120159	0.0190622
1.2.1.58	phenylglyoxylate dehydrogenase (acylating)	0.0154168	0.0268334	0.00436776	0.00512463	0.120336	0.0110491
3.6.3.25	Transferred to 7.3.2.3	0.185964	0.0831572	0.14484	0.0601359	0.12243	0.0411248
6.3.4.2	CTP synthase (glutamine hydrolysing); UTP---ammonia ligase; cytidine triphosphate synthetase; uridine triphosphate aminase; cytidine 5'-triphosphate synthetase; CTPS (gene name); pyrG (gene name); CTP synthase; UTP:ammonia ligase (ADP-forming)	0.159197	0.0440435	0.133342	0.0473757	0.123023	0.0258545
3.5.1.3	omega-amidase; alpha-keto acid-omega-amidase	0.0319469	0.0240778	0.0204478	0.0157783	0.123159	0.0114991
6.4.1.1	pyruvate carboxylase; pyruvic carboxylase	0.13605	0.0637681	0.106861	0.035769	0.12329	0.0291891
2.5.1.9	riboflavin synthase; heavy riboflavin synthase; light riboflavin synthase; riboflavin synthetase; riboflavine synthase; riboflavine synthetase	0.0280217	0.0218558	0.0185694	0.00949184	0.124741	0.00945227
3.5.1.6	beta-ureidopropionase; N-carbamoyl-beta-alanine amidohydrolase	0.0105672	0.0076895	0.00687468	0.00528931	0.125345	0.0036925
2.3.1.263	2-amino-4-oxopentanoate thiolase; AKPT; AKP thiolase; 2-amino-4-ketopentanoate thiolase	0.00505627	0.0104373	0.000879722	0.00159533	0.12539	0.00417655
2.7.1.83	pseudouridine kinase; pseudouridine kinase (phosphorylating)	0.0125335	0.00903251	0.00830928	0.00570165	0.125441	0.00422425
2.3.1.251	lipid IVA palmitoyltransferase; PagP; crcA (gene name)	0.00431382	0.00435177	0.00226146	0.00283061	0.125517	0.00205236
1.11.1.10	chloride peroxidase; chloroperoxidase; CPO; vanadium haloperoxidase	0.00144823	0.00167928	0.000651287	0.00111938	0.125781	0.000796942
4.1.3.39	4-hydroxy-2-oxovalerate aldolase; 4-hydroxy-2-ketovalerate aldolase; HOA; DmpG; 4-hydroxy-2-oxovalerate pyruvate-lyase; 4-hydroxy-2-oxopentanoate pyruvate-lyase; BphI; 4-hydroxy-2-oxopentanoate pyruvate-lyase (acetaldehyde-forming)	0.0216444	0.0193472	0.0131661	0.00944049	0.126389	0.00847829
2.3.1.31	homoserine O-acetyltransferase; homoserine acetyltransferase; homoserine transacetylase; homoserine-O-transacetylase; L-homoserine O-acetyltransferase	0.0137834	0.0139547	0.00795271	0.00512227	0.127319	0.00583066
3.6.4.12	DNA helicase; 3' to 5' DNA helicase; 3'-5' DNA helicase; 3'-5' PfDH; 5' to 3' DNA helicase; AvDH1; BACH1 helicase; BcMCM; BLM protein; BRCA1-associated C-terminal helicase; CeWRN-1; Dbp9p; DmRECQ5; DNA helicase 120; DNA helicase A; DNA helicase E; DNA helicase II; DNA helicase III; DNA helicase RECQL5beta; DNA helicase VI; dnaB; DnaB helicase E1; helicase HDH IV; Hel E; helicase DnaB; helicase do…	2.8032	0.412597	2.59059	0.360694	0.129842	0.212606
2.4.1.292	GalNAc-alpha-(1->4)-GalNAc-alpha-(1->3)-diNAcBac-PP-undecaprenol alpha-1,4-N-acetyl-D-galactosaminyltransferase; PglH	0.0170445	0.0310321	0.00488723	0.00485516	0.130371	0.0121573
3.1.4.55	phosphoribosyl 1,2-cyclic phosphate phosphodiesterase; phnP (gene name)	0.0350118	0.0143913	0.0267213	0.0159885	0.131359	0.00829046
2.1.3.3	ornithine carbamoyltransferase; citrulline phosphorylase; ornithine transcarbamylase; OTC; carbamylphosphate-ornithine transcarbamylase; L-ornithine carbamoyltransferase; L-ornithine carbamyltransferase; L-ornithine transcarbamylase; ornithine carbamyltransferase	0.0850081	0.0199781	0.0727725	0.0247156	0.131592	0.0122356
4.3.1.14	3-aminobutyryl-CoA ammonia-lyase; L-3-aminobutyryl-CoA deaminase; L-3-aminobutyryl-CoA ammonia-lyase	0.00603254	0.00381872	0.00438277	0.0019499	0.131738	0.00164977
3.4.21.26	prolyl oligopeptidase; post-proline cleaving enzyme; proline-specific endopeptidase; post-proline endopeptidase; proline endopeptidase; endoprolylpeptidase; prolyl endopeptidase	0.019621	0.0249695	0.00840396	0.0151027	0.131964	0.011217
1.1.1.34	hydroxymethylglutaryl-CoA reductase (NADPH); hydroxymethylglutaryl coenzyme A reductase (reduced nicotinamide adenine dinucleotide phosphate); 3-hydroxy-3-methylglutaryl-CoA reductase; beta-hydroxy-beta-methylglutaryl coenzyme A reductase; hydroxymethylglutaryl CoA reductase (NADPH); S-3-hydroxy-3-methylglutaryl-CoA reductase; NADPH-hydroxymethylglutaryl-CoA reductase; HMGCoA reductase-mevalonate…	0.00701165	0.00898233	0.00330836	0.00356377	0.132662	0.0037033
1.2.1.71	succinylglutamate-semialdehyde dehydrogenase; succinylglutamic semialdehyde dehydrogenase; N-succinylglutamate 5-semialdehyde dehydrogenase; SGSD; AruD; AstD	0.0122932	0.011915	0.00702818	0.00685316	0.132775	0.00526497
5.3.1.9	glucose-6-phosphate isomerase; phosphohexose isomerase; phosphohexomutase; oxoisomerase; hexosephosphate isomerase; phosphosaccharomutase; phosphoglucoisomerase; phosphohexoisomerase; phosphoglucose isomerase; glucose phosphate isomerase; hexose phosphate isomerase; D-glucose-6-phosphate ketol-isomerase	0.135696	0.0306561	0.115906	0.0416442	0.132984	0.0197893
2.7.7.59	[protein-PII] uridylyltransferase; PII uridylyl-transferase; uridyl removing enzyme	0.0308264	0.0247901	0.019967	0.0139023	0.133355	0.0108595
2.7.1.90	diphosphate---fructose-6-phosphate 1-phosphotransferase; 6-phosphofructokinase (pyrophosphate); pyrophosphate-fructose 6-phosphate 1-phosphotransferase; inorganic pyrophosphate-dependent phosphofructokinase; inorganic pyrophosphate-phosphofructokinase; pyrophosphate-dependent phosphofructo-1-kinase; pyrophosphate-fructose 6-phosphate phosphotransferase	0.178052	0.0397197	0.155158	0.0448878	0.133422	0.0228943
6.3.5.2	GMP synthase (glutamine-hydrolysing); GMP synthetase (glutamine-hydrolysing); guanylate synthetase (glutamine-hydrolyzing); guanosine monophosphate synthetase (glutamine-hydrolyzing); xanthosine 5'-phosphate amidotransferase; guanosine 5'-monophosphate synthetase	0.146458	0.0495038	0.124667	0.0289291	0.134576	0.0217917
2.7.1.49	hydroxymethylpyrimidine kinase; hydroxymethylpyrimidine kinase (phosphorylating)	0.0751256	0.0453046	0.0561294	0.0214189	0.135181	0.0189962
2.7.4.7	phosphooxymethylpyrimidine kinase; hydroxymethylpyrimidine phosphokinase; ATP:4-amino-2-methyl-5-phosphooxymethylpyrimidine phosphotransferase; ATP:(4-amino-2-methylpyrimidin-5-yl)methyl-phosphate phosphotransferase; phosphomethylpyrimidine kinase	0.0751256	0.0453046	0.0561294	0.0214189	0.135181	0.0189962
3.1.2.12	S-formylglutathione hydrolase	0.0215698	0.0222491	0.0115804	0.01423	0.135692	0.0099894
2.3.1.117	2,3,4,5-tetrahydropyridine-2,6-dicarboxylate N-succinyltransferase; tetrahydropicolinate succinylase; tetrahydrodipicolinate N-succinyltransferase; tetrahydrodipicolinate succinyltransferase; succinyl-CoA:tetrahydrodipicolinate N-succinyltransferase; succinyl-CoA:2,3,4,5-tetrahydropyridine-2,6-dicarboxylate N-succinyltransferase	0.0103629	0.00809173	0.00684149	0.00460626	0.135715	0.00352138
3.5.1.87	N-carbamoyl-L-amino-acid hydrolase; N-carbamyl L-amino acid amidohydrolase; N-carbamoyl-L-amino acid amidohydrolase; L-N-carbamoylase; N-carbamoylase (ambiguous)	0.0102043	0.00711711	0.00685853	0.00530361	0.136479	0.00334579
4.1.3.34	citryl-CoA lyase; (3S)-citryl-CoA oxaloacetate-lyase	0.0119671	0.00752714	0.00797683	0.00746698	0.136847	0.00399031
1.8.5.5	thiosulfate reductase (quinone); phsABC (gene names)	0.0106401	0.0150414	0.00479402	0.00396044	0.137154	0.00584612
2.7.1.8	glucosamine kinase; glucosamine kinase (phosphorylating); ATP:2-amino-2-deoxy-D-glucose-6-phosphotransferase; aminodeoxyglucose kinase; ATP:D-glucosamine phosphotransferase	0.0291452	0.0318841	0.0160648	0.0139565	0.137176	0.0130804
3.5.1.2	glutaminase; glutaminase I; L-glutaminase; glutamine aminohydrolase	0.023109	0.0457463	0.00589018	0.00419823	0.137793	0.0172189
1.3.5.3	protoporphyrinogen IX dehydrogenase (menaquinone); HemG	0.00350224	0.00436962	0.00176067	0.00158827	0.13794	0.00174157
3.5.99.6	glucosamine-6-phosphate deaminase; glucosaminephosphate isomerase; glucosamine-6-phosphate isomerase; phosphoglucosaminisomerase; glucosamine phosphate deaminase; aminodeoxyglucosephosphate isomerase; phosphoglucosamine isomerase; 2-amino-2-deoxy-D-glucose-6-phosphate aminohydrolase (ketol isomerizing)	0.132861	0.0710685	0.10198	0.0422175	0.138561	0.0308814
6.3.2.10	UDP-N-acetylmuramoyl-tripeptide---D-alanyl-D-alanine ligase; MurF synthetase; UDP-N-acetylmuramoyl-L-alanyl-D-glutamyl-L-lysyl-D-alanyl-D-alanine synthetase; UDP-N-acetylmuramoylalanyl-D-glutamyl-lysine-D-alanyl-D-alanine ligase; uridine diphosphoacetylmuramoylpentapeptide synthetase; UDPacetylmuramoylpentapeptide synthetase; UDP-MurNAc-L-Ala-D-Glu-L-Lys:D-Ala-D-Ala ligase	0.368264	0.0913843	0.322954	0.0799085	0.13877	0.0453103
4.1.99.22	GTP 3',8-cyclase; MOCS1A (gene name); moaA (gene name); cnx2 (gene name)	0.0394384	0.0242067	0.0290762	0.0137237	0.139307	0.0103622
3.4.19.1	acylaminoacyl-peptidase; acylamino-acid-releasing enzyme; N-acylpeptide hydrolase; N-formylmethionine (fMet) aminopeptidase; alpha-N-acylpeptide hydrolase	0.0327393	0.0236876	0.0213302	0.0195605	0.139932	0.0114091
3.4.21.66	thermitase; thermophilic Streptomyces serine proteinase; Thermoactinomyces vulgaris serine proteinase	0.183584	0.277295	0.079009	0.0514164	0.140299	0.104575
1.3.98.3	coproporphyrinogen dehydrogenase; oxygen-independent coproporphyrinogen-III oxidase; HemN; coproporphyrinogen III oxidase	0.00604618	0.00536449	0.00347793	0.00443478	0.141442	0.00256825
2.1.2.5	glutamate formimidoyltransferase; FTCD (gene name); glutamate formyltransferase; formiminoglutamic acid transferase; formiminoglutamic formiminotransferase; glutamate formiminotransferase	0.0461207	0.0567688	0.0239155	0.021259	0.143141	0.0222053
2.4.99.17	S-adenosylmethionine:tRNA ribosyltransferase-isomerase; QueA enzyme; queuosine biosynthesis protein QueA	0.122209	0.0334015	0.104114	0.0366462	0.144022	0.0180947
2.4.99.16	starch synthase (maltosyl-transferring); alpha1,4-glucan:maltose-1-P maltosyltransferase; GMPMT	0.00600914	0.00590236	0.0034466	0.00381557	0.144229	0.00256254
2.3.2.2	gamma-glutamyltransferase; glutamyl transpeptidase; alpha-glutamyl transpeptidase; gamma-glutamyl peptidyltransferase; gamma-glutamyl transpeptidase (ambiguous); gamma-GPT; gamma-GT; gamma-GTP; L-gamma-glutamyl transpeptidase; L-gamma-glutamyltransferase; L-glutamyltransferase; GGT (ambiguous); gamma-glutamyltranspeptidase (ambiguous)	0.0264724	0.0326292	0.0135429	0.0139485	0.144386	0.0129295
3.4.19.13	glutathione gamma-glutamate hydrolase; glutathionase; gamma-glutamyltranspeptidase (ambiguous); glutathione hydrolase; GGT (gene name); ECM38 (gene name)	0.0264724	0.0326292	0.0135429	0.0139485	0.144386	0.0129295
5.4.2.2	phosphoglucomutase (alpha-D-glucose-1,6-bisphosphate-dependent); glucose phosphomutase; phosphoglucose mutase	0.265464	0.0318088	0.232992	0.0832928	0.144487	0.0324724
3.6.1.27	undecaprenyl-diphosphate phosphatase; C55-isoprenyl diphosphatase; C55-isoprenyl pyrophosphatase; isoprenyl pyrophosphatase (ambiguous); undecaprenyl pyrophosphate phosphatase; undecaprenyl pyrophosphate pyrophosphatase; UPP phosphatase; Und-PP pyrophosphatase; UppP (ambiguous); BacA; undecaprenyl-diphosphate phosphohydrolase; undecaprenyl-diphosphatase	0.206752	0.173113	0.141274	0.0499016	0.144978	0.0654778
2.7.1.21	thymidine kinase; thymidine kinase (phosphorylating); 2'-deoxythymidine kinase; deoxythymidine kinase (phosphorylating)	0.121651	0.0475734	0.088023	0.0793715	0.145002	0.0336279
4.2.1.70	pseudouridylate synthase; pseudouridylic acid synthetase; pseudouridine monophosphate synthetase; 5-ribosyluracil 5-phosphate synthetase; pseudouridylate synthetase; upsilonUMP synthetase; uracil hydro-lyase (adding D-ribose 5-phosphate); YeiN; pseudouridine-5'-phosphate glycosidase	0.0114864	0.0133967	0.0062285	0.00569897	0.146452	0.00525787
2.7.1.1	hexokinase; hexokinase type IV glucokinase; hexokinase D; hexokinase type IV; hexokinase (phosphorylating); ATP-dependent hexokinase; glucose ATP phosphotransferase	0.0113219	0.0084676	0.00728475	0.00732558	0.146834	0.00403711
2.3.1.247	3-keto-5-aminohexanoate cleavage enzyme; kce (gene name)	0.0159726	0.0216019	0.00779993	0.00691152	0.146982	0.00817267
1.5.8.1	dimethylamine dehydrogenase	0.0136969	0.0213748	0.00569091	0.00608291	0.147039	0.00800598
1.5.8.2	trimethylamine dehydrogenase	0.0136969	0.0213748	0.00569091	0.00608291	0.147039	0.00800598
3.1.13.5	ribonuclease D; RNase D	0.0207935	0.014562	0.0147415	0.00841813	0.14733	0.00605191
2.3.1.89	tetrahydrodipicolinate N-acetyltransferase; tetrahydrodipicolinate acetylase; tetrahydrodipicolinate:acetyl-CoA acetyltransferase; acetyl-CoA:L-2,3,4,5-tetrahydrodipicolinate N2-acetyltransferase; acetyl-CoA:(S)-2,3,4,5-tetrahydropyridine-2,6-dicarboxylate 2-N-acetyltransferase	0.0100921	0.00784866	0.00681822	0.00460961	0.14741	0.00327386
2.3.1.39	[acyl-carrier-protein] S-malonyltransferase; [acyl carrier protein]malonyltransferase; FabD; malonyl coenzyme A-acyl carrier protein transacylase; malonyl transacylase; malonyl transferase; malonyl-CoA-acyl carrier protein transacylase; malonyl-CoA:[acyl-carrier-protein] S-malonyltransferase; malonyl-CoA:ACP transacylase; malonyl-CoA:ACP-SH transacylase; malonyl-CoA:AcpM transacylase; malonyl-CoA…	0.0676739	0.0294572	0.0557386	0.0153028	0.147492	0.0119353
2.8.3.8	acetate CoA-transferase; acetate coenzyme A-transferase; butyryl CoA:acetate CoA transferase; butyryl coenzyme A transferase; succinyl-CoA:acetate CoA transferase	0.0195465	0.010339	0.013981	0.0115333	0.147643	0.00556553
6.1.1.21	histidine---tRNA ligase; histidyl-tRNA synthetase; histidyl-transfer ribonucleate synthetase; histidine translase	0.173383	0.0387627	0.154825	0.0347228	0.14942	0.0185579
5.4.99.62	D-ribose pyranase; RbsD	0.0011496	0.00112788	0.00064839	0.000862077	0.151759	0.000501215
3.1.11.6	exodeoxyribonuclease VII; Escherichia coli exonuclease VII; E. coli exonuclease VII; endodeoxyribonuclease VII; exonuclease VII	0.125753	0.043832	0.109629	0.012886	0.151842	0.0161248
6.3.1.1	aspartate---ammonia ligase; asparagine synthetase; L-asparagine synthetase	0.0606627	0.0221418	0.0511213	0.015525	0.151914	0.00954137
1.12.1.4	hydrogenase (NAD+, ferredoxin); bifurcating [FeFe] hydrogenase	0.0392966	0.022737	0.0278553	0.023159	0.152114	0.0114413
2.3.1.245	3-hydroxy-5-phosphonooxypentane-2,4-dione thiolase; lsrF (gene name)	0.00461372	0.00452709	0.00270346	0.0029897	0.152396	0.00191026
3.8.1.2	(S)-2-haloacid dehalogenase; 2-haloacid dehalogenase[ambiguous]; 2-haloacid halidohydrolase [ambiguous][ambiguous]; 2-haloalkanoic acid dehalogenase; 2-haloalkanoid acid halidohydrolase; 2-halocarboxylic acid dehalogenase II; DL-2-haloacid dehalogenase[ambiguous]; L-2-haloacid dehalogenase; L-DEX	0.0554374	0.0229355	0.0459511	0.01418	0.152601	0.00948628
5.1.1.7	diaminopimelate epimerase	0.0652615	0.0320508	0.0533875	0.0108201	0.153127	0.011874
1.13.11.41	2,4'-dihydroxyacetophenone dioxygenase; (4-hydroxybenzoyl)methanol oxygenase	0.000585523	0.000788051	0.000275751	0.000403191	0.153843	0.000309773
1.13.11.50	acetylacetone-cleaving enzyme; Dke1; acetylacetone dioxygenase; diketone cleaving dioxygenase; diketone cleaving enzyme	0.000585523	0.000788051	0.000275751	0.000403191	0.153843	0.000309773
2.4.1.282	3-O-alpha-D-glucosyl-L-rhamnose phosphorylase; cphy1019 (gene name)	0.0107182	0.0164052	0.00428142	0.00838499	0.154227	0.00643681
2.2.1.1	transketolase; glycolaldehydetransferase	0.249108	0.0620629	0.224517	0.0333418	0.154452	0.0245905
4.1.1.65	phosphatidylserine decarboxylase; PS decarboxylase; phosphatidyl-L-serine carboxy-lyase	0.0442196	0.0483704	0.0267969	0.0125132	0.154671	0.0174227
1.14.19.9	tryptophan 7-halogenase; prnA (gene name); rebH (gene name); ktzQ (gene name)	0.00631629	0.0115797	0.00209541	0.00358433	0.155013	0.00422088
4.1.1.3	Transferred to 7.2.4.2 and 4.1.1.112	0.199946	0.0722829	0.173936	0.0192001	0.155301	0.0260102
2.4.1.8	maltose phosphorylase	0.191253	0.159906	0.131365	0.0640168	0.15536	0.059888
6.3.4.18	5-(carboxyamino)imidazole ribonucleotide synthase; N5-CAIR synthetase; N5-carboxyaminoimidazole ribonucleotide synthetase; PurK	0.00791201	0.00843426	0.0046254	0.00450117	0.15802	0.00328661
3.5.2.2	dihydropyrimidinase; hydantoinase; hydropyrimidine hydrase; hydantoin peptidase; pyrimidine hydrase; D-hydantoinase	0.0339138	0.0204281	0.0253163	0.0144375	0.158077	0.00859758
2.8.3.1	propionate CoA-transferase; propionate coenzyme A-transferase; propionate-CoA:lactoyl-CoA transferase; propionyl CoA:acetate CoA transferase; propionyl-CoA transferase	0.0122327	0.0156183	0.00666762	0.00449375	0.158947	0.00556512
3.5.4.25	GTP cyclohydrolase II; guanosine triphosphate cyclohydrolase II; GTP-8-formylhydrolase	0.073481	0.0310638	0.0603432	0.0226529	0.159436	0.0131378
5.4.99.1	methylaspartate mutase; glutamate mutase; glutamic mutase; glutamic isomerase; glutamic acid mutase; glutamic acid isomerase; methylaspartic acid mutase; beta-methylaspartate-glutamate mutase; glutamate isomerase	0.0100863	0.0214094	0.0026245	0.00438286	0.159621	0.00746182
2.4.1.182	lipid-A-disaccharide synthase; UDP-2,3-bis(3-hydroxytetradecanoyl)glucosamine:2,3-bis-(3-hydroxytetradecanoyl)-beta-D-glucosaminyl-1-phosphate 2,3-bis(3-hydroxytetradecanoyl)-glucosaminyltransferase (incorrect)	0.0618667	0.0239305	0.0519221	0.0166765	0.159971	0.00994458
3.6.3.4	Transferred to 7.2.2.9	0.234588	0.0799366	0.19403	0.0882936	0.160258	0.0405577
1.1.1.2	alcohol dehydrogenase (NADP+); aldehyde reductase (NADPH2); NADP-alcohol dehydrogenase; NADP+-aldehyde reductase; NADP+-dependent aldehyde reductase; NADPH-aldehyde reductase; NADPH-dependent aldehyde reductase; nonspecific succinic semialdehyde reductase; ALR 1; low-Km aldehyde reductase; high-Km aldehyde reductase; alcohol dehydrogenase (NADP)	0.0039504	0.00404363	0.00219062	0.00325349	0.161265	0.00175978
2.3.1.202	UDP-4-amino-4,6-dideoxy-N-acetyl-beta-L-altrosamine N-acetyltransferase; PseH	0.00177074	0.00152502	0.000927598	0.00197329	0.161954	0.00084314
2.4.2.6	nucleoside deoxyribosyltransferase; purine(pyrimidine) nucleoside:purine(pyrimidine) deoxyribosyl transferase; deoxyribose transferase; nucleoside trans-N-deoxyribosylase; trans-deoxyribosylase; trans-N-deoxyribosylase; trans-N-glycosidase; nucleoside deoxyribosyltransferase I (purine nucleoside:purine deoxyribosyltransferase: strictly specific for transfer between purine bases); nucleoside deoxy…	0.00227092	0.00227116	0.00138736	0.00129807	0.162176	0.000883564
2.1.1.294	3-O-phospho-polymannosyl GlcNAc-diphospho-ditrans,octacis-undecaprenol 3-phospho-methyltransferase; WbdD; S-adenosyl-L-methionine:3-O-phospho-alpha-D-Man-(1->2)-alpha-D-Man-(1->2)-alpha-D-Man-(1->3)-alpha-D-Man-(1->3)-[alpha-D-Man-(1->2)-alpha-D-Man-(1->2)-alpha-D-Man-(1->3)-alpha-D-Man-(1->3)]n-alpha-D-Man-(1->3)-alpha-D-Man-(1->3)-alpha-D-GlcNAc-alpha-diphospho-ditrans,octacis-undecaprenol 3-ph…	0.154133	0.15334	0.097163	0.0713135	0.162794	0.0569695
2.7.1.181	polymannosyl GlcNAc-diphospho-ditrans,octacis-undecaprenol kinase; WbdD; ATP:alpha-D-Man-(1->2)-alpha-D-Man-(1->2)-alpha-D-Man-(1->3)-alpha-D-Man-(1->3)-[alpha-D-Man-(1->2)-alpha-D-Man-(1->2)-alpha-D-Man-(1->3)-alpha-D-Man-(1->3)]n-alpha-D-Man-(1->3)-alpha-D-Man-(1->3)-alpha-D-GlcNAc-diphospho-ditrans,octacis-undecaprenol 3-phosphotransferase	0.154133	0.15334	0.097163	0.0713135	0.162794	0.0569695
5.4.2.11	phosphoglycerate mutase (2,3-diphosphoglycerate-dependent); glycerate phosphomutase (diphosphoglycerate cofactor); 2,3-diphosphoglycerate dependent phosphoglycerate mutase; cofactor dependent phosphoglycerate mutase; phosphoglycerate phosphomutase (ambiguous); phosphoglyceromutase (ambiguous); monophosphoglycerate mutase (ambiguous); monophosphoglyceromutase (ambiguous); GriP mutase (ambiguous); …	0.0350715	0.0247739	0.02517	0.0158752	0.163048	0.0099015
3.6.3.16	Transferred to 7.3.2.7	0.00576244	0.00675968	0.00298087	0.00483382	0.164306	0.00278157
1.1.1.61	4-hydroxybutyrate dehydrogenase; gamma-hydroxybutyrate dehydrogenase	0.0145967	0.0314731	0.0039377	0.0048532	0.164311	0.0106589
4.1.3.25	(S)-citramalyl-CoA lyase; citramalyl coenzyme A lyase (ambiguous); (+)-CMA-CoA lyase; (3S)-citramalyl-CoA pyruvate-lyase; Mcl (ambiguous); citramalyl-CoA lyase (ambiguous)	0.012245	0.00704832	0.00870786	0.00788722	0.164533	0.00353713
1.2.1.12	glyceraldehyde-3-phosphate dehydrogenase (phosphorylating); triosephosphate dehydrogenase; dehydrogenase, glyceraldehyde phosphate; phosphoglyceraldehyde dehydrogenase; 3-phosphoglyceraldehyde dehydrogenase; NAD+-dependent glyceraldehyde phosphate dehydrogenase; glyceraldehyde phosphate dehydrogenase (NAD+); glyceraldehyde-3-phosphate dehydrogenase (NAD+); NADH-glyceraldehyde phosphate dehydrogen…	0.121561	0.0425208	0.106355	0.01628	0.164821	0.0152068
5.4.2.8	phosphomannomutase; mannose phosphomutase; phosphomannose mutase; D-mannose 1,6-phosphomutase	0.327029	0.0562813	0.289473	0.0976146	0.165299	0.0375566
3.6.3.3	Cd2+-exporting ATPase	0.202791	0.0721109	0.170906	0.0640542	0.167237	0.0318846
3.6.3.5	Transferred to 7.2.2.12	0.202791	0.0721109	0.170906	0.0640542	0.167237	0.0318846
3.1.2.30	(3S)-malyl-CoA thioesterase; mcl2 (gene name)	0.00360768	0.00377259	0.00202204	0.00297061	0.167492	0.00158564
4.2.1.30	glycerol dehydratase; glycerol dehydrase; glycerol hydro-lyase; dhaB (gene name)	0.00381242	0.0055478	0.00179971	0.00262326	0.169095	0.00201271
1.2.1.87	propanal dehydrogenase (CoA-propanoylating); BphJ	0.00785671	0.0152065	0.00276287	0.00317852	0.169157	0.00509385
4.3.1.15	diaminopropionate ammonia-lyase; diaminopropionatase; alpha,beta-diaminopropionate ammonia-lyase; 2,3-diaminopropionate ammonia-lyase; 2,3-diaminopropanoate ammonia-lyase; 2,3-diaminopropanoate ammonia-lyase (adding H2O; pyruvate-forming)	0.0267544	0.0224712	0.0183366	0.0125517	0.169769	0.00841772
4.6.1.2	guanylate cyclase; guanylyl cyclase; guanyl cyclase; GTP diphosphate-lyase (cyclizing)	0.00567985	0.00994788	0.00212256	0.00448991	0.170568	0.00355728
3.1.21.7	deoxyribonuclease V; endodeoxyribonuclease V; DNase V; Escherichia coli endodeoxyribonuclease V	0.00256392	0.00166923	0.001719	0.00199184	0.171155	0.000844919
3.5.1.31	formylmethionine deformylase	0.0174531	0.0302918	0.00748892	0.00470916	0.171215	0.00996421
3.5.1.42	nicotinamide-nucleotide amidase; NMN deamidase; nicotinamide mononucleotide deamidase; nicotinamide mononucleotide amidohydrolase	0.0865156	0.0357941	0.0705407	0.0338819	0.171878	0.0159749
1.2.7.1	pyruvate synthase; pyruvate oxidoreductase; pyruvate synthetase; pyruvate:ferredoxin oxidoreductase; pyruvic-ferredoxin oxidoreductase; 2-oxobutyrate synthase; alpha-ketobutyrate-ferredoxin oxidoreductase; 2-ketobutyrate synthase; alpha-ketobutyrate synthase; 2-oxobutyrate-ferredoxin oxidoreductase; 2-oxobutanoate:ferredoxin 2-oxidoreductase (CoA-propionylating); 2-oxobutanoate:ferredoxin 2-oxido…	0.366344	0.106206	0.316926	0.110348	0.17294	0.0494171
4.3.1.2	methylaspartate ammonia-lyase; beta-methylaspartase; 3-methylaspartase; L-threo-3-methylaspartate ammonia-lyase	0.00670109	0.011936	0.00264184	0.00398315	0.172987	0.00405924
2.7.7.8	polyribonucleotide nucleotidyltransferase; polynucleotide phosphorylase; PNPase; nucleoside diphosphate:polynucleotidyl transferase; polyribonucleotide nucleotidyltransferase; polynucleotide phosphorylase; polyribonucleotide phosphorylase	0.222235	0.0828124	0.185446	0.0784549	0.173059	0.0367889
1.16.3.1	ferroxidase; ceruloplasmin; caeruloplasmin; ferroxidase I; iron oxidase; iron(II):oxygen oxidoreductase; ferro:O2 oxidoreductase; iron II:oxygen oxidoreductase; hephaestin; HEPH	0.0183529	0.0208257	0.0114193	0.00537985	0.173163	0.00693366
2.3.1.81	aminoglycoside 3-N-acetyltransferase; 3-aminoglycoside acetyltransferase; 3-N-aminoglycoside acetyltransferase; aminoglycoside N3-acetyltransferase; acetyl-CoA:2-deoxystreptamine-antibiotic N3'-acetyltransferase (incorrect); aminoglycoside N3'-acetyltransferase (incorrect)	0.0107373	0.0241961	0.00289524	0.00298062	0.173662	0.00784204
3.5.1.38	glutamin-(asparagin-)ase; glutaminase-asparaginase; ansB (gene name); L-asparagine/L-glutamine amidohydrolase; L-ASNase/L-GLNase	0.00690274	0.0132108	0.00259747	0.00261365	0.175112	0.00430527
3.6.3.24	Transferred to 7.2.2.11	0.0182988	0.0151023	0.012939	0.0072871	0.175159	0.00535971
6.1.1.19	arginine---tRNA ligase; arginyl-tRNA synthetase; arginyl-transfer ribonucleate synthetase; arginyl-transfer RNA synthetase; arginyl transfer ribonucleic acid synthetase; arginine-tRNA synthetase; arginine translase	0.187011	0.044879	0.168115	0.0389011	0.17624	0.0188964
4.2.1.28	propanediol dehydratase; meso-2,3-butanediol dehydrase; diol dehydratase; DL-1,2-propanediol hydro-lyase; diol dehydrase; adenosylcobalamin-dependent diol dehydratase; propanediol dehydrase; coenzyme B12-dependent diol dehydrase; 1,2-propanediol dehydratase; dioldehydratase; propane-1,2-diol hydro-lyase; RiDD	0.00398667	0.00545725	0.00206276	0.00261414	0.176401	0.00192391
1.2.99.7	aldehyde dehydrogenase (FAD-independent); aldehyde oxidase; aldehyde oxidoreductase; Mop; AORDd	0.0142773	0.0161502	0.00847727	0.00869081	0.177657	0.00580002
2.8.3.5	3-oxoacid CoA-transferase; 3-oxoacid coenzyme A-transferase; 3-ketoacid CoA-transferase; 3-ketoacid coenzyme A transferase; 3-oxo-CoA transferase; 3-oxoacid CoA dehydrogenase; acetoacetate succinyl-CoA transferase; acetoacetyl coenzyme A-succinic thiophorase; succinyl coenzyme A-acetoacetyl coenzyme A-transferase; succinyl-CoA transferase	0.0192088	0.00764037	0.0157089	0.00803566	0.178105	0.00349994
2.7.6.5	GTP diphosphokinase; stringent factor; guanosine 3',5'-polyphosphate synthase; GTP pyrophosphokinase; ATP-GTP 3'-diphosphotransferase; guanosine 5',3'-polyphosphate synthetase; (p)ppGpp synthetase I; (p)ppGpp synthetase II; guanosine pentaphosphate synthetase; GPSI; GPSII	0.368521	0.110074	0.3269	0.0741027	0.179587	0.0416203
5.2.1.8	peptidylprolyl isomerase; PPIase; cyclophilin [misleading, see comments]; peptide bond isomerase; peptidyl-prolyl cis-trans isomerase	0.401646	0.102623	0.352748	0.117749	0.180034	0.0488981
2.7.7.12	UDP-glucose---hexose-1-phosphate uridylyltransferase; uridyl transferase; hexose-1-phosphate uridylyltransferase; uridyltransferase; hexose 1-phosphate uridyltransferase; UDP-glucose:alpha-D-galactose-1-phosphate uridylyltransferase	0.0713026	0.0416409	0.0564575	0.0231728	0.181195	0.0148451
3.6.3.31	Transferred to 7.6.2.11	0.0601365	0.0286971	0.0491326	0.0207978	0.181973	0.0110039
4.3.1.7	ethanolamine ammonia-lyase; ethanolamine deaminase	0.0102292	0.0121244	0.00620713	0.00456496	0.181991	0.0040221
1.8.4.10	adenylyl-sulfate reductase (thioredoxin); thioredoxin-dependent 5'-adenylylsulfate reductase	0.0680657	0.0342484	0.0554171	0.0220864	0.182053	0.0126487
1.8.4.8	phosphoadenylyl-sulfate reductase (thioredoxin); PAPS reductase, thioredoxin-dependent; PAPS reductase; thioredoxin:adenosine 3'-phosphate 5'-phosphosulfate reductase; 3'-phosphoadenylylsulfate reductase; thioredoxin:3'-phospho-adenylylsulfate reductase; phosphoadenosine-phosphosulfate reductase; adenosine 3',5'-bisphosphate,sulfite:oxidized-thioredoxin oxidoreductase (3'-phosphoadenosine-5'-phos…	0.0680657	0.0342484	0.0554171	0.0220864	0.182053	0.0126487
4.1.99.23	5-hydroxybenzimidazole synthase; bzaF (gene name); HBI synthase	0.00506877	0.00900649	0.00205529	0.00366901	0.18244	0.00301349
2.7.2.3	phosphoglycerate kinase; PGK; 3-PGK; ATP-3-phospho-D-glycerate-1-phosphotransferase; ATP:D-3-phosphoglycerate 1-phosphotransferase; 3-phosphoglycerate kinase; 3-phosphoglycerate phosphokinase; 3-phosphoglyceric acid kinase; 3-phosphoglyceric acid phosphokinase; 3-phosphoglyceric kinase; glycerate 3-phosphate kinase; glycerophosphate kinase; phosphoglyceric acid kinase; phosphoglyceric kinase; pho…	0.156037	0.0372025	0.139782	0.0369853	0.182452	0.0162544
2.5.1.46	deoxyhypusine synthase; spermidine:eIF5A-lysine 4-aminobutyltransferase (propane-1,3-diamine-forming)	0.0101672	0.0157133	0.00511532	0.00458063	0.183355	0.0050519
3.5.99.10	2-iminobutanoate/2-iminopropanoate deaminase; yjgF (gene name); ridA (gene name); enamine/imine deaminase (ambiguous)	0.027868	0.0118408	0.0234201	0.0082677	0.183856	0.00444796
1.2.7.7	3-methyl-2-oxobutanoate dehydrogenase (ferredoxin); 2-ketoisovalerate ferredoxin reductase; 3-methyl-2-oxobutanoate synthase (ferredoxin); VOR; branched-chain ketoacid ferredoxin reductase; branched-chain oxo acid ferredoxin reductase; keto-valine-ferredoxin oxidoreductase; ketoisovalerate ferredoxin reductase; 2-oxoisovalerate ferredoxin reductase	0.106097	0.0691093	0.0828126	0.0307107	0.183935	0.0232846
3.5.1.4	amidase; acylamidase; acylase (misleading); amidohydrolase (ambiguous); deaminase (ambiguous); fatty acylamidase; N-acetylaminohydrolase (ambiguous)	0.0156134	0.0136556	0.0109366	0.00667544	0.184095	0.00467676
3.2.2.16	methylthioadenosine nucleosidase; 5'-methylthioadenosine nucleosidase; MTA nucleosidase; MeSAdo nucleosidase; methylthioadenosine methylthioribohydrolase	0.0103432	0.00759948	0.00735479	0.00611857	0.185151	0.00298839
5.4.99.19	16S rRNA pseudouridine516 synthase; 16S RNA pseudouridine516 synthase; 16S PsiI516 synthase; 16S RNA Psi516 synthase; RNA pseudouridine synthase RsuA; RsuA; 16S RNA pseudouridine 516 synthase	0.0966722	0.0332024	0.0845329	0.0217267	0.185427	0.0121394
6.3.2.2	glutamate---cysteine ligase; gamma-glutamylcysteine synthetase; gamma-glutamyl-L-cysteine synthetase; gamma-glutamylcysteinyl synthetase	0.0162278	0.0122342	0.0111376	0.0113604	0.186231	0.00509018
2.8.3.9	butyrate---acetoacetate CoA-transferase; butyryl coenzyme A-acetoacetate coenzyme A-transferase; butyryl-CoA-acetoacetate CoA-transferase	0.0188876	0.0112441	0.013981	0.0115333	0.186434	0.00490665
2.3.1.181	lipoyl(octanoyl) transferase; LipB; lipoyl (octanoyl)-[acyl-carrier-protein]-protein N-lipoyltransferase; lipoyl (octanoyl)-acyl carrier protein:protein transferase; lipoate/octanoate transferase; lipoyltransferase; octanoyl-[acyl carrier protein]-protein N-octanoyltransferase; lipoyl(octanoyl)transferase; octanoyl-[acyl-carrier-protein]:protein N-octanoyltransferase	0.0430381	0.0187771	0.0343172	0.0216505	0.186679	0.00872091
5.4.4.3	3-(hydroxyamino)phenol mutase; 3-hydroxylaminophenol mutase; 3HAP mutase	0.00969246	0.0115095	0.00593392	0.00453887	0.187073	0.00375854
2.4.2.4	thymidine phosphorylase; pyrimidine phosphorylase; thymidine-orthophosphate deoxyribosyltransferase; animal growth regulators, blood platelet-derived endothelial cell growth factors; blood platelet-derived endothelial cell growth factor; deoxythymidine phosphorylase; gliostatins; pyrimidine deoxynucleoside phosphorylase; thymidine:phosphate deoxy-D-ribosyltransferase	0.0538053	0.0260549	0.0425631	0.0263687	0.187472	0.0112422
1.17.1.9	formate dehydrogenase; formate-NAD+ oxidoreductase; FDH I; FDH II; N-FDH; formic hydrogen-lyase; formate hydrogenlyase; hydrogenlyase; NAD+-linked formate dehydrogenase; NAD+-dependent formate dehydrogenase; formate dehydrogenase (NAD+); NAD+-formate dehydrogenase; formate benzyl-viologen oxidoreductase; formic acid dehydrogenase	0.0480513	0.0413755	0.0341734	0.0199283	0.188305	0.013878
1.15.1.1	superoxide dismutase; superoxidase dismutase; copper-zinc superoxide dismutase; Cu-Zn superoxide dismutase; ferrisuperoxide dismutase; superoxide dismutase I; superoxide dismutase II; SOD; Cu,Zn-SOD; Mn-SOD; Fe-SOD; SODF; SODS; SOD-1; SOD-2; SOD-3; SOD-4; hemocuprein; erythrocuprein; cytocuprein; cuprein; hepatocuprein	0.0217766	0.0148552	0.0170571	0.00491363	0.188738	0.00471952
2.1.1.156	glycine/sarcosine N-methyltransferase; ApGSMT; glycine-sarcosine methyltransferase; GSMT; GMT; glycine sarcosine N-methyltransferase; S-adenosyl-L-methionine:sarcosine N-methyltransferase	0.00918474	0.0182536	0.00362412	0.0031405	0.18983	0.00556062
2.6.1.97	archaeosine synthase; ArcS; TgtA2; MJ1022 (gene name); glutamine:preQ0-tRNA amidinotransferase (incorrect)	0.00420012	0.00423898	0.00264693	0.00300048	0.190727	0.00155319
4.1.1.82	phosphonopyruvate decarboxylase; 3-phosphonopyruvate carboxy-lyase	0.00937365	0.0129796	0.00486048	0.00785828	0.191993	0.00451317
1.14.14.47	nitric-oxide synthase (flavodoxin); nitric oxide synthetase (ambiguous); NO synthase (ambiguous)	0.127314	0.0675031	0.0938791	0.0905754	0.193143	0.0334347
4.1.99.1	tryptophanase; L-tryptophanase; L-tryptophan indole-lyase (deaminating); TNase	0.0342215	0.0335148	0.0223811	0.0219586	0.193511	0.0118404
2.3.1.19	phosphate butyryltransferase; phosphotransbutyrylase	0.0352085	0.0144685	0.0289812	0.0153605	0.193828	0.00622728
2.7.2.1	acetate kinase; acetokinase; AckA; AK; acetic kinase; acetate kinase (phosphorylating)	0.13316	0.0284398	0.117143	0.046468	0.194711	0.0160166
1.8.5.3	respiratory dimethylsulfoxide reductase; dmsABC (gene names); DMSO reductase (ambiguous); dimethylsulfoxide reductase (ambiguous)	0.0221993	0.0425579	0.00920145	0.0124092	0.19533	0.0129978
3.1.26.12	ribonuclease E; endoribonuclease E; RNase E; Rne protein	0.0820244	0.0471247	0.0651122	0.0339005	0.196817	0.0169122
1.2.1.50	long-chain acyl-protein thioester reductase; luxC (gene name); acyl-CoA reductase; acyl coenzyme A reductase; long-chain-aldehyde:NADP+ oxidoreductase (acyl-CoA-forming); long-chain-fatty-acyl-CoA reductase	0.00381012	0.00677402	0.00175803	0.00225079	0.199894	0.00205209
5.1.1.18	serine racemase; SRR	0.0215521	0.0142711	0.0160785	0.0128499	0.201872	0.00547358
2.1.1.113	site-specific DNA-methyltransferase (cytosine-N4-specific); modification methylase; restriction-modification system; DNA[cytosine-N4]methyltransferase; m4C-forming MTase; S-adenosyl-L-methionine:DNA-cytosine 4-N-methyltransferase	0.0710474	0.0501232	0.0518887	0.0453235	0.2031	0.0191586
3.2.1.199	sulfoquinovosidase; yihQ (gene name)	0.00585534	0.00602146	0.00363711	0.00500667	0.203303	0.00221822
1.1.1.169	2-dehydropantoate 2-reductase; 2-oxopantoate reductase; 2-ketopantoate reductase; 2-ketopantoic acid reductase; ketopantoate reductase; ketopantoic acid reductase	0.0531895	0.0294657	0.0432309	0.0193369	0.203872	0.00995863
2.7.4.22	UMP kinase; uridylate kinase; UMPK; uridine monophosphate kinase; PyrH; UMP-kinase; SmbA	0.0577395	0.016994	0.051587	0.0136404	0.204053	0.0061525
3.1.4.58	RNA 2',3'-cyclic 3'-phosphodiesterase; thpR (gene name); ligT (gene name)	0.00845493	0.00667396	0.00592223	0.00602943	0.204662	0.0025327
2.7.7.60	2-C-methyl-D-erythritol 4-phosphate cytidylyltransferase; MEP cytidylyltransferase	0.103336	0.0304188	0.0924985	0.0236561	0.204943	0.0108378
4.1.2.20	2-dehydro-3-deoxyglucarate aldolase; 2-keto-3-deoxyglucarate aldolase; alpha-keto-beta-deoxy-D-glucarate aldolase; 2-dehydro-3-deoxy-D-glucarate tartronate-semialdehyde-lyase; 2-dehydro-3-deoxy-D-glucarate tartronate-semialdehyde-lyase (pyruvate-forming)	0.00561599	0.00812517	0.00309691	0.00384892	0.20581	0.00251909
2.2.1.9	2-succinyl-5-enolpyruvyl-6-hydroxy-3-cyclohexene-1-carboxylic-acid synthase; SEPHCHC synthase; MenD	0.0860654	0.0351927	0.0690823	0.0495591	0.206453	0.0169831
2.7.1.11	6-phosphofructokinase; phosphohexokinase; phosphofructokinase I; phosphofructokinase (phosphorylating); 6-phosphofructose 1-kinase; ATP-dependent phosphofructokinase; D-fructose-6-phosphate 1-phosphotransferase; fructose 6-phosphate kinase; fructose 6-phosphokinase; nucleotide triphosphate-dependent phosphofructokinase; phospho-1,6-fructokinase; PFK	0.242746	0.0450942	0.224418	0.0478969	0.207105	0.0183282
2.3.1.182	(R)-citramalate synthase; CimA	0.0244834	0.0151151	0.0185521	0.0149932	0.207116	0.00593129
5.4.3.5	D-ornithine 4,5-aminomutase; D-alpha-ornithine 5,4-aminomutase; D-ornithine aminomutase	0.00389557	0.00488026	0.00222093	0.00366855	0.210673	0.00167465
6.3.4.15	biotin---[biotin carboxyl-carrier protein] ligase; birA (gene name); HLCS (gene name); HCS1 (gene name); biotin-[acetyl-CoA carboxylase] synthetase; biotin-[acetyl coenzyme A carboxylase] synthetase; acetyl coenzyme A holocarboxylase synthetase; acetyl CoA holocarboxylase synthetase; biotin:apocarboxylase ligase; Biotin holoenzyme synthetase; biotin:apo-[acetyl-CoA:carbon-dioxide ligase (ADP-form…	0.0899845	0.0380584	0.0783543	0.0189721	0.211338	0.0116303
1.4.1.3	glutamate dehydrogenase [NAD(P)+]; glutamic dehydrogenase; glutamate dehydrogenase [NAD(P)+]	0.0161707	0.0136919	0.0116897	0.00911635	0.212237	0.004481
4.2.1.47	GDP-mannose 4,6-dehydratase; guanosine 5'-diphosphate-D-mannose oxidoreductase; guanosine diphosphomannose oxidoreductase; guanosine diphosphomannose 4,6-dehydratase; GDP-D-mannose dehydratase; GDP-D-mannose 4,6-dehydratase; Gmd; GDP-mannose 4,6-hydro-lyase; GDP-mannose 4,6-hydro-lyase (GDP-4-dehydro-6-deoxy-D-mannose-forming)	0.0435645	0.027069	0.0347929	0.0175127	0.212524	0.00877163
3.4.25.1	proteasome endopeptidase complex; ingensin; macropain; multicatalytic endopeptidase complex; prosome; multicatalytic proteinase (complex); MCP; proteasome; large multicatalytic protease; multicatalytic proteinase; proteasome organelle; alkaline protease; 26S protease; tricorn proteinase; tricorn protease	0.00260695	0.00478714	0.00123362	0.0016184	0.212777	0.00137333
4.3.2.1	argininosuccinate lyase; arginosuccinase; argininosuccinic acid lyase; arginine-succinate lyase; N-(L-argininosuccinate) arginine-lyase; omega-N-(L-arginino)succinate arginine-lyase; 2-(omega-N-L-arginino)succinate arginine-lyase (fumarate-forming)	0.112774	0.0306562	0.0986095	0.0422785	0.213223	0.0141649
1.11.1.15	peroxiredoxin; thioredoxin peroxidase; tryparedoxin peroxidase; alkyl hydroperoxide reductase C22; AhpC; TrxPx; TXNPx; Prx; PRDX	0.0482392	0.0132644	0.0426383	0.0158359	0.213307	0.00560092
3.5.4.13	dCTP deaminase; deoxycytidine triphosphate deaminase; 5-methyl-dCTP deaminase	0.0267709	0.033212	0.0168364	0.015743	0.214012	0.00993452
3.5.1.18	succinyl-diaminopimelate desuccinylase; N-succinyl-L-alpha,epsilon-diaminopimelic acid deacylase	0.084371	0.0288439	0.0758634	0.0129675	0.215086	0.0085076
3.2.1.17	lysozyme; muramidase; globulin G; mucopeptide glucohydrolase; globulin G1; N,O-diacetylmuramidase; lysozyme g; L-7001; 1,4-N-acetylmuramidase; mucopeptide N-acetylmuramoylhydrolase; PR1-lysozyme	0.11995	0.0493905	0.0971833	0.0689143	0.215501	0.022767
1.6.1.2	NAD(P)+ transhydrogenase (Re/Si-specific); pyridine nucleotide transhydrogenase; transhydrogenase; NAD(P)+ transhydrogenase; nicotinamide adenine dinucleotide (phosphate) transhydrogenase; NAD+ transhydrogenase; NADH transhydrogenase; nicotinamide nucleotide transhydrogenase; NADPH-NAD+ transhydrogenase; pyridine nucleotide transferase; NADPH-NAD+ oxidoreductase; NADH-NADP+-transhydrogenase; NADP…	0.0113911	0.0152437	0.00656569	0.00957364	0.215884	0.00482545
6.2.1.22	[citrate (pro-3S)-lyase] ligase; citrate lyase ligase; citrate lyase synthetase; acetate: SH-[acyl-carrier-protein] enzyme ligase (AMP); acetate:HS-citrate lyase ligase; acetate:citrate-(pro-3S)-lyase(thiol-form) ligase (AMP-forming); acetate:[citrate-(pro-3S)-lyase](thiol-form) ligase (AMP-forming)	0.00657161	0.00825179	0.00393823	0.00534152	0.21603	0.00263337
3.4.24.71	endothelin-converting enzyme 1; endothelin-converting enzyme; ECE-1	0.00978026	0.0131817	0.00602666	0.00491815	0.216964	0.00375359
3.5.1.19	nicotinamidase; nicotinamide deaminase; nicotinamide amidase; YNDase	0.0363993	0.0201709	0.0299632	0.0133645	0.217643	0.00643609
1.16.1.3	aquacobalamin reductase; aquocobalamin reductase; vitamin B12a reductase; NADH-linked aquacobalamin reductase; B12a reductase; NADH2:cob(III)alamin oxidoreductase	0.0116209	0.00889666	0.00864894	0.00686735	0.218967	0.00297192
1.5.1.41	riboflavin reductase [NAD(P)H]; NAD(P)H-FMN reductase (ambiguous); NAD(P)H-dependent FMN reductase (ambiguous); NAD(P)H:FMN oxidoreductase (ambiguous); NAD(P)H:flavin oxidoreductase (ambiguous); NAD(P)H2 dehydrogenase (FMN) (ambiguous); NAD(P)H2:FMN oxidoreductase (ambiguous); riboflavin mononucleotide reductase (ambiguous); flavine mononucleotide reductase (ambiguous); riboflavin mononucleotide …	0.0116209	0.00889666	0.00864894	0.00686735	0.218967	0.00297192
1.5.1.3	dihydrofolate reductase; tetrahydrofolate dehydrogenase; DHFR; pteridine reductase:dihydrofolate reductase; dihydrofolate reductase:thymidylate synthase; thymidylate synthetase-dihydrofolate reductase; folic acid reductase; folic reductase; dihydrofolic acid reductase; dihydrofolic reductase; 7,8-dihydrofolate reductase; NADPH-dihydrofolate reductase	0.0292429	0.0115207	0.0258034	0.00609622	0.219435	0.00343953
3.2.1.73	licheninase; lichenase; beta-(1->4)-D-glucan 4-glucanohydrolase; 1,3;1,4-beta-glucan endohydrolase; 1,3;1,4-beta-glucan 4-glucanohydrolase; 1,3-1,4-beta-D-glucan 4-glucanohydrolase	0.0213211	0.0327745	0.0112364	0.0199051	0.220193	0.0100848
1.2.1.88	L-glutamate gamma-semialdehyde dehydrogenase; 1-pyrroline-5-carboxylate dehydrogenase; Delta1-pyrroline-5-carboxylate dehydrogenase; 1-pyrroline dehydrogenase; pyrroline-5-carboxylate dehydrogenase; pyrroline-5-carboxylic acid dehydrogenase; L-pyrroline-5-carboxylate-NAD+ oxidoreductase; 1-pyrroline-5-carboxylate:NAD+ oxidoreductase; Delta1-pyrroline-5-carboxylic acid dehydrogenase	0.0365243	0.0568385	0.0214125	0.00892046	0.220483	0.0151118
2.6.1.34	UDP-N-acetylbacillosamine transaminase; uridine diphospho-4-amino-2-acetamido-2,4,6-trideoxyglucose aminotransferase; UDP-4-amino-4,6-dideoxy-N-acetyl-alpha-D-glucosamine transaminase; UDP-2-acetamido-4-amino-2,4,6-trideoxyglucose transaminase; pglE (gene name); UDP-2-acetamido-4-amino-2,4,6-trideoxyglucose:2-oxoglutarate aminotransferase	0.032252	0.0434274	0.019836	0.018711	0.22056	0.012416
3.4.24.40	serralysin; Pseudomonas aeruginosa alkaline proteinase; Escherichia freundii proteinase; Serratia marcescens extracellular proteinase; Serratia marcescens metalloproteinase; Pseudomonas aeruginosa alk. protease; Serratia marcescens metalloprotease	0.049333	0.0517551	0.0345948	0.023073	0.222684	0.0147382
5.4.99.22	23S rRNA pseudouridine2605 synthase; RluB; YciL	0.11209	0.0364145	0.100882	0.023066	0.222744	0.0112083
6.3.3.3	dethiobiotin synthase; desthiobiotin synthase	0.0299603	0.0173863	0.0238833	0.0157329	0.223481	0.00607693
3.1.2.6	hydroxyacylglutathione hydrolase; glyoxalase II; S-2-hydroxylacylglutathione hydrolase; hydroxyacylglutathione hydrolase; acetoacetylglutathione hydrolase	0.0416621	0.0142613	0.0360445	0.0164899	0.224775	0.00561755
4.2.1.2	fumarate hydratase; fumarase; L-malate hydro-lyase; (S)-malate hydro-lyase	0.135102	0.0562461	0.117999	0.0353905	0.225039	0.0171029
2.7.8.7	holo-[acyl-carrier-protein] synthase; acyl carrier protein holoprotein (holo-ACP) synthetase; holo-ACP synthetase; coenzyme A:fatty acid synthetase apoenzyme 4'-phosphopantetheine transferase; holosynthase; acyl carrier protein synthetase; holo-ACP synthase; PPTase; AcpS; ACPS; acyl carrier protein synthase; P-pant transferase; CoA:apo-[acyl-carrier-protein] pantetheinephosphotransferase; CoA-[4'…	0.0448543	0.0173427	0.0396179	0.0107739	0.22581	0.00523641
1.1.1.38	malate dehydrogenase (oxaloacetate-decarboxylating); 'malic' enzyme (ambiguous); pyruvic-malic carboxylase (ambiguous); NAD+-specific malic enzyme; NAD+-malic enzyme; NAD+-linked malic enzyme	0.129573	0.0490384	0.111737	0.049824	0.226974	0.0178362
1.4.3.4	monoamine oxidase; adrenalin oxidase; adrenaline oxidase; amine oxidase (ambiguous); amine oxidase (flavin-containing); amine:oxygen oxidoreductase (deaminating) (flavin-containing); epinephrine oxidase; MAO; MAO A; MAO B; MAO-A; MAO-B; monoamine oxidase A; monoamine oxidase B; monoamine:O2 oxidoreductase (deaminating); polyamine oxidase (ambiguous); serotonin deaminase; spermidine oxidase (ambig…	0.0059458	0.00879864	0.00341012	0.00465145	0.227286	0.00253567
3.5.4.16	GTP cyclohydrolase I; GTP cyclohydrolase; guanosine triphosphate cyclohydrolase; guanosine triphosphate 8-deformylase; dihydroneopterin triphosphate synthase; GTP 8-formylhydrolase	0.117867	0.0454053	0.104471	0.0265182	0.227304	0.0133956
3.4.24.3	microbial collagenase; Clostridium histolyticum collagenase; clostridiopeptidase A; collagenase A; collagenase I; Achromobacter iophagus collagenase; collagenase; aspergillopeptidase C; nucleolysin; azocollase; metallocollagenase; soycollagestin; Clostridium histolyticum proteinase A; clostridiopeptidase II; MMP-8; clostridiopeptidase I; collagen peptidase; collagen protease; collagenase MMP-1; m…	0.0561112	0.0431869	0.043291	0.0260331	0.227758	0.0128202
2.3.1.157	glucosamine-1-phosphate N-acetyltransferase	0.078095	0.0303747	0.0676202	0.0280047	0.228367	0.0104748
1.17.7.4	4-hydroxy-3-methylbut-2-en-1-yl diphosphate reductase; isopentenyl-diphosphate:NADP+ oxidoreductase; LytB; (E)-4-hydroxy-3-methylbut-2-en-1-yl diphosphate reductase; HMBPP reductase; IspH; LytB/IspH	0.231017	0.0819724	0.20535	0.0612542	0.230749	0.0256668
3.2.1.80	fructan beta-fructosidase; exo-beta-D-fructosidase; exo-beta-fructosidase; polysaccharide beta-fructofuranosidase; fructan exohydrolase	0.0843004	0.0375879	0.071184	0.0364009	0.23088	0.0131164
2.4.1.11	glycogen(starch) synthase; UDP-glucose---glycogen glucosyltransferase; glycogen (starch) synthetase; UDP-glucose-glycogen glucosyltransferase; UDP-glycogen synthase; UDPG-glycogen synthetase; UDPG-glycogen transglucosylase; uridine diphosphoglucose-glycogen glucosyltransferase; UDP-glucose:glycogen 4-alpha-D-glucosyltransferase	0.218013	0.16999	0.171376	0.0757902	0.230965	0.0466373
1.1.1.262	4-hydroxythreonine-4-phosphate dehydrogenase; NAD+-dependent threonine 4-phosphate dehydrogenase; L-threonine 4-phosphate dehydrogenase; 4-(phosphohydroxy)-L-threonine dehydrogenase; PdxA; 4-(phosphonooxy)-L-threonine:NAD+ oxidoreductase; 4-phosphooxy-L-threonine:NAD+ oxidoreductase	0.0553091	0.0471043	0.0422304	0.0229311	0.231787	0.0130787
3.6.3.27	Transferred to 7.3.2.1	0.0457392	0.0220741	0.0387301	0.0175986	0.232992	0.00700911
2.7.1.30	glycerol kinase; glycerokinase; GK; ATP:glycerol-3-phosphotransferase; glycerol kinase (phosphorylating); glyceric kinase	0.07542	0.0357997	0.0646434	0.0245786	0.233094	0.0107765
5.1.2.1	lactate racemase; lacticoracemase; hydroxyacid racemase; lactic acid racemase; larA (gene name)	0.0127722	0.015439	0.00853225	0.00735317	0.233293	0.00423993
3.4.19.11	gamma-D-glutamyl-meso-diaminopimelate peptidase; endopeptidase I; gamma-D-glutamyldiaminopimelate endopeptidase; gamma-D-glutamyl-L-meso-diaminopimelate peptidoglycan hydrolase; gamma-glutamyl-L-meso-diaminopimelyl endopeptidase; gamma-D-glutamyl-meso-diaminopimelate endopeptidase; gamma-D-glutamyl-meso-diaminopimelic peptidoglycan hydrolase; gamma-D-glutamyl-meso-diaminopimelic endopeptidase; ga…	0.0297453	0.0224072	0.0224232	0.0192985	0.23359	0.0073222
2.5.1.1	dimethylallyltranstransferase; geranyl-diphosphate synthase; prenyltransferase; dimethylallyltransferase; DMAPP:IPP-dimethylallyltransferase; (2E,6E)-farnesyl diphosphate synthetase; diprenyltransferase; geranyl pyrophosphate synthase; geranyl pyrophosphate synthetase; trans-farnesyl pyrophosphate synthetase	0.0715465	0.0187398	0.0647048	0.0203783	0.234012	0.0068417
2.5.1.10	(2E,6E)-farnesyl diphosphate synthase; farnesyl-diphosphate synthase; geranyl transferase I; prenyltransferase; farnesyl pyrophosphate synthetase; farnesylpyrophosphate synthetase; geranyltranstransferase	0.0715465	0.0187398	0.0647048	0.0203783	0.234012	0.0068417
2.5.1.29	geranylgeranyl diphosphate synthase; geranylgeranyl-diphosphate synthase; geranylgeranyl pyrophosphate synthetase; geranylgeranyl-PP synthetase; farnesyltransferase; geranylgeranyl pyrophosphate synthase; farnesyltranstransferase (obsolete)	0.0715465	0.0187398	0.0647048	0.0203783	0.234012	0.0068417
2.7.4.9	dTMP kinase; thymidine monophosphate kinase; thymidylate kinase; thymidylate monophosphate kinase; thymidylic acid kinase; thymidylic kinase; deoxythymidine 5'-monophosphate kinase; TMPK; thymidine 5'-monophosphate kinase	0.0762981	0.0514941	0.0617511	0.0289284	0.234752	0.014547
1.6.5.8	Transferred to 7.2.1.1	0.204502	0.113084	0.168672	0.0915632	0.234798	0.0358296
6.2.1.1	acetate---CoA ligase; acetyl-CoA synthetase; acetyl activating enzyme; acetate thiokinase; acyl-activating enzyme; acetyl coenzyme A synthetase; acetic thiokinase; acetyl CoA ligase; acetyl CoA synthase; acetyl-coenzyme A synthase; short chain fatty acyl-CoA synthetase; short-chain acyl-coenzyme A synthetase; ACS	0.0764622	0.0284693	0.0652816	0.035567	0.235534	0.0111806
2.5.1.26	alkylglycerone-phosphate synthase; alkyldihydroxyacetonephosphate synthase; alkyldihydroxyacetone phosphate synthetase; alkyl DHAP synthetase; alkyl-DHAP; dihydroxyacetone-phosphate acyltransferase; DHAP-AT	0.0155941	0.0147362	0.0115082	0.00791531	0.236562	0.00408588
6.3.1.2	glutamine synthetase; glutamate---ammonia ligase; glutamylhydroxamic synthetase; L-glutamine synthetase; GS	0.294421	0.117521	0.263757	0.044849	0.236992	0.0306646
2.1.1.224	23S rRNA (adenine2503-C8)-methyltransferase; Cfr (gene name)	0.00669106	0.00426527	0.00475635	0.00678272	0.239067	0.00193471
6.1.1.20	phenylalanine---tRNA ligase; phenylalanyl-tRNA synthetase; phenylalanyl-transfer ribonucleate synthetase; phenylalanine-tRNA synthetase; phenylalanyl-transfer RNA synthetase; phenylalanyl-tRNA ligase; phenylalanyl-transfer RNA ligase; L-phenylalanyl-tRNA synthetase; phenylalanine translase	0.468088	0.0648002	0.436035	0.1184	0.242661	0.0320536
1.1.1.86	ketol-acid reductoisomerase (NADP+); dihydroxyisovalerate dehydrogenase (isomerizing); acetohydroxy acid isomeroreductase; ketol acid reductoisomerase; alpha-keto-beta-hydroxylacyl reductoisomerase; 2-hydroxy-3-keto acid reductoisomerase; acetohydroxy acid reductoisomerase; acetolactate reductoisomerase; dihydroxyisovalerate (isomerizing) dehydrogenase; isomeroreductase; reductoisomerase; ketol-a…	0.0537525	0.0188853	0.0478232	0.0163351	0.24268	0.00592933
4.1.1.35	UDP-glucuronate decarboxylase; uridine-diphosphoglucuronate decarboxylase; UDP-D-glucuronate carboxy-lyase	0.0276728	0.0180611	0.0226372	0.0111927	0.243107	0.00503558
1.1.1.261	sn-glycerol-1-phosphate dehydrogenase; glycerol-1-phosphate dehydrogenase [NAD(P)+]; sn-glycerol-1-phosphate:NAD+ oxidoreductase; G-1-P dehydrogenase; Gro1PDH; AraM	0.0158553	0.00989022	0.0127121	0.00908672	0.245804	0.00314316
2.7.6.2	thiamine diphosphokinase; thiamin kinase; thiamine pyrophosphokinase; ATP:thiamin pyrophosphotransferase; thiamin pyrophosphokinase; thiamin pyrophosphotransferase; thiaminokinase; thiamin:ATP pyrophosphotransferase; TPTase	0.0496887	0.0184597	0.0441482	0.0148638	0.246035	0.00554047
5.1.1.5	lysine racemase	0.0091496	0.01296	0.00600037	0.00370183	0.246148	0.00314923
2.1.1.148	thymidylate synthase (FAD); Thy1; ThyX	0.069935	0.0577582	0.0555664	0.0213125	0.246386	0.0143686
4.1.1.48	indole-3-glycerol-phosphate synthase; indoleglycerol phosphate synthetase; indoleglycerol phosphate synthase; indole-3-glycerophosphate synthase; 1-(2-carboxyphenylamino)-1-deoxy-D-ribulose-5-phosphate carboxy-lyase (cyclizing)	0.0294467	0.0162325	0.024461	0.0139621	0.246872	0.00498577
2.7.7.7	DNA-directed DNA polymerase; DNA polymerase I; DNA polymerase II; DNA polymerase III; DNA polymerase alpha; DNA polymerase beta; DNA polymerase gamma; DNA nucleotidyltransferase (DNA-directed); deoxyribonucleate nucleotidyltransferase; deoxynucleate polymerase; deoxyribonucleic acid duplicase; deoxyribonucleic acid polymerase; deoxyribonucleic duplicase; deoxyribonucleic polymerase; deoxyribonucl…	1.94456	0.236394	1.83589	0.402355	0.246877	0.108663
4.3.1.19	threonine ammonia-lyase; threonine deaminase; L-serine dehydratase; serine deaminase; L-threonine dehydratase; threonine dehydrase; L-threonine deaminase; threonine dehydratase; L-threonine hydro-lyase (deaminating); L-threonine ammonia-lyase	0.0745257	0.0311372	0.0652635	0.0251517	0.248209	0.00926219
3.5.4.40	aminodeoxyfutalosine deaminase; AFL deaminase; aminofutalosine deaminase; mqnX (gene name)	0.0154558	0.0128514	0.0116658	0.0102327	0.248843	0.00379004
3.5.1.53	N-carbamoylputrescine amidase; carbamoylputrescine hydrolase; NCP	0.018546	0.00899928	0.015605	0.009117	0.249886	0.00294099
2.1.1.228	tRNA (guanine37-N1)-methyltransferase; TrmD; tRNA (m1G37) methyltransferase; transfer RNA (m1G37) methyltransferase; Trm5p; TRMT5; tRNA-(N1G37) methyltransferase; MJ0883 (gene name)	0.115658	0.0210837	0.108763	0.0214398	0.25015	0.00689476
3.4.11.9	Xaa-Pro aminopeptidase; proline aminopeptidase; aminopeptidase P; aminoacylproline aminopeptidase; X-Pro aminopeptidase	0.204595	0.130617	0.171787	0.0590957	0.250564	0.0328077
4.1.3.42	(4S)-4-hydroxy-2-oxoglutarate aldolase; 2-oxo-4-hydroxyglutarate aldolase (ambiguous); hydroxyketoglutaric aldolase (ambiguous); 4-hydroxy-2-ketoglutaric aldolase (ambiguous); 2-keto-4-hydroxyglutaric aldolase (ambiguous); 4-hydroxy-2-ketoglutarate aldolase (ambiguous); 2-keto-4-hydroxyglutarate aldolase (ambiguous); 2-oxo-4-hydroxyglutaric aldolase (ambiguous); hydroxyketoglutarate aldolase (amb…	0.0337161	0.00840431	0.0305843	0.010819	0.250785	0.00313182
4.6.1.12	2-C-methyl-D-erythritol 2,4-cyclodiphosphate synthase; MECDP-synthase; 2-phospho-4-(cytidine 5'-diphospho)-2-C-methyl-D-erythritol CMP-lyase (cyclizing)	0.163574	0.02679	0.154959	0.0265494	0.250967	0.00861485
2.7.1.26	riboflavin kinase; flavokinase; FK; RFK	0.0713171	0.0157941	0.0655512	0.0198084	0.25172	0.00576592
2.7.8.36	undecaprenyl phosphate N,N'-diacetylbacillosamine 1-phosphate transferase; PglC	0.00815058	0.0143074	0.00476049	0.00419483	0.251922	0.0033901
2.1.1.137	arsenite methyltransferase; S-adenosyl-L-methionine:arsenic(III) methyltransferase; S-adenosyl-L-methionine:methylarsonite As-methyltransferase; methylarsonite methyltransferase	0.00130051	0.00191638	0.000793193	0.00116153	0.252834	0.000507321
3.4.19.3	pyroglutamyl-peptidase I; 5-oxoprolyl-peptidase; pyrase; pyroglutamate aminopeptidase; pyroglutamyl aminopeptidase; L-pyroglutamyl peptide hydrolase; pyrrolidone-carboxyl peptidase; pyrrolidone-carboxylate peptidase; pyrrolidonyl peptidase; L-pyrrolidonecarboxylate peptidase; pyroglutamidase; pyrrolidonecarboxylyl peptidase	0.00895003	0.00628881	0.00681018	0.00711903	0.253872	0.00213986
1.4.1.2	glutamate dehydrogenase; glutamic dehydrogenase; glutamate dehydrogenase (NAD+); glutamate oxidoreductase; glutamic acid dehydrogenase; L-glutamate dehydrogenase; NAD+-dependent glutamate dehydrogenase; NAD+-dependent glutamic dehydrogenase; NAD+-glutamate dehydrogenase; NAD+-linked glutamate dehydrogenase; NAD+-linked glutamic dehydrogenase; NAD+-specific glutamic dehydrogenase; NAD+-specific gl…	0.0167544	0.0186631	0.0118382	0.0113802	0.25422	0.00491613
3.4.11.2	membrane alanyl aminopeptidase; microsomal aminopeptidase; aminopeptidase M; aminopeptidase N; particle-bound aminopeptidase; amino-oligopeptidase; alanine aminopeptidase; membrane aminopeptidase I; pseudo leucine aminopeptidase; alanyl aminopeptidase; alanine-specific aminopeptidase; cysteinylglycine dipeptidase; cysteinylglycinase; L-alanine aminopeptidase; CD13	0.0857318	0.117103	0.0566848	0.0553836	0.254842	0.029047
2.5.1.30	heptaprenyl diphosphate synthase; all-trans-heptaprenyl-diphosphate synthase; heptaprenyl pyrophosphate synthase; heptaprenyl pyrophosphate synthetase; HepPP synthase; HepPS; heptaprenylpyrophosphate synthetase	0.0556807	0.0309426	0.047801	0.0167632	0.255145	0.00787967
3.1.1.24	3-oxoadipate enol-lactonase; carboxymethylbutenolide lactonase; beta-ketoadipic enol-lactone hydrolase; 3-ketoadipate enol-lactonase; 3-oxoadipic enol-lactone hydrolase; beta-ketoadipate enol-lactone hydrolase	0.0126364	0.0124047	0.00948195	0.00669684	0.255278	0.00315441
2.7.1.4	fructokinase; fructokinase (phosphorylating); D-fructokinase; D-fructose(D-mannose)kinase	0.0958327	0.031217	0.0845996	0.0394173	0.255614	0.0112331
2.7.1.56	1-phosphofructokinase; fructose-1-phosphate kinase; 1-phosphofructokinase (phosphorylating); D-fructose-1-phosphate kinase; fructose 1-phosphate kinase; phosphofructokinase 1	0.0251949	0.0134811	0.0212784	0.0112502	0.255947	0.00391643
3.5.1.9	arylformamidase; kynurenine formamidase; formylase; formylkynureninase; formylkynurenine formamidase; formamidase I; formamidase II	0.00853656	0.00721942	0.00658002	0.00499059	0.256057	0.00195654
3.5.2.14	N-methylhydantoinase (ATP-hydrolysing); N-methylhydantoin amidohydrolase; methylhydantoin amidase; N-methylhydantoin hydrolase; N-methylhydantoinase; N-methylimidazolidine-2,4-dione amidohydrolase (ATP-hydrolysing)	0.0144086	0.0229851	0.008656	0.0119765	0.256974	0.00575257
2.4.1.208	diglucosyl diacylglycerol synthase (1,2-linking); monoglucosyl diacylglycerol (1->2) glucosyltransferase; MGlcDAG (1->2) glucosyltransferase; DGlcDAG synthase (ambiguous); UDP-glucose:1,2-diacyl-3-O-(alpha-D-glucopyranosyl)-sn-glycerol (1->2) glucosyltransferase; diglucosyl diacylglycerol synthase	0.00538121	0.00434042	0.00422023	0.00295621	0.257796	0.00116098
3.6.1.54	UDP-2,3-diacylglucosamine diphosphatase; UDP-2,3-diacylglucosamine hydrolase; UDP-2,3-diacylglucosamine pyrophosphatase; ybbF (gene name); lpxH (gene name); UDP-2,3-bis[(3R)-3-hydroxymyristoyl]-alpha-D-glucosamine 2,3-bis[(3R)-3-hydroxymyristoyl]-beta-D-glucosaminyl 1-phosphate phosphohydrolase (incorrect)	0.0196962	0.0129153	0.0161396	0.00962309	0.258036	0.00355654
3.1.26.4	ribonuclease H; endoribonuclease H (calf thymus); RNase H; RNA*DNA hybrid ribonucleotidohydrolase; hybrid ribonuclease; hybridase; hybridase (ribonuclease H); ribonuclease H; hybrid nuclease; calf thymus ribonuclease H	0.201562	0.0650104	0.185637	0.0318685	0.258843	0.0159254
3.5.1.16	acetylornithine deacetylase; acetylornithinase; N-acetylornithinase; 2-N-acetyl-L-ornithine amidohydrolase	0.0617259	0.0380615	0.0511043	0.0299987	0.259586	0.0106215
6.2.1.41	3-[(3aS,4S,7aS)-7a-methyl-1,5-dioxo-octahydro-1H-inden-4-yl]propanoate---CoA ligase; fadD3 (gene name); HIP---CoA ligase	0.00834656	0.00907644	0.00580345	0.00727132	0.260057	0.00254311
3.5.2.3	dihydroorotase; carbamoylaspartic dehydrase; dihydroorotate hydrolase	0.155276	0.0340605	0.144516	0.0360084	0.261549	0.0107602
6.3.2.43	[lysine-biosynthesis-protein LysW]---L-2-aminoadipate ligase; alpha-aminoadipate-lysW ligase lysX (gene name); LysX (ambiguous); AAA---LysW ligase	0.0168481	0.0120588	0.0130438	0.0128495	0.262693	0.00380424
3.5.1.78	glutathionylspermidine amidase; glutathionylspermidine amidohydrolase (spermidine-forming)	0.0133348	0.0257398	0.00746686	0.00958656	0.264829	0.00586796
6.3.1.8	glutathionylspermidine synthase; glutathione:spermidine ligase (ADP-forming)	0.0133348	0.0257398	0.00746686	0.00958656	0.264829	0.00586796
1.1.3.9	galactose oxidase; D-galactose oxidase; beta-galactose oxidase	0.0180061	0.0270965	0.0113264	0.0156088	0.264854	0.00667971
5.3.3.2	isopentenyl-diphosphate Delta-isomerase; isopentenylpyrophosphate Delta-isomerase; methylbutenylpyrophosphate isomerase; isopentenylpyrophosphate isomerase	0.0172018	0.00995323	0.0143242	0.00910556	0.265134	0.00287762
3.2.1.133	glucan 1,4-alpha-maltohydrolase; maltogenic alpha-amylase; 1,4-alpha-D-glucan alpha-maltohydrolase	0.0528226	0.032261	0.0434788	0.0300093	0.266327	0.00934374
3.2.1.54	cyclomaltodextrinase; cycloheptaglucanase; cyclohexaglucanase; cyclodextrinase; cyclomaltodextrin dextrin-hydrolase (decyclizing)	0.0528226	0.032261	0.0434788	0.0300093	0.266327	0.00934374
5.1.1.1	alanine racemase; L-alanine racemase	0.183182	0.0533347	0.167155	0.0540636	0.267316	0.0160266
3.6.1.41	bis(5'-nucleosyl)-tetraphosphatase (symmetrical); diadenosinetetraphosphatase (symmetrical); dinucleosidetetraphosphatasee (symmetrical); symmetrical diadenosine tetraphosphate hydrolase; adenosine tetraphosphate phosphodiesterase; Ap4A hydrolase; bis(5'-adenosyl) tetraphosphatase; diadenosine tetraphosphate hydrolase; diadenosine polyphosphate hydrolase; diadenosine 5',5'''-P1,P4-tetraphosphatas…	0.00221015	0.00169827	0.00156098	0.00257073	0.267636	0.000649166
5.3.1.17	5-dehydro-4-deoxy-D-glucuronate isomerase; 4-deoxy-L-threo-5-hexulose uronate isomerase; 4-deoxy-L-threo-5-hexosulose-uronate ketol-isomerase; kduI (gene name)	0.0238766	0.0277787	0.0174143	0.013233	0.268283	0.00646235
3.2.2.9	adenosylhomocysteine nucleosidase; S-adenosylhomocysteine hydrolase (ambiguous); S-adenosylhomocysteine nucleosidase; 5'-methyladenosine nucleosidase; S-adenosylhomocysteine/5'-methylthioadenosine nucleosidase; AdoHcy/MTA nucleosidase	0.0394648	0.0122495	0.0362702	0.00902008	0.268301	0.00319463
2.7.7.2	FAD synthetase; FAD pyrophosphorylase; riboflavin mononucleotide adenylyltransferase; adenosine triphosphate-riboflavin mononucleotide transadenylase; adenosine triphosphate-riboflavine mononucleotide transadenylase; riboflavin adenine dinucleotide pyrophosphorylase; riboflavine adenine dinucleotide adenylyltransferase; flavin adenine dinucleotide synthetase; FADS; FMN adenylyltransferase	0.0720146	0.0161022	0.0666444	0.0199356	0.268732	0.00537014
1.17.1.10	formate dehydrogenase (NADP+); NADP+-dependent formate dehydrogenase	0.0233231	0.0179128	0.0189151	0.0112324	0.269763	0.004408
2.7.10.1	receptor protein-tyrosine kinase; AATK; AATYK; AATYK2; AATYK3; ACH; ALK; anaplastic lymphoma kinase; ARK; ATP:protein-tyrosine O-phosphotransferase (ambiguous); AXL; Bek; Bfgfr; BRT; Bsk; C-FMS; CAK; CCK4; CD115; CD135; CDw135; Cek1; Cek10; Cek11; Cek2; Cek3; Cek5; Cek6; Cek7; CFD1; CKIT; CSF1R; DAlk; DDR1; DDR2; Dek; DKFZp434C1418; Drosophila Eph kinase; DRT; DTK; Ebk; ECK; EDDR1; Eek; EGFR; Ehk…	0.0118187	0.0100745	0.00888471	0.00991795	0.270676	0.00293398
2.7.7.15	choline-phosphate cytidylyltransferase; phosphorylcholine transferase; CDP-choline pyrophosphorylase; CDP-choline synthetase; choline phosphate cytidylyltransferase; CTP-phosphocholine cytidylyltransferase; CTP:phosphorylcholine cytidylyltransferase; cytidine diphosphocholine pyrophosphorylase; phosphocholine cytidylyltransferase; phosphorylcholine cytidylyltransferase; phosphorylcholine:CTP cyti…	0.0120939	0.0155588	0.00844272	0.00823424	0.270793	0.00365119
4.1.3.27	anthranilate synthase; anthranilate synthetase; chorismate lyase; chorismate pyruvate-lyase (amino-accepting); TrpE	0.0745527	0.0368236	0.0654391	0.024469	0.272027	0.00911367
2.1.2.11	3-methyl-2-oxobutanoate hydroxymethyltransferase; alpha-ketoisovalerate hydroxymethyltransferase; dehydropantoate hydroxymethyltransferase; ketopantoate hydroxymethyltransferase; oxopantoate hydroxymethyltransferase; 5,10-methylene tetrahydrofolate:alpha-ketoisovalerate hydroxymethyltransferase	0.028869	0.0235362	0.0231996	0.0143668	0.272542	0.00566942
1.2.1.41	glutamate-5-semialdehyde dehydrogenase; beta-glutamylphosphate reductase; gamma-glutamyl phosphate reductase; beta-glutamylphosphate reductase; glutamate semialdehyde dehydrogenase; glutamate-gamma-semialdehyde dehydrogenase	0.0807448	0.0242202	0.0739292	0.0227251	0.272918	0.00681561
4.1.2.4	deoxyribose-phosphate aldolase; phosphodeoxyriboaldolase; deoxyriboaldolase; deoxyribose-5-phosphate aldolase; 2-deoxyribose-5-phosphate aldolase; 2-deoxy-D-ribose-5-phosphate acetaldehyde-lyase	0.0727368	0.024787	0.0630187	0.0403797	0.273022	0.00971811
1.1.1.205	IMP dehydrogenase; inosine-5'-phosphate dehydrogenase; inosinic acid dehydrogenase; inosinate dehydrogenase; inosine 5'-monophosphate dehydrogenase; inosine monophosphate dehydrogenase; IMP oxidoreductase; inosine monophosphate oxidoreductase	0.12546	0.0468758	0.112922	0.0392786	0.273108	0.0125382
2.7.7.81	pseudaminic acid cytidylyltransferase; PseF	0.00155654	0.0012629	0.00121506	0.00110664	0.274713	0.000341481
5.3.1.23	S-methyl-5-thioribose-1-phosphate isomerase; methylthioribose 1-phosphate isomerase; 1-PMTR isomerase; 5-methylthio-5-deoxy-D-ribose-1-phosphate ketol-isomerase; S-methyl-5-thio-5-deoxy-D-ribose-1-phosphate ketol-isomerase; S-methyl-5-thio-5-deoxy-D-ribose-1-phosphate aldose-ketose-isomerase; 1-phospho-5'-S-methylthioribose isomerase; S-methyl-5-thio-D-ribose-1-phosphate aldose-ketose-isomerase	0.0341273	0.0146669	0.0297852	0.0155698	0.275071	0.00434211
3.5.2.7	imidazolonepropionase; 4(5)-imidazolone-5(4)-propionic acid hydrolase; imidazolone propionic acid hydrolase	0.0230591	0.0204239	0.0171203	0.0209953	0.275305	0.00593884
2.1.1.242	16S rRNA (guanine1516-N2)-methyltransferase; yhiQ (gene name); rsmJ (gene name); m2G1516 methyltransferase	0.00432657	0.00768691	0.00263337	0.00331641	0.275797	0.0016932
1.1.1.336	UDP-N-acetyl-D-mannosamine dehydrogenase; UDP-ManNAc 6-dehydrogenase; wecC (gene name)	0.0277657	0.0428374	0.0186308	0.0145329	0.276097	0.00913493
2.6.1.30	pyridoxamine---pyruvate transaminase; pyridoxamine-pyruvic transaminase	0.00254728	0.00264284	0.00185791	0.00221116	0.277935	0.000689371
3.6.1.15	nucleoside-triphosphate phosphatase; nucleoside-triphosphatase; nucleoside triphosphate phosphohydrolase; nucleoside-5-triphosphate phosphohydrolase; nucleoside 5-triphosphatase; unspecific diphosphate phosphohydrolase	0.00269178	0.00241777	0.00205844	0.00205174	0.278258	0.00063334
5.1.3.23	UDP-2,3-diacetamido-2,3-dideoxyglucuronic acid 2-epimerase; UDP-GlcNAc3NAcA 2-epimerase; UDP-alpha-D-GlcNAc3NAcA 2-epimerase; 2,3-diacetamido-2,3-dideoxy-alpha-D-glucuronic acid 2-epimerase; WbpI; WlbD	0.00585062	0.0072228	0.00413154	0.00470743	0.278583	0.00171908
5.1.99.1	methylmalonyl-CoA epimerase; methylmalonyl-CoA racemase; methylmalonyl coenzyme A racemase; DL-methylmalonyl-CoA racemase; 2-methyl-3-oxopropanoyl-CoA 2-epimerase [incorrect]	0.0107553	0.00920322	0.00871723	0.00463473	0.280163	0.00203805
6.1.1.3	threonine---tRNA ligase; threonyl-tRNA synthetase; threonyl-transfer ribonucleate synthetase; threonyl-transfer RNA synthetase; threonyl-transfer ribonucleic acid synthetase; threonyl ribonucleic synthetase; threonine-transfer ribonucleate synthetase; threonine translase; threonyl-tRNA synthetase; TRS	0.199216	0.0577497	0.182164	0.064434	0.280854	0.0170527
2.4.99.19	undecaprenyl-diphosphooligosaccharide---protein glycotransferase; PglB	0.00715539	0.0137937	0.00422532	0.00560426	0.281134	0.00293007
6.1.1.2	tryptophan---tRNA ligase; tryptophanyl-tRNA synthetase; L-tryptophan-tRNATrp ligase (AMP-forming); tryptophanyl-transfer ribonucleate synthetase; tryptophanyl-transfer ribonucleic acid synthetase; tryptophanyl-transfer RNA synthetase; tryptophanyl ribonucleic synthetase; tryptophanyl-transfer ribonucleic synthetase; tryptophanyl-tRNA synthase; tryptophan translase; TrpRS	0.106815	0.0211349	0.0988987	0.0344194	0.281921	0.00791642
2.4.1.25	4-alpha-glucanotransferase; disproportionating enzyme; dextrin glycosyltransferase; D-enzyme; debranching enzyme maltodextrin glycosyltransferase; amylomaltase; dextrin transglycosylase; 1,4-alpha-D-glucan:1,4-alpha-D-glucan 4-alpha-D-glycosyltransferase	0.26619	0.104814	0.242881	0.0598045	0.284727	0.0233093
3.2.2.10	pyrimidine-5'-nucleotide nucleosidase; pyrimidine nucleotide N-ribosidase; Pyr5N	0.0430511	0.0116836	0.0390811	0.0169204	0.284809	0.00397005
1.1.1.94	glycerol-3-phosphate dehydrogenase [NAD(P)+]; L-glycerol-3-phosphate:NAD(P) oxidoreductase; glycerol phosphate dehydrogenase (nicotinamide adenine dinucleotide (phosphate)); glycerol 3-phosphate dehydrogenase (NADP); glycerol-3-phosphate dehydrogenase [NAD(P)]	0.0695409	0.0181956	0.0641719	0.0210482	0.284913	0.00536892
1.3.7.1	6-hydroxynicotinate reductase; 6-oxotetrahydronicotinate dehydrogenase; 6-hydroxynicotinic reductase; HNA reductase; 1,4,5,6-tetrahydro-6-oxonicotinate:ferredoxin oxidoreductase	0.0366984	0.0303425	0.0300755	0.016574	0.286313	0.00662291
6.3.2.1	pantoate---beta-alanine ligase (AMP-forming); pantothenate synthetase; pantoate activating enzyme; pantoic-activating enzyme; D-pantoate:beta-alanine ligase (AMP-forming); pantoate---beta-alanine ligase (ambiguous)	0.088995	0.0243552	0.0823893	0.0246282	0.287154	0.00660565
3.4.16.4	serine-type D-Ala-D-Ala carboxypeptidase; DD-peptidase; D-alanyl-D-alanine-carboxypeptidase; D-alanyl-D-alanine-cleaving-peptidase; D-alanyl-D-alanine-cleaving peptidase; DD-transpeptidase; D-alanine carboxypeptidase; DD-carboxypeptidase; D-alanyl carboxypeptidase	1.30205	0.548303	1.18672	0.257678	0.287494	0.115332
2.3.1.129	acyl-[acyl-carrier-protein]---UDP-N-acetylglucosamine O-acyltransferase; UDP-N-acetylglucosamine acyltransferase; uridine diphosphoacetylglucosamine acyltransferase; acyl-[acyl-carrier-protein]-UDP-N-acetylglucosamine O-acyltransferase; (R)-3-hydroxytetradecanoyl-[acyl-carrier-protein]:UDP-N-acetylglucosamine 3-O-(3-hydroxytetradecanoyl)transferase	0.0461621	0.0227964	0.0403948	0.0199946	0.287664	0.00576732
3.1.2.1	acetyl-CoA hydrolase; acetyl-CoA deacylase; acetyl-CoA acylase; acetyl coenzyme A hydrolase; acetyl coenzyme A deacylase; acetyl coenzyme A acylase; acetyl-CoA thiol esterase	0.059293	0.03138	0.0516592	0.0252866	0.288437	0.00763381
4.1.1.23	orotidine-5'-phosphate decarboxylase; orotidine-5'-monophosphate decarboxylase; orotodylate decarboxylase; orotidine phosphate decarboxylase; OMP decarboxylase; orotate monophosphate decarboxylase; orotidine monophosphate decarboxylase; orotidine phosphate decarboxylase; OMP-DC; orotate decarboxylase; orotidine 5'-phosphate decarboxylase; orotidylic decarboxylase; orotidylic acid decarboxylase; o…	0.103678	0.0366922	0.09435	0.0333589	0.289759	0.00932774
5.3.1.4	L-arabinose isomerase; L-arabinose ketol-isomerase; araA (gene name)	0.0486367	0.0170633	0.0433257	0.0225144	0.289856	0.00531101
2.4.1.52	poly(glycerol-phosphate) alpha-glucosyltransferase; UDP glucose-poly(glycerol-phosphate) alpha-glucosyltransferase; uridine diphosphoglucose-poly(glycerol-phosphate) alpha-glucosyltransferase; tagE (gene name); UDP-glucose:poly(glycerol-phosphate) alpha-D-glucosyltransferase	0.0417009	0.0233888	0.0368198	0.0114489	0.290413	0.00488116
6.5.1.2	DNA ligase (NAD+); polydeoxyribonucleotide synthase (NAD+); polynucleotide ligase (NAD+); DNA repair enzyme (ambiguous); DNA joinase (ambiguous); polynucleotide synthetase (nicotinamide adenine dinucleotide); deoxyribonucleic-joining enzyme (ambiguous); deoxyribonucleic ligase (ambiguous); deoxyribonucleic repair enzyme (ambiguous); deoxyribonucleic joinase (ambiguous); DNA ligase (ambiguous); de…	0.24103	0.049697	0.225513	0.0663934	0.290748	0.0155175
3.5.3.12	agmatine deiminase; agmatine amidinohydrolase	0.0275627	0.015567	0.0234085	0.016134	0.29257	0.00415417
2.3.1.118	N-hydroxyarylamine O-acetyltransferase; arylhydroxamate N,O-acetyltransferase; arylamine N-acetyltransferase; N-hydroxy-2-aminofluorene-O-acetyltransferase	0.00200125	0.00214787	0.00145727	0.0020029	0.292633	0.000543986
2.3.1.5	arylamine N-acetyltransferase; arylamine acetylase; beta-naphthylamine N-acetyltransferase; 4-aminobiphenyl N-acetyltransferase; acetyl CoA-arylamine N-acetyltransferase; 2-naphthylamine N-acetyltransferase; arylamine acetyltransferase; indoleamine N-acetyltransferase; N-acetyltransferase (ambiguous); p-aminosalicylate N-acetyltransferase; serotonin acetyltransferase; serotonin N-acetyltransferase	0.00200125	0.00214787	0.00145727	0.0020029	0.292633	0.000543986
2.1.2.1	glycine hydroxymethyltransferase; serine aldolase; threonine aldolase; serine hydroxymethylase; serine hydroxymethyltransferase; allothreonine aldolase; L-serine hydroxymethyltransferase; L-threonine aldolase; serine hydroxymethyltransferase; serine transhydroxymethylase	0.11733	0.0234804	0.110651	0.027467	0.29305	0.00667832
5.3.1.22	hydroxypyruvate isomerase	0.00392182	0.00429389	0.00296524	0.00292152	0.29368	0.000956581
1.3.99.23	all-trans-retinol 13,14-reductase; retinol saturase; RetSat; (13,14)-all-trans-retinol saturase; all-trans-retinol:all-trans-13,14-dihydroretinol saturase	0.0427987	0.0270765	0.0367293	0.0189794	0.294318	0.00606935
3.2.1.136	glucuronoarabinoxylan endo-1,4-beta-xylanase; feraxan endoxylanase; feraxanase; endoarabinoxylanase; glucuronoxylan xylohydrolase; glucuronoxylanase; glucuronoxylan xylanohydrolase; glucuronoarabinoxylan 1,4-beta-D-xylanohydrolase	0.0154546	0.0159924	0.0118177	0.0117538	0.294629	0.00363689
3.4.23.36	signal peptidase II; premurein-leader peptidase; prolipoprotein signal peptidase; leader peptidase II; premurein leader proteinase; leader peptidase II	0.0432706	0.0108154	0.0407804	0.00843524	0.296333	0.00249022
2.7.1.219	D-threonate 4-kinase; dtnK (gene name)	0.0119821	0.00796285	0.0100421	0.0071858	0.297025	0.00194
2.7.1.220	D-erythronate 4-kinase; denK (gene name)	0.0119821	0.00796285	0.0100421	0.0071858	0.297025	0.00194
2.1.3.2	aspartate carbamoyltransferase; carbamylaspartotranskinase; aspartate transcarbamylase; aspartate carbamyltransferase; aspartic acid transcarbamoylase; aspartic carbamyltransferase; aspartic transcarbamylase; carbamylaspartotranskinase; L-aspartate transcarbamoylase; L-aspartate transcarbamylase; carbamoylaspartotranskinase; aspartate transcarbamylase; aspartate transcarbamoylase; ATCase	0.0899944	0.034068	0.0813821	0.0334517	0.297524	0.00861229
2.7.1.45	2-dehydro-3-deoxygluconokinase; 2-keto-3-deoxygluconokinase; 2-keto-3-deoxy-D-gluconic acid kinase; 2-keto-3-deoxygluconokinase (phosphorylating); 2-keto-3-deoxygluconate kinase; ketodeoxygluconokinase	0.0830811	0.0505548	0.0725879	0.0293748	0.29845	0.0104932
2.4.2.12	nicotinamide phosphoribosyltransferase; NMN pyrophosphorylase; nicotinamide mononucleotide pyrophosphorylase; nicotinamide mononucleotide synthetase; NMN synthetase; nicotinamide-nucleotide:diphosphate phospho-alpha-D-ribosyltransferase	0.00874124	0.00742264	0.00697348	0.00660593	0.300033	0.00176776
5.4.3.3	lysine 5,6-aminomutase; beta-lysine 5,6-aminomutase; beta-lysine mutase; L-beta-lysine 5,6-aminomutase; D-lysine 5,6-aminomutase; D-alpha-lysine mutase; adenosylcobalamin-dependent D-lysine 5,6-aminomutase	0.026398	0.0236292	0.0187411	0.0361095	0.300514	0.00765688
3.1.3.15	histidinol-phosphatase; histidinol phosphate phosphatase; L-histidinol phosphate phosphatase; histidinolphosphate phosphatase; HPpase; histidinolphosphatase	0.101181	0.0230928	0.0946056	0.0292082	0.301355	0.00657587
3.5.4.5	cytidine deaminase; cytosine nucleoside deaminase; (deoxy)cytidine deaminase; cdd (gene name); CDA (gene name)	0.0890423	0.0171021	0.0842368	0.0211824	0.30145	0.00480552
1.3.1.22	3-oxo-5alpha-steroid 4-dehydrogenase (NADP+); cholestenone 5alpha-reductase; testosterone Delta4-5alpha-reductase; steroid 5alpha-reductase; 3-oxosteroid Delta4-dehydrogenase; 5alpha-reductase; steroid 5alpha-hydrogenase; 3-oxosteroid 5alpha-reductase; testosterone Delta4-hydrogenase; 4-ene-3-oxosteroid 5alpha-reductase; reduced nicotinamide adenine dinucleotide phosphate:Delta4-3-ketosteroid 5al…	0.0172191	0.0218397	0.012596	0.0144855	0.301561	0.00462302
1.3.1.34	2,4-dienoyl-CoA reductase (NADPH); 4-enoyl-CoA reductase (NADPH); 4-enoyl coenzyme A (reduced nicotinamide adenine dinucleotide phosphate) reductase; 4-enoyl-CoA reductase; 2,4-dienoyl-CoA reductase (NADPH)	0.0167325	0.0207052	0.0124466	0.0130899	0.303032	0.0042859
4.2.1.49	urocanate hydratase; urocanase; 3-(5-oxo-4,5-dihydro-3H-imidazol-4-yl)propanoate hydro-lyase	0.045818	0.0333855	0.0367517	0.0398088	0.303504	0.00906628
2.7.2.11	glutamate 5-kinase; ATP-L-glutamate 5-phosphotransferase; ATP:gamma-L-glutamate phosphotransferase; gamma-glutamate kinase; gamma-glutamyl kinase; glutamate kinase	0.059063	0.0186598	0.0538868	0.0231902	0.304121	0.00517616
2.7.7.23	UDP-N-acetylglucosamine diphosphorylase; UDP-N-acetylglucosamine pyrophosphorylase; uridine diphosphoacetylglucosamine pyrophosphorylase; UTP:2-acetamido-2-deoxy-alpha-D-glucose-1-phosphate uridylyltransferase; UDP-GlcNAc pyrophosphorylase; GlmU uridylyltransferase; Acetylglucosamine 1-phosphate uridylyltransferase; UDP-acetylglucosamine pyrophosphorylase; uridine diphosphate-N-acetylglucosamine …	0.0925848	0.0370085	0.0832359	0.0393678	0.305015	0.00934893
1.1.1.23	histidinol dehydrogenase; L-histidinol dehydrogenase	0.121821	0.0365939	0.112866	0.0367177	0.305316	0.00895429
6.1.1.4	leucine---tRNA ligase; leucyl-tRNA synthetase; leucyl-transfer ribonucleate synthetase; leucyl-transfer RNA synthetase; leucyl-transfer ribonucleic acid synthetase; leucine-tRNA synthetase; leucine translase	0.255473	0.0824794	0.235377	0.0820558	0.305321	0.0200959
2.6.1.59	dTDP-4-amino-4,6-dideoxygalactose transaminase; thymidine diphosphoaminodideoxygalactose aminotransferase; thymidine diphosphate 4-keto-6-deoxy-D-glucose transaminase; WecE; dTDP-4,6-dideoxy-D-galactose:2-oxoglutarate aminotransferase; dTDP-4,6-dideoxy-alpha-D-galactose:2-oxoglutarate aminotransferase	0.0102778	0.0156662	0.0075044	0.00371338	0.305803	0.00277339
3.6.1.63	alpha-D-ribose 1-methylphosphonate 5-triphosphate diphosphatase; phnM (gene name)	0.0121822	0.00805697	0.0103785	0.00669234	0.305861	0.00180361
2.7.7.56	tRNA nucleotidyltransferase; phosphate-dependent exonuclease; RNase PH; ribonuclease PH	0.0155203	0.0111417	0.0128703	0.0106357	0.306022	0.00265002
2.4.2.14	amidophosphoribosyltransferase; phosphoribosyldiphosphate 5-amidotransferase; glutamine phosphoribosyldiphosphate amidotransferase; alpha-5-phosphoribosyl-1-pyrophosphate amidotransferase; 5'-phosphoribosylpyrophosphate amidotransferase; 5-phosphoribosyl-1-pyrophosphate amidotransferase; 5-phosphororibosyl-1-pyrophosphate amidotransferase; glutamine 5-phosphoribosylpyrophosphate amidotransferase;…	0.157521	0.0656115	0.144979	0.0318702	0.306117	0.0125425
2.7.7.6	DNA-directed RNA polymerase; RNA polymerase; RNA nucleotidyltransferase (DNA-directed); RNA polymerase I; RNA polymerase II; RNA polymerase III; C RNA formation factors; deoxyribonucleic acid-dependent ribonucleic acid polymerase; DNA-dependent ribonucleate nucleotidyltransferase; DNA-dependent RNA nucleotidyltransferase; DNA-dependent RNA polymerase; ribonucleate nucleotidyltransferase; ribonucl…	0.986621	0.371416	0.908478	0.264289	0.306662	0.0781421
1.1.1.251	galactitol-1-phosphate 5-dehydrogenase; gatD (gene name)	0.00183323	0.00217432	0.00137216	0.00158868	0.306867	0.000461078
3.4.24.84	Ste24 endopeptidase	0.0177385	0.019345	0.01387	0.0117231	0.307075	0.00386844
1.3.1.10	enoyl-[acyl-carrier-protein] reductase (NADPH, Si-specific); acyl-ACP dehydrogenase (ambiguous); enoyl-[acyl carrier protein] (reduced nicotinamide adenine dinucleotide phosphate) reductase; NADPH 2-enoyl Co A reductase; enoyl acyl-carrier-protein reductase (ambiguous); enoyl-ACP reductase (ambiguous); acyl-[acyl-carrier-protein]:NADP+ oxidoreductase (B-specific); acyl-[acyl-carrier protein]:NADP…	0.0275281	0.0133462	0.0237989	0.0173745	0.3079	0.00372927
6.1.1.24	glutamate---tRNAGln ligase; nondiscriminating glutamyl-tRNA synthetase	0.0582231	0.0187608	0.0533601	0.0215502	0.307917	0.00486303
2.1.1.107	uroporphyrinogen-III C-methyltransferase; uroporphyrinogen methyltransferase; uroporphyrinogen-III methyltransferase; adenosylmethionine-uroporphyrinogen III methyltransferase; S-adenosyl-L-methionine-dependent uroporphyrinogen III methylase; uroporphyrinogen-III methylase; SirA; CysG; CobA [ambiguous - see EC 2.5.1.17] SUMT; uroporphyrin-III C-methyltransferase (incorrect); S-adenosyl-L-methioni…	0.117515	0.0176588	0.110634	0.0364218	0.308123	0.00688112
2.1.1.114	polyprenyldihydroxybenzoate methyltransferase; 3,4-dihydroxy-5-hexaprenylbenzoate methyltransferase; dihydroxyhexaprenylbenzoate methyltransferase; COQ3 (gene name); Coq3 O-methyltransferase; DHHB O-methyltransferase	0.0180991	0.0176164	0.0145356	0.0116999	0.309665	0.0035635
4.2.1.9	dihydroxy-acid dehydratase; acetohydroxyacid dehydratase; alpha,beta-dihydroxyacid dehydratase; 2,3-dihydroxyisovalerate dehydratase; alpha,beta-dihydroxyisovalerate dehydratase; dihydroxy acid dehydrase; DHAD; 2,3-dihydroxy-acid hydro-lyase	0.124724	0.0410288	0.114596	0.0439587	0.309728	0.0101287
2.4.2.18	anthranilate phosphoribosyltransferase; phosphoribosyl-anthranilate pyrophosphorylase; PRT; anthranilate 5-phosphoribosylpyrophosphate phosphoribosyltransferase; anthranilate phosphoribosylpyrophosphate phosphoribosyltransferase; phosphoribosylanthranilate pyrophosphorylase; phosphoribosylanthranilate transferase; anthranilate-PP-ribose-P phosphoribosyltransferase	0.0356378	0.0196874	0.031285	0.0168841	0.310363	0.0043528
3.6.3.32	Transferred to 7.6.2.9	0.000846596	0.000752463	0.000663447	0.0007926	0.31062	0.000183149
3.1.3.82	D-glycero-beta-D-manno-heptose 1,7-bisphosphate 7-phosphatase; gmhB (gene name); yaeD (gene name)	0.03025	0.0142298	0.0268877	0.0141753	0.310812	0.00336221
3.1.3.83	D-glycero-alpha-D-manno-heptose 1,7-bisphosphate 7-phosphatase; gmhB (gene name)	0.03025	0.0142298	0.0268877	0.0141753	0.310812	0.00336221
1.2.7.3	2-oxoglutarate synthase; 2-ketoglutarate ferredoxin oxidoreductase; 2-oxoglutarate:ferredoxin oxidoreductase; KGOR; 2-oxoglutarate ferredoxin oxidoreductase; 2-oxoglutarate:ferredoxin 2-oxidoreductase (CoA-succinylating)	0.276379	0.0927318	0.256983	0.0698974	0.311186	0.0193967
1.3.1.2	dihydropyrimidine dehydrogenase (NADP+); dihydrothymine dehydrogenase; dihydrouracil dehydrogenase (NADP+); 4,5-dihydrothymine: oxidoreductase; DPD; DHPDH; dehydrogenase, dihydrouracil (nicotinamide adenine dinucleotide phosphate); DHU dehydrogenase; hydropyrimidine dehydrogenase; dihydropyrimidine dehydrogenase (NADP)	0.00619395	0.00816385	0.00448907	0.00614647	0.311393	0.00170487
5.1.3.7	UDP-N-acetylglucosamine 4-epimerase; UDP acetylglucosamine epimerase; uridine diphosphoacetylglucosamine epimerase; uridine diphosphate N-acetylglucosamine-4-epimerase; uridine 5'-diphospho-N-acetylglucosamine-4-epimerase; UDP-N-acetyl-D-glucosamine 4-epimerase	0.0157609	0.0235514	0.0115182	0.0100122	0.312477	0.00424272
3.4.17.19	carboxypeptidase Taq	0.017308	0.0139795	0.0140502	0.0140036	0.313663	0.00325783
1.1.1.28	D-lactate dehydrogenase; lactic acid dehydrogenase; lactic acid dehydrogenase; D-specific lactic dehydrogenase; D-(-)-lactate dehydrogenase (NAD+); D-lactic acid dehydrogenase; D-lactic dehydrogenase	0.0249422	0.0140119	0.0216074	0.0150072	0.315975	0.00333482
5.2.1.13	prolycopene isomerase; CRTISO; carotene cis-trans isomerase; ZEBRA2 (gene name); carotene isomerase; carotenoid isomerase	0.0327919	0.036546	0.026194	0.0179959	0.316451	0.00659791
4.2.1.126	N-acetylmuramic acid 6-phosphate etherase; MurNAc-6-P etherase; MurQ	0.0674627	0.0429554	0.0579944	0.0399573	0.31705	0.0094683
1.17.99.6	epoxyqueuosine reductase; oQ reductase; queG (gene name); queH (gene name)	0.0641893	0.0164016	0.0610283	0.0107111	0.317077	0.00316105
2.4.1.211	1,3-beta-galactosyl-N-acetylhexosamine phosphorylase; lacto-N-biose phosphorylase; LNBP; galacto-N-biose phosphorylase	0.0250965	0.0277239	0.0202845	0.0119604	0.319161	0.00481206
3.6.3.21	Transferred to 7.4.2.1	0.110729	0.0306035	0.104667	0.0226397	0.319283	0.00606246
2.6.1.83	LL-diaminopimelate aminotransferase; LL-diaminopimelate transaminase; LL-DAP aminotransferase; LL-DAP-AT	0.109198	0.0359311	0.101981	0.0277233	0.319517	0.0072174
5.1.3.30	D-psicose 3-epimerase; D-allulose 3-epimerase; DPEase (ambiguous)	0.00427722	0.00398946	0.00333486	0.00438248	0.319539	0.000942364
5.1.3.31	D-tagatose 3-epimerase; L-ribulose 3-epimerase; ketose 3-epimerase	0.00427722	0.00398946	0.00333486	0.00438248	0.319539	0.000942364
2.5.1.114	tRNAPhe (4-demethylwyosine37-C7) aminocarboxypropyltransferase; TYW2; tRNA-yW synthesizing enzyme-2; TRM12 (gene name); taw2 (gene name)	0.00248195	0.00233039	0.00192145	0.00269459	0.321302	0.000560494
1.14.99.57	heme oxygenase (mycobilin-producing); mhuD (gene name)	0.00433837	0.00191655	0.00377188	0.00309453	0.323089	0.00056649
2.7.1.221	N-acetylmuramate 1-kinase; amgK (gene name)	0.0671702	0.0319621	0.0611389	0.0226564	0.324864	0.00603128
2.4.1.251	GlcA-beta-(1->2)-D-Man-alpha-(1->3)-D-Glc-beta-(1->4)-D-Glc-alpha-1-diphospho-ditrans,octacis-undecaprenol 4-beta-mannosyltransferase; GumI	0.00552673	0.00984732	0.00370906	0.00660195	0.325528	0.00181768
6.3.2.12	dihydrofolate synthase; dihydrofolate synthetase; 7,8-dihydrofolate synthetase; H2-folate synthetase; 7,8-dihydropteroate:L-glutamate ligase (ADP); dihydropteroate:L-glutamate ligase (ADP-forming); DHFS	0.108937	0.0439613	0.0994381	0.0440999	0.32634	0.00949908
6.3.2.17	tetrahydrofolate synthase; folylpolyglutamate synthase; folate polyglutamate synthetase; formyltetrahydropteroyldiglutamate synthetase; N10-formyltetrahydropteroyldiglutamate synthetase; folylpoly-gamma-glutamate synthase; folylpolyglutamyl synthetase; folylpoly(gamma-glutamate) synthase; folylpolyglutamate synthetase; FPGS; tetrahydrofolylpolyglutamate synthase; tetrahydrofolate:L-glutamate gamm…	0.108937	0.0439613	0.0994381	0.0440999	0.32634	0.00949908
2.1.1.45	thymidylate synthase; dTMP synthase; thymidylate synthetase; methylenetetrahydrofolate:dUMP C-methyltransferase; TMP synthetase	0.132762	0.0420003	0.126087	0.0136955	0.327886	0.00667465
3.1.4.46	glycerophosphodiester phosphodiesterase; gene hpd protein; glycerophosphoryl diester phosphodiesterase; IgD-binding protein D	0.157184	0.0775987	0.143746	0.043911	0.328292	0.0134372
2.1.1.171	16S rRNA (guanine966-N2)-methyltransferase; yhhF (gene name); rsmD (gene name); m2G966 methyltransferase	0.0428083	0.0116913	0.0403627	0.0113042	0.328637	0.00244559
1.1.1.42	isocitrate dehydrogenase (NADP+); oxalosuccinate decarboxylase; oxalsuccinic decarboxylase; isocitrate (NADP) dehydrogenase; isocitrate (nicotinamide adenine dinucleotide phosphate) dehydrogenase; NADP-specific isocitrate dehydrogenase; NADP-linked isocitrate dehydrogenase; NADP-dependent isocitrate dehydrogenase; NADP isocitric dehydrogenase; isocitrate dehydrogenase (NADP-dependent); NADP-depen…	0.0425192	0.0218474	0.0388759	0.0108232	0.329645	0.00364334
2.5.1.6	methionine adenosyltransferase; adenosylmethionine synthetase; ATP-methionine adenosyltransferase; methionine S-adenosyltransferase; methionine-activating enzyme; S-adenosyl-L-methionine synthetase; S-adenosylmethionine synthase; S-adenosylmethionine synthetase; AdoMet synthetase	0.141881	0.0484628	0.133214	0.0331059	0.331513	0.0086672
2.8.1.6	biotin synthase; dethiobiotin:sulfur sulfurtransferase	0.0855952	0.0334661	0.0800083	0.0178767	0.331965	0.00558691
5.4.99.2	methylmalonyl-CoA mutase; methylmalonyl-CoA CoA-carbonyl mutase; methylmalonyl coenzyme A mutase; methylmalonyl coenzyme A carbonylmutase; (S)-methylmalonyl-CoA mutase; (R)-2-methyl-3-oxopropanoyl-CoA CoA-carbonylmutase [incorrect]	0.104972	0.0700241	0.093052	0.0412097	0.332548	0.0119197
2.5.1.128	N4-bis(aminopropyl)spermidine synthase	0.00301915	0.00354074	0.00221139	0.00424563	0.333177	0.000807763
4.1.2.14	2-dehydro-3-deoxy-phosphogluconate aldolase; phospho-2-keto-3-deoxygluconate aldolase; KDPG aldolase; phospho-2-keto-3-deoxygluconic aldolase; 2-keto-3-deoxy-6-phosphogluconic aldolase; 2-keto-3-deoxy-6-phosphogluconate aldolase; 6-phospho-2-keto-3-deoxygluconate aldolase; ODPG aldolase; 2-oxo-3-deoxy-6-phosphogluconate aldolase; 2-keto-3-deoxygluconate-6-P-aldolase; 2-keto-3-deoxygluconate-6-pho…	0.034014	0.00812691	0.0319265	0.0118178	0.333783	0.0020875
3.2.1.41	pullulanase; limit dextrinase (erroneous); amylopectin 6-glucanohydrolase; bacterial debranching enzyme; debranching enzyme; alpha-dextrin endo-1,6-alpha-glucosidase; R-enzyme; pullulan alpha-1,6-glucanohydrolase	0.180338	0.0510177	0.167675	0.0706512	0.334031	0.0126635
3.4.11.1	leucyl aminopeptidase; leucine aminopeptidase; leucyl peptidase; peptidase S; cytosol aminopeptidase; cathepsin III; L-leucine aminopeptidase; leucinaminopeptidase; leucinamide aminopeptidase; FTBL proteins; proteinates FTBL; aminopeptidase II; aminopeptidase III; aminopeptidase I	0.0243025	0.0115135	0.0219266	0.0116383	0.334229	0.00237591
2.1.1.195	cobalt-precorrin-5B (C1)-methyltransferase; cobalt-precorrin-6A synthase; CbiD	0.0338605	0.0116481	0.0307928	0.0176599	0.33436	0.00306767
6.3.2.13	UDP-N-acetylmuramoyl-L-alanyl-D-glutamate---2,6-diaminopimelate ligase; MurE synthetase [ambiguous]; UDP-N-acetylmuramoyl-L-alanyl-D-glutamate:meso-2,6-diamino-heptanedioate ligase (ADP-forming); UDP-N-acetylmuramoyl-L-alanyl-D-glutamyl-meso-2,6-diaminopimelate synthetase; UDP-N-acetylmuramoylalanyl-D-glutamate---2,6-diaminopimelate ligase; UDP-N-acetylmuramoyl-L-alanyl-D-glutamate:meso-2,6-diami…	0.263401	0.0960214	0.246401	0.0704765	0.336802	0.0169999
3.4.15.5	peptidyl-dipeptidase Dcp; dipeptidyl carboxypeptidase (Dcp); dipeptidyl carboxypeptidase	0.0985404	0.0609116	0.0856892	0.0665054	0.337044	0.0128511
1.1.1.40	malate dehydrogenase (oxaloacetate-decarboxylating) (NADP+); 'malic' enzyme (ambiguous); pyruvic-malic carboxylase (ambiguous); malate dehydrogenase (decarboxylating, NADP+); NADP+-linked decarboxylating malic enzyme; NADP+-malic enzyme; NADP+-specific malic enzyme; NADP+-specific malate dehydrogenase; malate dehydrogenase (NADP+, decarboxylating); L-malate:NADP+ oxidoreductase	0.0907706	0.0493851	0.0792983	0.0639008	0.337521	0.0114723
1.8.98.6	formate:CoB-CoM heterodisulfide,ferredoxin reductase	0.0973712	0.0581028	0.085491	0.0607671	0.338324	0.0118802
3.4.24.70	oligopeptidase A; 68000-M signalpeptide hydrolase	0.107049	0.0595371	0.0947423	0.0637235	0.338529	0.0123064
6.3.5.1	NAD+ synthase (glutamine-hydrolysing); NAD synthetase (glutamine-hydrolysing); nicotinamide adenine dinucleotide synthetase (glutamine); desamidonicotinamide adenine dinucleotide amidotransferase; DPN synthetase	0.130787	0.0324808	0.123562	0.0396086	0.338593	0.00722535
5.3.1.25	L-fucose isomerase	0.0361894	0.0209233	0.0316645	0.0243158	0.338594	0.00452486
5.3.1.3	D-arabinose isomerase; D-arabinose(L-fucose) isomerase; L-fucose isomerase; D-arabinose ketol-isomerase; arabinose isomerase (misleading)	0.0361894	0.0209233	0.0316645	0.0243158	0.338594	0.00452486
6.1.1.18	glutamine---tRNA ligase; glutaminyl-tRNA synthetase; glutaminyl-transfer RNA synthetase; glutaminyl-transfer ribonucleate synthetase; glutamine-tRNA synthetase; glutamine translase; glutamate-tRNA ligase; glutaminyl ribonucleic acid; GlnRS	0.137132	0.057355	0.127235	0.0406335	0.338863	0.00989718
4.2.1.75	uroporphyrinogen-III synthase; porphobilinogenase; uroporphyrinogen isomerase; uroporphyrinogen III cosynthase; URO-synthase; hydroxymethylbilane hydro-lyase (cyclizing)	0.111707	0.0177341	0.10585	0.0376623	0.338989	0.00585663
3.2.1.172	unsaturated rhamnogalacturonyl hydrolase; YteR; YesR	0.0448922	0.0319271	0.0380729	0.0364734	0.338994	0.00681932
1.13.11.4	gentisate 1,2-dioxygenase; gentisate oxygenase; 2,5-dihydroxybenzoate dioxygenase; gentisate dioxygenase; gentisic acid oxidase; gentisate:oxygen 1,2-oxidoreductase (decyclizing)	0.000850134	0.00111365	0.000670695	0.00063423	0.339714	0.000179439
1.3.1.9	enoyl-[acyl-carrier-protein] reductase (NADH); enoyl-[acyl carrier protein] reductase; enoyl-ACP reductase; NADH-enoyl acyl carrier protein reductase; NADH-specific enoyl-ACP reductase; acyl-[acyl-carrier-protein]:NAD+ oxidoreductase; fabI (gene name)	0.0791452	0.0498143	0.0714336	0.0254991	0.342097	0.00771155
2.2.1.7	1-deoxy-D-xylulose-5-phosphate synthase; 1-deoxy-D-xylulose-5-phosphate pyruvate-lyase (carboxylating); DXP-synthase	0.139039	0.0488976	0.131485	0.0253365	0.342785	0.00755387
6.1.1.22	asparagine---tRNA ligase; asparaginyl-tRNA synthetase; asparaginyl-transfer ribonucleate synthetase; asparaginyl transfer RNA synthetase; asparaginyl transfer ribonucleic acid synthetase; asparagyl-transfer RNA synthetase; asparagine translase	0.101815	0.0228823	0.0963063	0.0338188	0.345212	0.00550916
5.1.99.3	allantoin racemase	0.00401291	0.00429781	0.00314175	0.00488355	0.346302	0.000871162
1.8.7.3	ferredoxin:CoB-CoM heterodisulfide reductase; hdrABC (gene names); hdrA1B1C1 (gene names); hdrA2B2C2 (gene names)	0.0966403	0.0584569	0.0853514	0.0607615	0.34633	0.0112889
1.8.98.4	coenzyme F420:CoB-CoM heterodisulfide,ferredoxin reductase; hdrA2B2C2 (gene names)	0.0966403	0.0584569	0.0853514	0.0607615	0.34633	0.0112889
3.4.11.4	tripeptide aminopeptidase; tripeptidase; aminotripeptidase; aminoexotripeptidase; lymphopeptidase; imidoendopeptidase; peptidase B; alanine-phenylalanine-proline arylamidase; peptidase T	0.0742722	0.0367924	0.067596	0.0338305	0.346672	0.00667621
5.4.2.12	phosphoglycerate mutase (2,3-diphosphoglycerate-independent); cofactor independent phosphoglycerate mutase; 2,3-diphosphoglycerate-independent phosphoglycerate mutase; phosphoglycerate phosphomutase (ambiguous); phosphoglyceromutase (ambiguous); monophosphoglycerate mutase (ambiguous); monophosphoglyceromutase (ambiguous); GriP mutase (ambiguous); PGA mutase (ambiguous); iPGM; iPGAM; PGAM-i	0.222871	0.0779575	0.210864	0.045619	0.347366	0.0120071
3.2.1.3	glucan 1,4-alpha-glucosidase; glucoamylase; amyloglucosidase; gamma-amylase; lysosomal alpha-glucosidase; acid maltase; exo-1,4-alpha-glucosidase; glucose amylase; gamma-1,4-glucan glucohydrolase; acid maltase; 1,4-alpha-D-glucan glucohydrolase	0.104168	0.0696215	0.0884885	0.0972896	0.349404	0.0156791
2.4.2.9	uracil phosphoribosyltransferase; UMP pyrophosphorylase; UPRTase; UMP:pyrophosphate phosphoribosyltransferase; uridine 5'-phosphate pyrophosphorylase; uridine monophosphate pyrophosphorylase; uridylate pyrophosphorylase; uridylic pyrophosphorylase	0.057854	0.0212245	0.0544628	0.0148096	0.349431	0.00339121
3.5.1.1	asparaginase; asparaginase II; L-asparaginase; colaspase; elspar; leunase; crasnitin; alpha-asparaginase	0.0830447	0.0333291	0.0769478	0.0326366	0.349791	0.00609695
2.3.1.8	phosphate acetyltransferase; phosphotransacetylase; phosphoacylase; PTA	0.162076	0.0474617	0.153135	0.0492849	0.34983	0.00894054
1.2.7.11	2-oxoacid oxidoreductase (ferredoxin); OFOR	0.167552	0.0809167	0.154866	0.0554316	0.351279	0.0126857
2.3.1.12	dihydrolipoyllysine-residue acetyltransferase; acetyl-CoA:dihydrolipoamide S-acetyltransferase; dihydrolipoamide S-acetyltransferase; dihydrolipoate acetyltransferase; dihydrolipoic transacetylase; dihydrolipoyl acetyltransferase; lipoate acetyltransferase; lipoate transacetylase; lipoic acetyltransferase; lipoic acid acetyltransferase; lipoic transacetylase; lipoylacetyltransferase; thioltransac…	0.0763291	0.0245983	0.0707189	0.0358656	0.351648	0.00561021
2.5.1.97	pseudaminic acid synthase; PseI; NeuB3	0.00641052	0.00806964	0.00517602	0.00555142	0.354885	0.0012345
2.4.1.336	monoglucosyldiacylglycerol synthase; mgdA (gene name)	0.0135949	0.0137725	0.0114142	0.0105324	0.355171	0.00218073
1.8.4.11	peptide-methionine (S)-S-oxide reductase; MsrA; methionine sulfoxide reductase (ambiguous); methionine sulphoxide reductase A; methionine S-oxide reductase (ambiguous); methionine S-oxide reductase (S-form oxidizing); methionine sulfoxide reductase A; peptide methionine sulfoxide reductase	0.0131279	0.0124129	0.0112512	0.00829857	0.355264	0.00187675
1.8.1.20	4,4'-dithiodibutanoate disulfide reductase	0.0277635	0.0273981	0.0231241	0.0248878	0.355648	0.00463939
2.1.1.177	23S rRNA (pseudouridine1915-N3)-methyltransferase; YbeA; RlmH; pseudouridine methyltransferase; m3Psi methyltransferase; Psi1915-specific methyltransferase; rRNA large subunit methyltransferase H	0.0347235	0.0143703	0.0326553	0.00814992	0.355813	0.0020682
6.2.1.19	long-chain-fatty-acid---protein ligase; luxE (gene name); acyl-protein synthetase; long-chain-fatty-acid---luciferin-component ligase	0.00144766	0.00230839	0.00109752	0.00161313	0.356757	0.000350133
2.5.1.101	N,N'-diacetyllegionaminate synthase; neuB (gene name); legI (gene name)	0.00582706	0.00626401	0.00478227	0.00560253	0.356765	0.00104479
3.5.4.1	cytosine deaminase; isocytosine deaminase	0.0396186	0.00506231	0.0378226	0.0135825	0.357229	0.00179595
3.4.21.96	lactocepin; CEP; extracellular lactococcal proteinase; lactococcal cell wall-associated proteinase; lactococcal cell envelope-associated proteinase; lactococcal proteinase; PrtP	0.0943259	0.127251	0.0776021	0.0467625	0.357822	0.0167238
2.7.1.2	glucokinase; glucokinase (phosphorylating)	0.139216	0.0469789	0.13152	0.0411343	0.357936	0.00769632
2.8.1.8	lipoyl synthase; lipA (gene name); LS; lipoate synthase; protein 6-N-(octanoyl)lysine:sulfur sulfurtransferase; protein N6-(octanoyl)lysine:sulfur sulfurtransferase; protein N6-(octanoyl)lysine:sulfur-(sulfur carrier) sulfurtransferase	0.0214565	0.0181495	0.0184725	0.016453	0.359528	0.00298392
3.5.3.8	formimidoylglutamase; formiminoglutamase; N-formiminoglutamate hydrolase; N-formimino-L-glutamate formiminohydrolase	0.00298064	0.00438059	0.00230061	0.0036553	0.362409	0.000680031
2.3.3.10	hydroxymethylglutaryl-CoA synthase; (S)-3-hydroxy-3-methylglutaryl-CoA acetoacetyl-CoA-lyase (CoA-acetylating); 3-hydroxy-3-methylglutaryl CoA synthetase; 3-hydroxy-3-methylglutaryl coenzyme A synthase; 3-hydroxy-3-methylglutaryl coenzyme A synthetase; 3-hydroxy-3-methylglutaryl-CoA synthase; 3-hydroxy-3-methylglutaryl-coenzyme A synthase; beta-hydroxy-beta-methylglutaryl-CoA synthase; HMG-CoA sy…	0.00293295	0.0034227	0.00235974	0.00351516	0.365016	0.00057321
1.1.1.282	quinate/shikimate dehydrogenase; YdiB	0.00383442	0.00570576	0.00307669	0.00312851	0.365445	0.000757731
6.3.2.35	D-alanine---D-serine ligase; VanC; VanE; VanG	0.00833062	0.00766307	0.00724196	0.00536539	0.365523	0.00108865
2.1.3.10	malonyl-S-ACP:biotin-protein carboxyltransferase; malonyl-S-acyl-carrier protein:biotin-protein carboxyltransferase; MadC/MadD; MadC,D; malonyl-[acyl-carrier protein]:biotinyl-[protein] carboxyltransferase	0.00870417	0.00801519	0.00762009	0.00488604	0.366507	0.00108408
2.6.1.9	histidinol-phosphate transaminase; imidazolylacetolphosphate transaminase; glutamic-imidazoleacetol phosphate transaminase; histidinol phosphate aminotransferase; imidazoleacetol phosphate transaminase; L-histidinol phosphate aminotransferase; histidine:imidazoleacetol phosphate transaminase; IAP transaminase; imidazolylacetolphosphate aminotransferase	0.11872	0.0382074	0.11287	0.0333667	0.366689	0.00584986
4.1.1.87	malonyl-S-ACP decarboxylase; malonyl-S-acyl-carrier protein decarboxylase; MdcD/MdcE; MdcD,E	0.00862338	0.00774604	0.00756727	0.00495527	0.367212	0.0010561
1.1.1.37	malate dehydrogenase; malic dehydrogenase; L-malate dehydrogenase; NAD-L-malate dehydrogenase; malic acid dehydrogenase; NAD-dependent malic dehydrogenase; NAD-malate dehydrogenase; NAD-malic dehydrogenase; malate (NAD) dehydrogenase; NAD-dependent malate dehydrogenase; NAD-specific malate dehydrogenase; NAD-linked malate dehydrogenase; MDH; L-malate-NAD+ oxidoreductase	0.038947	0.0258592	0.0352133	0.0197695	0.367373	0.00373372
2.1.1.248	methylamine---corrinoid protein Co-methyltransferase; mtmB (gene name); monomethylamine methyltransferase	0.00167224	0.00170909	0.00137928	0.00190953	0.367805	0.000292955
3.2.1.37	xylan 1,4-beta-xylosidase; xylobiase; beta-xylosidase; exo-1,4-beta-xylosidase; beta-D-xylopyranosidase; beta-xylosidase; beta-xylosidase; exo-1,4-xylosidase; exo-1,4-beta-D-xylosidase; 1,4-beta-D-xylan xylohydrolase	0.0834009	0.0393115	0.0762837	0.0489254	0.368824	0.00711713
1.8.98.5	H2:CoB-CoM heterodisulfide,ferredoxin reductase	0.10008	0.0592268	0.0905064	0.0608668	0.369567	0.00957377
4.4.1.11	methionine gamma-lyase; L-methioninase; methionine lyase; methioninase; methionine dethiomethylase; L-methionine gamma-lyase; L-methionine methanethiol-lyase (deaminating)	0.006984	0.0033772	0.00625975	0.00547401	0.369708	0.000724255
1.1.1.335	UDP-N-acetyl-2-amino-2-deoxyglucuronate dehydrogenase; WlbA; WbpB	0.0197248	0.0252322	0.0162829	0.0179783	0.371387	0.00344189
5.3.1.24	phosphoribosylanthranilate isomerase; PRA isomerase; PRAI; IGPS:PRAI (indole-3-glycerol-phosphate synthetase/N-5'-phosphoribosylanthranilate isomerase complex); N-(5-phospho-beta-D-ribosyl)anthranilate ketol-isomerase	0.0502244	0.0293023	0.0457248	0.0281515	0.371786	0.00449961
3.4.13.22	D-Ala-D-Ala dipeptidase; D-alanyl-D-alanine dipeptidase; vanX D-Ala-D-Ala dipeptidase; VanX	0.0290065	0.0177797	0.0264154	0.0152354	0.371866	0.00259111
1.8.4.12	peptide-methionine (R)-S-oxide reductase; MsrB; methionine sulfoxide reductase (ambiguous); pMSR; methionine S-oxide reductase (ambiguous); selenoprotein R; methionine S-oxide reductase (R-form oxidizing); methionine sulfoxide reductase B; SelR; SelX; PilB; pRMsr	0.0128863	0.011843	0.01131	0.00825602	0.37351	0.00157631
3.2.1.81	beta-agarase; agarase (ambiguous); AgaA; AgaB; endo-beta-agarase; agarose 3-glycanohydrolase (incorrect)	0.0512579	0.0515969	0.0444938	0.0364881	0.375913	0.00676416
1.8.1.2	assimilatory sulfite reductase (NADPH); sulfite reductase (NADPH); sulfite (reduced nicotinamide adenine dinucleotide phosphate) reductase; NADPH-sulfite reductase; NADPH-dependent sulfite reductase; H2S-NADP oxidoreductase; sulfite reductase (NADPH2); MET5 (gene name); MET10 (gene name); cysI (gene name); cysJ (gene name)	0.0352418	0.0210515	0.0322389	0.0185614	0.375959	0.00300291
3.2.1.96	mannosyl-glycoprotein endo-beta-N-acetylglucosaminidase; N,N'-diacetylchitobiosyl beta-N-acetylglucosaminidase; endo-beta-N-acetylglucosaminidase; mannosyl-glycoprotein endo-beta-N-acetylglucosamidase; di-N-acetylchitobiosyl beta-N-acetylglucosaminidase; endo-beta-acetylglucosaminidase; endo-beta-(1->4)-N-acetylglucosaminidase; mannosyl-glycoprotein 1,4-N-acetamidodeoxy-beta-D-glycohydrolase; end…	0.0623745	0.050234	0.0543254	0.0567488	0.376843	0.00804911
3.1.3.11	fructose-bisphosphatase; hexose diphosphatase; FBPase; fructose 1,6-diphosphatase; fructose 1,6-diphosphate phosphatase; D-fructose 1,6-diphosphatase; fructose 1,6-bisphosphatase; fructose diphosphatase; fructose diphosphate phosphatase; fructose bisphosphate phosphatase; fructose 1,6-bisphosphate 1-phosphatase; fructose 1,6-bisphosphate phosphatase; hexose bisphosphatase; D-fructose-1,6-bisphosp…	0.10966	0.0665991	0.101342	0.0423471	0.377749	0.00831803
6.3.5.5	carbamoyl-phosphate synthase (glutamine-hydrolysing); carbamoyl-phosphate synthetase (glutamine-hydrolysing); carbamyl phosphate synthetase (glutamine); carbamoylphosphate synthetase II; glutamine-dependent carbamyl phosphate synthetase; carbamoyl phosphate synthetase; CPS; carbon-dioxide:L-glutamine amido-ligase (ADP-forming, carbamate-phosphorylating); carA (gene name); carB (gene name); CAD (g…	0.472404	0.0905423	0.459009	0.089212	0.377769	0.0133944
1.1.1.343	phosphogluconate dehydrogenase (NAD+-dependent, decarboxylating); 6-PGDH (ambiguous); gntZ (gene name); GNDl	0.00728391	0.0111483	0.00586583	0.00760344	0.378095	0.00141808
1.1.1.44	phosphogluconate dehydrogenase (NADP+-dependent, decarboxylating); phosphogluconic acid dehydrogenase; 6-phosphogluconic dehydrogenase; 6-phosphogluconic carboxylase; 6-phosphogluconate dehydrogenase (decarboxylating); 6-phospho-D-gluconate dehydrogenase	0.00728391	0.0111483	0.00586583	0.00760344	0.378095	0.00141808
6.1.1.5	isoleucine---tRNA ligase; isoleucyl-tRNA synthetase; isoleucyl-transfer ribonucleate synthetase; isoleucyl-transfer RNA synthetase; isoleucine-transfer RNA ligase; isoleucine-tRNA synthetase; isoleucine translase	0.337239	0.155271	0.317723	0.102431	0.378285	0.019516
2.1.1.198	16S rRNA (cytidine1402-2'-O)-methyltransferase; RsmI; YraL	0.0821833	0.0132108	0.0798939	0.0175436	0.379035	0.00228943
6.3.2.32	coenzyme gamma-F420-2:alpha-L-glutamate ligase; MJ1001; CofF protein; gamma-F420-2:alpha-L-glutamate ligase	0.0186811	0.011342	0.0168654	0.0132181	0.379036	0.00181568
5.1.3.26	N-acetyl-alpha-D-glucosaminyl-diphospho-ditrans,octacis-undecaprenol 4-epimerase; GlcNAc-P-P-Und epimerase; GlcNAc-P-P-Und 4-epimerase; gne (gene name)	0.00680687	0.00428286	0.00584257	0.00822161	0.37929	0.000964294
3.2.2.26	futalosine hydrolase; futalosine nucleosidase; MqnB	0.0040213	0.0046798	0.00349144	0.00202766	0.379435	0.000529865
3.4.21.102	C-terminal processing peptidase; CtpA gene product (Synechocystis sp.); photosystem II D1 protein processing peptidase; protease Re; tail-specific protease; Tsp protease	0.302487	0.098492	0.288738	0.0886701	0.3796	0.0137488
2.7.8.37	alpha-D-ribose 1-methylphosphonate 5-triphosphate synthase	0.0030956	0.00414271	0.00229518	0.00652993	0.379869	0.000800419
5.4.99.20	23S rRNA pseudouridine2457 synthase; RluE; YmfC	0.00382086	0.00470365	0.00329463	0.00194375	0.379992	0.000526223
3.1.3.89	5'-deoxynucleotidase; yfbR (gene name)	0.0170216	0.0105397	0.0156321	0.00838426	0.380244	0.00138947
2.5.1.19	3-phosphoshikimate 1-carboxyvinyltransferase; 5-enolpyruvylshikimate-3-phosphate synthase; 3-enolpyruvylshikimate 5-phosphate synthase; 3-enolpyruvylshikimic acid-5-phosphate synthetase; 5'-enolpyruvylshikimate-3-phosphate synthase; 5-enolpyruvyl-3-phosphoshikimate synthase; 5-enolpyruvylshikimate-3-phosphate synthetase; 5-enolpyruvylshikimate-3-phosphoric acid synthase; enolpyruvylshikimate phos…	0.18383	0.0399067	0.178114	0.0395832	0.381912	0.00571554
3.4.14.5	dipeptidyl-peptidase IV; dipeptidyl aminopeptidase IV; Xaa-Pro-dipeptidyl-aminopeptidase; Gly-Pro naphthylamidase; postproline dipeptidyl aminopeptidase IV; lymphocyte antigen CD26; glycoprotein GP110; dipeptidyl peptidase IV; glycylproline aminopeptidase; glycylproline aminopeptidase; X-prolyl dipeptidyl aminopeptidase; pep X; leukocyte antigen CD26; glycylprolyl dipeptidylaminopeptidase; dipept…	0.137142	0.0911684	0.125548	0.0689012	0.382175	0.0115934
4.1.2.52	4-hydroxy-2-oxoheptanedioate aldolase; 2,4-dihydroxyhept-2-enedioate aldolase; HHED aldolase; 4-hydroxy-2-ketoheptanedioate aldolase; HKHD aldolase; HpcH; HpaI; 4-hydroxy-2-oxoheptanedioate succinate semialdehyde lyase (pyruvate-forming)	0.0105808	0.00873855	0.0092875	0.00933213	0.382505	0.00129327
2.7.1.217	3-dehydrotetronate 4-kinase; otnK (gene name)	0.00279896	0.00295463	0.00233483	0.00356111	0.383463	0.000464138
2.5.1.86	trans,polycis-decaprenyl diphosphate synthase; Rv2361c; (2Z,6Z,10Z,14Z,18Z,22Z,26Z,30Z,34E)-decaprenyl diphosphate synthase	0.0255978	0.016194	0.0235542	0.0124048	0.3836	0.00204367
2.5.1.88	trans,polycis-polyprenyl diphosphate synthase [(2Z,6E)-farnesyl diphosphate specific]	0.0255978	0.016194	0.0235542	0.0124048	0.3836	0.00204367
2.7.1.165	glycerate 2-kinase; D-glycerate-2-kinase; glycerate kinase (2-phosphoglycerate forming); ATP:(R)-glycerate 2-phosphotransferase	0.061355	0.0260024	0.0582714	0.0165043	0.383666	0.00308367
3.1.3.41	4-nitrophenylphosphatase; nitrophenyl phosphatase; p-nitrophenylphosphatase; para-nitrophenyl phosphatase; K-pNPPase; NPPase; PNPPase; Ecto-p-nitrophenyl phosphatase; p-nitrophenylphosphate phosphohydrolase	0.0200928	0.00750961	0.0188293	0.0101816	0.383948	0.00126356
3.5.1.26	N4-(beta-N-acetylglucosaminyl)-L-asparaginase; aspartylglucosylamine deaspartylase; aspartylglucosylaminase; aspartylglucosaminidase; aspartylglycosylamine amidohydrolase; N-aspartyl-beta-glucosaminidase; glucosylamidase; beta-aspartylglucosylamine amidohydrolase; 4-N-(beta-N-acetyl-D-glucosaminyl)-L-asparagine amidohydrolase	0.00245201	0.0052535	0.00188723	0.00212664	0.384201	0.000564778
2.1.1.72	site-specific DNA-methyltransferase (adenine-specific); modification methylase; restriction-modification system	1.14346	0.443254	1.09038	0.300668	0.384809	0.0530843
5.4.99.63	ethylmalonyl-CoA mutase; Ecm	0.0403484	0.0327413	0.0357141	0.0341536	0.386118	0.00463422
4.2.1.59	3-hydroxyacyl-[acyl-carrier-protein] dehydratase; fabZ (gene name); fabA (gene name); D-3-hydroxyoctanoyl-[acyl carrier protein] dehydratase; D-3-hydroxyoctanoyl-acyl carrier protein dehydratase; beta-hydroxyoctanoyl-acyl carrier protein dehydrase; beta-hydroxyoctanoyl thioester dehydratase; beta-hydroxyoctanoyl-ACP-dehydrase; (3R)-3-hydroxyoctanoyl-[acyl-carrier-protein] hydro-lyase; (3R)-3-hydr…	0.0769842	0.0342285	0.073189	0.0188098	0.386992	0.00379529
4.2.1.32	L(+)-tartrate dehydratase; tartrate dehydratase; tartaric acid dehydrase; L-tartrate dehydratase; L-(+)-tartaric acid dehydratase; (R,R)-tartrate hydro-lyase	0.00942534	0.0101789	0.00819961	0.00757292	0.387626	0.00122573
3.6.4.13	RNA helicase; CSFV NS3 helicase; DBP2; DbpA; DDX17; DDX25; DDX3; DDX3X; DDX3Y; DDX4; DDX5; DEAD-box protein DED1; DEAD-box RNA helicase; DEAH-box protein 2; DEAH-box RNA helicase; DED1; Dex(H/D) RNA helicase; EhDEAD1; EhDEAD1 RNA helicase; eIF4A helicase; KOKV helicase; Mtr4p; nonstructural protein 3 helicase; NPH-II; RHA; RNA helicase A; RNA helicase DDX3; RNA helicase Hera; RNA-dependent ATPase…	0.208202	0.0579082	0.201289	0.0443322	0.389682	0.00691323
1.3.5.1	succinate dehydrogenase; succinate dehydrogenase (quinone); succinate dehydrogenase (ubiquinone); succinic dehydrogenase; complex II (ambiguous); succinate dehydrogenase complex; SDH; succinate:ubiquinone oxidoreductase	0.116063	0.0659165	0.108313	0.0485949	0.389863	0.00774985
6.3.1.17	beta-citrylglutamate synthase; NAAG synthetase I; NAAGS-I; RIMKLB (gene name) (ambiguous)	0.0166006	0.0108626	0.0150079	0.0132478	0.391755	0.00159262
6.3.2.41	N-acetylaspartylglutamate synthase; N-acetylaspartylglutamate synthetase; NAAG synthetase; NAAGS; RIMKLA (gene name) (ambiguous); RIMKLB (gene name) (ambiguous)	0.0166006	0.0108626	0.0150079	0.0132478	0.391755	0.00159262
6.4.1.3	propionyl-CoA carboxylase; propionyl coenzyme A carboxylase	0.108123	0.0432196	0.102245	0.0477595	0.393679	0.00587858
1.1.1.25	shikimate dehydrogenase; dehydroshikimic reductase; shikimate oxidoreductase; shikimate:NADP+ oxidoreductase; 5-dehydroshikimate reductase; shikimate 5-dehydrogenase; 5-dehydroshikimic reductase; DHS reductase; shikimate:NADP+ 5-oxidoreductase; AroE	0.117922	0.0512429	0.111865	0.0422745	0.393774	0.00605722
3.6.3.36	Transferred to 7.6.2.7	0.00338025	0.0047863	0.00288523	0.00256838	0.393829	0.000495023
2.7.4.1	polyphosphate kinase; polyphosphoric acid kinase	0.164728	0.0759868	0.157085	0.0395112	0.395977	0.00764316
2.7.1.33	pantothenate kinase; pantothenate kinase (phosphorylating); pantothenic acid kinase; ATP:pantothenate 4'-phosphotransferase; D-pantothenate kinase	0.0803129	0.0215166	0.0773643	0.0253737	0.396674	0.00294855
2.7.8.11	CDP-diacylglycerol---inositol 3-phosphatidyltransferase; CDP-diglyceride-inositol phosphatidyltransferase; phosphatidylinositol synthase; CDP-diacylglycerol-inositol phosphatidyltransferase; CDP-diglyceride:inositol transferase; cytidine 5'-diphospho-1,2-diacyl-sn-glycerol:myo-inositol 3-phosphatidyltransferase; CDP-DG:inositol transferase; cytidine diphosphodiglyceride-inositol phosphatidyltrans…	0.00189308	0.00314505	0.00155807	0.00217271	0.397802	0.000335001
2.5.1.15	dihydropteroate synthase; dihydropteroate pyrophosphorylase; DHPS; 7,8-dihydropteroate synthase; 7,8-dihydropteroate synthetase; 7,8-dihydropteroic acid synthetase; dihydropteroate synthetase; dihydropteroic synthetase; 2-amino-4-hydroxy-6-hydroxymethyl-7,8-dihydropteridine-diphosphate:4-aminobenzoate 2-amino-4-hydroxydihydropteridine-6-methenyltransferase; (2-amino-4-hydroxy-7,8-dihydropteridin-…	0.0675987	0.0295232	0.0645587	0.0188173	0.398721	0.00303993
2.4.1.129	peptidoglycan glycosyltransferase; PG-II; bactoprenyldiphospho-N-acetylmuramoyl-(N-acetyl-D-glucosaminyl)-pentapeptide:peptidoglycan N-acetylmuramoyl-N-acetyl-D-glucosaminyltransferase; penicillin binding protein (3 or 1B); peptidoglycan transglycosylase; undecaprenyldiphospho-(N-acetyl-D-glucosaminyl-(1->4)-N-acetyl-D-muramoylpentapeptide):undecaprenyldiphospho-(N-acetyl-D-glucosaminyl-(1->4)-N-…	0.544025	0.151818	0.525299	0.153812	0.398929	0.0187261
2.7.7.39	glycerol-3-phosphate cytidylyltransferase; CDP-glycerol pyrophosphorylase; cytidine diphosphoglycerol pyrophosphorylase; cytidine diphosphate glycerol pyrophosphorylase; CTP:glycerol 3-phosphate cytidylyltransferase; Gro-PCT; tagD (gene name); tarD (gene name)	0.0154501	0.0166802	0.0137893	0.00983086	0.399922	0.00166078
6.1.1.7	alanine---tRNA ligase; alanyl-tRNA synthetase; alanyl-transfer ribonucleate synthetase; alanyl-transfer RNA synthetase; alanyl-transfer ribonucleic acid synthetase; alanine-transfer RNA ligase; alanine transfer RNA synthetase; alanine tRNA synthetase; alanine translase; alanyl-transfer ribonucleate synthase; AlaRS; Ala-tRNA synthetase	0.257724	0.0518585	0.251623	0.0487542	0.399987	0.0061013
3.1.1.1	carboxylesterase; ali-esterase; B-esterase; monobutyrase; cocaine esterase; procaine esterase; methylbutyrase; vitamin A esterase; butyryl esterase; carboxyesterase; carboxylate esterase; carboxylic esterase; methylbutyrate esterase; triacetin esterase; carboxyl ester hydrolase; butyrate esterase; methylbutyrase; alpha-carboxylesterase; propionyl esterase; nonspecific carboxylesterase; esterase D…	0.0137736	0.00897157	0.0127214	0.00841797	0.400208	0.00105218
2.1.1.226	23S rRNA (cytidine1920-2'-O)-methyltransferase; TlyA (ambiguous)	0.0408954	0.0201579	0.0391144	0.00640132	0.401714	0.00178093
2.1.1.227	16S rRNA (cytidine1409-2'-O)-methyltransferase; TlyA (ambiguous)	0.0408954	0.0201579	0.0391144	0.00640132	0.401714	0.00178093
3.2.2.27	uracil-DNA glycosylase; UdgB (ambiguous); uracil-DNA N-glycosylase; UDG (ambiguous); uracil DNA glycohydrolase	0.103215	0.0382272	0.0985742	0.0398834	0.401951	0.00464041
1.3.1.14	dihydroorotate dehydrogenase (NAD+); orotate reductase (NADH); orotate reductase (NADH2); DHOdehase (ambiguous); DHOD (ambiguous); DHODase (ambiguous); dihydroorotate oxidase, pyrD (gene name)	0.0792047	0.0222752	0.0769276	0.0157864	0.402628	0.00227711
3.1.4.37	2',3'-cyclic-nucleotide 3'-phosphodiesterase; cyclic-CMP phosphodiesterase; 2',3'-cyclic AMP phosphodiesterase; cyclic 2',3'-nucleotide 3'-phosphodiesterase; cyclic 2',3'-nucleotide phosphodiesterase; 2',3'-cyclic nucleoside monophosphate phosphodiesterase; 2',3'-cyclic nucleotide 3'-phosphohydrolase; CNPase; 2',3'-cyclic nucleotide phosphohydrolase; 2':3'-cyclic nucleotide 3'-phosphodiesterase; …	0.0151456	0.0173455	0.0128302	0.0217355	0.402791	0.00231536
3.4.22.40	bleomycin hydrolase; aminopeptidase C (Lactococcus lactis) [4]	0.0607966	0.0416891	0.0568887	0.0222296	0.403416	0.00390789
2.6.1.106	dTDP-3-amino-3,4,6-trideoxy-alpha-D-glucose transaminase; desV (gene name); megDII (gene name); eryCI (gene name)	0.0259605	0.0367178	0.0227404	0.0145369	0.404758	0.00322009
2.5.1.39	4-hydroxybenzoate polyprenyltransferase; nonaprenyl-4-hydroxybenzoate transferase; 4-hydroxybenzoate transferase; p-hydroxybenzoate dimethylallyltransferase; p-hydroxybenzoate polyprenyltransferase; p-hydroxybenzoic acid-polyprenyl transferase; p-hydroxybenzoic-polyprenyl transferase; 4-hydroxybenzoate nonaprenyltransferase	0.00493091	0.00417133	0.00444526	0.00432767	0.405607	0.000485656
2.4.1.1	glycogen phosphorylase; muscle phosphorylase a and b; amylophosphorylase; polyphosphorylase; amylopectin phosphorylase; glucan phosphorylase; alpha-glucan phosphorylase; 1,4-alpha-glucan phosphorylase; glucosan phosphorylase; granulose phosphorylase; maltodextrin phosphorylase; muscle phosphorylase; myophosphorylase; potato phosphorylase; starch phosphorylase; 1,4-alpha-D-glucan:phosphate alpha-D…	0.301825	0.12359	0.290002	0.0800775	0.406202	0.0118222
2.1.1.163	demethylmenaquinone methyltransferase; S-adenosyl-L-methione---DMK methyltransferase; demethylmenaquinone C-methylase; 2-heptaprenyl-1,4-naphthoquinone methyltransferase; 2-demethylmenaquinone methyltransferase; S-adenosyl-L-methione:2-demethylmenaquinone methyltransferase	0.0226136	0.00799404	0.0211855	0.0163846	0.408429	0.0014281
2.1.1.201	2-methoxy-6-polyprenyl-1,4-benzoquinol methylase; ubiE (gene name, ambiguous)	0.0226136	0.00799404	0.0211855	0.0163846	0.408429	0.0014281
2.5.1.74	1,4-dihydroxy-2-naphthoate polyprenyltransferase	0.036695	0.0256691	0.0342343	0.0187283	0.409454	0.00246069
6.1.1.10	methionine---tRNA ligase; methionyl-tRNA synthetase; methionyl-transfer ribonucleic acid synthetase; methionyl-transfer ribonucleate synthetase; methionyl-transfer RNA synthetase; methionine translase; MetRS	0.192019	0.0403766	0.186919	0.0523729	0.409813	0.00510051
1.8.1.8	protein-disulfide reductase; protein disulphide reductase; insulin-glutathione transhydrogenase; disulfide reductase; NAD(P)H2:protein-disulfide oxidoreductase	0.12231	0.115268	0.112479	0.0563401	0.410391	0.00983102
6.3.4.6	urea carboxylase; urease (ATP-hydrolysing); urea carboxylase (hydrolysing); ATP---urea amidolyase; urea amidolyase; UALase; UCA	0.00920363	0.0138542	0.00796645	0.00843647	0.410796	0.00123718
2.1.1.77	protein-L-isoaspartate(D-aspartate) O-methyltransferase; protein-L-isoaspartate O-methyltransferase; protein-beta-aspartate O-methyltransferase; D-aspartyl/L-isoaspartyl methyltransferase; L-isoaspartyl/D-aspartyl protein carboxyl methyltransferase; protein (D-aspartate) methyltransferase; protein D-aspartate methyltransferase; protein L-isoaspartate methyltransferase; protein L-isoaspartyl methy…	0.00306196	0.00408248	0.0026957	0.00264012	0.411872	0.00036626
3.2.1.35	hyaluronoglucosaminidase; hyaluronidase; hyaluronoglucosidase; chondroitinase; chondroitinase I	0.21432	0.166088	0.194422	0.20948	0.41291	0.019898
6.5.1.1	DNA ligase (ATP); polydeoxyribonucleotide synthase (ATP); polynucleotide ligase (ambiguous); sealase; DNA repair enzyme (ambiguous); DNA joinase (ambiguous); DNA ligase (ambiguous); deoxyribonucleic ligase (ambiguous); deoxyribonucleate ligase (ambiguous); DNA-joining enzyme (ambiguous); deoxyribonucleic-joining enzyme (ambiguous); deoxyribonucleic acid-joining enzyme (ambiguous); deoxyribonuclei…	0.0442417	0.0232709	0.0417109	0.0260407	0.415171	0.0025308
3.6.3.28	Transferred to 7.3.2.2	0.00729635	0.00499042	0.00676447	0.00542853	0.415558	0.00053188
5.3.3.17	trans-2,3-dihydro-3-hydroxyanthranilate isomerase; phzF (gene name); (5S,6S)-6-amino-5-hydroxycyclohexane-1,3-diene-1-carboxyate isomerase (incorrect)	0.00555509	0.00637778	0.00489201	0.00664722	0.415733	0.000663072
3.1.21.5	type III site-specific deoxyribonuclease; type III restriction enzyme; restriction-modification system	0.188567	0.147732	0.177654	0.0454913	0.417326	0.0109125
2.4.2.3	uridine phosphorylase; pyrimidine phosphorylase; UrdPase; UPH; UPase	0.0463159	0.0317448	0.0438632	0.0144286	0.417622	0.00245273
2.6.1.102	GDP-perosamine synthase; RfbE; GDP-4-keto-6-deoxy-D-mannose-4-aminotransferase; GDP-perosamine synthetase; PerA; GDP-4-amino-4,6-dideoxy-alpha-D-mannose:2-oxoglutarate aminotransferase	0.0896695	0.0898484	0.0827684	0.0403351	0.417931	0.00690112
2.7.7.43	N-acylneuraminate cytidylyltransferase; CMP-sialate pyrophosphorylase; CMP-sialate synthase; cytidine 5'-monophosphosialic acid synthetase; CMP-Neu5Ac synthetase; CMP-NeuAc synthetase; acylneuraminate cytidyltransferase; CMP-N-acetylneuraminate synthetase; CMP-N-acetylneuraminate synthase; CMP-N-acetylneuraminic acid synthase; CMP-NANA synthetase; CMP-sialate synthetase; CMP-sialic synthetase; cy…	0.0256062	0.0086943	0.0245494	0.0124121	0.418323	0.00105673
1.4.1.12	2,4-diaminopentanoate dehydrogenase; 2,4-diaminopentanoic acid C4 dehydrogenase	0.0199666	0.0193944	0.0180866	0.0196012	0.420115	0.00187999
1.4.1.26	2,4-diaminopentanoate dehydrogenase (NAD+); DAPDH (ambiguous)	0.0199666	0.0193944	0.0180866	0.0196012	0.420115	0.00187999
3.2.1.67	galacturonan 1,4-alpha-galacturonidase; exo-polygalacturonase; poly(galacturonate) hydrolase (ambiguous); exo-D-galacturonase; exo-D-galacturonanase; exopoly-D-galacturonase; poly(1,4-alpha-D-galacturonide) galacturonohydrolase (ambiguous); pgaA (gene name); pgaB (gene name); pgaC (gene name); pgaD (gene name); pgaE (gene name); pgaI (gene name); pgaII (gene name); poly[(1->4)-alpha-D-galacturoni…	0.00650333	0.00870244	0.00587001	0.00446009	0.424061	0.00063332
2.3.1.191	UDP-3-O-(3-hydroxymyristoyl)glucosamine N-acyltransferase; UDP-3-O-acyl-glucosamine N-acyltransferase; UDP-3-O-(R-3-hydroxymyristoyl)-glucosamine N-acyltransferase; acyltransferase LpxD; acyl-ACP:UDP-3-O-(3-hydroxyacyl)-GlcN N-acyltransferase; firA (gene name); lpxD (gene name); (3R)-3-hydroxymyristoyl-[acyl-carrier protein]:UDP-3-O-[(3R)-3-hydroxymyristoyl]-alpha-D-glucosamine N-acetyltransferase	0.0454491	0.0217962	0.043488	0.0210562	0.424121	0.00196117
1.1.1.307	D-xylose reductase; XylR; XyrA; msXR; dsXR; monospecific xylose reductase; dual specific xylose reductase; NAD(P)H-dependent xylose reductase; xylose reductase	0.00217856	0.00235222	0.00192288	0.00319992	0.424507	0.000255678
2.1.1.265	tellurite methyltransferase; TehB	0.0100947	0.00689734	0.00942703	0.00779229	0.424759	0.000667688
2.4.1.80	ceramide glucosyltransferase; UDP-glucose:ceramide glucosyltransferase; ceramide:UDP-Glc glucosyltransferase; uridine diphosphoglucose-ceramide glucosyltransferase; ceramide:UDP-glucose glucosyltransferase; glucosylceramide synthase; UDP-glucose:N-acylsphingosine D-glucosyltransferase	0.00281696	0.00262482	0.00255234	0.00320714	0.425118	0.000264619
1.3.1.74	2-alkenal reductase [NAD(P)+]; NAD(P)H-dependent alkenal/one oxidoreductase; NADPH:2-alkenal alpha,beta-hydrogenase; 2-alkenal reductase	0.00532429	0.00631409	0.00471468	0.00725479	0.425658	0.000609613
2.7.7.80	molybdopterin-synthase adenylyltransferase; MoeB; adenylyltransferase and sulfurtransferase MOCS3	0.0674848	0.027392	0.0650342	0.0273928	0.425801	0.00245065
3.1.1.5	lysophospholipase; lecithinase B; lysolecithinase; phospholipase B; lysophosphatidase; lecitholipase; phosphatidase B; lysophosphatidylcholine hydrolase; lysophospholipase A1; lysophopholipase L2; lysophospholipase transacylase; neuropathy target esterase; NTE; NTE-LysoPLA; NTE-lysophospholipase	0.073434	0.0568143	0.0689585	0.0435918	0.426685	0.00447557
2.3.1.82	aminoglycoside 6'-N-acetyltransferase; aminoglycoside N6'-acetyltransferase; aminoglycoside-6'-acetyltransferase; aminoglycoside-6-N-acetyltransferase; kanamycin acetyltransferase	0.0115251	0.00585838	0.0110246	0.00557659	0.427404	0.000500481
3.2.1.55	non-reducing end alpha-L-arabinofuranosidase; arabinosidase (ambiguous); alpha-arabinosidase; alpha-L-arabinosidase; alpha-arabinofuranosidase; polysaccharide alpha-L-arabinofuranosidase; alpha-L-arabinofuranoside hydrolase; L-arabinosidase (ambiguous); alpha-L-arabinanase	0.151598	0.0563244	0.146056	0.0698957	0.427563	0.00554218
1.6.5.3	Transferred to 7.1.1.2	0.543072	0.132759	0.533002	0.0974068	0.428243	0.0100697
4.1.1.52	6-methylsalicylate decarboxylase; 6-methylsalicylic acid (2,6-cresotic acid) decarboxylase; 6-MSA decarboxylase; 6-methylsalicylate carboxy-lyase	0.0439565	0.0404766	0.0404364	0.0411051	0.4284	0.00352007
2.7.7.47	streptomycin 3''-adenylyltransferase; streptomycin adenylate synthetase; streptomycin adenyltransferase; streptomycin adenylylase; streptomycin adenylyltransferase; streptomycin-spectinomycin adenylyltransferase; AAD (3''); aminoglycoside 3''-adenylyltransferase	0.00384693	0.00150408	0.00362884	0.00329646	0.429362	0.00021809
5.1.3.15	glucose-6-phosphate 1-epimerase	0.00254832	0.00271154	0.00233682	0.00227592	0.429877	0.000211504
2.1.1.250	trimethylamine---corrinoid protein Co-methyltransferase; mttB (gene name); trimethylamine methyltransferase	0.0049297	0.00693198	0.00446023	0.00380939	0.430333	0.000469464
6.3.2.45	UDP-N-acetylmuramate---L-alanyl-gamma-D-glutamyl-meso-2,6-diaminoheptanedioate ligase; murein peptide ligase; Mpl; yjfG (gene name); UDP-MurNAc:L-Ala-gamma-D-Glu-meso-A2pm ligase; UDP-N-acetylmuramate:L-alanyl-gamma-D-glutamyl-meso-diaminopimelate ligase	0.0157355	0.0108826	0.0149157	0.00850978	0.43034	0.000819863
3.6.1.65	(d)CTP diphosphatase; (d)CTP pyrophosphohydrolase; (d)CTP diphosphohydrolase; nudG (gene name)	0.0158757	0.0069495	0.0150762	0.0117735	0.431343	0.000799549
3.1.2.28	1,4-dihydroxy-2-naphthoyl-CoA hydrolase; menI (gene name); ydiL (gene name)	0.0132363	0.0105527	0.0123025	0.0122665	0.432239	0.000933828
2.6.1.98	UDP-2-acetamido-2-deoxy-ribo-hexuluronate aminotransferase; WbpE; WlbC	0.0129234	0.0109979	0.0121619	0.00790811	0.433976	0.000761513
1.1.1.308	sulfopropanediol 3-dehydrogenase; DHPS 3-dehydrogenase (sulfolactate forming); 2,3-dihydroxypropane-1-sulfonate 3-dehydrogenase (sulfolactate forming); dihydroxypropanesulfonate 3-dehydrogenase; hpsN (gene name)	0.0643032	0.0261633	0.0623409	0.0238176	0.434853	0.0019623
1.17.4.1	ribonucleoside-diphosphate reductase; ribonucleotide reductase (ambiguous); CDP reductase; ribonucleoside diphosphate reductase; UDP reductase; ADP reductase; nucleoside diphosphate reductase; ribonucleoside 5'-diphosphate reductase; ribonucleotide diphosphate reductase; 2'-deoxyribonucleoside-diphosphate:oxidized-thioredoxin 2'-oxidoreductase; RR; nrdB (gene name); nrdF (gene name); nrdJ (gene n…	0.231236	0.066002	0.226078	0.0655993	0.434887	0.0051585
2.5.1.105	7,8-dihydropterin-6-yl-methyl-4-(beta-D-ribofuranosyl)aminobenzene 5'-phosphate synthase; MJ0301 (gene name); dihydropteroate synthase (ambiguous)	0.024795	0.0116629	0.0237826	0.0141921	0.435255	0.00101247
3.5.3.6	arginine deiminase; arginine dihydrolase; citrulline iminase; L-arginine deiminase	0.0161785	0.0162679	0.0150174	0.01363	0.435727	0.00116114
6.1.1.11	serine---tRNA ligase; seryl-tRNA synthetase; SerRS; seryl-transfer ribonucleate synthetase; seryl-transfer RNA synthetase; seryl-transfer ribonucleic acid synthetase; serine translase	0.116677	0.0336674	0.114021	0.0364497	0.437111	0.00265575
3.4.13.9	Xaa-Pro dipeptidase; prolidase; imidodipeptidase; proline dipeptidase; peptidase D; gamma-peptidase; X-Pro dipeptidase	0.165389	0.0549203	0.161355	0.0539349	0.438414	0.00403382
2.3.1.128	Transferred to 2.3.1.266 and 2.3.1.267	0.195518	0.0515745	0.192086	0.0406575	0.438587	0.00343179
2.7.9.2	pyruvate, water dikinase; phosphoenolpyruvate synthase; pyruvate-water dikinase (phosphorylating); PEP synthetase; phosphoenolpyruvate synthase; phoephoenolpyruvate synthetase; phosphoenolpyruvic synthase; phosphopyruvate synthetase	0.118045	0.0679321	0.113442	0.0560658	0.438587	0.00460267
4.1.2.19	rhamnulose-1-phosphate aldolase; rhamnulose phosphate aldolase; L-rhamnulose 1-phosphate aldolase; L-rhamnulose-phosphate aldolase; L-rhamnulose-1-phosphate lactaldehyde-lyase	0.0187825	0.0103187	0.0181176	0.00934581	0.443833	0.000664882
1.6.5.2	NAD(P)H dehydrogenase (quinone); menadione reductase; phylloquinone reductase; quinone reductase; dehydrogenase, reduced nicotinamide adenine dinucleotide (phosphate, quinone); DT-diaphorase; flavoprotein NAD(P)H-quinone reductase; menadione oxidoreductase; NAD(P)H dehydrogenase; NAD(P)H menadione reductase; NAD(P)H-quinone dehydrogenase; NAD(P)H-quinone oxidoreductase; NAD(P)H: (quinone-acceptor…	0.0174457	0.00711918	0.0168089	0.0116416	0.445112	0.000636745
3.6.1.9	nucleotide diphosphatase; ENPP1 (gene name); nucleotide pyrophosphatase; nucleotide-sugar pyrophosphatase; nucleoside-triphosphate diphosphatase	0.052543	0.0187564	0.0513465	0.0175813	0.445251	0.00119654
2.5.1.47	cysteine synthase; O-acetyl-L-serine sulfhydrylase; O-acetyl-L-serine sulfohydrolase; O-acetylserine (thiol)-lyase; O-acetylserine (thiol)-lyase A; O-acetylserine sulfhydrylase; O3-acetyl-L-serine acetate-lyase (adding hydrogen-sulfide); acetylserine sulfhydrylase; cysteine synthetase; S-sulfocysteine synthase; 3-O-acetyl-L-serine:hydrogen-sulfide 2-amino-2-carboxyethyltransferase; O3-acetyl-L-se…	0.0852185	0.0229674	0.0834198	0.0313887	0.445598	0.00179871
2.3.1.241	Kdo2-lipid IVA lauroyltransferase; LpxL; htrB (gene name); dodecanoyl-[acyl-carrier protein]:alpha-Kdo-(2->4)-alpha-Kdo-(2->6)-lipid IVA O-dodecanoyltransferase; lauroyl-[acyl-carrier protein]:Kdo2-lipid IVA O-lauroyltransferase; (Kdo)2-lipid IVA lauroyltransferase; alpha-Kdo-(2->4)-alpha-(2->6)-lipid IVA lauroyltransferase	0.0327522	0.0231505	0.0313742	0.019864	0.446852	0.00137801
1.4.1.16	diaminopimelate dehydrogenase; meso-alpha,epsilon-diaminopimelate dehydrogenase; meso-diaminopimelate dehydrogenase	0.0490721	0.0176602	0.0477755	0.0231067	0.447541	0.00129663
1.5.1.28	opine dehydrogenase; (2S)-2-{[1-(R)-carboxyethyl]amino}pentanoate dehydrogenase (NAD+, L-aminopentanoate-forming)	0.0068338	0.00536759	0.00644751	0.00703699	0.448638	0.00038629
2.1.1.298	ribosomal protein L3 N5-glutamine methyltransferase; YfcB; PrmB	0.0449264	0.0249989	0.0436711	0.0142694	0.448682	0.00125525
1.3.1.106	cobalt-precorrin-6A reductase; cbiJ (gene name)	0.0252557	0.0135474	0.02447	0.0118854	0.448696	0.000785704
1.3.1.54	precorrin-6A reductase; precorrin-6X reductase; precorrin-6Y:NADP+ oxidoreductase	0.0252557	0.0135474	0.02447	0.0118854	0.448696	0.000785704
6.1.1.14	glycine---tRNA ligase; glycyl-tRNA synthetase; glycyl-transfer ribonucleate synthetase; glycyl-transfer RNA synthetase; glycyl-transfer ribonucleic acid synthetase; glycyl translase	0.169785	0.0395582	0.166285	0.0712981	0.449483	0.00349987
4.1.3.38	aminodeoxychorismate lyase; enzyme X; 4-amino-4-deoxychorismate lyase; 4-amino-4-deoxychorismate pyruvate-lyase	0.0759529	0.052218	0.0730493	0.0440959	0.449998	0.00290361
4.2.1.1	carbonic anhydrase; carbonate dehydratase; anhydrase; carbonate anhydrase; carbonic acid anhydrase; carboxyanhydrase; carbonic anhydrase A; carbonate hydro-lyase; carbonate hydro-lyase (carbon-dioxide-forming)	0.0132701	0.0061979	0.0128459	0.00806631	0.450924	0.000424119
5.3.99.10	thiazole tautomerase; tenI (gene name)	0.0127764	0.00889623	0.0122664	0.00844707	0.451067	0.000509978
3.6.4.6	vesicle-fusing ATPase	0.0112606	0.0182846	0.0101932	0.0181923	0.451287	0.00106739
1.14.14.5	alkanesulfonate monooxygenase; SsuD; sulfate starvation-induced protein 6; alkanesulfonate,reduced-FMN:oxygen oxidoreductase	0.00517198	0.00496355	0.0048642	0.00567792	0.451957	0.000307779
1.1.1.408	4-phospho-D-threonate 3-dehydrogenase; pdxA2 (gene name) (ambiguous)	0.0168066	0.00853064	0.0161631	0.0132799	0.452005	0.000643489
1.1.1.409	4-phospho-D-erythronate 3-dehydrogenase; pdxA2 (gene name) (ambiguous)	0.0168066	0.00853064	0.0161631	0.0132799	0.452005	0.000643489
4.1.99.19	2-iminoacetate synthase; thiH (gene name)	0.0909843	0.0368118	0.0892173	0.0229236	0.452031	0.00176703
3.1.6.14	N-acetylglucosamine-6-sulfatase; chondroitinsulfatase; O,N-disulfate O-sulfohydrolase; acetylglucosamine 6-sulfatase; N-acetylglucosamine 6-sulfate sulfatase; acetylglucosamine 6-sulfatase; 2-acetamido-2-deoxy-D-glucose 6-sulfate sulfatase	0.0066193	0.00881439	0.00608808	0.00961094	0.452046	0.000531217
4.1.1.37	uroporphyrinogen decarboxylase; uroporphyrinogen III decarboxylase; porphyrinogen carboxy-lyase; porphyrinogen decarboxylase; uroporphyrinogen-III carboxy-lyase	0.0317471	0.0169517	0.0309169	0.0113818	0.452137	0.000830133
2.5.1.129	flavin prenyltransferase; ubiX (gene name); PAD1 (gene name)	0.0134288	0.0107562	0.0127193	0.0140344	0.452762	0.000709473
1.1.1.264	L-idonate 5-dehydrogenase	0.00347829	0.00374112	0.00323373	0.00490139	0.453302	0.000244556
6.3.4.13	phosphoribosylamine---glycine ligase; phosphoribosylglycinamide synthetase; glycinamide ribonucleotide synthetase; phosphoribosylglycineamide synthetase; glycineamide ribonucleotide synthetase; 2-amino-N-ribosylacetamide 5'-phosphate kinosynthase; 5'-phosphoribosylglycinamide synthetase; GAR	0.232172	0.0401361	0.229687	0.0496108	0.454132	0.00248578
2.7.6.3	2-amino-4-hydroxy-6-hydroxymethyldihydropteridine diphosphokinase; 2-amino-4-hydroxy-6-hydroxymethyldihydropteridine pyrophosphokinase; H2-pteridine-CH2OH pyrophosphokinase; 7,8-dihydroxymethylpterin-pyrophosphokinase; HPPK; 7,8-dihydro-6-hydroxymethylpterin pyrophosphokinase; hydroxymethyldihydropteridine pyrophosphokinase; ATP:2-amino-4-hydroxy-6-hydroxymethyl-7,8-dihydropteridine 6'-diphosphot…	0.138026	0.0368469	0.136284	0.0265354	0.454817	0.00174223
2.4.2.52	triphosphoribosyl-dephospho-CoA synthase; 2'-(5''-triphosphoribosyl)-3-dephospho-CoA synthase; ATP:dephospho-CoA 5-triphosphoribosyl transferase; CitG; ATP:dephospho-CoA 5'-triphosphoribosyl transferase; MdcB; ATP:3-dephospho-CoA 5''-triphosphoribosyltransferase; MadG	0.00918807	0.00881469	0.00870852	0.00923082	0.455752	0.000479545
5.1.1.20	L-Ala-D/L-Glu epimerase; YkfB; YcjG; AEE; AE epimerase	0.0190692	0.00860552	0.0183525	0.0173492	0.456414	0.000716688
1.8.7.1	assimilatory sulfite reductase (ferredoxin); ferredoxin-sulfite reductase; SIR (gene name); sulfite reductase (ferredoxin)	0.0069343	0.00587537	0.00656027	0.00879609	0.458347	0.000374022
3.1.3.7	3'(2'),5'-bisphosphate nucleotidase; phosphoadenylate 3'-nucleotidase; 3'-phosphoadenylylsulfate 3'-phosphatase; 3'(2'),5'-bisphosphonucleoside 3'(2')-phosphohydrolase	0.120455	0.0321996	0.118754	0.0368863	0.459079	0.00170077
5.3.1.14	L-rhamnose isomerase; rhamnose isomerase; L-rhamnose ketol-isomerase	0.037769	0.0195461	0.0367127	0.0234187	0.459205	0.00105629
1.2.1.11	aspartate-semialdehyde dehydrogenase; aspartate semialdehyde dehydrogenase; aspartic semialdehyde dehydrogenase; L-aspartate-beta-semialdehyde:NADP+ oxidoreductase (phosphorylating); aspartic beta-semialdehyde dehydrogenase; ASA dehydrogenase	0.0736548	0.0193424	0.0727195	0.0190313	0.459392	0.000935313
2.7.1.17	xylulokinase; xylulokinase (phosphorylating); D-xylulokinase	0.117741	0.0526415	0.115385	0.0442277	0.459636	0.00235557
4.1.3.36	1,4-dihydroxy-2-naphthoyl-CoA synthase; naphthoate synthase; 1,4-dihydroxy-2-naphthoate synthase; dihydroxynaphthoate synthase; o-succinylbenzoyl-CoA 1,4-dihydroxy-2-naphthoate-lyase (cyclizing); MenB; o-succinylbenzoyl-CoA dehydratase (cyclizing)	0.00914643	0.00718301	0.00876608	0.0087286	0.460356	0.000380355
1.4.1.21	aspartate dehydrogenase; NAD-dependent aspartate dehydrogenase; NADH2-dependent aspartate dehydrogenase; NADP+-dependent aspartate dehydrogenase	0.0035411	0.00329016	0.00339025	0.00316751	0.461082	0.000150845
3.4.17.11	glutamate carboxypeptidase; carboxypeptidase G; carboxypeptidase G1; carboxypeptidase G2; glutamyl carboxypeptidase; N-pteroyl-L-glutamate hydrolase	0.00874398	0.00775882	0.00840245	0.00708902	0.461707	0.000341535
5.1.3.6	UDP-glucuronate 4-epimerase; uridine diphospho-D-galacturonic acid; UDP glucuronic epimerase; uridine diphosphoglucuronic epimerase; UDP-galacturonate 4-epimerase; uridine diphosphoglucuronate epimerase; UDP-D-galacturonic acid 4-epimerase	0.0383525	0.0347542	0.0371286	0.0185923	0.463407	0.00122382
2.4.2.10	orotate phosphoribosyltransferase; orotidylic acid phosphorylase; orotidine-5'-phosphate pyrophosphorylase; OPRTase; orotate phosphoribosyl pyrophosphate transferase; orotic acid phosphoribosyltransferase; orotidine 5'-monophosphate pyrophosphorylase; orotidine monophosphate pyrophosphorylase; orotidine phosphoribosyltransferase; orotidylate phosphoribosyltransferase; orotidylate pyrophosphorylas…	0.0876026	0.0301453	0.0862989	0.0298975	0.463812	0.00130365
2.7.7.87	L-threonylcarbamoyladenylate synthase; yrdC (gene name); Sua5; ywlC (gene name); ATP:L-threonyl,bicarbonate adenylyltransferase	0.100832	0.0182367	0.0996524	0.0344425	0.464336	0.00117929
2.7.1.16	ribulokinase; ribulokinase (phosphorylating); L-ribulokinase	0.0111602	0.00694627	0.010858	0.00764107	0.465507	0.000302183
1.12.1.3	hydrogen dehydrogenase (NADP+); NADP+-linked hydrogenase; NADP+-reducing hydrogenase; hydrogenase (ambiguous); hydrogenase I (ambiguous)	0.224559	0.106628	0.220753	0.0747225	0.465541	0.00380635
2.1.1.342	anaerobilin synthase; chuW (gene name)	0.00859437	0.0137546	0.00814079	0.0072051	0.465567	0.000453587
6.3.3.1	phosphoribosylformylglycinamidine cyclo-ligase; phosphoribosylaminoimidazole synthetase; AIR synthetase; 5'-aminoimidazole ribonucleotide synthetase; 2-(formamido)-1-N-(5-phosphoribosyl)acetamidine cyclo-ligase (ADP-forming)	0.0674421	0.0161915	0.0667217	0.0186658	0.465635	0.000720393
1.7.7.1	ferredoxin---nitrite reductase	0.00736884	0.00634935	0.00703	0.00983536	0.465883	0.000338834
5.1.3.3	aldose 1-epimerase; mutarotase; aldose mutarotase; galactose mutarotase; galactose 1-epimerase; D-galactose 1-epimerase	0.101412	0.0270972	0.0999322	0.0465005	0.467595	0.00147933
3.6.3.34	Transferred to 7.2.2.16 and 7.2.2.17 and 7.2.2.18	0.118959	0.0313086	0.117908	0.0220011	0.467624	0.00105088
2.4.2.29	tRNA-guanosine34 transglycosylase; guanine insertion enzyme (ambiguous); tRNA transglycosylase (ambiguous); Q-insertase (ambiguous); queuine34 transfer ribonucleate ribosyltransferase; transfer ribonucleate glycosyltransferase (ambiguous); tRNA guanine34 transglycosidase; queuine tRNA-ribosyltransferase (ambiguous); TGT; [tRNA]-guanine34:queuine tRNA-D-ribosyltransferase; transfer ribonucleic aci…	0.116676	0.0198739	0.115789	0.0256327	0.46777	0.000886701
1.1.1.57	fructuronate reductase; mannonate oxidoreductase; mannonic dehydrogenase; D-mannonate dehydrogenase; D-mannonate:NAD+ oxidoreductase	0.0396509	0.0183037	0.0388607	0.0224983	0.467879	0.000790214
5.1.1.4	proline racemase	0.00230399	0.00233128	0.0021903	0.00355354	0.468463	0.000113685
2.7.1.197	protein-Npi-phosphohistidine---D-mannitol phosphotransferase; mtlA (gene name); D-mannitol PTS permease; EIIMtl	0.011777	0.0144965	0.0111593	0.0180158	0.468505	0.000617722
3.5.1.108	UDP-3-O-acyl-N-acetylglucosamine deacetylase; LpxC protein; LpxC enzyme; LpxC deacetylase; deacetylase LpxC; UDP-3-O-acyl-GlcNAc deacetylase; UDP-3-O-((R)-3-hydroxymyristoyl)-N-acetylglucosamine deacetylase; UDP-(3-O-acyl)-N-acetylglucosamine deacetylase; UDP-3-O-(R-3-hydroxymyristoyl)-N-acetylglucosamine deacetylase; UDP-(3-O-(R-3-hydroxymyristoyl))-N-acetylglucosamine deacetylase; UDP-3-O-[(3R)…	0.0632323	0.0325049	0.0622812	0.0173653	0.469573	0.000951022
2.7.7.24	glucose-1-phosphate thymidylyltransferase; glucose 1-phosphate thymidylyltransferase; dTDP-glucose synthase; dTDP-glucose pyrophosphorylase; thymidine diphosphoglucose pyrophosphorylase; thymidine diphosphate glucose pyrophosphorylase; TDP-glucose pyrophosphorylase	0.140098	0.0468273	0.1387	0.0320205	0.470937	0.00139817
3.1.3.2	acid phosphatase; acid phosphomonoesterase; phosphomonoesterase; glycerophosphatase; acid monophosphatase; acid phosphohydrolase; acid phosphomonoester hydrolase; uteroferrin; acid nucleoside diphosphate phosphatase; orthophosphoric-monoester phosphohydrolase (acid optimum)	0.0247565	0.0224532	0.0240896	0.0159891	0.471468	0.000666936
2.7.7.73	sulfur carrier protein ThiS adenylyltransferase; thiF (gene name)	0.0335875	0.0210287	0.0329163	0.0193248	0.472285	0.000671178
2.4.1.227	undecaprenyldiphospho-muramoylpentapeptide beta-N-acetylglucosaminyltransferase; MurG transferase; UDP-N-D-glucosamine:N-acetyl-alpha-D-muramyl(oyl-L-Ala-gamma-D-Glu-L-Lys-D-Ala-D-Ala)-diphosphoundecaprenol beta-1,4-N-acetylglucosaminlytransferase; UDP-N-acetyl-D-glucosamine:N-acetyl-alpha-D-muramyl(oyl-L-Ala-gamma-D-Glu-L-Lys-D-Ala-D-Ala)-diphosphoundecaprenol 4-beta-N-acetylglucosaminlytransfer…	0.108818	0.0237454	0.107817	0.035631	0.47242	0.00100138
2.4.99.18	dolichyl-diphosphooligosaccharide---protein glycotransferase; dolichyldiphosphooligosaccharide-protein glycosyltransferase; asparagine N-glycosyltransferase; dolichyldiphosphooligosaccharide-protein oligosaccharyltransferase; dolichylpyrophosphodiacetylchitobiose-protein glycosyltransferase; oligomannosyltransferase; oligosaccharide transferase; dolichyldiphosphoryloligosaccharide-protein oligosa…	0.0127133	0.0150745	0.012133	0.0197225	0.472429	0.000580345
1.3.7.8	benzoyl-CoA reductase; benzoyl-CoA reductase (dearomatizing)	0.00557757	0.00330701	0.00537893	0.00796573	0.472838	0.000198645
4.2.3.4	3-dehydroquinate synthase; 5-dehydroquinate synthase; 5-dehydroquinic acid synthetase; dehydroquinate synthase; 3-dehydroquinate synthetase; 3-deoxy-arabino-heptulosonate-7-phosphate phosphate-lyase (cyclizing); 3-deoxy-arabino-heptulonate-7-phosphate phosphate-lyase (cyclizing); 3-deoxy-arabino-heptulonate-7-phosphate phosphate-lyase (cyclizing; 3-dehydroquinate-forming)	0.128861	0.0147648	0.128108	0.0294455	0.473039	0.000753026
4.1.1.21	phosphoribosylaminoimidazole carboxylase; 5-phosphoribosyl-5-aminoimidazole carboxylase; 5-amino-1-ribosylimidazole 5-phosphate carboxylase; AIR carboxylase; 1-(5-phosphoribosyl)-5-amino-4-imidazolecarboxylate carboxy-lyase; ADE2; class II PurE; 5-amino-1-(5-phospho-D-ribosyl)imidazole-4-carboxylate carboxy-lyase	0.017545	0.00763145	0.0173434	0.00447164	0.47312	0.000201598
6.3.1.5	NAD+ synthase; NAD synthetase; NAD synthase; nicotinamide adenine dinucleotide synthetase; diphosphopyridine nucleotide synthetase	0.0331584	0.0114821	0.0328018	0.0111644	0.473735	0.000356653
3.6.3.7	Transferred to 7.2.2.3	0.0344847	0.0203244	0.0339669	0.014606	0.475597	0.000517814
2.1.1.98	diphthine synthase; S-adenosyl-L-methionine:elongation factor 2 methyltransferase (ambiguous); diphthine methyltransferase (ambiguous); S-adenosyl-L-methionine:2-(3-carboxy-3-aminopropyl)-L-histidine-[translation elongation factor 2] methyltransferase; Dph5 (ambiguous)	0.00147707	0.00178868	0.00142585	0.00201197	0.477555	5.12227e-05
2.1.1.258	5-methyltetrahydrofolate:corrinoid/iron-sulfur protein Co-methyltransferase; acsE (gene name)	0.00558422	0.00650354	0.00539522	0.00755408	0.477633	0.000189001
3.2.1.139	alpha-glucuronidase; alpha-glucosiduronase	0.0152177	0.0161213	0.014769	0.0185976	0.478493	0.000448707
1.12.98.1	coenzyme F420 hydrogenase; 8-hydroxy-5-deazaflavin-reducing hydrogenase; F420-reducing hydrogenase; coenzyme F420-dependent hydrogenase	0.150063	0.081788	0.14837	0.0527655	0.479478	0.00169306
3.5.4.12	dCMP deaminase; deoxycytidylate deaminase; deoxy-CMP-deaminase; deoxycytidylate aminohydrolase; deoxycytidine monophosphate deaminase; deoxycytidine-5'-phosphate deaminase; deoxycytidine-5'-monophosphate aminohydrolase	0.0600045	0.0194441	0.0594892	0.0228722	0.479748	0.00051533
6.1.1.12	aspartate---tRNA ligase; aspartyl-tRNA synthetase; aspartyl ribonucleic synthetase; aspartyl-transfer RNA synthetase; aspartic acid translase; aspartyl-transfer ribonucleic acid synthetase; aspartyl ribonucleate synthetase	0.267302	0.098998	0.264755	0.113157	0.480018	0.00254642
1.1.5.3	glycerol-3-phosphate dehydrogenase; alpha-glycerophosphate dehydrogenase; alpha-glycerophosphate dehydrogenase (acceptor); anaerobic glycerol-3-phosphate dehydrogenase; DL-glycerol 3-phosphate oxidase (misleading); FAD-dependent glycerol-3-phosphate dehydrogenase; FAD-dependent sn-glycerol-3-phosphate dehydrogenase; FAD-GPDH; FAD-linked glycerol 3-phosphate dehydrogenase; FAD-linked L-glycerol-3-…	0.0827423	0.0462492	0.0815821	0.0518254	0.480293	0.00116023
3.1.21.1	deoxyribonuclease I; pancreatic DNase; DNase; thymonuclease, dornase; dornava; dornavac; pancreatic deoxyribonuclease; pancreatic dornase; deoxyribonuclease (pancreatic); pancreatic DNase; DNAase; deoxyribonucleic phosphatase; DNase I; alkaline deoxyribonuclease; alkaline DNase; endodeoxyribonuclease I; DNA depolymerase; Escherichia coli endonuclease I; deoxyribonuclease A; DNA endonuclease; DNA …	0.00434976	0.005071	0.0042682	0.00257523	0.48308	8.15578e-05
1.7.99.1	hydroxylamine reductase; hydroxylamine (acceptor) reductase; ammonia:(acceptor) oxidoreductase	0.0518249	0.027147	0.0513077	0.0279698	0.484343	0.000517197
4.2.99.20	2-succinyl-6-hydroxy-2,4-cyclohexadiene-1-carboxylate synthase; 2-succinyl-6-hydroxy-2,4-cyclohexadiene-1-carboxylic acid synthase; 6-hydroxy-2-succinylcyclohexa-2,4-diene-1-carboxylate synthase; SHCHC synthase; MenH; YfbB	0.00501086	0.00468341	0.00493523	0.00340943	0.484596	7.56233e-05
3.1.3.23	sugar-phosphatase	0.00642492	0.00774896	0.00631348	0.00394601	0.484879	0.000111433
2.7.7.61	citrate lyase holo-[acyl-carrier protein] synthase; 2'-(5''-phosphoribosyl)-3'-dephospho-CoA transferase; 2'-(5''-triphosphoribosyl)-3'-dephospho-CoA:apo-citrate lyase; CitX; holo-ACP synthase (ambiguous); 2'-(5''-triphosphoribosyl)-3'-dephospho-CoA:apo-citrate lyase adenylyltransferase; 2'-(5''-triphosphoribosyl)-3'-dephospho-CoA:apo-citrate lyase 2'-(5''-triphosphoribosyl)-3'-dephospho-CoA tran…	0.00888556	0.00900308	0.00874373	0.00922238	0.487014	0.000141828
2.1.1.80	protein-glutamate O-methyltransferase; methyl-accepting chemotaxis protein O-methyltransferase; S-adenosylmethionine-glutamyl methyltransferase; methyl-accepting chemotaxis protein methyltransferase II; S-adenosylmethionine:protein-carboxyl O-methyltransferase; protein methylase II; MCP methyltransferase I; MCP methyltransferase II; protein O-methyltransferase; protein(aspartate)methyltransferase…	0.12558	0.0576748	0.124694	0.0570086	0.487106	0.000886021
1.1.1.60	2-hydroxy-3-oxopropionate reductase; tartronate semialdehyde reductase; (R)-glycerate:NAD(P)+ oxidoreductase	0.0141341	0.00869255	0.0140104	0.00770767	0.487441	0.000123638
4.2.1.6	galactonate dehydratase; D-galactonate dehydrase; D-galactonate dehydratase; D-galactonate hydro-lyase	0.0105302	0.0153194	0.0103329	0.0124416	0.488202	0.000197301
4.2.1.33	3-isopropylmalate dehydratase; (2R,3S)-3-isopropylmalate hydro-lyase; beta-isopropylmalate dehydratase; isopropylmalate isomerase; alpha-isopropylmalate isomerase; 3-isopropylmalate hydro-lyase	0.0953457	0.0347272	0.0948956	0.0286912	0.488209	0.000450079
4.2.1.35	(R)-2-methylmalate dehydratase; citraconate hydratase; citraconase; citramalate hydro-lyase; (-)-citramalate hydro-lyase; (R)-2-methylmalate hydro-lyase	0.0953457	0.0347272	0.0948956	0.0286912	0.488209	0.000450079
2.4.2.53	undecaprenyl-phosphate 4-deoxy-4-formamido-L-arabinose transferase; undecaprenyl-phosphate Ara4FN transferase; Ara4FN transferase; polymyxin resistance protein PmrF; UDP-4-amino-4-deoxy-alpha-L-arabinose:ditrans,polycis-undecaprenyl phosphate 4-amino-4-deoxy-alpha-L-arabinosyltransferase	0.0152908	0.00846453	0.0151623	0.0104554	0.488727	0.000128496
2.1.1.173	23S rRNA (guanine2445-N2)-methyltransferase; ycbY (gene name); rlmL (gene name)	0.0560389	0.0255899	0.0557071	0.0283551	0.48975	0.00033173
2.1.1.264	23S rRNA (guanine2069-N7)-methyltransferase; rlmK (gene name); 23S rRNA m7G2069 methyltransferase	0.0560389	0.0255899	0.0557071	0.0283551	0.48975	0.00033173
2.7.8.24	phosphatidylcholine synthase; CDP-diglyceride-choline O-phosphatidyltransferase	0.00162309	0.00237114	0.00159914	0.00193707	0.490765	2.3959e-05
1.4.1.1	alanine dehydrogenase; AlaDH; L-alanine dehydrogenase; NAD+-linked alanine dehydrogenase; alpha-alanine dehydrogenase; NAD+-dependent alanine dehydrogenase; alanine oxidoreductase; NADH-dependent alanine dehydrogenase	0.0245872	0.0134437	0.0244567	0.0105311	0.490982	0.000130493
2.6.1.44	alanine---glyoxylate transaminase; AGT; alanine-glyoxylate aminotransferase; alanine-glyoxylic aminotransferase; L-alanine-glycine transaminase	0.00254685	0.00309035	0.00251692	0.002522	0.491146	2.99248e-05
2.6.1.45	serine---glyoxylate transaminase	0.00254685	0.00309035	0.00251692	0.002522	0.491146	2.99248e-05
2.6.1.51	serine---pyruvate transaminase; SPT; hydroxypyruvate:L-alanine transaminase	0.00254685	0.00309035	0.00251692	0.002522	0.491146	2.99248e-05
3.1.11.2	exodeoxyribonuclease III; Escherichia coli exonuclease III; E. coli exonuclease III; endoribonuclease III	0.0646412	0.0223637	0.0645177	0.0161592	0.494716	0.000123532
1.18.1.1	rubredoxin---NAD+ reductase; rubredoxin reductase; rubredoxin-nicotinamide adenine dinucleotide reductase; dihydronicotinamide adenine dinucleotide-rubredoxin reductase; reduced nicotinamide adenine dinucleotide-rubredoxin reductase; NADH-rubredoxin reductase; rubredoxin-NAD reductase; NADH: rubredoxin oxidoreductase; DPNH-rubredoxin reductase; NADH-rubredoxin oxidoreductase	0.00232838	0.00169459	0.00231621	0.0023501	0.495044	1.21651e-05
3.2.1.184	UDP-N,N'-diacetylbacillosamine 2-epimerase (hydrolysing); UDP-Bac2Ac4Ac 2-epimerase; NeuC	0.0052475	0.0078448	0.00522089	0.00547196	0.496717	2.66066e-05
2.7.1.184	sulfofructose kinase; yihV (gene name)	0.00317041	0.00330617	0.00316644	0.00369388	0.499054	3.97401e-06
2.7.2.2	carbamate kinase; CKase; carbamoyl phosphokinase; carbamyl phosphokinase	0.0213877	0.0122219	0.0213826	0.0063198	0.499566	5.05931e-06
3.4.11.21	aspartyl aminopeptidase	0.0270238	0.0128065	0.0270615	0.0136987	0.502374	-3.77119e-05
3.4.25.2	HslU---HslV peptidase; HslUV; HslV-HslU; HslV peptidase; ATP-dependent HslV-HslU proteinase; caseinolytic protease X; caseinolytic proteinase X; ClpXP ATP-dependent protease; ClpXP protease; ClpXP serine proteinase; Escherichia coli ClpXP serine proteinase; HslUV protease; HslUV proteinase; HslVU protease; HslVU proteinase; protease HslVU; proteinase HslUV	0.0103584	0.00736088	0.0103997	0.00737649	0.504678	-4.1304e-05
1.10.3.14	Transferred to 7.1.1.7	0.0780595	0.0530051	0.0784089	0.050177	0.505651	-0.000349426
2.5.1.3	thiamine phosphate synthase; thiamine phosphate pyrophosphorylase; thiamine monophosphate pyrophosphorylase; TMP-PPase; thiamine-phosphate diphosphorylase; thiE (gene name); TH1 (gene name); THI6 (gene name); 2-methyl-4-amino-5-hydroxymethylpyrimidine-diphosphate:4-methyl-5-(2-phosphoethyl)thiazole 2-methyl-4-aminopyrimidine-5-methenyltransferase; 4-amino-2-methyl-5-diphosphomethylpyrimidine:2-[(…	0.065383	0.03	0.0656192	0.0224978	0.507433	-0.000236153
3.1.1.83	monoterpene epsilon-lactone hydrolase; MLH	0.0205112	0.0147808	0.0206167	0.00786428	0.507435	-0.000105464
3.4.21.53	endopeptidase La; ATP-dependent serine proteinase; lon proteinase; protease La; proteinase La; ATP-dependent lon proteinase; ATP-dependent protease La; Escherichia coli proteinase La; Escherichia coli serine proteinase La; gene lon protease; gene lon proteins; PIM1 protease; PIM1 proteinase; serine protease La	0.287061	0.0699579	0.287798	0.0686555	0.508873	-0.000736928
3.5.3.1	arginase; arginine amidinase; canavanase; L-arginase; arginine transamidinase	0.0182684	0.0133323	0.0184161	0.0131781	0.509301	-0.000147729
3.1.13.3	oligonucleotidase; oligoribonuclease	0.104652	0.0360011	0.105044	0.0326397	0.509524	-0.000392162
2.7.10.2	non-specific protein-tyrosine kinase; ABL; ABL1; ABL2; ABLL; ACK1; ACK2; AGMX1; ARG; ATK; ATP:protein-tyrosine O-phosphotransferase (ambiguous); BLK; Bmk; BMX; BRK; Bruton's tyrosine kinase; Bsk; BTK; BTKL; CAKb; Cdgip; CHK; CSK; CTK; CYL; cytoplasmic protein tyrosine kinase; EMT; ETK; Fadk; FAK; FAK2; FER; Fert1/2; FES; FGR; focal adhesion kinase; FPS; FRK; FYN; HCK; HCTK; HYL; IMD1; ITK; IYK; J…	0.00206444	0.00266811	0.00209349	0.00190945	0.510448	-2.9047e-05
2.5.1.7	UDP-N-acetylglucosamine 1-carboxyvinyltransferase; MurA transferase; UDP-N-acetylglucosamine 1-carboxyvinyl-transferase; UDP-N-acetylglucosamine enoylpyruvyltransferase; enoylpyruvate transferase; phosphoenolpyruvate-UDP-acetylglucosamine-3-enolpyruvyltransferase; phosphoenolpyruvate:UDP-2-acetamido-2-deoxy-D-glucose 2-enoyl-1-carboxyethyltransferase; phosphoenolpyruvate:uridine diphosphate N-ace…	0.151555	0.0456559	0.152222	0.0544625	0.511076	-0.00066696
2.1.1.207	tRNA (cytidine34-2'-O)-methyltransferase; yibK (gene name); methyltransferase yibK; TrmL; tRNA methyltransferase L; tRNA (cytidine34/5-carboxymethylaminomethyluridine34-2'-O)-methyltransferase	0.0256412	0.0131289	0.0258135	0.0121332	0.511378	-0.000172357
3.1.12.1	5' to 3' exodeoxyribonuclease (nucleoside 3'-phosphate-forming); Cas4; 5' to 3' single stranded DNA exonuclease	0.0452875	0.0248097	0.045652	0.027111	0.511707	-0.000364551
4.2.1.160	2,5-diamino-6-(5-phospho-D-ribosylamino)pyrimidin-4(3H)-one isomerase/dehydratase	0.0102862	0.00732207	0.0104033	0.00811859	0.512637	-0.000117075
3.7.1.12	cobalt-precorrin 5A hydrolase; CbiG	0.0625086	0.0276786	0.0630777	0.0371232	0.514504	-0.000569142
2.1.1.187	23S rRNA (guanine745-N1)-methyltransferase; Rlma(I); Rlma1; 23S rRNA m1G745 methyltransferase; YebH; RlmAI methyltransferase; ribosomal RNA(m1G)-methylase (ambiguous); rRNA(m1G)methylase (ambiguous); RrmA (ambiguous); 23S rRNA:m1G745 methyltransferase	0.0140034	0.00694578	0.0141359	0.00670543	0.516189	-0.000132452
2.4.1.109	dolichyl-phosphate-mannose---protein mannosyltransferase; dolichol phosphomannose-protein mannosyltransferase; protein O-D-mannosyltransferase; dolichyl-phosphate-D-mannose:protein O-D-mannosyltransferase; dolichyl-phosphate-mannose-protein mannosyltransferase; dolichyl-D-mannosyl-phosphate:protein O-D-mannosyltransferase	0.0415644	0.0446904	0.0422824	0.0240881	0.516687	-0.00071798
1.1.1.328	nicotine blue oxidoreductase; nboR (gene name)	0.00862468	0.00583843	0.00875764	0.00712155	0.517036	-0.000132962
2.7.7.74	1L-myo-inositol 1-phosphate cytidylyltransferase; CTP:inositol-1-phosphate cytidylyltransferase (bifunctional CTP:inositol-1-phosphate cytidylyltransferase/CDP-inositol:inositol-1-phosphate transferase (IPCT/DIPPS)); IPCT (bifunctional CTP:inositol-1-phosphate cytidylyltransferase/CDP-inositol:inositol-1-phosphate transferase (IPCT/DIPPS)); L-myo-inositol-1-phosphate cytidylyltransferase	0.00961911	0.010339	0.00980903	0.00775513	0.517339	-0.000189918
6.3.4.5	argininosuccinate synthase; citrulline---aspartate ligase; argininosuccinate synthetase; arginine succinate synthetase; argininosuccinic acid synthetase; arginosuccinate synthetase	0.0635399	0.0171537	0.0639593	0.0213885	0.51805	-0.000419422
3.6.1.66	XTP/dITP diphosphatase; hypoxanthine/xanthine dNTP pyrophosphatase; rdgB (gene name)	0.117669	0.0309186	0.118417	0.0286876	0.52092	-0.000747904
6.3.2.3	glutathione synthase; glutathione synthetase; GSH synthetase	0.00434097	0.00369373	0.00450081	0.00711702	0.523514	-0.000159839
3.2.1.187	(Ara-f)3-Hyp beta-L-arabinobiosidase; hypBA2 (gene name); beta-L-arabinobiosidase	0.0979311	0.0978161	0.101691	0.151135	0.524635	-0.00375999
1.1.98.6	ribonucleoside-triphosphate reductase (formate); nrdD (gene name); class III ribonucleoside-triphosphate reductase; anaerobic ribonucleotide reductase; anaerobic ribonucleoside-triphosphate reductase	0.38747	0.134414	0.391844	0.137878	0.526786	-0.00437332
2.4.2.28	S-methyl-5'-thioadenosine phosphorylase; 5'-deoxy-5'-methylthioadenosine phosphorylase; MTA phosphorylase; MeSAdo phosphorylase; MeSAdo/Ado phosphorylase; methylthioadenosine phosphorylase; methylthioadenosine nucleoside phosphorylase; 5'-methylthioadenosine:phosphate methylthio-D-ribosyl-transferase; S-methyl-5-thioadenosine phosphorylase; S-methyl-5-thioadenosine:phosphate S-methyl-5-thio-alpha…	0.0294888	0.014543	0.0299528	0.0135595	0.527521	-0.000464012
2.7.1.89	thiamine kinase; thiamin kinase (phosphorylating); thiamin phosphokinase; ATP:thiamin phosphotransferase; thiamin kinase	0.0230956	0.0144744	0.0235552	0.0124846	0.528353	-0.000459585
4.1.2.22	fructose-6-phosphate phosphoketolase; D-fructose-6-phosphate D-erythrose-4-phosphate-lyase (phosphate-acetylating)	0.0296909	0.0222962	0.0307789	0.038509	0.528832	-0.00108798
4.1.2.9	phosphoketolase; D-xylulose-5-phosphate D-glyceraldehyde-3-phosphate-lyase (phosphate-acetylating)	0.0296909	0.0222962	0.0307789	0.038509	0.528832	-0.00108798
2.7.7.82	CMP-N,N'-diacetyllegionaminic acid synthase; CMP-N,N'-diacetyllegionaminic acid synthetase; neuA (gene name); legF (gene name)	0.0094936	0.011133	0.00983224	0.00701374	0.530345	-0.000338636
2.7.4.25	(d)CMP kinase; prokaryotic cytidylate kinase; deoxycytidylate kinase; dCMP kinase; deoxycytidine monophosphokinase	0.195494	0.032329	0.196651	0.0305584	0.530668	-0.00115711
2.7.8.40	UDP-N-acetylgalactosamine-undecaprenyl-phosphate N-acetylgalactosaminephosphotransferase; WecP; UDP-GalNAc:polyprenol-P GalNAc-1-P transferase; UDP-GalNAc:undecaprenyl-phosphate GalNAc-1-phosphate transferase	0.0108277	0.00840436	0.0112252	0.0122769	0.531495	-0.000397441
4.1.99.17	phosphomethylpyrimidine synthase; thiC (gene name)	0.0708115	0.0251943	0.0718898	0.0305135	0.532125	-0.00107826
2.6.1.62	adenosylmethionine---8-amino-7-oxononanoate transaminase; 7,8-diaminonanoate transaminase; 7,8-diaminononanoate transaminase; DAPA transaminase (ambiguous); 7,8-diaminopelargonic acid aminotransferase; DAPA aminotransferase (ambiguous); 7-keto-8-aminopelargonic acid; diaminopelargonate synthase; 7-keto-8-aminopelargonic acid aminotransferase	0.0764198	0.0312397	0.077558	0.0265144	0.532746	-0.00113814
2.8.3.18	succinyl-CoA:acetate CoA-transferase; aarC (gene name); SCACT	0.0401961	0.0237383	0.0410923	0.0175381	0.53579	-0.000896243
1.2.1.16	succinate-semialdehyde dehydrogenase [NAD(P)+]; succinate semialdehyde dehydrogenase (nicotinamide adenine dinucleotide (phosphate)); succinate-semialdehyde dehydrogenase [NAD(P)]	0.0190688	0.0178561	0.0200905	0.0278263	0.53642	-0.00102173
1.2.1.20	glutarate-semialdehyde dehydrogenase; glutarate semialdehyde dehydrogenase	0.0190688	0.0178561	0.0200905	0.0278263	0.53642	-0.00102173
1.2.1.79	succinate-semialdehyde dehydrogenase (NADP+); succinic semialdehyde dehydrogenase (NADP+); succinyl semialdehyde dehydrogenase (NADP+); succinate semialdehyde:NADP+ oxidoreductase; NADP-dependent succinate-semialdehyde dehydrogenase; GabD	0.0190688	0.0178561	0.0200905	0.0278263	0.53642	-0.00102173
2.4.1.230	kojibiose phosphorylase	0.0161059	0.0267118	0.0170323	0.0135205	0.536468	-0.000926403
2.4.2.21	nicotinate-nucleotide---dimethylbenzimidazole phosphoribosyltransferase; nicotinate mononucleotide-dimethylbenzimidazole phosphoribosyltransferase; nicotinate ribonucleotide:benzimidazole (adenine) phosphoribosyltransferase; nicotinate-nucleotide:dimethylbenzimidazole phospho-D-ribosyltransferase; CobT; nicotinate mononucleotide (NaMN):5,6-dimethylbenzimidazole phosphoribosyltransferase	0.0288819	0.0152782	0.0295397	0.0138893	0.537543	-0.0006578
2.7.4.6	nucleoside-diphosphate kinase; nucleoside 5'-diphosphate kinase; nucleoside diphosphate (UDP) kinase; nucleoside diphosphokinase; nucleotide phosphate kinase; UDP kinase; uridine diphosphate kinase	0.00874528	0.00289322	0.00896187	0.00592543	0.538704	-0.000216593
2.6.1.2	alanine transaminase; glutamic-pyruvic transaminase; glutamic-alanine transaminase; GPT (ambiguous); beta-alanine aminotransferase; alanine aminotransferase; alanine-alpha-ketoglutarate aminotransferase; alanine-pyruvate aminotransferase; ALT; glutamic acid-pyruvic acid transaminase; glutamic-pyruvic aminotransferase; L-alanine aminotransferase; L-alanine transaminase; L-alanine-alpha-ketoglutara…	0.0116355	0.00985584	0.0120832	0.00872474	0.540071	-0.000447686
3.2.1.180	unsaturated chondroitin disaccharide hydrolase; UGL (ambiguous); unsaturated glucuronyl hydrolase (ambiguous)	0.0157871	0.0120112	0.0165023	0.01687	0.540689	-0.000715243
2.7.1.71	shikimate kinase; shikimate kinase (phosphorylating); shikimate kinase II	0.133166	0.0174162	0.134343	0.0292196	0.540761	-0.00117692
3.2.1.58	glucan 1,3-beta-glucosidase; exo-1,3-beta-glucosidase; beta-1,3-glucan exo-hydrolase; exo (1->3)-glucanohydrolase; 1,3-beta-glucan glucohydrolase	0.00276383	0.00463448	0.00301882	0.00548068	0.541849	-0.000254992
1.1.1.41	isocitrate dehydrogenase (NAD+); isocitric dehydrogenase; beta-ketoglutaric-isocitric carboxylase; isocitric acid dehydrogenase; NAD dependent isocitrate dehydrogenase; NAD isocitrate dehydrogenase; NAD-linked isocitrate dehydrogenase; NAD-specific isocitrate dehydrogenase; NAD isocitric dehydrogenase; isocitrate dehydrogenase (NAD); IDH (ambiguous); nicotinamide adenine dinucleotide isocitrate d…	0.0121194	0.0117152	0.0126071	0.00714782	0.541861	-0.000487683
5.4.3.8	glutamate-1-semialdehyde 2,1-aminomutase; glutamate-1-semialdehyde aminotransferase	0.0391617	0.0204406	0.0401634	0.019163	0.542111	-0.00100165
4.1.99.14	spore photoproduct lyase; SAM; SP lyase; SPL; SplB; SplG	0.00743326	0.00991006	0.00790525	0.00843656	0.542717	-0.000471992
5.4.99.18	5-(carboxyamino)imidazole ribonucleotide mutase; N5-CAIR mutase; PurE; N5-carboxyaminoimidazole ribonucleotide mutase; class I PurE	0.029369	0.00859792	0.0298328	0.00946296	0.542722	-0.000463741
2.3.1.203	UDP-N-acetylbacillosamine N-acetyltransferase; UDP-4-amino-4,6-dideoxy-N-acetyl-alpha-D-glucosamine N-acetyltransferase; pglD (gene name)	0.000997813	0.00164101	0.00108462	0.00173352	0.542832	-8.68032e-05
1.12.1.2	hydrogen dehydrogenase; H2:NAD+ oxidoreductase; NAD+-linked hydrogenase; bidirectional hydrogenase; hydrogenase	0.0123917	0.0120952	0.0130482	0.0131088	0.543352	-0.000656507
1.3.1.31	2-enoate reductase; enoate reductase	0.0401163	0.0341038	0.0415742	0.0195547	0.543678	-0.00145792
1.13.11.79	5,6-dimethylbenzimidazole synthase; BluB	0.00260058	0.00298682	0.00278729	0.00386156	0.545038	-0.000186711
1.1.1.26	glyoxylate reductase; NADH-glyoxylate reductase; glyoxylic acid reductase; NADH-dependent glyoxylate reductase	0.00606042	0.00407348	0.00626322	0.00334292	0.545318	-0.000202799
4.2.3.3	methylglyoxal synthase; methylglyoxal synthetase; glycerone-phosphate phospho-lyase	0.0199438	0.00945576	0.0204872	0.0100454	0.546384	-0.000543466
6.3.2.4	D-alanine---D-alanine ligase; MurE synthetase [ambiguous]; alanine:alanine ligase (ADP-forming); alanylalanine synthetase	0.233576	0.0288773	0.235993	0.0530916	0.547068	-0.00241614
4.1.2.29	5-dehydro-2-deoxyphosphogluconate aldolase; phospho-5-keto-2-deoxygluconate aldolase; 5-dehydro-2-deoxy-D-gluconate-6-phosphate malonate-semialdehyde-lyase	0.00893111	0.00610259	0.0092385	0.00467011	0.547095	-0.000307391
2.3.1.46	homoserine O-succinyltransferase; homoserine O-transsuccinylase; homoserine succinyltransferase	0.0526559	0.0171769	0.0536973	0.0191354	0.547679	-0.00104141
2.7.7.83	UDP-N-acetylgalactosamine diphosphorylase	0.0144838	0.0167898	0.015568	0.0194288	0.5497	-0.00108428
2.7.7.40	D-ribitol-5-phosphate cytidylyltransferase; CDP ribitol pyrophosphorylase; cytidine diphosphate ribitol pyrophosphorylase; ribitol 5-phosphate cytidylyltransferase; cytidine diphosphoribitol pyrophosphorylase	0.0158193	0.010458	0.0163165	0.0053638	0.549785	-0.000497148
6.3.4.4	adenylosuccinate synthase; IMP---aspartate ligase; adenylosuccinate synthetase; succinoadenylic kinosynthetase; succino-AMP synthetase	0.106358	0.0320197	0.108294	0.0321238	0.550241	-0.00193617
1.7.1.13	preQ1 synthase; YkvM; QueF; preQ0 reductase; preQ0 oxidoreductase; 7-cyano-7-deazaguanine reductase; queuine synthase (incorrect as queuine is not the product); queuine:NADP+ oxidoreductase (incorrect as queuine is not the product)	0.0126048	0.00715259	0.012999	0.00573371	0.55061	-0.000394215
2.6.1.33	dTDP-4-amino-4,6-dideoxy-D-glucose transaminase; thymidine diphospho-4-amino-4,6-dideoxyglucose aminotransferase; thymidine diphospho-4-amino-6-deoxyglucose aminotransferase; thymidine diphospho-4-keto-6-deoxy-D-glucose transaminase; thymidine diphospho-4-keto-6-deoxy-D-glucose-glutamic transaminase; TDP-4-keto-6-deoxy-D-glucose transaminase; VioA; dTDP-4-amino-4,6-dideoxy-D-glucose:2-oxoglutarat…	0.0302892	0.0278982	0.0320477	0.029822	0.550678	-0.00175849
2.7.9.3	selenide, water dikinase; selenophosphate synthase	0.0175417	0.0105105	0.0181428	0.00813276	0.553221	-0.000601171
2.7.2.4	aspartate kinase; aspartokinase; AK; beta-aspartokinase; aspartic kinase	0.156655	0.0396311	0.159095	0.0363427	0.553376	-0.00243957
3.6.1.17	bis(5'-nucleosyl)-tetraphosphatase (asymmetrical); bis(5'-guanosyl)-tetraphosphatase; bis(5'-adenosyl)-tetraphosphatase; diguanosinetetraphosphatase (asymmetrical); dinucleosidetetraphosphatase (asymmetrical); diadenosine P1,P4-tetraphosphatase; dinucleoside tetraphosphatase; 1-P,4-P-bis(5'-nucleosyl)-tetraphosphate nucleotidohydrolase	0.00382112	0.00441068	0.00407939	0.00357866	0.553496	-0.000258272
6.3.4.3	formate---tetrahydrofolate ligase; formyltetrahydrofolate synthetase; 10-formyltetrahydrofolate synthetase; tetrahydrofolic formylase; tetrahydrofolate formylase	0.100898	0.0361517	0.103386	0.0408102	0.553692	-0.00248825
2.1.1.13	methionine synthase; 5-methyltetrahydrofolate---homocysteine S-methyltransferase; 5-methyltetrahydrofolate---homocysteine transmethylase; N-methyltetrahydrofolate:L-homocysteine methyltransferase; N5-methyltetrahydrofolate methyltransferase; N5-methyltetrahydrofolate-homocysteine cobalamin methyltransferase; N5-methyltetrahydrofolic---homocysteine vitamin B12 transmethylase; B12 N5-methyltetrahyd…	0.181702	0.0791913	0.186247	0.0583977	0.554335	-0.00454481
2.7.1.130	tetraacyldisaccharide 4'-kinase; lipid-A 4'-kinase	0.0470804	0.0229259	0.0495595	0.0481537	0.554678	-0.00247907
1.6.5.5	NADPH:quinone reductase; NADPH2:quinone reductase	0.0135531	0.023679	0.0147513	0.0100046	0.554827	-0.00119815
4.1.1.19	arginine decarboxylase; SpeA; L-arginine carboxy-lyase	0.201853	0.0510697	0.204843	0.0385726	0.554964	-0.00299055
1.1.1.14	L-iditol 2-dehydrogenase; polyol dehydrogenase; sorbitol dehydrogenase; L-iditol:NAD+ 5-oxidoreductase; L-iditol (sorbitol) dehydrogenase; glucitol dehydrogenase; L-iditol:NAD+ oxidoreductase; NAD+-dependent sorbitol dehydrogenase; NAD+-sorbitol dehydrogenase	0.0936126	0.0320591	0.0959973	0.0379831	0.556425	-0.00238473
3.5.3.11	agmatinase; agmatine ureohydrolase; SpeB	0.046806	0.0184069	0.0479974	0.0154746	0.558254	-0.00119146
3.2.1.52	beta-N-acetylhexosaminidase; hexosaminidase; beta-acetylaminodeoxyhexosidase; N-acetyl-beta-D-hexosaminidase; N-acetyl-beta-hexosaminidase; beta-hexosaminidase; beta-acetylhexosaminidinase; beta-D-N-acetylhexosaminidase; beta-N-acetyl-D-hexosaminidase; beta-N-acetylglucosaminidase; hexosaminidase A; N-acetylhexosaminidase; beta-D-hexosaminidase	0.569241	0.113904	0.584135	0.270246	0.5597	-0.014894
2.6.1.85	aminodeoxychorismate synthase; ADC synthase; 4-amino-4-deoxychorismate synthase; PabB; chorismate:L-glutamine amido-ligase (incorrect)	0.0866357	0.0486216	0.090418	0.0563798	0.559721	-0.00378233
2.1.1.131	precorrin-3B C17-methyltransferase; precorrin-3 methyltransferase; CobJ	0.0619414	0.0278468	0.0643135	0.0367457	0.560474	-0.0023721
1.16.1.1	mercury(II) reductase; mercuric reductase; mercurate(II) reductase; mercuric ion reductase; mercury reductase; reduced NADP:mercuric ion oxidoreductase; mer A	0.00493123	0.00808846	0.00542563	0.00484519	0.561623	-0.000494393
2.4.1.83	dolichyl-phosphate beta-D-mannosyltransferase; GDP-Man:DolP mannosyltransferase; dolichyl mannosyl phosphate synthase; dolichyl-phospho-mannose synthase; GDP-mannose:dolichyl-phosphate mannosyltransferase; guanosine diphosphomannose-dolichol phosphate mannosyltransferase; dolichol phosphate mannose synthase; dolichyl phosphate mannosyltransferase; dolichyl-phosphate mannose synthase; GDP-mannose-…	0.079844	0.0433185	0.0824765	0.023836	0.562561	-0.00263241
2.7.1.5	rhamnulokinase; RhuK; rhamnulokinase (phosphorylating); L-rhamnulokinase; L-rhamnulose kinase; rhamnulose kinase	0.0855294	0.0333035	0.0887952	0.0514845	0.562585	-0.00326584
3.6.1.7	acylphosphatase; acetylphosphatase; 1,3-diphosphoglycerate phosphatase; acetic phosphatase; Ho 1-3; GP 1-3	0.0052725	0.00558369	0.00572975	0.00650824	0.562654	-0.000457243
1.1.1.276	serine 3-dehydrogenase (NADP+); serine 3-dehydrogenase	0.00710993	0.00973619	0.00773356	0.00642832	0.562809	-0.000623639
1.2.5.3	aerobic carbon monoxide dehydrogenase; MoCu-CODH; coxSML (gene names); molybdoenzyme carbon monoxide dehydrogenase	0.0409353	0.0193053	0.0428134	0.0289976	0.563344	-0.00187812
2.1.1.133	precorrin-4 C11-methyltransferase; precorrin-3 methylase; CobM	0.0414655	0.0215908	0.0433779	0.0279854	0.56357	-0.00191248
2.1.1.271	cobalt-precorrin-4 methyltransferase; CbiF	0.0414655	0.0215908	0.0433779	0.0279854	0.56357	-0.00191248
1.5.1.20	methylenetetrahydrofolate reductase [NAD(P)H]; methylenetetrahydrofolate (reduced nicotinamide adenine dinucleotide phosphate) reductase; 5,10-methylenetetrahydrofolate reductase (NADPH); 5,10-methylenetetrahydrofolic acid reductase; 5,10-CH2-H4folate reductase; methylenetetrahydrofolate reductase (NADPH2); 5-methyltetrahydrofolate:NAD+ oxidoreductase; 5-methyltetrahydrofolate:NAD+ oxidoreductase…	0.0495451	0.0116685	0.0508953	0.0217916	0.564168	-0.00135018
2.3.3.13	2-isopropylmalate synthase; 3-carboxy-3-hydroxy-4-methylpentanoate 3-methyl-2-oxobutanoate-lyase (CoA-acetylating); alpha-isopropylmalate synthetase; alpha-isopropylmalate synthase; alpha-isopropylmalic synthetase; isopropylmalate synthase; isopropylmalate synthetase	0.128154	0.0272511	0.131107	0.0466321	0.564223	-0.00295271
3.4.13.19	membrane dipeptidase; renal dipeptidase; dehydropeptidase I (DPH I); dipeptidase (ambiguous); aminodipeptidase; dipeptide hydrolase (ambiguous); dipeptidyl hydrolase (ambiguous); nonspecific dipeptidase; glycosyl-phosphatidylinositol-anchored renal dipeptidase; MDP	0.0517567	0.0256157	0.0534262	0.016385	0.564498	-0.00166954
3.6.1.1	inorganic diphosphatase	0.182577	0.0553978	0.186401	0.0420119	0.564621	-0.00382472
5.4.99.25	tRNA pseudouridine55 synthase; TruB; aCbf5; Pus4; YNL292w (gene name); Psi55 tRNA pseudouridine synthase; tRNA:Psi55-synthase; tRNA pseudouridine 55 synthase; tRNA:pseudouridine-55 synthase; Psi55 synthase; tRNA Psi55 synthase; tRNA:Psi55 synthase; tRNA-uridine55 uracil mutase; Pus10; tRNA-uridine54/55 uracil mutase	0.075964	0.0158933	0.0773047	0.0184112	0.564751	-0.00134069
5.4.4.2	isochorismate synthase; MenF	0.0107494	0.0082082	0.0114895	0.00992634	0.567469	-0.000740111
5.4.99.28	tRNA pseudouridine32 synthase; RluA (ambiguous); pseudouridine synthase RluA (ambiguous); Pus9p; Rib2/Pus8p	0.136256	0.0347454	0.139821	0.0509747	0.567846	-0.00356473
5.4.99.29	23S rRNA pseudouridine746 synthase; RluA (ambiguous); 23S RNA PSI746 synthase; 23S rRNA pseudouridine synthase; pseudouridine synthase RluA (ambiguous)	0.136256	0.0347454	0.139821	0.0509747	0.567846	-0.00356473
2.1.1.11	magnesium protoporphyrin IX methyltransferase	0.00118744	0.00197496	0.00132164	0.0012116	0.568003	-0.0001342
6.1.1.16	cysteine---tRNA ligase; cysteinyl-tRNA synthetase; cysteinyl-transferRNA synthetase; cysteinyl-transfer ribonucleate synthetase; cysteine translase	0.146587	0.0361107	0.151228	0.0710587	0.568358	-0.004641
2.6.1.111	3-aminobutanoyl-CoA transaminase; kat (gene name); acyl-CoA beta-transaminase	0.00740867	0.00659407	0.00798357	0.00707479	0.569773	-0.000574903
3.6.5.4	signal-recognition-particle GTPase	0.107581	0.0199596	0.109495	0.0249922	0.570245	-0.00191429
1.2.1.81	sulfoacetaldehyde dehydrogenase (acylating); SauS	0.00561874	0.00655868	0.00613522	0.00510687	0.572892	-0.000516475
2.1.1.223	tRNA1Val (adenine37-N6)-methyltransferase; YfiC	0.054328	0.0139576	0.055762	0.0181362	0.573502	-0.00143397
5.1.3.1	ribulose-phosphate 3-epimerase; phosphoribulose epimerase; erythrose-4-phosphate isomerase; phosphoketopentose 3-epimerase; xylulose phosphate 3-epimerase; phosphoketopentose epimerase; ribulose 5-phosphate 3-epimerase; D-ribulose phosphate-3-epimerase; D-ribulose 5-phosphate epimerase; D-ribulose-5-P 3-epimerase; D-xylulose-5-phosphate 3-epimerase; pentose-5-phosphate 3-epimerase	0.0631828	0.0204941	0.0650012	0.0204547	0.573669	-0.00181849
2.1.2.9	methionyl-tRNA formyltransferase; N10-formyltetrahydrofolic-methionyl-transfer ribonucleic transformylase; formylmethionyl-transfer ribonucleic synthetase; methionyl ribonucleic formyltransferase; methionyl-tRNA Met formyltransferase; methionyl-tRNA transformylase; methionyl-transfer RNA transformylase; methionyl-transfer ribonucleate methyltransferase; methionyl-transfer ribonucleic transformyla…	0.111712	0.0241204	0.114028	0.027351	0.574476	-0.00231569
2.5.1.78	6,7-dimethyl-8-ribityllumazine synthase; lumazine synthase; 6,7-dimethyl-8-ribityllumazine synthase 2; 6,7-dimethyl-8-ribityllumazine synthase 1; lumazine synthase 2; lumazine synthase 1; type I lumazine synthase; type II lumazine synthase; RIB4; MJ0303; RibH; Pbls; MbtLS; RibH1 protein; RibH2 protein; RibH1; RibH2	0.0169533	0.00650077	0.0176446	0.00871292	0.57458	-0.000691278
2.7.8.13	phospho-N-acetylmuramoyl-pentapeptide-transferase; MraY transferase; UDP-MurNAc-L-Ala-D-gamma-Glu-L-Lys-D-Ala-D-Ala:C55-isoprenoid alcohol transferase; UDP-MurNAc-Ala-gammaDGlu-Lys-DAla-DAla:undecaprenylphosphate transferase; phospho-N-acetylmuramoyl pentapeptide translocase; phospho-MurNAc-pentapeptide transferase; phospho-NAc-muramoyl-pentapeptide translocase (UMP); phosphoacetylmuramoylpentape…	0.0990781	0.0179168	0.100938	0.022993	0.57484	-0.00186017
2.8.1.10	thiazole synthase; thiG (gene name)	0.0191253	0.00823461	0.0198402	0.00753158	0.575126	-0.000714898
4.2.1.10	3-dehydroquinate dehydratase; 3-dehydroquinate hydrolase; DHQase; dehydroquinate dehydratase; 3-dehydroquinase; 5-dehydroquinase; dehydroquinase; 5-dehydroquinate dehydratase; 5-dehydroquinate hydro-lyase; 3-dehydroquinate hydro-lyase	0.0549825	0.0330241	0.057686	0.0256157	0.575848	-0.00270351
1.3.1.13	prephenate dehydrogenase (NADP+); prephenate dehydrogenase; prephenate (nicotinamide adenine dinucleotide phosphate) dehydrogenase; prephenate dehydrogenase (NADP)	0.0138425	0.00888018	0.0146898	0.00959747	0.575977	-0.00084726
1.14.13.208	benzoyl-CoA 2,3-epoxidase; benzoyl-CoA dioxygenase/reductase (incorrect); BoxBA; BoxA/BoxB system; benzoyl-CoA 2,3-dioxygenase (incorrect)	0.00569465	0.00589772	0.00622431	0.00552829	0.576816	-0.00052966
6.3.2.29	cyanophycin synthase (L-aspartate-adding); CphA (ambiguous); CphA1 (ambiguous); CphA2 (ambiguous); cyanophycin synthetase (ambiguous); multi-L-arginyl-poly-L-aspartate synthase (ambiguous)	0.0130804	0.00998188	0.0142325	0.0141673	0.577918	-0.00115207
6.3.2.30	cyanophycin synthase (L-arginine-adding); CphA (ambiguous); CphA1 (ambiguous); CphA2 (ambiguous); cyanophycin synthetase (ambiguous); multi-L-arginyl-poly-L-aspartate synthase (ambiguous)	0.0130804	0.00998188	0.0142325	0.0141673	0.577918	-0.00115207
1.5.1.36	flavin reductase (NADH); NADH-dependent flavin reductase; flavin:NADH oxidoreductase	0.0162971	0.00745634	0.0171024	0.009437	0.578475	-0.000805313
3.2.1.169	protein O-GlcNAcase; OGA; glycoside hydrolase O-GlcNAcase; O-GlcNAcase; BtGH84; O-GlcNAc hydrolase	0.0241798	0.0166211	0.0262528	0.0260925	0.57853	-0.00207294
3.5.1.25	N-acetylglucosamine-6-phosphate deacetylase; acetylglucosamine phosphate deacetylase; acetylaminodeoxyglucosephosphate acetylhydrolase; 2-acetamido-2-deoxy-D-glucose-6-phosphate amidohydrolase	0.0727091	0.0328815	0.0756641	0.0289607	0.579032	-0.002955
3.1.11.5	exodeoxyribonuclease V; Escherichia coli exonuclease V; E. coli exonuclease V; gene recBC endoenzyme; RecBC deoxyribonuclease; gene recBC DNase; exonuclease V; gene recBCD enzymes	0.461875	0.130504	0.473501	0.111054	0.5795	-0.011626
3.2.2.24	ADP-ribosyl-[dinitrogen reductase] hydrolase; azoferredoxin glycosidase; azoferredoxin-activating enzymes; dinitrogenase reductase-activating glycohydrolase; ADP-ribosyl glycohydrolase; draG (gene name)	0.00909707	0.00848366	0.0098396	0.0064334	0.581688	-0.000742536
6.2.1.13	acetate---CoA ligase (ADP-forming); acetyl-CoA synthetase (ADP-forming); acetyl coenzyme A synthetase (adenosine diphosphate-forming); acetate thiokinase	0.0373685	0.0250625	0.0406606	0.0398591	0.581895	-0.00329213
1.5.1.2	pyrroline-5-carboxylate reductase; proline oxidase; L-proline oxidase; 1-pyrroline-5-carboxylate reductase; NADPH-L-Delta1-pyrroline carboxylic acid reductase; L-proline-NAD(P)+ 5-oxidoreductase	0.0466107	0.0142176	0.0479909	0.0133936	0.58275	-0.00138023
1.8.1.9	thioredoxin-disulfide reductase; NADP-thioredoxin reductase; NADPH-thioredoxin reductase; thioredoxin reductase (NADPH); NADPH2:oxidized thioredoxin oxidoreductase	0.159006	0.06786	0.164552	0.0392379	0.58285	-0.00554581
5.1.3.38	D-erythrulose 1-phosphate 3-epimerase; eryC (gene name)	0.0135716	0.0136665	0.0149082	0.0128221	0.583512	-0.00133657
2.4.1.279	nigerose phosphorylase; cphy1874 (gene name)	0.00760086	0.0107634	0.00861047	0.00899749	0.584253	-0.0010096
2.4.2.57	AMP phosphorylase; AMPpase; nucleoside monophosphate phosphorylase; deoA (gene name)	0.00290389	0.00447254	0.00328613	0.00283108	0.584536	-0.000382237
4.3.1.30	dTDP-4-amino-4,6-dideoxy-D-glucose ammonia-lyase; desII (gene name); eryCV (gene name); MegCV	0.00193813	0.00335022	0.00224034	0.00235112	0.586407	-0.000302211
4.6.1.1	adenylate cyclase; adenylylcyclase; adenyl cyclase; 3',5'-cyclic AMP synthetase; ATP diphosphate-lyase (cyclizing)	0.0702454	0.0426392	0.074397	0.0358063	0.58724	-0.0041516
1.3.99.16	isoquinoline 1-oxidoreductase	0.0520124	0.0302606	0.055693	0.0386693	0.587696	-0.00368063
2.8.3.19	CoA:oxalate CoA-transferase; acetyl-coenzyme A transferase; acetyl-CoA oxalate CoA-transferase; ACOCT; YfdE; UctC	0.00170278	0.00284609	0.00199362	0.00260746	0.588143	-0.000290838
1.21.4.3	sarcosine reductase	0.0117873	0.00457873	0.0124103	0.00672753	0.589533	-0.000623016
1.2.4.4	3-methyl-2-oxobutanoate dehydrogenase (2-methylpropanoyl-transferring); 2-oxoisocaproate dehydrogenase; 2-oxoisovalerate (lipoate) dehydrogenase; 3-methyl-2-oxobutanoate dehydrogenase (lipoamide); 3-methyl-2-oxobutanoate:lipoamide oxidoreductase (decarboxylating and acceptor-2-methylpropanoylating); alpha-keto-alpha-methylvalerate dehydrogenase; alpha-ketoisocaproate dehydrogenase; alpha-ketoisoc…	0.00685946	0.00471255	0.00754452	0.00751348	0.590318	-0.000685068
2.3.1.15	glycerol-3-phosphate 1-O-acyltransferase; alpha-glycerophosphate acyltransferase; 3-glycerophosphate acyltransferase; ACP:sn-glycerol-3-phosphate acyltransferase; glycerol 3-phosphate acyltransferase; glycerol phosphate acyltransferase; glycerol phosphate transacylase; glycerophosphate acyltransferase; glycerophosphate transacylase; sn-glycerol 3-phosphate acyltransferase; sn-glycerol-3-phosphate…	0.101938	0.0296607	0.105676	0.0374412	0.591464	-0.00373729
3.1.1.61	protein-glutamate methylesterase; chemotaxis-specific methylesterase; methyl-accepting chemotaxis protein methyl-esterase; CheB methylesterase; methylesterase CheB; protein methyl-esterase; protein carboxyl methylesterase; PME; protein methylesterase; protein-L-glutamate-5-O-methyl-ester acylhydrolase	0.106913	0.0676939	0.113319	0.0455763	0.591751	-0.00640545
2.7.4.2	phosphomevalonate kinase; ATP:5-phosphomevalonate phosphotransferase; 5-phosphomevalonate kinase; mevalonate phosphate kinase; mevalonate-5-phosphate kinase; mevalonic acid phosphate kinase	0.00291105	0.002717	0.00333044	0.0045744	0.592134	-0.000419387
3.2.2.20	DNA-3-methyladenine glycosylase I; deoxyribonucleate 3-methyladenine glycosidase I; 3-methyladenine DNA glycosylase I; DNA-3-methyladenine glycosidase I	0.0301474	0.0229577	0.0322682	0.0137329	0.592654	-0.00212087
3.4.21.105	rhomboid protease	0.0335691	0.0188734	0.0358587	0.0210517	0.594604	-0.00228966
2.4.1.187	N-acetylglucosaminyldiphosphoundecaprenol N-acetyl-beta-D-mannosaminyltransferase; uridine diphosphoacetyl-mannosamineacetylglucosaminylpyrophosphorylundecaprenol acetylmannosaminyltransferase; N-acetylmannosaminyltransferase; UDP-N-acetylmannosamine:N-acetylglucosaminyl diphosphorylundecaprenol N-acetylmannosaminyltransferase; UDP-N-acetyl-D-mannosamine:N-acetyl-beta-D-glucosaminyldiphosphoundec…	0.089441	0.0311831	0.0936471	0.041348	0.594872	-0.00420612
2.5.1.48	cystathionine gamma-synthase; O-succinyl-L-homoserine succinate-lyase (adding cysteine); O-succinylhomoserine (thiol)-lyase; homoserine O-transsuccinylase; O-succinylhomoserine synthase; O-succinylhomoserine synthetase; cystathionine synthase; cystathionine synthetase; homoserine transsuccinylase; 4-O-succinyl-L-homoserine:L-cysteine S-(3-amino-3-carboxypropyl)transferase	0.00322849	0.0049799	0.00375629	0.00408465	0.595707	-0.000527804
2.1.1.197	malonyl-[acyl-carrier protein] O-methyltransferase; BioC	0.0538743	0.0269321	0.0572248	0.030619	0.595956	-0.00335056
3.6.3.20	Transferred to 7.6.2.10	0.00218727	0.00287555	0.00248847	0.00227335	0.59596	-0.000301201
3.1.1.53	sialate O-acetylesterase; N-acetylneuraminate acetyltransferase; sialate 9(4)-O-acetylesterase; sialidase	0.112964	0.082675	0.121097	0.054287	0.59603	-0.00813294
3.2.1.40	alpha-L-rhamnosidase; alpha-L-rhamnosidase T; alpha-L-rhamnosidase N	0.129318	0.0379495	0.135914	0.0700416	0.596685	-0.00659626
2.1.3.15	acetyl-CoA carboxytransferase; accAD (gene names)	0.127814	0.0419627	0.131929	0.0265125	0.596809	-0.00411544
4.2.1.91	arogenate dehydratase; carboxycyclohexadienyl dehydratase; L-arogenate hydro-lyase (decarboxylating)	0.00582266	0.0104123	0.00679231	0.00504203	0.597841	-0.000969647
2.6.1.66	valine---pyruvate transaminase; transaminase C; valine-pyruvate aminotransferase; alanine-oxoisovalerate aminotransferase	0.0133719	0.0100288	0.0147335	0.012566	0.598839	-0.00136158
2.7.1.193	protein-Npi-phosphohistidine---N-acetyl-D-glucosamine phosphotransferase; nagE (gene name); N-acetyl-D-glucosamine PTS permease; EIINag; Enzyme IINag; EIICBANag	0.0219172	0.0307519	0.0251462	0.0219266	0.599758	-0.00322903
1.2.1.3	aldehyde dehydrogenase (NAD+); CoA-independent aldehyde dehydrogenase; m-methylbenzaldehyde dehydrogenase; NAD-aldehyde dehydrogenase; NAD-dependent 4-hydroxynonenal dehydrogenase; NAD-dependent aldehyde dehydrogenase; NAD-linked aldehyde dehydrogenase; propionaldehyde dehydrogenase; aldehyde dehydrogenase (NAD)	0.0456721	0.0204999	0.0478034	0.0140011	0.600165	-0.00213129
2.4.1.18	1,4-alpha-glucan branching enzyme; branching enzyme; amylo-(1,4->1,6)-transglycosylase; Q-enzyme; alpha-glucan-branching glycosyltransferase; amylose isomerase; enzymatic branching factor; branching glycosyltransferase; enzyme Q; glucosan transglycosylase; glycogen branching enzyme; plant branching enzyme; alpha-1,4-glucan:alpha-1,4-glucan-6-glycosyltransferase; starch branching enzyme; 1,4-alpha…	0.292645	0.0611934	0.307731	0.1632	0.600965	-0.015086
4.3.3.6	pyridoxal 5'-phosphate synthase (glutamine hydrolysing); PdxST	0.0192833	0.0167047	0.0230183	0.0394607	0.601658	-0.003735
1.3.1.24	biliverdin reductase	0.0019445	0.00172972	0.00225905	0.00312868	0.602596	-0.000314555
3.5.5.1	nitrilase; acetonitrilase; benzonitrilase	0.0106164	0.00694193	0.0117917	0.0114034	0.602651	-0.00117529
4.2.1.45	CDP-glucose 4,6-dehydratase; cytidine diphosphoglucose oxidoreductase; CDP-glucose 4,6-hydro-lyase	0.0323029	0.0167421	0.0344949	0.0177499	0.604699	-0.00219202
3.6.3.41	Transferred to 7.6.2.5	0.00631683	0.00516107	0.00722385	0.00853516	0.605947	-0.000907017
2.1.1.208	23S rRNA (uridine2479-2'-O)-methyltransferase; AviRb	0.00976487	0.0111552	0.0111349	0.0100931	0.606101	-0.00137005
4.1.1.98	4-hydroxy-3-polyprenylbenzoate decarboxylase; ubiD (gene name); 4-hydroxy-3-solanesylbenzoate decarboxylase; 3-octaprenyl-4-hydroxybenzoate decarboxylase	0.016224	0.0170776	0.0193881	0.0300372	0.606673	-0.00316417
1.2.1.38	N-acetyl-gamma-glutamyl-phosphate reductase; reductase, acetyl-gamma-glutamyl phosphate; N-acetylglutamate 5-semialdehyde dehydrogenase; N-acetylglutamic gamma-semialdehyde dehydrogenase; N-acetyl-L-glutamate gamma-semialdehyde:NADP+ oxidoreductase (phosphorylating)	0.0526187	0.0168727	0.0551344	0.0216769	0.60668	-0.00251572
2.5.1.16	spermidine synthase; aminopropyltransferase; putrescine aminopropyltransferase; spermidine synthetase; SpeE; S-adenosylmethioninamine:putrescine 3-aminopropyltransferase; S-adenosyl 3-(methylthio)propylamine:putrescine 3-aminopropyltransferase	0.0362548	0.0202612	0.0390167	0.0223086	0.606755	-0.00276191
6.3.2.6	phosphoribosylaminoimidazolesuccinocarboxamide synthase; phosphoribosylaminoimidazole-succinocarboxamide synthetase; PurC; SAICAR synthetase; 4-(N-succinocarboxamide)-5-aminoimidazole synthetase; 4-[(N-succinylamino)carbonyl]-5-aminoimidazole ribonucleotide synthetase; SAICARs; phosphoribosylaminoimidazolesuccinocarboxamide synthetase; 5-aminoimidazole-4-N-succinocarboxamide ribonucleotide synthe…	0.123018	0.0304217	0.126885	0.0287821	0.60755	-0.00386753
6.1.1.17	glutamate---tRNA ligase; glutamyl-tRNA synthetase; glutamyl-transfer ribonucleate synthetase; glutamyl-transfer RNA synthetase; glutamyl-transfer ribonucleic acid synthetase; glutamate-tRNA synthetase; glutamic acid translase	0.17663	0.0457572	0.182887	0.0489579	0.608722	-0.00625779
2.7.7.49	RNA-directed DNA polymerase; DNA nucleotidyltransferase (RNA-directed); reverse transcriptase; revertase; RNA-dependent deoxyribonucleate nucleotidyltransferase; RNA revertase; RNA-dependent DNA polymerase; RNA-instructed DNA polymerase; RT	0.0447076	0.0352972	0.0483249	0.0144754	0.610345	-0.00361729
3.2.1.141	4-alpha-D-{(1->4)-alpha-D-glucano}trehalose trehalohydrolase; malto-oligosyltrehalose trehalohydrolase	0.0325337	0.030713	0.0387522	0.0568185	0.611996	-0.00621845
1.2.4.1	pyruvate dehydrogenase (acetyl-transferring); MtPDC (mitochondrial pyruvate dehydrogenase complex); pyruvate decarboxylase; pyruvate dehydrogenase; pyruvate dehydrogenase (lipoamide); pyruvate dehydrogenase complex; pyruvate:lipoamide 2-oxidoreductase (decarboxylating and acceptor-acetylating); pyruvic acid dehydrogenase; pyruvic dehydrogenase	0.00713052	0.00616648	0.00807714	0.00763607	0.612185	-0.000946619
3.2.1.50	alpha-N-acetylglucosaminidase; alpha-acetylglucosaminidase; N-acetyl-alpha-D-glucosaminidase; N-acetyl-alpha-glucosaminidase; alpha-D-2-acetamido-2-deoxyglucosidase	0.0465585	0.0229864	0.0509532	0.0381681	0.614653	-0.00439461
2.7.7.18	nicotinate-nucleotide adenylyltransferase; deamido-NAD+ pyrophosphorylase; nicotinate mononucleotide adenylyltransferase; deamidonicotinamide adenine dinucleotide pyrophosphorylase; NaMN-ATase; nicotinic acid mononucleotide adenylyltransferase	0.112494	0.0457369	0.117595	0.02252	0.616268	-0.00510147
5.3.1.16	1-(5-phosphoribosyl)-5-[(5-phosphoribosylamino)methylideneamino]imidazole-4-carboxamide isomerase; N-(5'-phospho-D-ribosylformimino)-5-amino-1-(5''-phosphoribosyl)-4-imidazolecarboxamide isomerase; phosphoribosylformiminoaminophosphoribosylimidazolecarboxamide isomerase; N-(phosphoribosylformimino) aminophosphoribosylimidazolecarboxamide isomerase; 1-(5-phosphoribosyl)-5-[(5-phosphoribosylamino)m…	0.0713581	0.0223137	0.0751865	0.0310568	0.616318	-0.00382841
2.3.1.201	UDP-2-acetamido-3-amino-2,3-dideoxy-glucuronate N-acetyltransferase; WbpD; WlbB	0.00718037	0.00489892	0.00829878	0.010013	0.616566	-0.00111841
3.2.1.14	chitinase; ChiC; chitodextrinase (ambiguous); 1,4-beta-poly-N-acetylglucosaminidase; poly-beta-glucosaminidase; beta-1,4-poly-N-acetyl glucosamidinase; poly[1,4-(N-acetyl-beta-D-glucosaminide)] glycanohydrolase	0.109313	0.0490437	0.120273	0.0975528	0.616622	-0.0109603
2.5.1.72	quinolinate synthase; NadA; QS; quinolinate synthetase	0.0334584	0.0125173	0.0357593	0.0190609	0.617205	-0.00230085
4.1.1.11	aspartate 1-decarboxylase; aspartate alpha-decarboxylase; L-aspartate alpha-decarboxylase; aspartic alpha-decarboxylase; L-aspartate 1-carboxy-lyase	0.0081946	0.00409738	0.0089769	0.00657075	0.617347	-0.000782301
2.5.1.56	N-acetylneuraminate synthase; (NANA)condensing enzyme; N-acetylneuraminate pyruvate-lyase (pyruvate-phosphorylating); NeuAc synthase	0.0205857	0.0140239	0.0225134	0.0129001	0.617503	-0.00192765
2.4.1.308	GDP-Fuc:beta-D-Gal-1,3-alpha-D-GalNAc-1,3-alpha-GalNAc-diphosphoundecaprenol alpha-1,2-fucosyltransferase; WbnK	0.00408672	0.00464939	0.00478227	0.00504186	0.617786	-0.00069555
5.1.99.6	NAD(P)H-hydrate epimerase; NAD(P)HX epimerase	0.0998032	0.0287147	0.103959	0.0291813	0.617884	-0.00415555
4.2.2.6	oligogalacturonide lyase; oligogalacturonate lyase; unsaturated oligogalacturonate transeliminase; OGTE	0.00522546	0.0063591	0.00626872	0.0080156	0.618402	-0.00104327
2.10.1.1	molybdopterin molybdotransferase; MoeA; Cnx1 (ambiguous)	0.0304443	0.0181373	0.0340003	0.0289945	0.620659	-0.00355595
2.1.1.190	23S rRNA (uracil1939-C5)-methyltransferase; RumA; RNA uridine methyltransferase A; YgcA	0.202331	0.0783986	0.212105	0.049346	0.622387	-0.00977462
2.1.1.178	16S rRNA (cytosine1407-C5)-methyltransferase; RNA m5C methyltransferase YebU; RsmF; YebU	0.0719448	0.026354	0.0762337	0.0300127	0.62447	-0.00428886
5.1.3.40	D-tagatose 6-phosphate 4-epimerase	0.00366034	0.00600204	0.0045354	0.00548607	0.624732	-0.000875059
1.3.1.71	Delta24(241)-sterol reductase; sterol Delta24(28)-methylene reductase; sterol Delta24(28)-reductase	0.0067761	0.011132	0.00928065	0.0202169	0.625745	-0.00250455
2.1.1.334	methanethiol S-methyltransferase; mddA (gene name)	0.0067761	0.011132	0.00928065	0.0202169	0.625745	-0.00250455
3.1.3.102	FMN hydrolase; FMN phosphatase; AtcpFHy1	0.0630552	0.0223709	0.0669714	0.0274465	0.628064	-0.00391619
1.12.7.2	ferredoxin hydrogenase; H2 oxidizing hydrogenase; H2 producing hydrogenase [ambiguous]; bidirectional hydrogenase; hydrogen-lyase [ambiguous]; hydrogenase (ferredoxin); hydrogenase I; hydrogenase II; hydrogenlyase [ambiguous]; uptake hydrogenase [ambiguous]	0.132818	0.0395231	0.138433	0.0318057	0.628152	-0.0056149
3.6.1.3	adenosinetriphosphatase; adenylpyrophosphatase; ATP monophosphatase; triphosphatase; ATPase (ambiguous); SV40 T-antigen; adenosine 5'-triphosphatase; ATP hydrolase; complex V (mitochondrial electron transport); (Ca2+ + Mg2+)-ATPase; HCO3--ATPase; adenosine triphosphatase	0.0351763	0.0455536	0.0415845	0.0356857	0.628219	-0.00640816
2.7.1.180	FAD:protein FMN transferase; flavin transferase; apbE (gene name)	0.0733029	0.0241455	0.0774027	0.0276019	0.629395	-0.00409984
3.2.1.11	dextranase; dextran hydrolase; endodextranase; dextranase DL 2; DL 2; endo-dextranase; alpha-D-1,6-glucan-6-glucanohydrolase; 1,6-alpha-D-glucan 6-glucanohydrolase	0.035912	0.0423164	0.0413231	0.023359	0.629565	-0.00541107
2.4.2.19	nicotinate-nucleotide diphosphorylase (carboxylating); quinolinate phosphoribosyltransferase (decarboxylating); quinolinic acid phosphoribosyltransferase; QAPRTase; NAD+ pyrophosphorylase; nicotinate mononucleotide pyrophosphorylase (carboxylating); quinolinic phosphoribosyltransferase	0.0385818	0.018621	0.0422023	0.0264353	0.629586	-0.00362049
3.6.3.17	Transferred to	0.145578	0.0802094	0.156612	0.056867	0.629865	-0.0110337
6.3.2.9	UDP-N-acetylmuramoyl-L-alanine---D-glutamate ligase; MurD synthetase; UDP-N-acetylmuramoyl-L-alanyl-D-glutamate synthetase; uridine diphospho-N-acetylmuramoylalanyl-D-glutamate synthetase; D-glutamate-adding enzyme; D-glutamate ligase; UDP-Mur-NAC-L-Ala:D-Glu ligase; UDP-N-acetylmuramoyl-L-alanine:glutamate ligase (ADP-forming); UDP-N-acetylmuramoylalanine---D-glutamate ligase; UDP-N-acetylmuramo…	0.122508	0.0201832	0.127417	0.0385133	0.630637	-0.0049096
2.1.1.172	16S rRNA (guanine1207-N2)-methyltransferase; m2G1207 methyltransferase	0.0246657	0.0151539	0.0270423	0.0144571	0.631262	-0.00237664
2.4.1.7	sucrose phosphorylase; sucrose glucosyltransferase; disaccharide glucosyltransferase	0.0104776	0.0188327	0.0134388	0.0180262	0.631389	-0.00296122
2.5.1.18	glutathione transferase; glutathione S-transferase; glutathione S-alkyltransferase; glutathione S-aryltransferase; S-(hydroxyalkyl)glutathione lyase; glutathione S-aralkyltransferase; glutathione S-alkyl transferase; GST	0.00200422	0.0031636	0.00251894	0.00320005	0.632272	-0.000514717
2.7.7.13	mannose-1-phosphate guanylyltransferase; GTP-mannose-1-phosphate guanylyltransferase; PIM-GMP (phosphomannose isomerase-guanosine 5'-diphospho-D-mannose pyrophosphorylase); GDP-mannose pyrophosphorylase; guanosine 5'-diphospho-D-mannose pyrophosphorylase; guanosine diphosphomannose pyrophosphorylase; guanosine triphosphate-mannose 1-phosphate guanylyltransferase; mannose 1-phosphate guanylyltrans…	0.111112	0.0426288	0.117179	0.0306856	0.633505	-0.00606644
6.3.1.13	L-cysteine:1D-myo-inositol 2-amino-2-deoxy-alpha-D-glucopyranoside ligase; MshC; MshC ligase; Cys:GlcN-Ins ligase; mycothiol ligase	0.0952856	0.032007	0.101358	0.0400889	0.636679	-0.00607205
1.1.1.157	3-hydroxybutyryl-CoA dehydrogenase; beta-hydroxybutyryl coenzyme A dehydrogenase; L(+)-3-hydroxybutyryl-CoA dehydrogenase; BHBD; dehydrogenase, L-3-hydroxybutyryl coenzyme A (nicotinamide adenine dinucleotide phosphate); L-(+)-3-hydroxybutyryl-CoA dehydrogenase; beta-hydroxybutyryl-CoA dehydrogenase	0.0164262	0.00982925	0.0188092	0.0175432	0.636829	-0.00238299
1.1.1.133	dTDP-4-dehydrorhamnose reductase; dTDP-4-keto-L-rhamnose reductase; dTDP-4-ketorhamnose reductase; TDP-4-keto-rhamnose reductase; thymidine diphospho-4-ketorhamnose reductase; dTDP-6-deoxy-L-mannose:NADP+ 4-oxidoreductase; dTDP-6-deoxy-beta-L-mannose:NADP+ 4-oxidoreductase	0.0749821	0.0288158	0.0808794	0.0402609	0.637502	-0.00589729
1.5.5.1	electron-transferring-flavoprotein dehydrogenase; ETF-QO; ETF:ubiquinone oxidoreductase; electron transfer flavoprotein dehydrogenase; electron transfer flavoprotein Q oxidoreductase; electron transfer flavoprotein-ubiquinone oxidoreductase; electron transfer flavoprotein reductase	0.00899808	0.00843271	0.0105296	0.0096476	0.63796	-0.00153156
2.3.2.3	lysyltransferase; L-lysyl-tRNA:phosphatidylglycerol 3-O-lysyltransferase	0.0178132	0.0133146	0.0197687	0.00944234	0.638261	-0.00195548
1.21.4.2	glycine reductase	0.0192035	0.00859843	0.0207342	0.00943523	0.638378	-0.00153065
4.3.1.1	aspartate ammonia-lyase; aspartase; fumaric aminase; L-aspartase; L-aspartate ammonia-lyase	0.0284239	0.0204205	0.0328875	0.0310531	0.638593	-0.00446365
2.8.1.1	thiosulfate sulfurtransferase; thiosulfate cyanide transsulfurase; thiosulfate thiotransferase; rhodanese; rhodanase	0.00391488	0.00465733	0.00487131	0.00632602	0.640413	-0.000956432
4.2.1.136	ADP-dependent NAD(P)H-hydrate dehydratase; (6S)-beta-6-hydroxy-1,4,5,6-tetrahydronicotinamide-adenine-dinucleotide hydro-lyase(ADP-hydrolysing); (6S)-6-beta-hydroxy-1,4,5,6-tetrahydronicotinamide-adenine-dinucleotide hydro-lyase (ADP-hydrolysing; NADH-forming)	0.101397	0.0286424	0.106339	0.0287156	0.640508	-0.00494161
3.4.24.26	pseudolysin; Pseudomonas elastase; Pseudomonas aeruginosa neutral metalloproteinase	0.0082416	0.0159671	0.0111081	0.0169481	0.641898	-0.00286646
3.5.1.5	urease	0.00459467	0.010716	0.0066529	0.0127122	0.642656	-0.00205823
2.5.1.77	Transferred to 2.5.1.147 and 4.3.1.32	0.0122784	0.014671	0.0155509	0.0218266	0.643358	-0.0032725
2.7.1.167	D-glycero-beta-D-manno-heptose-7-phosphate kinase; heptose 7-phosphate kinase; D-beta-D-heptose 7-phosphotransferase; D-beta-D-heptose-7-phosphate kinase; HldE1 heptokinase; glycero-manno-heptose 7-phosphate kinase; D-beta-D-heptose 7-phosphate kinase/D-beta-D-heptose 1-phosphate adenylyltransferase; hldE (gene name); rfaE (gene name)	0.0170543	0.0101437	0.0188707	0.00982331	0.647953	-0.00181638
2.7.7.70	D-glycero-beta-D-manno-heptose 1-phosphate adenylyltransferase; D-beta-D-heptose 7-phosphate kinase/D-beta-D-heptose 1-phosphate adenylyltransferase; D-glycero-D-manno-heptose-1beta-phosphate adenylyltransferase; hldE (gene name); rfaE (gene name)	0.0170543	0.0101437	0.0188707	0.00982331	0.647953	-0.00181638
1.2.7.8	indolepyruvate ferredoxin oxidoreductase; 3-(indol-3-yl)pyruvate synthase (ferredoxin); IOR	0.100564	0.0387476	0.108611	0.0490663	0.648034	-0.00804692
4.2.1.167	(R)-2-hydroxyglutaryl-CoA dehydratase; hgdAB (gene names)	0.00350255	0.00299627	0.00449655	0.00704618	0.649248	-0.000994005
2.3.1.1	amino-acid N-acetyltransferase; N-acetylglutamate synthase; AGAS; acetylglutamate acetylglutamate synthetase; acetylglutamic synthetase; amino acid acetyltransferase; N-acetyl-L-glutamate synthetase; N-acetylglutamate synthetase	0.102052	0.0382856	0.108607	0.0326784	0.649692	-0.00655508
2.6.1.55	taurine---2-oxoglutarate transaminase; taurine aminotransferase; taurine transaminase; taurine---alpha-ketoglutarate aminotransferase; taurine---glutamate transaminase	0.00149602	0.00165374	0.00191785	0.0027814	0.649835	-0.000421831
6.3.3.2	5-formyltetrahydrofolate cyclo-ligase; 5,10-methenyltetrahydrofolate synthetase; formyltetrahydrofolic cyclodehydrase; 5-formyltetrahydrofolate cyclodehydrase	0.0279898	0.011907	0.0302019	0.0120871	0.649857	-0.00221213
2.7.1.148	4-(cytidine 5'-diphospho)-2-C-methyl-D-erythritol kinase; CDP-ME kinase	0.0556014	0.014326	0.0579237	0.0104879	0.650311	-0.00232225
2.8.1.2	3-mercaptopyruvate sulfurtransferase; beta-mercaptopyruvate sulfurtransferase; TUM1 (gene name); MPST (gene name); 3-mercaptopyruvate:cyanide sulfurtransferase	0.00384656	0.00460805	0.00487131	0.00632602	0.650462	-0.00102475
3.5.1.88	peptide deformylase; N-formylmethionylaminoacyl-tRNA deformylase	0.0567339	0.0276747	0.0615942	0.0247222	0.650502	-0.00486025
2.7.1.196	protein-Npi-phosphohistidine---N,N'-diacetylchitobiose phosphotransferase; chbABC (gene names); N,N'-diacetylchitobiose PTS permease; chitobiose PTS permease; EIIcel; EIIchb; Enzyme IIcel; Enzyme IIchb	0.00437758	0.00312506	0.00532692	0.00645767	0.651978	-0.000949339
2.7.1.205	protein-Npi-phosphohistidine---cellobiose phosphotransferase; celB (gene name); cellobiose PTS permease; EIICel; Enzyme IICel	0.00437758	0.00312506	0.00532692	0.00645767	0.651978	-0.000949339
5.1.3.4	L-ribulose-5-phosphate 4-epimerase; phosphoribulose isomerase; ribulose phosphate 4-epimerase; L-ribulose-phosphate 4-epimerase; L-ribulose 5-phosphate 4-epimerase; AraD; L-Ru5P	0.0258439	0.0125404	0.028557	0.0161444	0.6524	-0.00271312
1.18.1.2	ferredoxin---NADP+ reductase; ferredoxin-nicotinamide adenine dinucleotide phosphate reductase; ferredoxin-NADP+ reductase; TPNH-ferredoxin reductase; ferredoxin-NADP+ oxidoreductase; NADP+:ferredoxin oxidoreductase; ferredoxin-TPN reductase; ferredoxin-NADP+-oxidoreductase; NADPH:ferredoxin oxidoreductase; ferredoxin-nicotinamide-adenine dinucleotide phosphate (oxidized) reductase	0.135358	0.033153	0.144825	0.0630284	0.652642	-0.00946746
1.19.1.1	flavodoxin---NADP+ reductase; FPR	0.135358	0.033153	0.144825	0.0630284	0.652642	-0.00946746
3.4.13.21	dipeptidase E; aspartyl dipeptidase; peptidase E; PepE gene product (Salmonella typhimurium)	0.0137837	0.0081036	0.0159915	0.0144671	0.652861	-0.00220778
2.3.1.79	maltose O-acetyltransferase; maltose transacetylase; maltose O-acetyltransferase; MAT	0.127183	0.0398968	0.136719	0.0593877	0.653008	-0.00953533
2.4.99.12	lipid IVA 3-deoxy-D-manno-octulosonic acid transferase; KDO transferase; waaA (gene name); kdtA (gene name); 3-deoxy-D-manno-oct-2-ulosonic acid transferase; 3-deoxy-manno-octulosonic acid transferase; lipid IVA KDO transferase	0.054788	0.0191474	0.0610846	0.0428806	0.653877	-0.00629653
2.4.99.13	(Kdo)-lipid IVA 3-deoxy-D-manno-octulosonic acid transferase; Kdo transferase; waaA (gene name); kdtA (gene name); 3-deoxy-D-manno-oct-2-ulosonic acid transferase; 3-deoxy-manno-octulosonic acid transferase; (KDO)-lipid IVA 3-deoxy-D-manno-octulosonic acid transferase	0.054788	0.0191474	0.0610846	0.0428806	0.653877	-0.00629653
2.4.99.14	(Kdo)2-lipid IVA (2-8) 3-deoxy-D-manno-octulosonic acid transferase; Kdo transferase; waaA (gene name); kdtA (gene name); 3-deoxy-D-manno-oct-2-ulosonic acid transferase; 3-deoxy-manno-octulosonic acid transferase; (KDO)2-lipid IVA (2-8) 3-deoxy-D-manno-octulosonic acid transferase	0.054788	0.0191474	0.0610846	0.0428806	0.653877	-0.00629653
2.4.99.15	(Kdo)3-lipid IVA (2-4) 3-deoxy-D-manno-octulosonic acid transferase; Kdo transferase; waaA (gene name); kdtA (gene name); 3-deoxy-D-manno-oct-2-ulosonic acid transferase; 3-deoxy-manno-octulosonic acid transferase; (KDO)3-lipid IVA (2-4) 3-deoxy-D-manno-octulosonic acid transferase	0.054788	0.0191474	0.0610846	0.0428806	0.653877	-0.00629653
2.6.1.76	diaminobutyrate---2-oxoglutarate transaminase; L-2,4-diaminobutyrate:2-ketoglutarate 4-aminotransferase; 2,4-diaminobutyrate 4-aminotransferase; diaminobutyrate aminotransferase; DABA aminotransferase; DAB aminotransferase; EctB; diaminibutyric acid aminotransferase; L-2,4-diaminobutyrate:2-oxoglutarate 4-aminotransferase	0.00498001	0.00501114	0.00627047	0.00818162	0.654336	-0.00129045
1.15.1.2	superoxide reductase; neelaredoxin; desulfoferrodoxin	0.0192441	0.00728985	0.0209729	0.0105676	0.654508	-0.0017288
1.14.13.236	toluene 4-monooxygenase; TMO	0.000456511	0.000582187	0.000621883	0.0010697	0.655728	-0.000165371
1.5.5.2	proline dehydrogenase; L-proline dehydrogenase; L-proline:(acceptor) oxidoreductase	0.0103554	0.00752199	0.0119502	0.00895127	0.656394	-0.00159485
1.1.1.405	ribitol-5-phosphate 2-dehydrogenase (NADP+); acs1 (gene name); bcs1 (gene name); tarJ (gene name); ribulose-5-phosphate reductase; ribulose-5-P reductase; D-ribulose 5-phosphate reductase	0.0159479	0.0107206	0.0177307	0.00725202	0.657838	-0.00178279
3.5.1.105	chitin disaccharide deacetylase; chitobiose amidohydolase; COD; chitin oligosaccharide deacetylase; chitin oligosaccharide amidohydolase; 2-(acetylamino)-4-O-[2-(acetylamino)-2-deoxy-beta-D-glucopyranosyl]-2-deoxy-D-glucopyranose acetylhydrolase	0.00737244	0.0061144	0.00892632	0.00940028	0.658729	-0.00155388
2.3.2.6	lysine/arginine leucyltransferase; leucyl, phenylalanine-tRNA-protein transferase; leucyl-phenylalanine-transfer ribonucleate-protein aminoacyltransferase; leucyl-phenylalanine-transfer ribonucleate-protein transferase; L-leucyl-tRNA:protein leucyltransferase; leucyltransferase (misleading); L/FK,R-transferase; aat (gene name); L-leucyl-tRNALeu:protein leucyltransferase	0.00251695	0.00405066	0.00333789	0.00430996	0.658977	-0.000820942
1.14.13.22	cyclohexanone monooxygenase; cyclohexanone 1,2-monooxygenase; cyclohexanone oxygenase; cyclohexanone:NADPH:oxygen oxidoreductase (6-hydroxylating, 1,2-lactonizing)	0.0310398	0.0205725	0.03495	0.018721	0.660892	-0.0039102
2.7.1.14	sedoheptulokinase; heptulokinase; sedoheptulokinase (phosphorylating)	0.00307891	0.00712874	0.00418284	0.00322318	0.661458	-0.00110393
2.1.1.33	tRNA (guanine46-N7)-methyltransferase; Trm8/Trm82; TrmB; tRNA (m7G46) methyltransferase; transfer ribonucleate guanine 7-methyltransferase; 7-methylguanine transfer ribonucleate methylase; tRNA guanine 7-methyltransferase; N7-methylguanine methylase; S-adenosyl-L-methionine:tRNA (guanine-7-N-)-methyltransferase	0.0629596	0.0242396	0.0675399	0.0210467	0.663153	-0.00458036
2.7.7.65	diguanylate cyclase; DGC; PleD	0.0357052	0.0273269	0.0414977	0.0297397	0.663941	-0.00579242
3.2.1.8	endo-1,4-beta-xylanase; endo-(1->4)-beta-xylan 4-xylanohydrolase; endo-1,4-xylanase; xylanase; beta-1,4-xylanase; endo-1,4-xylanase; endo-beta-1,4-xylanase; endo-1,4-beta-D-xylanase; 1,4-beta-xylan xylanohydrolase; beta-xylanase; beta-1,4-xylan xylanohydrolase; endo-1,4-beta-xylanase; beta-D-xylanase	0.153547	0.118509	0.173365	0.0700249	0.664533	-0.0198178
1.1.1.363	glucose-6-phosphate dehydrogenase [NAD(P)+]; G6PDH; G6PD; Glc6PD	0.00578006	0.0053052	0.00800449	0.014437	0.665231	-0.00222444
1.1.1.49	glucose-6-phosphate dehydrogenase (NADP+); NADP-glucose-6-phosphate dehydrogenase; Zwischenferment; D-glucose 6-phosphate dehydrogenase; glucose 6-phosphate dehydrogenase (NADP); NADP-dependent glucose 6-phosphate dehydrogenase; 6-phosphoglucose dehydrogenase; Entner-Doudoroff enzyme; glucose-6-phosphate 1-dehydrogenase; G6PDH; GPD; glucose-6-phosphate dehydrogenase	0.00578006	0.0053052	0.00800449	0.014437	0.665231	-0.00222444
2.3.1.61	dihydrolipoyllysine-residue succinyltransferase; dihydrolipoamide S-succinyltransferase; dihydrolipoamide succinyltransferase; dihydrolipoic transsuccinylase; dihydrolipolyl transsuccinylase; dihydrolipoyl transsuccinylase; lipoate succinyltransferase (Escherichia coli); lipoic transsuccinylase; lipoyl transsuccinylase; succinyl-CoA:dihydrolipoamide S-succinyltransferase; succinyl-CoA:dihydrolipo…	0.00148815	0.001534	0.00185789	0.00204414	0.665284	-0.000369742
4.2.2.10	pectin lyase; pectin trans-eliminase; endo-pectin lyase; polymethylgalacturonic transeliminase; pectin methyltranseliminase; pectolyase; PL; PNL; PMGL	0.00266754	0.00440975	0.00401783	0.00800079	0.668626	-0.00135029
2.7.4.29	Kdo2-lipid A phosphotransferase; lipid A undecaprenyl phosphotransferase; LpxT; YeiU	0.00199334	0.00318238	0.00282663	0.00465238	0.668655	-0.000833288
5.3.1.15	D-lyxose ketol-isomerase; D-lyxose isomerase; D-lyxose ketol-isomerase	0.00537837	0.00399481	0.00615736	0.0034214	0.668945	-0.000778988
2.1.2.2	phosphoribosylglycinamide formyltransferase; 2-amino-N-ribosylacetamide 5'-phosphate transformylase; GAR formyltransferase; GAR transformylase; glycinamide ribonucleotide transformylase; GAR TFase; 5,10-methenyltetrahydrofolate:2-amino-N-ribosylacetamide ribonucleotide transformylase	0.0838778	0.0243603	0.0886343	0.0206974	0.669685	-0.00475652
3.1.4.53	3',5'-cyclic-AMP phosphodiesterase; cAMP-specific phosphodiesterase; cAMP-specific PDE; PDE1; PDE2A; PDE2B; PDE4; PDE7; PDE8; PDEB1; PDEB2	0.0741441	0.0214175	0.0820451	0.0482573	0.670588	-0.00790105
1.3.98.1	dihydroorotate dehydrogenase (fumarate); DHOdehase (ambiguous); dihydroorotate dehydrogenase (ambiguous); dihydoorotic acid dehydrogenase (ambiguous); DHOD (ambiguous); DHODase (ambiguous); dihydroorotate oxidase, pyr4 (gene name)	0.0633594	0.0205907	0.0678819	0.0219393	0.671285	-0.00452252
3.4.17.14	zinc D-Ala-D-Ala carboxypeptidase; Zn2+ G peptidase, D-alanyl-D-alanine hydrolase; D-alanyl-D-alanine-cleaving carboxypeptidase; DD-carboxypeptidase; G enzyme; DD-carboxypeptidase-transpeptidase	0.104004	0.053938	0.118549	0.0799729	0.671793	-0.0145452
2.4.1.348	N-acetyl-alpha-D-glucosaminyl-diphospho-ditrans,octacis-undecaprenol 3-alpha-mannosyltransferase; WbdC	0.00840201	0.00959501	0.0108396	0.0129784	0.672046	-0.00243757
2.1.1.74	methylenetetrahydrofolate---tRNA-(uracil54-C5)-methyltransferase (FADH2-oxidizing); folate-dependent ribothymidyl synthase; methylenetetrahydrofolate-transfer ribonucleate uracil 5-methyltransferase; 5,10-methylenetetrahydrofolate:tRNA-UPsiC (uracil-5-)-methyl-transferase; 5,10-methylenetetrahydrofolate:tRNA (uracil-5-)-methyl-transferase; TrmFO; folate/FAD-dependent tRNA T54 methyltransferase	0.0534012	0.0201092	0.0585956	0.0277964	0.67245	-0.00519442
4.99.1.4	sirohydrochlorin ferrochelatase; CysG; Met8P; SirB; sirohydrochlorin ferro-lyase (incorrect)	0.0447237	0.023226	0.0502652	0.028077	0.67316	-0.00554148
3.5.4.4	adenosine deaminase; deoxyadenosine deaminase	0.0259537	0.0257957	0.0305495	0.0152221	0.674596	-0.00459572
1.3.5.4	fumarate reductase (quinol); FRD; menaquinol-fumarate oxidoreductase; succinate dehydrogenase (menaquinone); succinate:menaquinone oxidoreductase; fumarate reductase (menaquinone); complex II (ambiguous)	0.194341	0.0811395	0.212492	0.0857324	0.674944	-0.0181506
1.1.1.29	glycerate dehydrogenase; D-glycerate dehydrogenase; hydroxypyruvate reductase; (R)-glycerate:NAD+ oxidoreductase	0.0427927	0.019469	0.0466018	0.0152131	0.675367	-0.00380913
2.7.1.20	adenosine kinase; adenosine kinase (phosphorylating)	0.0158934	0.00429522	0.0181809	0.0142022	0.675368	-0.00228745
1.3.1.76	precorrin-2 dehydrogenase; Met8p; SirC; CysG	0.0446227	0.0230894	0.0502357	0.0280838	0.675601	-0.00561306
1.97.1.9	selenate reductase	0.0469215	0.0514211	0.0610818	0.0759439	0.675608	-0.0141603
2.5.1.120	aminodeoxyfutalosine synthase; MqnE; AFL synthase; aminofutalosine synthase; S-adenosyl-L-methionine:3-[(1-carboxyvinyl)-oxy]benzoate adenosyltransferase (bicarbonate-hydrolysing, 6-amino-6-deoxyfutalosine-forming)	0.00987056	0.0146014	0.014	0.022207	0.676643	-0.00412948
5.3.1.26	galactose-6-phosphate isomerase	0.0038852	0.00374662	0.00473648	0.00393805	0.677944	-0.00085128
2.7.3.13	glutamine kinase	0.0251384	0.0303584	0.0329973	0.0393123	0.679634	-0.00785891
5.3.1.8	mannose-6-phosphate isomerase; phosphomannose isomerase; phosphohexomutase; phosphohexoisomerase; mannose phosphate isomerase; phosphomannoisomerase; D-mannose-6-phosphate ketol-isomerase	0.138992	0.0472368	0.148083	0.032711	0.679639	-0.00909128
2.7.1.191	protein-Npi-phosphohistidine---D-mannose phosphotransferase; manXYZ (gene names); mannose PTS permease; EIIMan; Enzyme IIMan	0.00827955	0.00383197	0.00954901	0.00704562	0.679697	-0.00126947
2.5.1.132	3-deoxy-D-glycero-D-galacto-nonulopyranosonate 9-phosphate synthase; 3-deoxy-D-glycero-D-galacto-nononate 9-phosphate synthase; 2-keto-3-deoxy-D-glycero-D-galacto-9-phosphonononic acid synthase; Kdn 9-P synthase	0.00440396	0.00650266	0.00609608	0.00830298	0.681963	-0.00169212
2.5.1.57	N-acylneuraminate-9-phosphate synthase; N-acetylneuraminate 9-phosphate lyase; N-acetylneuraminate 9-phosphate sialic acid 9-phosphate synthase; N-acetylneuraminate 9-phosphate synthetase; N-acylneuraminate-9-phosphate pyruvate-lyase (pyruvate-phosphorylating); sialic acid 9-phosphate synthetase	0.00440396	0.00650266	0.00609608	0.00830298	0.681963	-0.00169212
2.7.1.91	sphingosine kinase; SPHK1 (gene name); SPHK2 (gene name); dihydrosphingosine kinase; dihydrosphingosine kinase (phosphorylating); sphingosine kinase (phosphorylating); sphingoid base kinase; sphinganine kinase; ATP:sphinganine 1-phosphotransferase	0.0055452	0.00612367	0.00677275	0.00458094	0.682036	-0.00122756
2.3.1.189	mycothiol synthase; MshD	0.00332488	0.0029001	0.00398999	0.00290034	0.683754	-0.000665114
5.1.3.14	UDP-N-acetylglucosamine 2-epimerase (non-hydrolysing); UDP-N-acetylglucosamine 2'-epimerase (ambiguous); uridine diphosphoacetylglucosamine 2'-epimerase (ambiguous); uridine diphospho-N-acetylglucosamine 2'-epimerase (ambiguous); uridine diphosphate-N-acetylglucosamine-2'-epimerase (ambiguous); rffE (gene name); mnaA (gene name); UDP-N-acetyl-D-glucosamine 2-epimerase	0.112498	0.0405377	0.121072	0.0329387	0.685815	-0.00857362
3.6.1.11	exopolyphosphatase; metaphosphatase; acid phosphoanhydride phosphohydrolase; Gra-Pase	0.113845	0.036516	0.124199	0.0513156	0.686073	-0.0103536
2.7.7.85	diadenylate cyclase; cyclic-di-AMP synthase; dacA (gene name); disA (gene name)	0.06264	0.0150611	0.0681349	0.0297816	0.686343	-0.00549494
5.1.1.12	ornithine racemase	0.0021964	0.00214712	0.00288944	0.00361508	0.686526	-0.000693036
3.5.4.3	guanine deaminase; guanase; guanine aminase; GAH	0.0431486	0.0144158	0.0463668	0.0131265	0.686773	-0.00321822
2.7.8.34	CDP-L-myo-inositol myo-inositolphosphotransferase; CDP-inositol:inositol-1-phosphate transferase (bifunctional CTP:inositol-1-phosphate cytidylyltransferase/CDP-inositol:inositol-1-phosphate transferase (IPCT/DIPPS)); DIPPS (bifunctional CTP:inositol-1-phosphate cytidylyltransferase/CDP-inositol:inositol-1-phosphate transferase (IPCT/DIPPS))	0.0075607	0.0072557	0.00940987	0.00846503	0.687596	-0.00184917
2.8.1.7	cysteine desulfurase; IscS; NIFS; NifS; SufS; cysteine desulfurylase	0.237489	0.0526749	0.249845	0.052292	0.688232	-0.0123561
3.3.1.1	adenosylhomocysteinase; S-adenosylhomocysteine synthase; S-adenosylhomocysteine hydrolase (ambiguous); adenosylhomocysteine hydrolase; S-adenosylhomocysteinase; SAHase; AdoHcyase	0.0486404	0.0160744	0.0527524	0.0187113	0.688463	-0.00411199
3.5.2.9	5-oxoprolinase (ATP-hydrolysing); pyroglutamase (ATP-hydrolysing); oxoprolinase; pyroglutamase; 5-oxoprolinase; pyroglutamate hydrolase; pyroglutamic hydrolase; L-pyroglutamate hydrolase; 5-oxo-L-prolinase; pyroglutamase	0.0223434	0.0220491	0.0270113	0.0172448	0.688527	-0.00466784
4.2.1.11	phosphopyruvate hydratase; enolase; 2-phosphoglycerate dehydratase; 14-3-2-protein; nervous-system specific enolase; phosphoenolpyruvate hydratase; 2-phosphoglycerate dehydratase; 2-phosphoglyceric dehydratase; 2-phosphoglycerate enolase; gamma-enolase; 2-phospho-D-glycerate hydro-lyase	0.0860766	0.0269351	0.0930339	0.0318574	0.688541	-0.00695732
2.7.7.67	CDP-2,3-bis-(O-geranylgeranyl)-sn-glycerol synthase; carS (gene name); CDP-2,3-di-O-geranylgeranyl-sn-glycerol synthase; CTP:2,3-GG-GP ether cytidylyltransferase; CTP:2,3-di-O-geranylgeranyl-sn-glycero-1-phosphate cytidyltransferase; CDP-2,3-bis-O-(geranylgeranyl)-sn-glycerol synthase; CTP:2,3-bis-O-(geranylgeranyl)-sn-glycero-1-phosphate cytidylyltransferase; CDP-unsaturated archaeol synthase; C…	0.00311415	0.00270457	0.00375694	0.00272935	0.689078	-0.00064279
3.6.1.40	guanosine-5'-triphosphate,3'-diphosphate phosphatase; pppGpp 5'-phosphohydrolase; guanosine 5'-triphosphate-3'-diphosphate 5'-phosphohydrolase; guanosine pentaphosphatase; guanosine pentaphosphate phosphatase; guanosine 5'-triphosphate 3'-diphosphate 5'-phosphatase; guanosine pentaphosphate phosphohydrolase	0.113658	0.0364408	0.124199	0.0513156	0.68927	-0.0105405
2.6.1.109	8-amino-3,8-dideoxy-alpha-D-manno-octulosonate transaminase; kdnA (gene name)	0.00164025	0.00147329	0.00227892	0.00350852	0.689647	-0.000638679
3.1.21.4	type II site-specific deoxyribonuclease; type II restriction enzyme	0.113313	0.0466247	0.136349	0.12876	0.690035	-0.0230357
2.7.8.12	teichoic acid poly(glycerol phosphate) polymerase; teichoic-acid synthase; cytidine diphosphoglycerol glycerophosphotransferase; poly(glycerol phosphate) polymerase; teichoic acid glycerol transferase; glycerophosphate synthetase; CGPTase; CDP-glycerol glycerophosphotransferase (ambiguous); Tag polymerase; CDP-glycerol:poly(glycerophosphate) glycerophosphotransferase; tagF (gene name); tarF (gene…	0.058138	0.0323788	0.0698359	0.0610488	0.691134	-0.0116979
4.1.1.49	phosphoenolpyruvate carboxykinase (ATP); phosphopyruvate carboxylase (ATP); phosphoenolpyruvate carboxylase (ambiguous); phosphoenolpyruvate carboxykinase (ambiguous); phosphopyruvate carboxykinase (adenosine triphosphate); PEP carboxylase (ambiguous); PEP carboxykinase (ambiguous); PEPCK (ATP); PEPK; PEPCK; phosphoenolpyruvic carboxylase (ambiguous); phosphoenolpyruvic carboxykinase (ambiguous);…	0.103849	0.0327583	0.112709	0.0405175	0.691921	-0.00885989
2.7.1.170	anhydro-N-acetylmuramic acid kinase; anhMurNAc kinase; AnmK	0.0121715	0.00915196	0.0148443	0.0126673	0.692933	-0.00267273
6.4.1.7	2-oxoglutarate carboxylase; oxalosuccinate synthetase; carboxylating factor for ICDH (incorrect); CFI; OGC	0.0387056	0.0256548	0.0458352	0.0327238	0.69338	-0.00712964
3.2.1.18	exo-alpha-sialidase; neuraminidase; sialidase; alpha-neuraminidase; acetylneuraminidase	0.165178	0.110128	0.195313	0.135567	0.69448	-0.030135
3.6.3.8	Transferred to 7.2.2.10	0.317069	0.0870543	0.33823	0.0860354	0.694848	-0.0211612
6.2.1.30	phenylacetate---CoA ligase; phenacyl coenzyme A synthetase; phenylacetyl-CoA ligase; PA-CoA ligase; phenylacetyl-CoA ligase (AMP-forming)	0.107448	0.0326918	0.115206	0.0307103	0.694915	-0.00775785
1.1.3.15	(S)-2-hydroxy-acid oxidase; hydroxy-acid oxidase A; hydroxy-acid oxidase B; glycolate oxidase; L-2-hydroxy acid oxidase; hydroxyacid oxidase A; L-alpha-hydroxy acid oxidase	0.0229566	0.0104202	0.0269877	0.0207439	0.695623	-0.00403108
3.1.1.11	pectinesterase; pectin demethoxylase; pectin methoxylase; pectin methylesterase; pectase; pectin methyl esterase; pectinoesterase	0.0530097	0.0633936	0.0703958	0.0773929	0.695765	-0.0173861
1.17.1.8	4-hydroxy-tetrahydrodipicolinate reductase; dihydrodipicolinate reductase (incorrect); dihydrodipicolinic acid reductase (incorrect); 2,3,4,5-tetrahydrodipicolinate:NAD(P)+ oxidoreductase (incorrect); dapB (gene name)	0.0484124	0.0112519	0.0523557	0.0192576	0.698841	-0.0039433
6.3.5.10	adenosylcobyric acid synthase (glutamine-hydrolysing); CobQ; cobyric acid synthase; 5'-deoxy-5'-adenosylcobyrinic-acid-a,c-diamide:L-glutamine amido-ligase; Ado-cobyric acid synthase [glutamine hydrolyzing]	0.0673159	0.0209326	0.0752791	0.0395836	0.6999	-0.00796326
4.3.1.17	L-serine ammonia-lyase; serine deaminase; L-hydroxyaminoacid dehydratase; L-serine deaminase; L-serine dehydratase; L-serine hydro-lyase (deaminating)	0.0830574	0.0322533	0.0902022	0.0238366	0.700214	-0.00714477
3.2.1.10	oligo-1,6-glucosidase; limit dextrinase (erroneous); isomaltase; sucrase-isomaltase; exo-oligo-1,6-glucosidase; dextrin 6alpha-glucanohydrolase; alpha-limit dextrinase; dextrin 6-glucanohydrolase; oligosaccharide alpha-1,6-glucohydrolase; alpha-methylglucosidase	0.0727876	0.0313258	0.0881458	0.0802647	0.700316	-0.0153582
2.7.7.27	glucose-1-phosphate adenylyltransferase; ADP glucose pyrophosphorylase; glucose 1-phosphate adenylyltransferase; adenosine diphosphate glucose pyrophosphorylase; adenosine diphosphoglucose pyrophosphorylase; ADP-glucose pyrophosphorylase; ADP-glucose synthase; ADP-glucose synthetase; ADPG pyrophosphorylase; ADP:alpha-D-glucose-1-phosphate adenylyltransferase	0.0971151	0.0319848	0.106056	0.0383128	0.701234	-0.00894136
3.2.1.26	beta-fructofuranosidase; invertase; saccharase; glucosucrase; beta-h-fructosidase; beta-fructosidase; invertin; sucrase; maxinvert L 1000; fructosylinvertase; alkaline invertase; acid invertase	0.105078	0.040398	0.122925	0.0908438	0.701586	-0.0178462
3.5.4.28	S-adenosylhomocysteine deaminase; adenosylhomocysteine deaminase	0.0590544	0.0236583	0.0648569	0.0219167	0.702015	-0.00580253
3.5.4.31	S-methyl-5'-thioadenosine deaminase; MTA deaminase; 5-methylthioadenosine deaminase	0.0590544	0.0236583	0.0648569	0.0219167	0.702015	-0.00580253
4.4.1.5	lactoylglutathione lyase; methylglyoxalase; aldoketomutase; ketone-aldehyde mutase; glyoxylase I; (R)-S-lactoylglutathione methylglyoxal-lyase (isomerizing)	0.0216895	0.00882491	0.0237377	0.00711301	0.702809	-0.00204826
3.5.1.10	formyltetrahydrofolate deformylase	0.00584857	0.00419744	0.00712654	0.00568837	0.702878	-0.00127797
2.1.1.193	16S rRNA (uracil1498-N3)-methyltransferase; DUF558 protein; YggJ; RsmE; m3U1498 specific methyltransferase	0.0499712	0.0187553	0.0538017	0.00982613	0.703016	-0.00383054
3.2.1.99	arabinan endo-1,5-alpha-L-arabinanase; endo-1,5-alpha-L-arabinanase; endo-alpha-1,5-arabanase; endo-arabanase; 1,5-alpha-L-arabinan 1,5-alpha-L-arabinanohydrolase; arabinan endo-1,5-alpha-L-arabinosidase (misleading)	0.0642099	0.0407592	0.0745087	0.039612	0.703306	-0.0102988
1.4.7.1	glutamate synthase (ferredoxin); ferredoxin-dependent glutamate synthase; ferredoxin-glutamate synthase; glutamate synthase (ferredoxin-dependent)	0.150537	0.0514123	0.164151	0.0538687	0.704951	-0.0136143
2.7.7.77	molybdenum cofactor guanylyltransferase; MobA; MoCo guanylyltransferase	0.0119037	0.00707545	0.0140742	0.009505	0.705299	-0.00217048
6.1.1.9	valine---tRNA ligase; valyl-tRNA synthetase; valyl-transfer ribonucleate synthetase; valyl-transfer RNA synthetase; valyl-transfer ribonucleic acid synthetase; valine transfer ribonucleate ligase; valine translase	0.238399	0.101176	0.263032	0.0879536	0.705872	-0.0246327
6.1.1.13	D-alanine---poly(phosphoribitol) ligase; D-alanyl-poly(phosphoribitol) synthetase; D-alanine: membrane acceptor ligase; D-alanine-D-alanyl carrier protein ligase; D-alanine-membrane acceptor ligase; D-alanine-activating enzyme	0.00510462	0.00523405	0.0065953	0.00614759	0.706764	-0.00149068
2.7.1.182	phytol kinase; VTE5 (gene name)	0.00254402	0.00408041	0.00352399	0.0033879	0.706912	-0.000979969
1.12.99.6	hydrogenase (acceptor); H2 producing hydrogenase (ambiguous); hydrogen-lyase (ambiguous); hydrogenlyase (ambiguous); uptake hydrogenase (ambiguous); hydrogen:(acceptor) oxidoreductase	0.0160073	0.0135076	0.0203829	0.0193434	0.707604	-0.00437564
3.2.1.178	beta-porphyranase; porphyranase; PorA; PorB; endo-beta-porphyranase	0.0084877	0.0183424	0.0142965	0.0253734	0.70767	-0.0058088
2.1.1.61	tRNA (5-methylaminomethyl-2-thiouridylate)-methyltransferase; transfer ribonucleate 5-methylaminomethyl-2-thiouridylate 5-methyltransferase; tRNA 5-methylaminomethyl-2-thiouridylate 5'-methyltransferase	0.0109353	0.00836764	0.0131882	0.00877613	0.707935	-0.00225294
4.1.3.3	N-acetylneuraminate lyase; N-acetylneuraminic acid aldolase; acetylneuraminate lyase; sialic aldolase; sialic acid aldolase; sialate lyase; N-acetylneuraminic aldolase; neuraminic aldolase; N-acetylneuraminate aldolase; neuraminic acid aldolase; N-acetylneuraminic acid aldolase; neuraminate aldolase; N-acetylneuraminic lyase; N-acetylneuraminic acid lyase; NPL; NALase; NANA lyase; acetylneuramina…	0.0175258	0.014066	0.0222389	0.0210247	0.708461	-0.00471316
1.21.98.3	anaerobic magnesium-protoporphyrin IX monomethyl ester cyclase; bchE (gene name); MPE cyclase (ambiguous)	0.0329822	0.0302916	0.0416378	0.0348054	0.709733	-0.00865561
1.2.7.5	aldehyde ferredoxin oxidoreductase; AOR	0.0137082	0.0101401	0.0170171	0.0144148	0.709894	-0.00330893
4.4.1.16	selenocysteine lyase; selenocysteine reductase; selenocysteine beta-lyase	0.110601	0.0252729	0.11596	0.0130742	0.710475	-0.00535891
2.6.1.16	glutamine---fructose-6-phosphate transaminase (isomerizing); hexosephosphate aminotransferase; glucosamine-6-phosphate isomerase (glutamine-forming); glutamine-fructose-6-phosphate transaminase (isomerizing); D-fructose-6-phosphate amidotransferase; glucosaminephosphate isomerase; glucosamine 6-phosphate synthase; GlcN6P synthase	0.16137	0.0274205	0.171827	0.0482269	0.710637	-0.0104571
1.7.2.2	nitrite reductase (cytochrome; ammonia-forming); cytochrome c nitrite reductase; multiheme nitrite reductase	0.00384323	0.00509558	0.00504705	0.00382884	0.711012	-0.00120382
2.1.1.14	5-methyltetrahydropteroyltriglutamate---homocysteine S-methyltransferase; tetrahydropteroyltriglutamate methyltransferase; homocysteine methylase; methyltransferase, tetrahydropteroylglutamate-homocysteine transmethylase; methyltetrahydropteroylpolyglutamate:homocysteine methyltransferase; cobalamin-independent methionine synthase; methionine synthase (cobalamin-independent); MetE	0.00652562	0.00703724	0.00951635	0.0140048	0.712949	-0.00299073
3.5.4.19	phosphoribosyl-AMP cyclohydrolase; PRAMP-cyclohydrolase; phosphoribosyladenosine monophosphate cyclohydrolase; 1-(5-phospho-D-ribosyl)-AMP 1,6-hydrolase	0.0499729	0.0148441	0.0555297	0.0250394	0.71303	-0.00555675
3.6.1.31	phosphoribosyl-ATP diphosphatase; phosphoribosyl-ATP pyrophosphatase; phosphoribosyladenosine triphosphate pyrophosphatase; 1-(5-phosphoribosyl)-ATP diphosphohydrolase	0.0499729	0.0148441	0.0555297	0.0250394	0.71303	-0.00555675
4.2.1.24	porphobilinogen synthase; aminolevulinate dehydratase; delta-aminolevulinate dehydratase; delta-aminolevulinic acid dehydrase; delta-aminolevulinic acid dehydratase; aminolevulinic dehydratase; delta-aminolevulinic dehydratase; 5-levulinic acid dehydratase; 5-aminolevulinate hydro-lyase (adding 5-aminolevulinate and cyclizing); hemB (gene name)	0.0171046	0.0109679	0.0240633	0.0344731	0.71448	-0.00695867
2.1.1.297	peptide chain release factor N5-glutamine methyltransferase; N5-glutamine S-adenosyl-L-methionine dependent methyltransferase; N5-glutamine MTase; HemK; PrmC	0.133574	0.0238302	0.14062	0.027804	0.714554	-0.00704662
3.4.19.5	beta-aspartyl-peptidase; beta-aspartyl dipeptidase; beta-aspartyl peptidase; beta-aspartyldipeptidase	0.00473812	0.00668616	0.00820135	0.0166345	0.715291	-0.00346322
6.2.1.14	6-carboxyhexanoate---CoA ligase; 6-carboxyhexanoyl-CoA synthetase; pimelyl-CoA synthetase	0.00222416	0.00295906	0.00357921	0.00631246	0.71647	-0.00135505
2.7.1.59	N-acetylglucosamine kinase; acetylglucosamine kinase (phosphorylating); ATP:2-acetylamino-2-deoxy-D-glucose 6-phosphotransferase; 2-acetylamino-2-deoxy-D-glucose kinase; acetylaminodeoxyglucokinase	0.00373138	0.00468319	0.00506924	0.00503389	0.716684	-0.00133786
5.3.4.1	protein disulfide-isomerase; S-S rearrangase	0.00946172	0.00714278	0.0113375	0.00640984	0.71754	-0.00187577
3.1.26.11	tRNase Z; 3 tRNase; tRNA 3 endonuclease; RNase Z; 3' tRNase	0.0573649	0.0277825	0.0631827	0.0105571	0.717835	-0.00581783
1.1.1.350	ureidoglycolate dehydrogenase (NAD+)	0.0057346	0.00430022	0.00686864	0.00376905	0.720364	-0.00113404
6.1.1.6	lysine---tRNA ligase; lysyl-tRNA synthetase; lysyl-transfer ribonucleate synthetase; lysyl-transfer RNA synthetase; L-lysine-transfer RNA ligase; lysine-tRNA synthetase; lysine translase	0.181346	0.037745	0.19235	0.0406157	0.720513	-0.0110047
1.4.3.16	L-aspartate oxidase; NadB; Laspo; AO	0.0815817	0.0331552	0.092996	0.046749	0.721184	-0.0114143
2.7.3.2	creatine kinase; ATP:creatine phosphotransferase; CK; MM-CK; MB-CK; BB-CK; creatine phosphokinase; creatine phosphotransferase; phosphocreatine kinase; adenosine triphosphate-creatine transphosphorylase; Mi-CK; CK-BB; CK-MM; CK-MB; CKMiMi; MiMi-CK	0.0205782	0.0109056	0.0243037	0.0151758	0.721375	-0.00372551
2.7.3.3	arginine kinase; arginine phosphokinase; adenosine 5'-triphosphate: L-arginine phosphotransferase; adenosine 5'-triphosphate-arginine phosphotransferase; ATP:L-arginine N-phosphotransferasel ATP:L-arginine omega-N-phosphotransferase	0.0205782	0.0109056	0.0243037	0.0151758	0.721375	-0.00372551
2.1.1.196	cobalt-precorrin-6B (C15)-methyltransferase [decarboxylating]; cbiT (gene name); S-adenosyl-L-methionine:precorrin-7 C15-methyltransferase (C-12-decarboxylating); cobalt-precorrin-7 (C15)-methyltransferase [decarboxylating]	0.017528	0.0113439	0.020916	0.0125698	0.722105	-0.00338805
4.4.1.1	cystathionine gamma-lyase; homoserine deaminase; homoserine dehydratase; cystine desulfhydrase; cysteine desulfhydrase; gamma-cystathionase; cystathionase; homoserine deaminase-cystathionase; gamma-CTL; cystalysin; cysteine lyase; L-cystathionine cysteine-lyase (deaminating); CGL	0.0552865	0.0223742	0.0640678	0.0376636	0.722447	-0.00878131
2.1.1.170	16S rRNA (guanine527-N7)-methyltransferase; ribosomal RNA small subunit methyltransferase G; 16S rRNA methyltransferase RsmG; GidB; rsmG (gene name)	0.0709226	0.0210377	0.0774425	0.0247408	0.722752	-0.00651994
2.7.1.15	ribokinase; deoxyribokinase; ribokinase (phosphorylating); D-ribokinase	0.0735781	0.0325727	0.0827384	0.0310888	0.725358	-0.00916033
2.7.7.38	3-deoxy-manno-octulosonate cytidylyltransferase; CMP-3-deoxy-D-manno-octulosonate pyrophosphorylase; 2-keto-3-deoxyoctonate cytidylyltransferase; 3-Deoxy-D-manno-octulosonate cytidylyltransferase; CMP-3-deoxy-D-manno-octulosonate synthetase; CMP-KDO synthetase; CTP:CMP-3-deoxy-D-manno-octulosonate cytidylyltransferase; cytidine monophospho-3-deoxy-D-manno-octulosonate pyrophosphorylase	0.022988	0.0112211	0.0261135	0.0104842	0.725441	-0.00312546
3.5.1.77	N-carbamoyl-D-amino-acid hydrolase; D-N-carbamoylase; N-carbamoylase (ambiguous); N-carbamoyl-D-amino acid hydrolase	0.00556416	0.00493457	0.00811464	0.0115077	0.725608	-0.00255048
2.5.1.17	corrinoid adenosyltransferase; MMAB (gene name); cobA (gene name); cobO (gene name); pduO (gene name); ATP:corrinoid adenosyltransferase; cob(I)alamin adenosyltransferase; aquacob(I)alamin adenosyltransferase; aquocob(I)alamin vitamin B12s adenosyltransferase; ATP:cob(I)alamin Cobeta-adenosyltransferase; ATP:cob(I)yrinic acid-a,c-diamide Cobeta-adenosyltransferase; cob(I)yrinic acid a,c-diamide a…	0.0302097	0.00804653	0.0332491	0.0124289	0.727143	-0.00303938
2.7.1.28	triokinase; triose kinase	0.015013	0.00926996	0.0185907	0.0146782	0.72792	-0.00357763
2.7.1.29	glycerone kinase; dihydroxyacetone kinase; acetol kinase; acetol kinase (phosphorylating)	0.015013	0.00926996	0.0185907	0.0146782	0.72792	-0.00357763
4.6.1.15	FAD-AMP lyase (cyclizing); FMN cyclase; FAD AMP-lyase (cyclic-FMN-forming)	0.015013	0.00926996	0.0185907	0.0146782	0.72792	-0.00357763
2.3.1.234	N6-L-threonylcarbamoyladenine synthase; t6A synthase; Kae1; ygjD (gene name); Qri7	0.162457	0.0502462	0.179278	0.064182	0.728192	-0.0168207
2.3.1.204	octanoyl-[GcvH]:protein N-octanoyltransferase; LipL; octanoyl-[GcvH]:E2 amidotransferase; ywfL (gene name)	0.00649526	0.00769913	0.0102748	0.0165101	0.729267	-0.00377958
4.1.1.20	diaminopimelate decarboxylase; diaminopimelic acid decarboxylase; meso-diaminopimelate decarboxylase; DAP-decarboxylase; meso-2,6-diaminoheptanedioate carboxy-lyase	0.121513	0.0363474	0.130957	0.0273566	0.729385	-0.00944404
2.7.8.26	adenosylcobinamide-GDP ribazoletransferase; CobS; cobalamin synthase; cobalamin-5'-phosphate synthase; cobalamin (5'-phosphate) synthase	0.0173884	0.00811906	0.0199607	0.00932715	0.729787	-0.00257229
2.7.14.1	protein arginine kinase; McsB	0.0272428	0.0139519	0.0317317	0.0164437	0.72992	-0.00448883
2.4.1.20	cellobiose phosphorylase	0.0163215	0.0193073	0.0223162	0.0211384	0.731111	-0.00599463
3.2.1.21	beta-glucosidase; gentiobiase; cellobiase; emulsin; elaterase; aryl-beta-glucosidase; beta-D-glucosidase; beta-glucoside glucohydrolase; arbutinase; amygdalinase; p-nitrophenyl beta-glucosidase; primeverosidase; amygdalase; linamarase; salicilinase; beta-1,6-glucosidase	0.490252	0.158938	0.538203	0.163734	0.731825	-0.0479506
1.2.7.12	formylmethanofuran dehydrogenase; formylmethanofuran:acceptor oxidoreductase	0.0157943	0.019955	0.0277668	0.0533523	0.731872	-0.0119725
2.1.1.192	23S rRNA (adenine2503-C2)-methyltransferase; RlmN; YfgB; Cfr	0.0999162	0.0268827	0.107207	0.0217947	0.732337	-0.00729077
2.4.1.291	N-acetylgalactosamine-N,N'-diacetylbacillosaminyl-diphospho-undecaprenol 4-alpha-N-acetylgalactosaminyltransferase; PglJ	0.00136348	0.00191204	0.00216236	0.00324432	0.733743	-0.000798885
1.1.1.339	dTDP-6-deoxy-L-talose 4-dehydrogenase (NAD+); tll (gene name)	0.0032183	0.0026424	0.00421397	0.00385062	0.734758	-0.000995674
2.4.1.87	N-acetyllactosaminide 3-alpha-galactosyltransferase; alpha-galactosyltransferase; UDP-Gal:beta-D-Gal(1,4)-D-GlcNAc alpha(1,3)-galactosyltransferase; UDP-Gal:N-acetyllactosaminide alpha(1,3)-galactosyltransferase; UDP-Gal:N-acetyllactosaminide alpha-1,3-D-galactosyltransferase; UDP-Gal:Galbeta1->4GlcNAc-R alpha1->3-galactosyltransferase; UDP-galactose-acetyllactosamine alpha-D-galactosyltransferas…	0.00572364	0.00807077	0.00866776	0.0111441	0.735487	-0.00294412
3.6.3.55	Transferred to 7.3.2.6	0.0110832	0.00376846	0.0128382	0.00728202	0.73556	-0.00175503
3.1.3.27	phosphatidylglycerophosphatase; phosphatidylglycerol phosphate phosphatase; phosphatidylglycerol phosphatase; PGP phosphatase	0.0214955	0.0163677	0.0262296	0.0146924	0.736694	-0.00473409
5.4.2.10	phosphoglucosamine mutase	0.117699	0.0376532	0.128437	0.0322683	0.737923	-0.0107375
3.1.1.17	gluconolactonase; lactonase; aldonolactonase; glucono-delta-lactonase; gulonolactonase	0.0186334	0.0175378	0.0254622	0.0260198	0.738957	-0.00682877
6.3.4.21	nicotinate phosphoribosyltransferase; niacin ribonucleotidase; nicotinic acid mononucleotide glycohydrolase; nicotinic acid mononucleotide pyrophosphorylase; nicotinic acid phosphoribosyltransferase; nicotinate-nucleotide:diphosphate phospho-alpha-D-ribosyltransferase	0.0942749	0.026097	0.104614	0.0396414	0.73916	-0.0103389
2.7.4.3	adenylate kinase; myokinase; 5'-AMP-kinase; adenylic kinase; adenylokinase	0.0843632	0.0166335	0.0902579	0.0213428	0.739164	-0.00589467
1.5.1.39	FMN reductase [NAD(P)H]; FRG	0.0229384	0.015388	0.0303643	0.0301259	0.740739	-0.00742585
1.1.1.85	3-isopropylmalate dehydrogenase; beta-isopropylmalic enzyme; beta-isopropylmalate dehydrogenase; threo-Ds-3-isopropylmalate dehydrogenase; 3-carboxy-2-hydroxy-4-methylpentanoate:NAD+ oxidoreductase	0.0568233	0.0209335	0.0622844	0.0132713	0.741504	-0.00546105
5.3.99.11	2-keto-myo-inositol isomerase; IolI; inosose isomerase; 2KMI isomerase.	0.00226921	0.00353041	0.00365161	0.00518302	0.741606	-0.0013824
3.2.1.70	glucan 1,6-alpha-glucosidase; exo-1,6-beta-glucosidase; glucodextrinase; glucan alpha-1,6-D-glucohydrolase	0.0210473	0.0177606	0.029097	0.0317626	0.742322	-0.0080497
6.3.2.8	UDP-N-acetylmuramate---L-alanine ligase; MurC synthetase; UDP-N-acetylmuramoyl-L-alanine synthetase; uridine diphospho-N-acetylmuramoylalanine synthetase; UDP-N-acetylmuramoylalanine synthetase; L-alanine-adding enzyme; UDP-acetylmuramyl-L-alanine synthetase; UDPMurNAc-L-alanine synthetase; L-Ala ligase; uridine diphosphate N-acetylmuramate:L-alanine ligase; uridine 5'-diphosphate-N-acetylmuramyl…	0.186794	0.0425806	0.19881	0.0334782	0.742928	-0.0120164
3.2.1.82	exo-poly-alpha-digalacturonosidase; pehX (gene name); poly(1,4-alpha-D-galactosiduronate) digalacturonohydrolase; exopolygalacturonosidase (misleading); poly[(1->4)-alpha-D-galactosiduronate] digalacturonohydrolase; exo-poly-alpha-galacturonosidase	0.0178727	0.0241592	0.0248368	0.0200006	0.743109	-0.00696401
2.7.1.218	fructoselysine 6-kinase; frlD (gene name)	0.0134705	0.00555139	0.0164105	0.0119887	0.743564	-0.00293991
1.21.98.1	cyclic dehypoxanthinyl futalosine synthase; MqnC; dehypoxanthinyl futalosine cyclase	0.00939193	0.0105432	0.0142824	0.0192139	0.744137	-0.00489043
4.1.2.25	dihydroneopterin aldolase; 7,8-dihydroneopterin aldolase; 2-amino-4-hydroxy-6-(D-erythro-1,2,3-trihydroxypropyl)-7,8-dihydropteridine glycolaldehyde-lyase; 2-amino-4-hydroxy-6-(D-erythro-1,2,3-trihydroxypropyl)-7,8-dihydropteridine glycolaldehyde-lyase (2-amino-4-hydroxy-6-hydroxymethyl-7,8-dihydropteridine-forming); DHNA; mptD (gene name); folB (gene name)	0.037308	0.0116627	0.0425917	0.0205243	0.744776	-0.00528368
2.8.1.4	tRNA uracil 4-sulfurtransferase; thiI (gene name); transfer ribonucleate sulfurtransferase (ambiguous); RNA sulfurtransferase (ambiguous); ribonucleate sulfurtransferase (ambiguous); transfer RNA sulfurtransferase (ambiguous); transfer RNA thiolase (ambiguous); L-cysteine:tRNA sulfurtransferase (incorrect); tRNA sulfurtransferase (ambiguous)	0.053687	0.0241725	0.0609309	0.0214532	0.745065	-0.00724386
3.2.1.91	cellulose 1,4-beta-cellobiosidase (non-reducing end); exo-cellobiohydrolase; beta-1,4-glucan cellobiohydrolase; beta-1,4-glucan cellobiosylhydrolase; 1,4-beta-glucan cellobiosidase; exoglucanase; avicelase; CBH 1; C1 cellulase; cellobiohydrolase I; cellobiohydrolase; exo-beta-1,4-glucan cellobiohydrolase; 1,4-beta-D-glucan cellobiohydrolase; cellobiosidase	0.0516568	0.0323558	0.0659514	0.054885	0.745278	-0.0142946
2.1.1.176	16S rRNA (cytosine967-C5)-methyltransferase; rsmB (gene name); fmu (gene name); 16S rRNA m5C967 methyltransferase	0.135875	0.0361902	0.147548	0.0367114	0.747207	-0.0116729
2.3.1.243	lauroyl-Kdo2-lipid IVA myristoyltransferase; MsbB acyltransferase; lpxM (gene name); myristoyl-[acyl-carrier protein]:alpha-Kdo-(2->4)-alpha-Kdo-(2->6)-(dodecanoyl)-lipid IVA O-myristoyltransferase	0.0325778	0.0120967	0.0365042	0.0123464	0.747877	-0.00392636
2.4.1.58	lipopolysaccharide glucosyltransferase I; UDP-glucose:lipopolysaccharide glucosyltransferase I; lipopolysaccharide glucosyltransferase; uridine diphosphate glucose:lipopolysaccharide glucosyltransferase I; uridine diphosphoglucose-lipopolysaccharide glucosyltransferase	0.0215994	0.0146687	0.0375587	0.0685828	0.748244	-0.0159593
4.2.1.113	o-succinylbenzoate synthase; o-succinylbenzoic acid synthase; OSB synthase; OSBS; 2-succinylbenzoate synthase; MenC	0.0117266	0.00953159	0.0154102	0.0130764	0.748324	-0.00368357
3.6.3.9	Transferred to 7.2.2.13	0.00499583	0.00839433	0.00771995	0.00845391	0.749264	-0.00272412
4.4.1.24	(2R)-sulfolactate sulfo-lyase; Suy; SuyAB; 3-sulfolactate bisulfite-lyase; sulfolactate sulfo-lyase (ambigious); (2R)-3-sulfolactate bisulfite-lyase (pyruvate-forming)	0.0161899	0.0165166	0.0220175	0.0193335	0.749748	-0.00582761
3.4.21.92	endopeptidase Clp; endopeptidase Ti; caseinolytic protease; protease Ti; ATP-dependent Clp protease; endopeptidase Ti; caseinolytic protease; ClpP; Clp protease	0.109374	0.0164574	0.117442	0.0309219	0.750779	-0.00806712
2.3.1.183	phosphinothricin acetyltransferase; PAT; PPT acetyltransferase; Pt-N-acetyltransferase; ac-Pt	0.0212065	0.00838289	0.025711	0.0176492	0.750998	-0.00450444
2.4.1.60	abequosyltransferase; trihexose diphospholipid abequosyltransferase	0.00636731	0.00617639	0.00964335	0.0127628	0.751471	-0.00327604
4.2.3.5	chorismate synthase; 5-O-(1-carboxyvinyl)-3-phosphoshikimate phosphate-lyase	0.0676863	0.0133611	0.0726444	0.0166866	0.752285	-0.00495809
3.5.2.5	allantoinase	0.00210062	0.00223683	0.00326461	0.00448986	0.752384	-0.001164
2.1.3.1	methylmalonyl-CoA carboxytransferase; transcarboxylase; methylmalonyl coenzyme A carboxyltransferase; methylmalonyl-CoA transcarboxylase; oxalacetic transcarboxylase; methylmalonyl-CoA carboxyltransferase; methylmalonyl-CoA carboxyltransferase; (S)-2-methyl-3-oxopropanoyl-CoA:pyruvate carboxyltransferase; (S)-2-methyl-3-oxopropanoyl-CoA:pyruvate carboxytransferase carboxytransferase [incorrect]	0.0519031	0.0292602	0.0670021	0.057777	0.753384	-0.0150989
3.4.21.116	SpoIVB peptidase; sporulation factor IV B protease	0.0657615	0.033576	0.0786562	0.0436897	0.754189	-0.0128948
1.1.1.401	2-dehydro-3-deoxy-L-rhamnonate dehydrogenase (NAD+); 2-keto-3-deoxy-L-rhamnonate dehydrogenase	0.00246556	0.00349776	0.00389492	0.0049301	0.756411	-0.00142936
2.7.1.51	L-fuculokinase; L-fuculokinase (phosphorylating); L-fuculose kinase	0.0114761	0.0115773	0.0170662	0.0206026	0.756484	-0.00559003
4.4.1.15	D-cysteine desulfhydrase; D-cysteine lyase; D-cysteine sulfide-lyase (deaminating)	0.00609575	0.00429018	0.00753184	0.00422292	0.758313	-0.00143609
3.1.6.6	choline-sulfatase	0.00341514	0.00358727	0.00530338	0.00703307	0.758862	-0.00188823
2.8.2.22	aryl-sulfate sulfotransferase; arylsulfate-phenol sulfotransferase; arylsulfotransferase; ASST; arylsulfate sulfotransferase; arylsulfate:phenol sulfotransferase; astA (gene name); aryl-sulfate:phenol sulfotransferase	0.0290487	0.0270515	0.0395566	0.0345185	0.759255	-0.0105078
2.4.2.30	NAD+ ADP-ribosyltransferase; poly(ADP-ribose) synthase; ADP-ribosyltransferase (polymerizing); NAD ADP-ribosyltransferase; PARP; PARP-1; NAD+:poly(adenine-diphosphate-D-ribosyl)-acceptor ADP-D-ribosyl-transferase (incorrect); NAD+:poly(adenosine-diphosphate-D-ribosyl)-acceptor ADP-D-ribosyl-transferase	0.00579789	0.00577275	0.00949894	0.0142697	0.760007	-0.00370105
6.3.5.4	asparagine synthase (glutamine-hydrolysing); asparagine synthetase (glutamine-hydrolysing); glutamine-dependent asparagine synthetase; asparagine synthetase B; AS; AS-B	0.119332	0.0310958	0.129035	0.0255451	0.760616	-0.00970306
1.1.1.302	2,5-diamino-6-(ribosylamino)-4(3H)-pyrimidinone 5'-phosphate reductase; 2,5-diamino-6-ribosylamino-4(3H)-pyrimidinone 5'-phosphate reductase; MjaRED; MJ0671 (gene name)	0.00187033	0.00329997	0.00293615	0.00292349	0.761192	-0.00106582
5.1.3.13	dTDP-4-dehydrorhamnose 3,5-epimerase; dTDP-L-rhamnose synthetase; dTDP-L-rhamnose synthase; thymidine diphospho-4-ketorhamnose 3,5-epimerase; TDP-4-ketorhamnose 3,5-epimerase; dTDP-4-dehydro-6-deoxy-D-glucose 3,5-epimerase; TDP-4-keto-L-rhamnose-3,5-epimerase	0.0593333	0.0264649	0.0723173	0.0466683	0.761424	-0.0129839
5.4.99.60	cobalt-precorrin-8 methylmutase; cbiC (gene name)	0.0129255	0.00777955	0.0175624	0.0174859	0.761668	-0.00463693
5.4.99.61	precorrin-8X methylmutase; precorrin isomerase; hydrogenobyrinic acid-binding protein; cobH (gene name)	0.0129255	0.00777955	0.0175624	0.0174859	0.761668	-0.00463693
2.7.1.190	aminoglycoside 2''-phosphotransferase; aphD (gene name); APH(2''); aminoglycoside (2'') kinase; gentamicin kinase (ambiguous); gentamicin phosphotransferase (ambiguous)	0.00237874	0.0027235	0.00389548	0.00561683	0.762289	-0.00151673
2.3.1.9	acetyl-CoA C-acetyltransferase; acetoacetyl-CoA thiolase; beta-acetoacetyl coenzyme A thiolase; 2-methylacetoacetyl-CoA thiolase [misleading]; 3-oxothiolase; acetyl coenzyme A thiolase; acetyl-CoA acetyltransferase; acetyl-CoA:N-acetyltransferase; thiolase II; type II thiolase	0.0171505	0.0106409	0.0219095	0.0164077	0.762624	-0.004759
2.3.3.1	citrate (Si)-synthase; (R)-citric synthase; citrate oxaloacetate-lyase [(pro-3S)-CH2COO-->acetyl-CoA]	0.052927	0.0129199	0.059475	0.0236021	0.762629	-0.00654798
2.7.1.73	inosine kinase; inosine-guanosine kinase; inosine kinase (phosphorylating)	0.011898	0.00541737	0.0150687	0.0117976	0.763421	-0.00317075
1.1.1.316	L-galactose 1-dehydrogenase; L-GalDH; L-galactose dehydrogenase	0.00401879	0.00505838	0.00608241	0.00673795	0.764032	-0.00206361
3.1.4.12	sphingomyelin phosphodiesterase; neutral sphingomyelinase	0.00284718	0.00356812	0.00436846	0.00508265	0.76407	-0.00152128
3.2.1.4	cellulase; endo-1,4-beta-D-glucanase; beta-1,4-glucanase; beta-1,4-endoglucan hydrolase; celluase A; cellulosin AP; endoglucanase D; alkali cellulase; cellulase A 3; celludextrinase; 9.5 cellulase; avicelase; pancellase SS; 1,4-(1,3;1,4)-beta-D-glucan 4-glucanohydrolase	0.361455	0.0754049	0.420858	0.230037	0.764441	-0.0594035
1.1.1.193	5-amino-6-(5-phosphoribosylamino)uracil reductase; aminodioxyphosphoribosylaminopyrimidine reductase	0.0545139	0.02338	0.0639869	0.0303993	0.765886	-0.00947299
2.8.3.16	formyl-CoA transferase; formyl-coenzyme A transferase; formyl-CoA oxalate CoA-transferase	0.00669	0.004926	0.00956468	0.0105058	0.766536	-0.00287468
2.1.1.166	23S rRNA (uridine2552-2'-O)-methyltransferase; Um(2552) 23S ribosomal RNA methyltransferase; heat shock protein RrmJ; RrmJ; FTSJ; Um2552 methyltransferase	0.00510812	0.00234655	0.00664645	0.00571992	0.767486	-0.00153834
3.2.1.78	mannan endo-1,4-beta-mannosidase; endo-1,4-beta-mannanase; endo-beta-1,4-mannase; beta-mannanase B; beta-1, 4-mannan 4-mannanohydrolase; endo-beta-mannanase; beta-D-mannanase; 1,4-beta-D-mannan mannanohydrolase	0.134738	0.0850924	0.160159	0.0565055	0.767531	-0.0254209
4.2.1.22	cystathionine beta-synthase; serine sulfhydrase; beta-thionase; methylcysteine synthase; cysteine synthase (incorrect); serine sulfhydrylase; L-serine hydro-lyase (adding homocysteine)	0.00710022	0.00916588	0.0104575	0.00988119	0.767732	-0.00335731
1.2.1.70	glutamyl-tRNA reductase	0.0232609	0.011907	0.0283259	0.0164805	0.76775	-0.00506504
4.2.1.20	tryptophan synthase; L-tryptophan synthetase; indoleglycerol phosphate aldolase; tryptophan desmolase; tryptophan synthetase; L-serine hydro-lyase (adding indoleglycerol-phosphate); L-serine hydro-lyase [adding 1-C-(indol-3-yl)glycerol 3-phosphate, L-tryptophan and glyceraldehyde-3-phosphate-forming]	0.128864	0.0361588	0.146329	0.0600305	0.767837	-0.017465
4.3.2.3	ureidoglycolate lyase; ureidoglycolatase (ambiguous); ureidoglycolase (ambiguous); ureidoglycolate hydrolase (misleading); (S)-ureidoglycolate urea-lyase	0.00118896	0.00137682	0.00177075	0.00187702	0.76846	-0.000581783
2.1.1.222	2-polyprenyl-6-hydroxyphenol methylase; ubiG (gene name, ambiguous); ubiG methyltransferase (ambiguous); 2-octaprenyl-6-hydroxyphenol methylase	0.0245393	0.0186557	0.0321607	0.0240198	0.769048	-0.00762138
2.1.1.64	3-demethylubiquinol 3-O-methyltransferase; 5-demethylubiquinone-9 methyltransferase; OMHMB-methyltransferase; 2-octaprenyl-3-methyl-5-hydroxy-6-methoxy-1,4-benzoquinone methyltransferase; S-adenosyl-L-methionine:2-octaprenyl-3-methyl-5-hydroxy-6-methoxy-1,4-benzoquinone-O-methyltransferase; COQ3 (gene name); Coq3 O-methyltransferase; 3-demethylubiquinone-9 3-methyltransferase; ubiG (gene name, am…	0.0245393	0.0186557	0.0321607	0.0240198	0.769048	-0.00762138
2.7.1.6	galactokinase; galactokinase (phosphorylating); ATP:D-galactose-1-phosphotransferase	0.0793997	0.023232	0.0876428	0.023162	0.769646	-0.00824311
1.2.1.59	glyceraldehyde-3-phosphate dehydrogenase (NAD(P)+) (phosphorylating); triosephosphate dehydrogenase (NAD(P)); glyceraldehyde-3-phosphate dehydrogenase (NAD(P)) (phosphorylating)	0.00153905	0.00211352	0.00224536	0.00184501	0.770072	-0.00070631
2.4.1.293	GalNAc5-diNAcBac-PP-undecaprenol beta-1,3-glucosyltransferase; PglI	0.0072805	0.00802825	0.0107988	0.0113619	0.771067	-0.00351826
2.7.1.66	undecaprenol kinase; isoprenoid alcohol kinase; isoprenoid alcohol phosphokinase; C55-isoprenoid alcohol phosphokinase; isoprenoid alcohol kinase (phosphorylating); C55-isoprenoid alcohol kinase; C55-isoprenyl alcohol phosphokinase; polyisoprenol kinase	0.00750855	0.00575113	0.00944632	0.0050341	0.771625	-0.00193777
2.1.1.289	cobalt-precorrin-7 (C5)-methyltransferase; CbiE	0.0169632	0.0110391	0.0210361	0.011647	0.771868	-0.00407293
5.4.99.16	maltose alpha-D-glucosyltransferase; trehalose synthase; maltose glucosylmutase	0.0429752	0.0288844	0.0546443	0.0357425	0.77197	-0.0116691
3.4.21.72	IgA-specific serine endopeptidase; IgA protease; IgA proteinase; IgA-specific proteinase; immunoglobulin A protease; immunoglobulin A proteinase	0.00745092	0.0107846	0.0143846	0.025055	0.772203	-0.00693371
3.6.1.61	diadenosine hexaphosphate hydrolase (ATP-forming); Ndx1	0.00560051	0.0040417	0.00732225	0.00542389	0.772505	-0.00172174
1.3.5.5	15-cis-phytoene desaturase; phytoene desaturase (ambiguous); PDS; plant-type phytoene desaturase	0.0021203	0.00371241	0.00395642	0.006182	0.772582	-0.00183612
3.2.1.51	alpha-L-fucosidase; alpha-fucosidase	0.416257	0.183779	0.481884	0.180625	0.772631	-0.0656273
3.6.1.22	NAD+ diphosphatase; NPY1 (gene name); nudC (gene name); NUDT7 (gene name); nicotinamide adenine dinucleotide pyrophosphatase; NADP pyrophosphatase; NADH pyrophosphatase; NAD+ phosphohydrolase	0.0164612	0.00916098	0.0198878	0.00984486	0.772738	-0.0034266
1.5.1.38	FMN reductase (NADPH); FRP; flavin reductase P; SsuE	0.0259826	0.0148614	0.0342708	0.0289109	0.772881	-0.00828828
2.7.1.53	L-xylulokinase; L-xylulokinase (phosphorylating)	0.00610342	0.00920816	0.0109392	0.0164418	0.774311	-0.00483582
2.7.1.213	cytidine kinase	0.011898	0.00541737	0.0150837	0.0111666	0.774368	-0.00318575
3.5.4.26	diaminohydroxyphosphoribosylaminopyrimidine deaminase	0.0541221	0.0230014	0.0639241	0.0304202	0.774662	-0.00980202
3.4.11.24	aminopeptidase S; Mername-AA022 peptidase; SGAP; aminopeptidase (Streptomyces griseus); Streptomyces griseus aminopeptidase; S. griseus AP; double-zinc aminopeptidase	0.0190023	0.016272	0.0253187	0.018388	0.774859	-0.00631642
1.13.12.16	nitronate monooxygenase; NMO; 2-nitropropane dioxygenase (incorrect)	0.0208903	0.0110605	0.0248661	0.0106323	0.776495	-0.00397577
4.1.1.50	adenosylmethionine decarboxylase; S-adenosylmethionine decarboxylase; S-adenosyl-L-methionine decarboxylase; S-adenosyl-L-methionine carboxy-lyase; S-adenosyl-L-methionine carboxy-lyase [(5-deoxy-5-adenosyl)(3-aminopropyl)methylsulfonium-salt-forming]	0.0122036	0.00853478	0.0171743	0.0171238	0.777062	-0.00497067
3.5.4.39	GTP cyclohydrolase IV; MptA; GTP cyclohydrolase MptA	0.00148719	0.00207734	0.00236723	0.00267063	0.777325	-0.000880041
1.7.1.15	nitrite reductase (NADH); nitrite reductase (reduced nicotinamide adenine dinucleotide); NADH-nitrite oxidoreductase; assimilatory nitrite reductase (ambiguous); nirB (gene name); nirD (gene name)	0.0274011	0.0161609	0.0353411	0.0258559	0.777587	-0.00794007
6.3.4.19	tRNAIle-lysidine synthase; TilS; mesJ (gene name); yacA (gene name); isoleucine-specific transfer ribonucleate lysidine synthetase; tRNAIle-lysidine synthetase	0.221734	0.0368005	0.234703	0.0335008	0.777757	-0.0129691
2.7.1.35	pyridoxal kinase; pyridoxal kinase (phosphorylating); pyridoxal 5-phosphate-kinase; pyridoxal phosphokinase; pyridoxine kinase	0.0438549	0.0120494	0.0500162	0.0203414	0.777758	-0.00616135
2.7.1.194	protein-Npi-phosphohistidine---L-ascorbate phosphotransferase; ulaABC (gene names); L-ascorbate PTS permease; EIISga; Enzyme IISga; Enzyme IIUla	0.00912661	0.00789671	0.014398	0.0186101	0.777883	-0.00527141
3.2.1.122	maltose-6'-phosphate glucosidase; phospho-alpha-glucosidase; maltose-6'-phosphate 6-phosphoglucohydrolase	0.00440135	0.00385152	0.00989007	0.0204688	0.780258	-0.00548872
4.4.1.21	S-ribosylhomocysteine lyase; S-ribosylhomocysteinase; LuxS	0.0137712	0.00673345	0.0162117	0.0063443	0.780487	-0.00244047
6.3.1.12	D-aspartate ligase; Aslfm; UDP-MurNAc-pentapeptide:D-aspartate ligase; D-aspartic acid-activating enzyme	0.0119228	0.00557725	0.0159148	0.0139885	0.781585	-0.00399197
2.1.1.104	caffeoyl-CoA O-methyltransferase; caffeoyl coenzyme A methyltransferase; caffeoyl-CoA 3-O-methyltransferase; trans-caffeoyl-CoA 3-O-methyltransferase	0.0266858	0.0108989	0.0306476	0.0101913	0.78195	-0.00396183
3.4.11.18	methionyl aminopeptidase; methionine aminopeptidase; peptidase M; L-methionine aminopeptidase; MAP	0.077904	0.0143298	0.0834783	0.0152728	0.782509	-0.00557438
2.1.1.35	tRNA (uracil54-C5)-methyltransferase; transfer RNA uracil54 5-methyltransferase; transfer RNA uracil54 methylase; tRNA uracil54 5-methyltransferase; m5U54-methyltransferase; tRNA:m5U54-methyltransferase; RUMT; TrmA; 5-methyluridine54 tRNA methyltransferase; tRNA(uracil-54,C5)-methyltransferase; Trm2; tRNA(m5U54)methyltransferase	0.0182599	0.0156217	0.0240626	0.01519	0.782626	-0.0058027
4.1.1.17	ornithine decarboxylase; SpeC; L-ornithine carboxy-lyase	0.0129492	0.00753269	0.0193547	0.0228003	0.783006	-0.00640549
2.8.1.13	tRNA-uridine 2-sulfurtransferase; mnmA (gene name)	0.102606	0.0267777	0.116068	0.0426316	0.783549	-0.0134619
3.2.1.45	glucosylceramidase; psychosine hydrolase; glucosphingosine glucosylhydrolase; GlcCer-beta-glucosidase; beta-D-glucocerebrosidase; glucosylcerebrosidase; beta-glucosylceramidase; ceramide glucosidase; glucocerebrosidase; glucosylsphingosine beta-glucosidase; glucosylsphingosine beta-D-glucosidase	0.0664965	0.0295745	0.0916611	0.0893154	0.783607	-0.0251646
3.1.3.4	phosphatidate phosphatase; phosphatic acid phosphatase; acid phosphatidyl phosphatase; phosphatic acid phosphohydrolase; PAP, Lipin	0.00775482	0.00854675	0.0108331	0.00763573	0.784557	-0.00307832
3.1.3.81	diacylglycerol diphosphate phosphatase; DGPP phosphatase; DGPP phosphohydrolase; DPP1; DPPL1; DPPL2; PAP2; pyrophosphate phosphatase	0.00775482	0.00854675	0.0108331	0.00763573	0.784557	-0.00307832
2.7.1.211	protein-Npi-phosphohistidine---sucrose phosphotransferase; scrAB (gene names); sucrose PTS permease; EIIScr; Enzyme IIScr	0.0371479	0.0349339	0.0552083	0.0573779	0.784774	-0.0180604
1.8.1.14	CoA-disulfide reductase; CoA-disulfide reductase (NADH2); NADH2:CoA-disulfide oxidoreductase; CoA:NAD+ oxidoreductase (misleading); CoADR; coenzyme A disulfide reductase	0.00356311	0.00582003	0.00634427	0.00854499	0.784902	-0.00278115
1.1.1.100	3-oxoacyl-[acyl-carrier-protein] reductase; beta-ketoacyl-[acyl-carrier protein](ACP) reductase; beta-ketoacyl acyl carrier protein (ACP) reductase; beta-ketoacyl reductase; beta-ketoacyl thioester reductase; beta-ketoacyl-ACP reductase; beta-ketoacyl-acyl carrier protein reductase; 3-ketoacyl acyl carrier protein reductase; NADPH-specific 3-oxoacyl-[acylcarrier protein]reductase; 3-oxoacyl-[ACP]…	0.0037688	0.00280808	0.00533766	0.0051114	0.784908	-0.00156886
5.4.2.9	phosphoenolpyruvate mutase; phosphoenolpyruvate-phosphonopyruvate phosphomutase; PEP phosphomutase; phosphoenolpyruvate phosphomutase; PEPPM; PEP phosphomutase	0.00873153	0.0149825	0.0145327	0.0154792	0.785143	-0.00580117
3.4.21.121	Lys-Lys/Arg-Xaa endopeptidase; ASP (Aeromonas sobria)-type peptidase; Aeromonas extracellular serine protease	0.0109518	0.0217423	0.0191635	0.0212335	0.785911	-0.00821165
2.6.1.42	branched-chain-amino-acid transaminase; transaminase B; branched-chain amino acid aminotransferase; branched-chain amino acid-glutamate transaminase; branched-chain aminotransferase; L-branched chain amino acid aminotransferase; glutamate-branched-chain amino acid transaminase	0.071859	0.0183186	0.0797244	0.0226118	0.785975	-0.00786539
1.21.4.4	betaine reductase; acetyl-phosphate trimethylamine:thioredoxin disulfide oxidoreductase (N,N,N-trimethylglycine-forming)	0.00997142	0.00494939	0.0121943	0.00653081	0.786801	-0.00222285
5.4.99.21	23S rRNA pseudouridine2604 synthase; RluF; YjbC	0.0384158	0.0203307	0.047105	0.0247156	0.787007	-0.0086892
2.4.1.319	beta-1,4-mannooligosaccharide phosphorylase; RaMP2	0.0112903	0.00782144	0.0159793	0.0153752	0.787265	-0.00468896
2.4.1.320	1,4-beta-mannosyl-N-acetylglucosamine phosphorylase; BT1033	0.0112903	0.00782144	0.0159793	0.0153752	0.787265	-0.00468896
3.5.1.41	chitin deacetylase	0.00143121	0.00264136	0.002393	0.00235352	0.787301	-0.000961789
3.5.1.124	protein deglycase; PARK7 (gene name); DJ-1 protein; yhbO (gene name); yajL (gene name); glyoxylase III (incorrect)	0.0307159	0.0168016	0.0369028	0.015205	0.788274	-0.00618687
2.7.1.50	hydroxyethylthiazole kinase; hydroxyethylthiazole kinase (phosphorylating); 4-methyl-5-(beta-hydroxyethyl)thiazole kinase	0.0133975	0.00712034	0.0159993	0.00632006	0.788484	-0.00260179
2.4.2.7	adenine phosphoribosyltransferase; AMP pyrophosphorylase; transphosphoribosidase; APRT; AMP-pyrophosphate phosphoribosyltransferase; adenine phosphoribosylpyrophosphate transferase; adenosine phosphoribosyltransferase; adenylate pyrophosphorylase; adenylic pyrophosphorylase	0.0811914	0.0474408	0.103368	0.0656973	0.788807	-0.0221767
2.8.1.11	molybdopterin synthase sulfurtransferase; adenylyltransferase and sulfurtransferase MOCS3; Cnx5 (gene name); molybdopterin synthase sulfurylase	0.0103355	0.0072034	0.0134976	0.00903345	0.788822	-0.00316212
6.3.4.20	7-cyano-7-deazaguanine synthase; preQ0 synthase; 7-cyano-7-carbaguanine synthase; queC (gene name)	0.0269789	0.0144605	0.0336987	0.0198135	0.789044	-0.00671981
4.2.1.42	galactarate dehydratase; D-galactarate hydro-lyase; D-galactarate hydro-lyase (5-dehydro-4-deoxy-D-glucarate-forming); talrD (gene name)/galrD (gene name); galactarate dehydratase (L-threo-forming)	0.0189817	0.0163129	0.0260177	0.01962	0.790538	-0.00703604
3.5.99.2	aminopyrimidine aminohydrolase; thiaminase; thiaminase II; tenA (gene name)	0.00345946	0.00356464	0.00482628	0.00341673	0.791416	-0.00136682
5.4.2.7	phosphopentomutase; phosphodeoxyribomutase; deoxyribose phosphomutase; deoxyribomutase; phosphoribomutase; alpha-D-glucose-1,6-bisphosphate:deoxy-D-ribose-1-phosphate phosphotransferase; D-ribose 1,5-phosphomutase	0.030322	0.0192281	0.0403523	0.0304675	0.792729	-0.0100304
6.3.1.10	adenosylcobinamide-phosphate synthase; CbiB	0.0291269	0.0115889	0.0348276	0.0168697	0.792833	-0.00570069
2.7.8.6	undecaprenyl-phosphate galactose phosphotransferase; poly(isoprenol)-phosphate galactose phosphotransferase; poly(isoprenyl)phosphate galactosephosphatetransferase; undecaprenyl phosphate galactosyl-1-phosphate transferase; UDP-galactose:undecaprenyl-phosphate galactose phosphotransferase	0.0412683	0.0283422	0.0553466	0.041768	0.793142	-0.0140783
1.1.1.35	3-hydroxyacyl-CoA dehydrogenase; beta-hydroxyacyl dehydrogenase; beta-keto-reductase; 3-keto reductase; 3-hydroxyacyl coenzyme A dehydrogenase; beta-hydroxyacyl-coenzyme A synthetase; beta-hydroxyacylcoenzyme A dehydrogenase; beta-hydroxybutyrylcoenzyme A dehydrogenase; 3-hydroxyacetyl-coenzyme A dehydrogenase; L-3-hydroxyacyl coenzyme A dehydrogenase; L-3-hydroxyacyl CoA dehydrogenase; beta-hydr…	0.00195121	0.00501188	0.004424	0.00728642	0.793717	-0.00247279
3.5.3.26	(S)-ureidoglycine aminohydrolase; UGlyAH; UGHY; ylbA (gene name)	0.00273877	0.00287683	0.0100013	0.0257351	0.794409	-0.00726249
1.1.1.399	2-oxoglutarate reductase; serA (gene name)	0.1826	0.029637	0.206598	0.08013	0.794767	-0.0239981
1.1.1.95	phosphoglycerate dehydrogenase; PHGDH (gene name); D-3-phosphoglycerate:NAD+ oxidoreductase; alpha-phosphoglycerate dehydrogenase; 3-phosphoglycerate dehydrogenase; 3-phosphoglyceric acid dehydrogenase; D-3-phosphoglycerate dehydrogenase; glycerate 3-phosphate dehydrogenase; glycerate-1,3-phosphate dehydrogenase; phosphoglycerate oxidoreductase; phosphoglyceric acid dehydrogenase; SerA; 3-phospho…	0.1826	0.029637	0.206598	0.08013	0.794767	-0.0239981
4.1.1.104	3-dehydro-4-phosphotetronate decarboxylase; otnC (gene name)	0.00523786	0.00439378	0.010245	0.0172737	0.794792	-0.0050071
2.7.8.8	CDP-diacylglycerol---serine O-phosphatidyltransferase; phosphatidylserine synthase; CDPdiglyceride-serine O-phosphatidyltransferase; PS synthase; cytidine 5'-diphospho-1,2-diacyl-sn-glycerol (CDPdiglyceride):L-serine O-phosphatidyltransferase; phosphatidylserine synthetase; CDP-diacylglycerol-L-serine O-phosphatidyltransferase; cytidine diphosphoglyceride-serine O-phosphatidyltransferase; CDP-dig…	0.0420901	0.0202579	0.0509321	0.024037	0.795083	-0.00884202
5.1.3.22	L-ribulose-5-phosphate 3-epimerase; L-xylulose 5-phosphate 3-epimerase; UlaE; SgaU	0.00369394	0.00249415	0.00595133	0.00762721	0.795105	-0.00225739
2.7.7.9	UTP---glucose-1-phosphate uridylyltransferase; UDP glucose pyrophosphorylase; glucose-1-phosphate uridylyltransferase; UDPG phosphorylase; UDPG pyrophosphorylase; uridine 5'-diphosphoglucose pyrophosphorylase; uridine diphosphoglucose pyrophosphorylase; uridine diphosphate-D-glucose pyrophosphorylase; uridine-diphosphate glucose pyrophosphorylase	0.0252259	0.0109386	0.0301618	0.0136836	0.795471	-0.00493591
3.1.6.1	arylsulfatase; sulfatase; nitrocatechol sulfatase; phenolsulfatase; phenylsulfatase; p-nitrophenyl sulfatase; arylsulfohydrolase; 4-methylumbelliferyl sulfatase; estrogen sulfatase	0.0267777	0.0216531	0.0365921	0.0272558	0.795625	-0.00981449
5.3.1.27	6-phospho-3-hexuloisomerase; 3-hexulose-6-phosphate isomerase; phospho-3-hexuloisomerase; PHI; 6-phospho-3-hexulose isomerase; YckF	0.00269783	0.00317494	0.00426271	0.00454088	0.796023	-0.00156489
1.1.1.367	UDP-2-acetamido-2,6-beta-L-arabino-hexul-4-ose reductase; WbjC; Cap5F	0.020285	0.00955666	0.0251066	0.0141071	0.796458	-0.00482158
2.3.1.48	histone acetyltransferase; nucleosome-histone acetyltransferase; histone acetokinase; histone acetylase; histone transacetylase; lysine acetyltransferase; protein lysine acetyltransferase; acetyl-CoA:histone acetyltransferase	0.0373631	0.0172337	0.0459036	0.0247523	0.796619	-0.00854051
3.2.1.31	beta-glucuronidase; beta-glucuronide glucuronohydrolase glucuronidase; exo-beta-D-glucuronidase; ketodase	0.05152	0.0388144	0.104353	0.18167	0.797618	-0.0528325
3.2.2.4	AMP nucleosidase; adenylate nucleosidase; adenosine monophosphate nucleosidase	0.0055751	0.0037516	0.0076409	0.00620939	0.797906	-0.0020658
2.1.1.10	homocysteine S-methyltransferase; S-adenosylmethionine homocysteine transmethylase; S-methylmethionine homocysteine transmethylase; adenosylmethionine transmethylase; methylmethionine:homocysteine methyltransferase; adenosylmethionine:homocysteine methyltransferase; homocysteine methylase; homocysteine methyltransferase; homocysteine transmethylase; L-homocysteine S-methyltransferase; S-adenosyl-…	0.00762111	0.007641	0.0110161	0.00912194	0.798352	-0.00339495
2.7.1.168	D-glycero-alpha-D-manno-heptose-7-phosphate kinase; D-alpha-D-heptose-7-phosphate kinase; hdda (gene name)	0.00430103	0.00369656	0.00644202	0.00652686	0.798453	-0.002141
4.1.1.70	Transferred to 7.2.4.5	0.0118659	0.0122808	0.016498	0.0105958	0.798574	-0.00463211
2.1.1.246	[methyl-Co(III) methanol-specific corrinoid protein]:coenzyme M methyltransferase; methyltransferase 2 (ambiguous); mtaA (gene name)	0.00259793	0.00304061	0.00417717	0.00461146	0.798836	-0.00157924
3.1.1.3	triacylglycerol lipase; lipase (ambiguous); butyrinase; tributyrinase; Tween hydrolase; steapsin; triacetinase; tributyrin esterase; Tweenase; amno N-AP; Takedo 1969-4-9; Meito MY 30; Tweenesterase; GA 56; capalase L; triglyceride hydrolase; triolein hydrolase; tween-hydrolyzing esterase; amano CE; cacordase; triglyceridase; triacylglycerol ester hydrolase; amano P; amano AP; PPL; glycerol-ester …	0.00772371	0.00683693	0.0186356	0.037547	0.798848	-0.0109119
5.3.1.12	glucuronate isomerase; uronic isomerase; uronate isomerase; D-glucuronate isomerase; uronic acid isomerase; D-glucuronate ketol-isomerase	0.122317	0.0356709	0.138228	0.0426649	0.798995	-0.0159107
2.1.1.184	23S rRNA (adenine2085-N6)-dimethyltransferase; ErmC' methyltransferase; ermC methylase; ermC 23S rRNA methyltransferase; rRNA:m6A methyltransferase ErmC'; ErmC'; rRNA methyltransferase ErmC'	0.0045755	0.00259049	0.00585395	0.00362332	0.79974	-0.00127845
1.1.1.303	diacetyl reductase [(R)-acetoin forming]; (R)-acetoin dehydrogenase	0.00503362	0.00500475	0.00692077	0.00424822	0.800098	-0.00188715
1.1.1.4	(R,R)-butanediol dehydrogenase; butyleneglycol dehydrogenase; D-butanediol dehydrogenase; D-(-)-butanediol dehydrogenase; butylene glycol dehydrogenase; diacetyl (acetoin) reductase; D-aminopropanol dehydrogenase; 1-amino-2-propanol dehydrogenase; 2,3-butanediol dehydrogenase; D-1-amino-2-propanol dehydrogenase; (R)-diacetyl reductase; (R)-2,3-butanediol dehydrogenase; D-1-amino-2-propanol:NAD+ o…	0.00503362	0.00500475	0.00692077	0.00424822	0.800098	-0.00188715
3.1.4.52	cyclic-guanylate-specific phosphodiesterase; cyclic bis(3'->5')diguanylate phosphodiesterase; c-di-GMP-specific phosphodiesterase; c-di-GMP phosphodiesterase; phosphodiesterase (misleading); phosphodiesterase A1; PDEA1; VieA	0.00608853	0.00685125	0.0125823	0.0214402	0.800927	-0.00649373
1.17.1.4	xanthine dehydrogenase; NAD+-xanthine dehydrogenase; xanthine-NAD+ oxidoreductase; xanthine/NAD+ oxidoreductase; xanthine oxidoreductase	0.086391	0.0447598	0.114539	0.0857983	0.802817	-0.0281481
4.2.2.5	chondroitin AC lyase; chondroitinase (ambiguous); chondroitin sulfate lyase; chondroitin AC eliminase; chondroitinase AC; ChnAC	0.0406605	0.0480221	0.0577968	0.0337498	0.803676	-0.0171362
4.2.1.44	myo-inosose-2 dehydratase; inosose 2,3-dehydratase; ketoinositol dehydratase; 2,4,6/3,5-pentahydroxycyclohexanone hydro-lyase	0.00787975	0.00529438	0.0104161	0.00687031	0.804047	-0.00253633
4.2.1.109	methylthioribulose 1-phosphate dehydratase; 1-PMT-ribulose dehydratase; S-methyl-5-thio-D-ribulose-1-phosphate hydro-lyase; S-methyl-5-thio-D-ribulose-1-phosphate 4-hydro-lyase [5-(methylthio)-2,3-dioxopentyl-phosphate-forming]	0.00295769	0.00227042	0.00430985	0.00402766	0.804074	-0.00135216
2.8.1.15	tRNA-5-methyluridine54 2-sulfurtransferase; TtuA	0.00561421	0.00397437	0.00767627	0.00580309	0.804645	-0.00206206
5.1.3.29	L-fucose mutarotase; FucU; fucose mutarotase; FucM	0.003461	0.00257553	0.00526731	0.00557656	0.805349	-0.00180631
4.3.1.12	ornithine cyclodeaminase; ornithine cyclase; ornithine cyclase (deaminating); L-ornithine ammonia-lyase (cyclizing)	0.0109583	0.00820256	0.0162699	0.0160594	0.805731	-0.00531157
1.1.1.27	L-lactate dehydrogenase; lactic acid dehydrogenase; L(+)-nLDH; L-(+)-lactate dehydrogenase; L-lactic dehydrogenase; L-lactic acid dehydrogenase; lactate dehydrogenase; lactate dehydrogenase NAD+-dependent; lactic dehydrogenase; NAD+-lactate dehydrogenase	0.033992	0.018443	0.0452671	0.0332166	0.807473	-0.0112751
6.3.4.14	biotin carboxylase; accC (gene name); biotin-carboxyl-carrier-protein:carbon-dioxide ligase (ADP-forming)	0.055289	0.020278	0.0635108	0.0188159	0.807823	-0.00822173
3.4.24.25	vibriolysin; Aeromonas proteolytica neutral proteinase; aeromonolysin	0.00869156	0.0167648	0.016107	0.0184309	0.808151	-0.00741544
2.1.1.317	sphingolipid C9-methyltransferase	0.00233668	0.00303686	0.0115776	0.0308874	0.80824	-0.00924088
5.4.99.15	(1->4)-alpha-D-glucan 1-alpha-D-glucosylmutase; malto-oligosyltrehalose synthase; maltodextrin alpha-D-glucosyltransferase	0.0507873	0.0261862	0.0790152	0.0910911	0.808303	-0.0282279
3.2.1.196	limit dextrin alpha-1,6-maltotetraose-hydrolase; glgX (gene name); glycogen debranching enzyme (ambiguous)	0.0378616	0.0245043	0.0663435	0.0924229	0.808344	-0.0284819
2.4.2.22	xanthine phosphoribosyltransferase; Xan phosphoribosyltransferase; xanthosine 5'-phosphate pyrophosphorylase; xanthylate pyrophosphorylase; xanthylic pyrophosphorylase; XMP pyrophosphorylase; 5-phospho-alpha-D-ribose-1-diphosphate:xanthine phospho-D-ribosyltransferase; 9-(5-phospho-beta-D-ribosyl)xanthine:diphosphate 5-phospho-alpha-D-ribosyltransferase	0.0328548	0.0128827	0.0396045	0.0186391	0.808362	-0.00674977
2.8.4.3	tRNA-2-methylthio-N6-dimethylallyladenosine synthase; MiaB; 2-methylthio-N-6-isopentenyl adenosine synthase; tRNA-i6A37 methylthiotransferase; tRNA (N6-dimethylallyladenosine37):sulfur-(sulfur carrier),S-adenosyl-L-methionine C2-methylthiotransferase	0.124087	0.0209376	0.137277	0.0389072	0.808859	-0.0131903
1.14.13.227	propane 2-monooxygenase; prmABCD (gene names)	0.000280809	0.000399722	0.000621883	0.0010697	0.80897	-0.000341074
1.14.13.25	methane monooxygenase (soluble); methane hydroxylase	0.000280809	0.000399722	0.000621883	0.0010697	0.80897	-0.000341074
1.14.13.69	alkene monooxygenase; alkene epoxygenase; etnABCD (gene names); amoABCDE (gene names)	0.000280809	0.000399722	0.000621883	0.0010697	0.80897	-0.000341074
1.5.98.3	coenzyme F420:methanophenazine dehydrogenase; F420H2 dehydrogenase; fpoBCDIF (gene names)	0.00538664	0.00815911	0.00926715	0.0100737	0.809486	-0.0038805
4.2.1.3	aconitate hydratase; cis-aconitase; aconitase; AcnB; 2-methylaconitate hydratase; citrate(isocitrate) hydro-lyase	0.0856978	0.0317884	0.107016	0.0633036	0.810735	-0.0213183
3.1.26.8	ribonuclease M5; RNase M5; 5S ribosomal maturation nuclease; 5S ribosomal RNA maturation endonuclease	0.00851749	0.00492254	0.0103608	0.00363983	0.810849	-0.00184333
2.7.8.14	CDP-ribitol ribitolphosphotransferase; teichoic-acid synthase (ambiguous); polyribitol phosphate synthetase (ambiguous); teichoate synthetase (ambiguous); poly(ribitol phosphate) synthetase (ambiguous); polyribitol phosphate polymerase (ambiguous); teichoate synthase (ambiguous); CDP-ribitol:poly(ribitol phosphate) ribitolphosphotransferase	0.00829036	0.0084185	0.0140289	0.0170483	0.811404	-0.00573856
2.7.8.47	teichoic acid ribitol-phosphate polymerase; Tar polymerase (ambiguous); tarL (gene name) (ambiguous)	0.00829036	0.0084185	0.0140289	0.0170483	0.811404	-0.00573856
4.2.2.1	hyaluronate lyase; hyaluronidase (ambiguous); glucuronoglycosaminoglycan lyase (ambiguous); spreading factor; mucinase (ambiguous)	0.0413683	0.0313141	0.0647792	0.0707681	0.811948	-0.0234109
4.2.2.20	chondroitin-sulfate-ABC endolyase; chondroitinase (ambiguous); chondroitin ABC eliminase (ambiguous); chondroitinase ABC (ambiguous); chondroitin ABC lyase (ambiguous); chondroitin sulfate ABC lyase (ambiguous); ChS ABC lyase (ambiguous); chondroitin sulfate ABC endoeliminase; chondroitin sulfate ABC endolyase; ChS ABC lyase I	0.0204541	0.0220417	0.0336349	0.0375489	0.812108	-0.0131808
4.2.2.21	chondroitin-sulfate-ABC exolyase; chondroitinase (ambiguous); chondroitin ABC eliminase (ambiguous); chondroitinase ABC (ambiguous); chondroitin ABC lyase (ambiguous); chondroitin sulfate ABC lyase (ambiguous); ChS ABC lyase (ambiguous); chondroitin sulfate ABC exoeliminase; chondroitin sulfate ABC exolyase; ChS ABC lyase II	0.0204541	0.0220417	0.0336349	0.0375489	0.812108	-0.0131808
2.6.1.19	4-aminobutyrate---2-oxoglutarate transaminase; beta-alanine-oxoglutarate transaminase; aminobutyrate aminotransferase (ambiguous); beta-alanine aminotransferase; beta-alanine-oxoglutarate aminotransferase; gamma-aminobutyrate aminotransaminase (ambiguous); gamma-aminobutyrate transaminase (ambiguous); gamma-aminobutyrate-alpha-ketoglutarate aminotransferase; gamma-aminobutyrate-alpha-ketoglutarat…	0.00620163	0.00868461	0.0116705	0.0157747	0.812858	-0.00546882
1.14.18.1	tyrosinase; monophenol monooxygenase; phenolase; monophenol oxidase; cresolase; monophenolase; tyrosine-dopa oxidase; monophenol monooxidase; monophenol dihydroxyphenylalanine:oxygen oxidoreductase; N-acetyl-6-hydroxytryptophan oxidase; monophenol, dihydroxy-L-phenylalanine oxygen oxidoreductase; o-diphenol:O2 oxidoreductase; phenol oxidase	0.00889449	0.00693017	0.0118686	0.00684678	0.81408	-0.00297414
1.3.1.44	trans-2-enoyl-CoA reductase (NAD+); trans-2-enoyl-CoA reductase (NAD+)	0.00453636	0.00623429	0.00935332	0.0144932	0.814095	-0.00481696
1.1.1.271	GDP-L-fucose synthase; GDP-4-keto-6-deoxy-D-mannose-3,5-epimerase-4-reductase; GDP-L-fucose:NADP+ 4-oxidoreductase (3,5-epimerizing)	0.0344127	0.0197278	0.0436311	0.0226958	0.815042	-0.00921837
1.6.99.3	NADH dehydrogenase; cytochrome c reductase; type 1 dehydrogenase; beta-NADH dehydrogenase dinucleotide; diaphorase; dihydrocodehydrogenase I dehydrogenase; dihydronicotinamide adenine dinucleotide dehydrogenase; diphosphopyridine diaphorase; DPNH diaphorase; NADH diaphorase; NADH hydrogenase; NADH oxidoreductase; NADH-menadione oxidoreductase; reduced diphosphopyridine nucleotide diaphorase; NADH…	0.0155353	0.0140554	0.0207476	0.00956619	0.815062	-0.00521239
2.3.1.35	glutamate N-acetyltransferase; ornithine transacetylase; alpha-N-acetyl-L-ornithine:L-glutamate N-acetyltransferase; acetylglutamate synthetase; acetylglutamate-acetylornithine transacetylase; acetylglutamic synthetase; acetylglutamic-acetylornithine transacetylase; acetylornithinase; acetylornithine glutamate acetyltransferase; glutamate acetyltransferase; N-acetyl-L-glutamate synthetase; N-acet…	0.0417419	0.0122604	0.0481598	0.0169424	0.815297	-0.00641793
3.4.11.5	prolyl aminopeptidase; proline aminopeptidase; Pro-X aminopeptidase; cytosol aminopeptidase V; proline iminopeptidase	0.0204061	0.00746418	0.0267788	0.0193149	0.815959	-0.00637266
2.7.1.199	protein-Npi-phosphohistidine---D-glucose phosphotransferase; ptsG (gene name); D-glucose PTS permease; EIIGlc; Enzyme IIGlc	0.0452387	0.051759	0.0676918	0.0512664	0.816303	-0.0224531
1.1.1.58	tagaturonate reductase; altronic oxidoreductase; altronate oxidoreductase; TagUAR; altronate dehydrogenase; D-tagaturonate reductase	0.035016	0.0185371	0.0441442	0.0229722	0.817084	-0.00912821
6.2.1.26	o-succinylbenzoate---CoA ligase; o-succinylbenzoyl-coenzyme A synthetase; o-succinylbenzoate:CoA ligase (AMP-forming)	0.0117501	0.00880621	0.0160745	0.0108483	0.81728	-0.00432446
2.4.2.17	ATP phosphoribosyltransferase; phosphoribosyl-ATP pyrophosphorylase; adenosine triphosphate phosphoribosyltransferase; phosphoribosyladenosine triphosphate:pyrophosphate phosphoribosyltransferase; phosphoribosyl ATP synthetase; phosphoribosyl ATP:pyrophosphate phosphoribosyltransferase; phosphoribosyl-ATP:pyrophosphate-phosphoribosyl phosphotransferase; phosphoribosyladenosine triphosphate pyroph…	0.0648942	0.0246898	0.0759438	0.0256721	0.817833	-0.0110497
2.1.1.182	16S rRNA (adenine1518-N6/adenine1519-N6)-dimethyltransferase; S-adenosylmethionine-6-N',N'-adenosyl (rRNA) dimethyltransferase; KsgA; ksgA methyltransferase	0.132909	0.0291716	0.143164	0.0153861	0.818359	-0.0102544
2.7.1.208	protein-Npi-phosphohistidine---maltose phosphotransferase; malT (gene name); maltose PTS permease; EIIMal; Enzyme IIMal	0.0327036	0.0404101	0.0512397	0.0437287	0.818654	-0.0185361
3.2.2.21	DNA-3-methyladenine glycosylase II; deoxyribonucleate 3-methyladenine glycosidase II; 3-methyladenine DNA glycosylase II; DNA-3-methyladenine glycosidase II; AlkA	0.0390331	0.0134587	0.0465027	0.0198042	0.819134	-0.0074696
2.7.1.36	mevalonate kinase; mevalonate kinase (phosphorylating); mevalonate phosphokinase; mevalonic acid kinase; mevalonic kinase; mevalonate 5-phosphotransferase ; MVA kinase; ATP:mevalonate 5-phosphotransferase	0.00327432	0.00366272	0.00528924	0.00530723	0.81952	-0.00201492
2.1.1.132	precorrin-6B C5,15-methyltransferase (decarboxylating); precorrin-6 methyltransferase; precorrin-6Y methylase; precorrin-6Y C5,15-methyltransferase (decarboxylating); cobL (gene name)	0.0284393	0.0118049	0.0346018	0.0157785	0.819716	-0.00616255
1.11.1.5	cytochrome-c peroxidase; cytochrome peroxidase; cytochrome c-551 peroxidase; apocytochrome c peroxidase; mesocytochrome c peroxidase azide; mesocytochrome c peroxidase cyanide; mesocytochrome c peroxidase cyanate; cytochrome c-H2O oxidoreductase; cytochrome c peroxidase	0.0123193	0.00984954	0.0202544	0.0233596	0.819924	-0.00793511
5.4.2.6	beta-phosphoglucomutase; beta-pgm (gene name)	0.0352165	0.0144576	0.0426737	0.0189221	0.820034	-0.00745718
2.5.1.55	3-deoxy-8-phosphooctulonate synthase; 2-dehydro-3-deoxy-D-octonate-8-phosphate D-arabinose-5-phosphate-lyase (pyruvate-phosphorylating); 2-dehydro-3-deoxy-phosphooctonate aldolase; 2-keto-3-deoxy-8-phosphooctonic synthetase; 3-deoxy-D-manno-octulosonate-8-phosphate synthase; 3-deoxy-D-mannooctulosonate-8-phosphate synthetase; 3-deoxyoctulosonic 8-phosphate synthetase; KDOP synthase; phospho-2-ket…	0.0284464	0.0140773	0.0355259	0.0176278	0.820535	-0.00707953
3.6.1.23	dUTP diphosphatase; DUT (gene name); deoxyuridine-triphosphatase; dUTPase; dUTP pyrophosphatase; desoxyuridine 5'-triphosphate nucleotidohydrolase; desoxyuridine 5'-triphosphatase	0.0621686	0.0264048	0.0734654	0.0242367	0.821551	-0.0112968
2.7.7.42	[glutamine synthetase] adenylyltransferase; glutamine-synthetase adenylyltransferase; ATP:glutamine synthetase adenylyltransferase; adenosine triphosphate:glutamine synthetase adenylyltransferase; ATP:[L-glutamate:ammonia ligase (ADP-forming)] adenylyltransferase; ATP:[L-glutamate:ammonia ligase (ADP-forming)]-L-tyrosine adenylyltransferase; [glutamate---ammonia-ligase] adenylyltransferase	0.0158443	0.0149374	0.022978	0.0169935	0.821636	-0.00713369
2.7.7.89	[glutamine synthetase]-adenylyl-L-tyrosine phosphorylase; adenylyl-[glutamine---synthetase]-deadenylase; [L-glutamate:ammonia ligase (ADP-forming)]-O4-(5'-adenylyl)-L-tyrosine:phosphate adenylyltransferase; [glutamate---ammonia ligase]-adenylyl-L-tyrosine phosphorylase	0.0158443	0.0149374	0.022978	0.0169935	0.821636	-0.00713369
2.4.1.21	starch synthase (glycosyl-transferring); ADP-glucose---starch glucosyltransferase; adenosine diphosphate glucose-starch glucosyltransferase; adenosine diphosphoglucose-starch glucosyltransferase; ADP-glucose starch synthase; ADP-glucose synthase; ADP-glucose transglucosylase; ADP-glucose-starch glucosyltransferase; ADPG starch synthetase; ADPG-starch glucosyltransferase; starch synthetase; ADP-gl…	0.122887	0.0474881	0.144361	0.0486792	0.821988	-0.0214743
2.7.8.43	lipid A phosphoethanolamine transferase; lipid A PEA transferase; LptA	0.0332303	0.0262931	0.0571179	0.0705999	0.822956	-0.0238876
2.7.7.3	pantetheine-phosphate adenylyltransferase; dephospho-CoA pyrophosphorylase; pantetheine phosphate adenylyltransferase; dephospho-coenzyme A pyrophosphorylase; 3'-dephospho-CoA pyrophosphorylase	0.0325422	0.00491174	0.0363161	0.0108181	0.823377	-0.0037739
3.1.2.21	dodecanoyl-[acyl-carrier-protein] hydrolase; lauryl-acyl-carrier-protein hydrolase; dodecanoyl-acyl-carrier-protein hydrolase; dodecyl-acyl-carrier protein hydrolase; dodecanoyl-[acyl-carrier protein] hydrolase; dodecanoyl-[acyl-carrier-protein] hydrolase	0.0400692	0.014619	0.0459021	0.011107	0.823421	-0.00583298
2.7.7.19	polynucleotide adenylyltransferase; NTP polymerase; RNA adenylating enzyme; AMP polynucleotidylexotransferase; ATP-polynucleotide adenylyltransferase; ATP:polynucleotidylexotransferase; poly(A) polymerase; poly(A) synthetase; polyadenylate nucleotidyltransferase; polyadenylate polymerase; polyadenylate synthetase; polyadenylic acid polymerase; polyadenylic polymerase; terminal riboadenylate trans…	0.123131	0.0318304	0.145996	0.0642077	0.824416	-0.0228647
3.1.26.3	ribonuclease III; RNase III; ribonuclease 3	0.0518001	0.0103042	0.0579099	0.016125	0.824581	-0.00610973
4.1.2.40	tagatose-bisphosphate aldolase; D-tagatose-1,6-bisphosphate triosephosphate lyase	0.00331484	0.00272559	0.00552291	0.00635274	0.824687	-0.00220808
4.2.1.54	lactoyl-CoA dehydratase; lactoyl coenzyme A dehydratase; lactyl-coenzyme A dehydrase; lactyl CoA dehydratase; acrylyl coenzyme A hydratase; lactoyl-CoA hydro-lyase	0.00188623	0.00184705	0.00365886	0.00522409	0.825047	-0.00177263
3.8.1.5	haloalkane dehalogenase; 1-chlorohexane halidohydrolase; 1-haloalkane dehalogenase	0.0383171	0.0115157	0.0454389	0.0189288	0.826163	-0.00712181
2.7.7.76	molybdenum cofactor cytidylyltransferase; MocA; CTP:molybdopterin cytidylyltransferase; MoCo cytidylyltransferase; Mo-MPT cytidyltransferase	0.0188928	0.00835213	0.0240933	0.0137773	0.82715	-0.00520046
3.1.21.2	deoxyribonuclease IV; deoxyribonuclease IV (phage-T4-induced) (misleading); endodeoxyribonuclease IV (phage T4-induced) (misleading); E. coli endonuclease IV; endodeoxyribonuclease (misleading); redoxyendonuclease; deoxriboendonuclease (misleading); endonuclease II; endonuclease IV; DNA-adenine-transferase; nfo (gene name)	0.0423806	0.0153789	0.0502556	0.018715	0.828832	-0.00787498
2.7.8.39	archaetidylinositol phosphate synthase; AIP synthase	0.00623258	0.00712635	0.00945779	0.00689896	0.828879	-0.00322522
5.3.2.6	2-hydroxymuconate tautomerase; 4-oxalocrotonate tautomerase (misleading); 4-oxalocrotonate isomerase (misleading); cnbG (gene name); praC (gene name); xylH (gene name)	0.00172262	0.0013043	0.0025178	0.00206547	0.829131	-0.000795173
2.7.1.40	pyruvate kinase; phosphoenolpyruvate kinase; phosphoenol transphosphorylase	0.113189	0.0338269	0.129016	0.0349116	0.829187	-0.0158275
1.3.1.43	arogenate dehydrogenase; arogenic dehydrogenase (ambiguous); cyclohexadienyl dehydrogenase; pretyrosine dehydrogenase (ambiguous); L-arogenate:NAD+ oxidoreductase; arogenate dehydrogenase (NAD+)	0.0636512	0.0231398	0.0731029	0.0175112	0.829273	-0.00945172
3.1.26.5	ribonuclease P; RNase P	0.02409	0.00749289	0.0273984	0.00683792	0.829589	-0.00330845
1.8.99.5	dissimilatory sulfite reductase; siroheme sulfite reductase; hydrogen-sulfide:(acceptor) oxidoreductase (ambiguous); DsrAB	0.00211546	0.00154919	0.00363908	0.00440061	0.829902	-0.00152362
5.3.1.6	ribose-5-phosphate isomerase; phosphopentosisomerase; phosphoriboisomerase; ribose phosphate isomerase; 5-phosphoribose isomerase; D-ribose 5-phosphate isomerase; D-ribose-5-phosphate ketol-isomerase	0.0536182	0.0134139	0.0632598	0.0262333	0.83037	-0.00964155
1.12.2.1	cytochrome-c3 hydrogenase; H2:ferricytochrome c3 oxidoreductase; cytochrome c3 reductase; cytochrome hydrogenase; hydrogenase [ambiguous]	0.00425653	0.00568593	0.00712817	0.00661047	0.83188	-0.00287164
1.9.3.1	cytochrome-c oxidase; cytochrome oxidase; cytochrome a3; cytochrome aa3; Warburg's respiratory enzyme; indophenol oxidase; indophenolase; complex IV (mitochondrial electron transport); ferrocytochrome c oxidase; NADH cytochrome c oxidase	0.00448367	0.00308562	0.00732078	0.00792661	0.834865	-0.00283711
4.1.2.43	3-hexulose-6-phosphate synthase; D-arabino-3-hexulose 6-phosphate formaldehyde-lyase; 3-hexulosephosphate synthase; 3-hexulose phosphate synthase; HPS	0.00252554	0.00386667	0.00469547	0.00521524	0.835351	-0.00216993
1.5.1.51	N-[(2S)-2-amino-2-carboxyethyl]-L-glutamate dehydrogenase; SbnB	0.00362303	0.0054425	0.00890896	0.0148473	0.835378	-0.00528594
3.6.3.2	Transferred to 7.2.2.14	0.0291813	0.0200262	0.0531406	0.0686907	0.835793	-0.0239593
5.1.1.13	aspartate racemase; D-aspartate racemase; McyF	0.0205244	0.0143919	0.0262451	0.0092045	0.835799	-0.00572076
2.9.1.1	L-seryl-tRNASec selenium transferase; L-selenocysteinyl-tRNASel synthase; L-selenocysteinyl-tRNASec synthase selenocysteine synthase; cysteinyl-tRNASec-selenium transferase; cysteinyl-tRNASec-selenium transferase	0.0099468	0.00625553	0.0148091	0.0131012	0.83583	-0.00486227
3.6.3.10	Transferred to 7.2.2.19	0.0257057	0.0174902	0.0423127	0.0463424	0.836081	-0.016607
1.1.1.3	homoserine dehydrogenase; HSDH; HSD	0.169816	0.0353444	0.186074	0.0329324	0.836972	-0.016258
3.5.1.104	peptidoglycan-N-acetylglucosamine deacetylase; HP310; PgdA; SpPgdA; BC1960; peptidoglycan deacetylase; N-acetylglucosamine deacetylase; peptidoglycan GlcNAc deacetylase; peptidoglycan N-acetylglucosamine deacetylase; PG N-deacetylase	0.121976	0.0534379	0.154987	0.0812968	0.838907	-0.0330114
6.3.5.11	cobyrinate a,c-diamide synthase; cobyrinic acid a,c-diamide synthetase; CbiA	0.0534736	0.0259945	0.0717168	0.046946	0.839353	-0.0182432
6.3.5.9	hydrogenobyrinic acid a,c-diamide synthase (glutamine-hydrolysing); CobB	0.0534736	0.0259945	0.0717168	0.046946	0.839353	-0.0182432
4.1.1.18	lysine decarboxylase; L-lysine carboxy-lyase	0.0286881	0.0155647	0.0360625	0.0149775	0.840347	-0.00737448
1.16.3.3	manganese oxidase; mnxG (gene name); mofA (gene name); moxA (gene name); cotA (gene name)	0.00448682	0.00647327	0.0122503	0.0217684	0.840651	-0.00776343
4.99.1.12	pyridinium-3,5-bisthiocarboxylic acid mononucleotide nickel chelatase; LarC; P2TMN nickel chelatase	0.0465052	0.0189675	0.0576575	0.0265073	0.840865	-0.0111524
3.1.21.3	type I site-specific deoxyribonuclease; type I restriction enzyme; deoxyribonuclease (ATP- and S-adenosyl-L-methionine-dependent); restriction-modification system; deoxyribonuclease (adenosine triphosphate-hydrolyzing); adenosine triphosphate-dependent deoxyribonuclease; ATP-dependent DNase; type 1 site-specific deoxyribonuclease	0.943225	0.36856	1.13599	0.419159	0.843058	-0.192763
3.1.3.25	inositol-phosphate phosphatase; myo-inositol-1(or 4)-monophosphatase; inositol 1-phosphatase; L-myo-inositol-1-phosphate phosphatase; myo-inositol 1-phosphatase; inositol phosphatase; inositol monophosphate phosphatase; inositol-1(or 4)-monophosphatase; myo-inositol-1(or 4)-phosphate phosphohydrolase; myo-inositol monophosphatase; myo-inositol-1-phosphatase	0.0638729	0.0113041	0.0736634	0.0259186	0.843658	-0.00979053
1.1.1.108	carnitine 3-dehydrogenase	0.00230296	0.00359953	0.0072717	0.0137996	0.845122	-0.00496873
1.1.1.202	1,3-propanediol dehydrogenase; 3-hydroxypropionaldehyde reductase; 1,3-PD:NAD+ oxidoreductase; 1,3-propanediol:NAD+ oxidoreductase; 1,3-propanediol dehydrogenase	0.0305455	0.0115204	0.0357796	0.00961494	0.845392	-0.00523405
3.2.1.170	mannosylglycerate hydrolase; MgH	0.044606	0.0376763	0.0687595	0.0580861	0.845429	-0.0241535
3.1.3.104	5-amino-6-(5-phospho-D-ribitylamino)uracil phosphatase; 5-amino-6-ribitylamino-2,4(1H,3H)-pyrimidinedione 5'-phosphate phosphatase	0.0843547	0.0209358	0.0969615	0.0294451	0.845479	-0.0126068
3.2.2.23	DNA-formamidopyrimidine glycosylase; Fapy-DNA glycosylase; deoxyribonucleate glycosidase; 2,6-diamino-4-hydroxy-5N-formamidopyrimidine-DNA glycosylase; 2,6-diamino-4-hydroxy-5(N-methyl)formamidopyrimidine-DNA glycosylase; formamidopyrimidine-DNA glycosylase; DNA-formamidopyrimidine glycosidase; Fpg protein	0.0207789	0.00816784	0.0278031	0.018354	0.845958	-0.0070242
2.7.7.75	molybdopterin adenylyltransferase; MogA; Cnx1 (ambiguous)	0.0102321	0.00594753	0.0141887	0.00962292	0.846027	-0.00395658
4.2.1.115	UDP-N-acetylglucosamine 4,6-dehydratase (configuration-inverting); FlaA1; UDP-N-acetylglucosamine 5-inverting 4,6-dehydratase; PseB; UDP-N-acetylglucosamine hydro-lyase (inverting; UDP-2-acetamido-2,6-dideoxy-beta-L-arabino-hex-4-ulose-forming)	0.12389	0.0626596	0.152927	0.0544236	0.846107	-0.0290375
1.3.1.32	maleylacetate reductase; maleolylacetate reductase	0.00206168	0.00295515	0.00414953	0.00514209	0.847557	-0.00208785
3.1.1.101	poly(ethylene terephthalate) hydrolase; PETase; PET hydrolase	0.0123692	0.0118274	0.0187597	0.013764	0.847626	-0.00639051
1.6.3.4	NADH oxidase (H2O-forming); H2O-forming NADH oxidase; Nox-2	0.0222941	0.0155311	0.0314261	0.0207139	0.848013	-0.00913192
1.1.1.77	lactaldehyde reductase; propanediol:nicotinamide adenine dinucleotide (NAD) oxidoreductase; L-lactaldehyde:propanediol oxidoreductase	0.0422778	0.0223154	0.0560086	0.0318457	0.848265	-0.0137307
3.4.24.75	lysostaphin; glycyl-glycine endopeptidase	0.0102857	0.0093263	0.0163743	0.0144619	0.84874	-0.0060886
5.5.1.4	inositol-3-phosphate synthase; myo-inositol-1-phosphate synthase; D-glucose 6-phosphate cycloaldolase; inositol 1-phosphate synthatase; glucose 6-phosphate cyclase; inositol 1-phosphate synthetase; glucose-6-phosphate inositol monophosphate cycloaldolase; glucocycloaldolase; 1L-myo-inositol-1-phosphate lyase (isomerizing)	0.0110287	0.0105978	0.0167358	0.0119923	0.850582	-0.00570714
3.4.21.62	subtilisin; alcalase; alcalase 0.6L; alcalase 2.5L; ALK-enzyme; bacillopeptidase A; bacillopeptidase B; Bacillus subtilis alkaline proteinase bioprase; bioprase AL 15; bioprase APL 30; colistinase; (see also comments); subtilisin J; subtilisin S41; subtilisin Sendai; subtilisin GX; subtilisin E; subtilisin BL; genenase I; esperase; maxatase; alcalase; thermoase PC 10; protease XXVII; thermoase; s…	0.00650242	0.0104283	0.0138987	0.0179122	0.850741	-0.00739631
6.2.1.40	4-hydroxybutyrate---CoA ligase (AMP-forming); 4-hydroxybutyrate-CoA synthetase (ambiguous); 4-hydroxybutyrate:CoA ligase (ambiguous); hbs (gene name); 4-hydroxybutyrate---CoA ligase	0.00319694	0.00583313	0.00720645	0.00956299	0.851456	-0.00400951
2.4.2.8	hypoxanthine phosphoribosyltransferase; IMP pyrophosphorylase; transphosphoribosidase; hypoxanthine---guanine phosphoribosyltransferase; guanine phosphoribosyltransferase; GPRT; HPRT; guanosine 5'-phosphate pyrophosphorylase; IMP-GMP pyrophosphorylase; HGPRTase; 6-hydroxypurine phosphoribosyltransferase; 6-mercaptopurine phosphoribosyltransferase; GMP pyrophosphorylase; guanine-hypoxanthine phosp…	0.0429454	0.00792563	0.0484955	0.0133029	0.851766	-0.00555004
1.1.1.31	3-hydroxyisobutyrate dehydrogenase; beta-hydroxyisobutyrate dehydrogenase	0.00924445	0.00597028	0.0130035	0.00861274	0.851954	-0.00375908
3.6.3.29	Transferred to 7.3.2.5	0.0413463	0.012384	0.0513912	0.0250747	0.852266	-0.0100449
1.3.1.12	prephenate dehydrogenase; hydroxyphenylpyruvate synthase; chorismate mutase---prephenate dehydrogenase	0.0803012	0.032869	0.0932126	0.0144114	0.852638	-0.0129113
1.1.99.37	methanol dehydrogenase (nicotinoprotein); NDMA-dependent methanol dehydrogenase; nicotinoprotein methanol dehydrogenase; methanol:N,N-dimethyl-4-nitrosoaniline oxidoreductase	0.0422778	0.0223154	0.0562697	0.0316384	0.853702	-0.0139918
1.2.98.1	formaldehyde dismutase; aldehyde dismutase; cannizzanase; nicotinoprotein aldehyde dismutase	0.0422778	0.0223154	0.0562697	0.0316384	0.853702	-0.0139918
4.2.1.46	dTDP-glucose 4,6-dehydratase; thymidine diphosphoglucose oxidoreductase; TDP-glucose oxidoreductase; dTDP-glucose 4,6-hydro-lyase; dTDP-glucose 4,6-hydro-lyase (dTDP-4-dehydro-6-deoxy-alpha-D-glucose-forming)	0.191186	0.0648714	0.237117	0.109213	0.85383	-0.0459315
3.4.24.78	gpr endopeptidase; germination proteinase	0.030328	0.0152301	0.0390326	0.0185987	0.854164	-0.00870461
3.1.31.1	micrococcal nuclease; spleen endonuclease; thermonuclease; nuclease T; micrococcal endonuclease; nuclease T'; staphylococcal nuclease; spleen phosphodiesterase; Staphylococcus aureus nuclease; Staphylococcus aureus nuclease B; ribonucleate (deoxynucleate) 3'-nucleotidohydrolase	0.0199347	0.0244034	0.0302231	0.0143988	0.854807	-0.0102884
2.7.1.24	dephospho-CoA kinase; dephosphocoenzyme A kinase (phosphorylating); 3'-dephospho-CoA kinase; dephosphocoenzyme A kinase; ATP:dephospho-CoA 3'-phosphotransferase	0.0951937	0.023256	0.10811	0.0268683	0.855053	-0.0129166
3.2.2.30	aminodeoxyfutalosine nucleosidase; AFL nucleosidase; aminofutalosine nucleosidase; methylthioadenosine nucleosidase; MqnB	0.00108878	0.00152568	0.00202087	0.00204219	0.856436	-0.000932087
3.6.1.25	triphosphatase; inorganic triphosphatase	0.00280168	0.00310479	0.00762804	0.0128159	0.856665	-0.00482636
2.7.8.5	CDP-diacylglycerol---glycerol-3-phosphate 1-phosphatidyltransferase; glycerophosphate phosphatidyltransferase; 3-phosphatidyl-1'-glycerol-3'-phosphate synthase; CDPdiacylglycerol:glycerol-3-phosphate phosphatidyltransferase; cytidine 5'-diphospho-1,2-diacyl-sn-glycerol (CDP-diglyceride):sn-glycerol-3-phosphate phosphatidyltransferase; phosphatidylglycerophosphate synthase; phosphatidylglycerolpho…	0.0530828	0.0190708	0.0645042	0.0246308	0.857074	-0.0114213
4.2.1.85	dimethylmaleate hydratase; (2R,3S)-2,3-dimethylmalate hydro-lyase	0.0330927	0.0146551	0.0417374	0.0184033	0.85759	-0.00864465
6.4.1.2	acetyl-CoA carboxylase; HFA1 (gene name); ACC1 (gene name); acetyl coenzyme A carboxylase; acetyl-CoA:carbon-dioxide ligase (ADP-forming)	0.10947	0.0382516	0.129401	0.0384075	0.857738	-0.0199312
3.6.1.45	UDP-sugar diphosphatase; nucleosidediphosphate-sugar pyrophosphatase; nucleosidediphosphate-sugar diphosphatase; UDP-sugar hydrolase; UDP-sugar pyrophosphatase	0.13803	0.0899039	0.183879	0.085668	0.858692	-0.0458488
2.5.1.54	3-deoxy-7-phosphoheptulonate synthase; 2-dehydro-3-deoxy-phosphoheptonate aldolase; 2-keto-3-deoxy-D-arabino-heptonic acid 7-phosphate synthetase; 3-deoxy-D-arabino-2-heptulosonic acid 7-phosphate synthetase; 3-deoxy-D-arabino-heptolosonate-7-phosphate synthetase; 3-deoxy-D-arabino-heptulosonate 7-phosphate synthetase; 7-phospho-2-keto-3-deoxy-D-arabino-heptonate D-erythrose-4-phosphate lyase (py…	0.076319	0.0304719	0.0954671	0.0417411	0.859517	-0.0191481
6.4.1.4	methylcrotonoyl-CoA carboxylase; methylcrotonyl coenzyme A carboxylase; beta-methylcrotonyl coenzyme A carboxylase; beta-methylcrotonyl CoA carboxylase; methylcrotonyl-CoA carboxylase	0.0126661	0.00852281	0.0184701	0.0131218	0.859788	-0.00580404
3.2.1.28	alpha,alpha-trehalase; trehalase	0.00931032	0.00799526	0.0149431	0.0127449	0.861939	-0.00563278
5.3.1.13	arabinose-5-phosphate isomerase; kdsD (gene name); gutQ (gene name); arabinose phosphate isomerase; phosphoarabinoisomerase; D-arabinose-5-phosphate ketol-isomerase	0.023417	0.00959253	0.0313535	0.0187525	0.86342	-0.00793652
3.5.3.9	allantoate deiminase; allantoate amidohydrolase	0.00157896	0.00240035	0.0291225	0.0728246	0.864171	-0.0275435
2.6.1.57	aromatic-amino-acid transaminase; aromatic amino acid aminotransferase; aromatic aminotransferase; ArAT	0.00969058	0.00457428	0.0205152	0.0281641	0.865001	-0.0108246
2.5.1.31	ditrans,polycis-undecaprenyl-diphosphate synthase [(2E,6E)-farnesyl-diphosphate specific]; di-trans,poly-cis-undecaprenyl-diphosphate synthase; undecaprenyl-diphosphate synthase; bactoprenyl-diphosphate synthase; UPP synthetase; undecaprenyl diphosphate synthetase; undecaprenyl pyrophosphate synthetase; di-trans,poly-cis-decaprenylcistransferase	0.055426	0.0174234	0.0645974	0.0167216	0.865249	-0.00917133
2.2.1.2	transaldolase; dihydroxyacetonetransferase; dihydroxyacetone synthase; formaldehyde transketolase	0.0150862	0.00973027	0.0205946	0.0107527	0.865289	-0.00550836
2.1.1.219	tRNA (adenine57-N1/adenine58-N1)-methyltransferase; TrmI; PabTrmI; AqTrmI; MtTrmI	0.00223577	0.00240414	0.00390874	0.0036617	0.866551	-0.00167297
2.1.1.220	tRNA (adenine58-N1)-methyltransferase; tRNA m1A58 methyltransferase; tRNA (m1A58) methyltransferase; TrmI; tRNA (m1A58) Mtase; Rv2118cp; Gcd10p-Gcd14p; Trm61p-Trm6p	0.00223577	0.00240414	0.00390874	0.0036617	0.866551	-0.00167297
2.7.1.200	protein-Npi-phosphohistidine---galactitol phosphotransferase; gatABC (gene names); galactitol PTS permease; EIIGat; Enzyme IIGat	0.00238356	0.00209651	0.00786992	0.0142021	0.866698	-0.00548637
3.4.23.43	prepilin peptidase	0.0217671	0.00792588	0.0283383	0.0152146	0.867226	-0.00657117
2.7.1.107	diacylglycerol kinase (ATP); diglyceride kinase (ambiguous); 1,2-diacylglycerol kinase (phosphorylating) (ambiguous); 1,2-diacylglycerol kinase (ambiguous); sn-1,2-diacylglycerol kinase (ambiguous); DG kinase (ambiguous); DGK (ambiguous); ATP:diacylglycerol phosphotransferase; arachidonoyl-specific diacylglycerol kinase; diacylglycerol:ATP kinase; ATP:1,2-diacylglycerol 3-phosphotransferase; diac…	0.0186242	0.0099416	0.0241473	0.0104372	0.867306	-0.00552315
5.3.3.18	2-(1,2-epoxy-1,2-dihydrophenyl)acetyl-CoA isomerase; paaG (gene name); 1,2-epoxyphenylacetyl-CoA isomerase (misleading)	0.00371533	0.00327278	0.010425	0.0171627	0.867817	-0.00670964
1.1.1.305	UDP-glucuronic acid dehydrogenase (UDP-4-keto-hexauronic acid decarboxylating); UDP-GlcUA decarboxylase; ArnADH; UDP-glucuronate:NAD+ oxidoreductase (decarboxylating)	0.00675112	0.0101159	0.0186622	0.0293033	0.867939	-0.0119111
2.1.2.13	UDP-4-amino-4-deoxy-L-arabinose formyltransferase; UDP-L-Ara4N formyltransferase; ArnAFT	0.00675112	0.0101159	0.0186622	0.0293033	0.867939	-0.0119111
6.5.1.6	DNA ligase (ATP or NAD+)	0.0126365	0.00763762	0.0180121	0.0116541	0.86888	-0.00537564
6.5.1.7	DNA ligase (ATP, ADP or GTP); poly(deoxyribonucleotide):poly(deoxyribonucleotide) ligase (ATP, ADP or GTP)	0.0126365	0.00763762	0.0180121	0.0116541	0.86888	-0.00537564
6.3.2.7	UDP-N-acetylmuramoyl-L-alanyl-D-glutamate---L-lysine ligase; MurE synthetase; UDP-N-acetylmuramoyl-L-alanyl-D-glutamyl-L-lysine synthetase; uridine diphospho-N-acetylmuramoylalanyl-D-glutamyllysine synthetase; UPD-MurNAc-L-Ala-D-Glu:L-Lys ligase; UDP-N-acetylmuramoyl-L-alanyl-D-glutamate:L-lysine gamma-ligase (ADP-forming)	0.0155571	0.00982077	0.0288504	0.0329443	0.869412	-0.0132932
4.1.1.81	threonine-phosphate decarboxylase; L-threonine-O-3-phosphate decarboxylase; CobD; L-threonine-O-3-phosphate carboxy-lyase	0.0332614	0.0178241	0.0467478	0.0298487	0.870145	-0.0134864
2.7.1.25	adenylyl-sulfate kinase; adenylylsulfate kinase (phosphorylating); 5'-phosphoadenosine sulfate kinase; adenosine 5'-phosphosulfate kinase; adenosine phosphosulfate kinase; adenosine phosphosulfokinase; adenosine-5'-phosphosulfate-3'-phosphokinase; APS kinase	0.0321057	0.0136738	0.0609492	0.0730649	0.870207	-0.0288435
2.1.1.185	23S rRNA (guanosine2251-2'-O)-methyltransferase; rlmB (gene name); yifH (gene name)	0.156064	0.0322071	0.177631	0.0450752	0.870953	-0.0215665
3.1.3.5	5'-nucleotidase; uridine 5'-nucleotidase; 5'-adenylic phosphatase; adenosine 5'-phosphatase; AMP phosphatase; adenosine monophosphatase; 5'-mononucleotidase; AMPase; UMPase; snake venom 5'-nucleotidase; thimidine monophosphate nucleotidase; 5'-AMPase; 5'-AMP nucleotidase; AMP phosphohydrolase; IMP 5'-nucleotidase	0.245798	0.0932904	0.295391	0.0860062	0.871868	-0.0495933
4.2.1.151	chorismate dehydratase; MqnA	0.0132443	0.009523	0.0213085	0.0182844	0.872056	-0.00806421
4.1.3.4	hydroxymethylglutaryl-CoA lyase; hydroxymethylglutaryl coenzyme A-cleaving enzyme; hydroxymethylglutaryl coenzyme A lyase; 3-hydroxy-3-methylglutaryl coenzyme A lyase; 3-hydroxy-3-methylglutaryl CoA cleaving enzyme; 3-hydroxy-3-methylglutaryl-CoA lyase; (S)-3-hydroxy-3-methylglutaryl-CoA acetoacetate-lyase	0.00128053	0.0022762	0.00290935	0.00348426	0.872172	-0.00162882
4.1.1.44	4-carboxymuconolactone decarboxylase; gamma-4-carboxymuconolactone decarboxylase; 4-carboxymuconolactone carboxy-lyase; 2-carboxy-2,5-dihydro-5-oxofuran-2-acetate carboxy-lyase (4,5-dihydro-5-oxofuran-2-acetate-forming)	0.0983807	0.0243125	0.11924	0.0473113	0.872631	-0.0208595
2.8.3.12	glutaconate CoA-transferase	0.00120632	0.00152354	0.00255315	0.00307005	0.873108	-0.00134683
3.1.1.32	phospholipase A1	0.00800318	0.00582932	0.0123615	0.00941542	0.873458	-0.00435836
3.1.3.37	sedoheptulose-bisphosphatase; SBPase; sedoheptulose 1,7-diphospate phosphatase; sedoheptulose 1,7-diphosphatase; sedoheptulose diphosphatase; sedoheptulose bisphosphatase; sedoheptulose 1,7-bisphosphatase	0.00272564	0.00205143	0.00468624	0.00453935	0.873467	-0.0019606
3.5.2.6	beta-lactamase; penicillinase; cephalosporinase; neutrapen; penicillin beta-lactamase; exopenicillinase; ampicillinase; penicillin amido-beta-lactamhydrolase; penicillinase I, II; beta-lactamase I-III; beta-lactamase A, B, C; beta-lactamase AME I; cephalosporin-beta-lactamase	0.0595717	0.0208492	0.0798169	0.0469245	0.873867	-0.0202452
1.11.1.6	catalase; equilase; caperase; optidase; catalase-peroxidase; CAT	0.0136708	0.0157558	0.0299628	0.0380226	0.874772	-0.016292
3.1.3.103	3-deoxy-D-glycero-D-galacto-nonulopyranosonate 9-phosphatase; 3-deoxy-D-glycero-D-galacto-non-2-ulopyranosonate-9-phosphate phosphatase	0.00339469	0.00292518	0.00756362	0.010099	0.875157	-0.00416893
3.4.22.70	sortase A; SrtA; SrtA protein; SrtA sortase	0.0975099	0.0599185	0.138487	0.0837946	0.87589	-0.0409774
1.7.2.3	trimethylamine-N-oxide reductase; TMAO reductase; TOR; torA (gene name); torZ (gene name); bisZ (gene name); trimethylamine-N-oxide reductase (cytochrome c)	0.00135922	0.00386847	0.00493738	0.00811557	0.87601	-0.00357816
1.1.1.384	dTDP-3,4-didehydro-2,6-dideoxy-alpha-D-glucose 3-reductase; KijD10; dTDP-4-keto-2,6-dideoxy-D-glucose 3-oxidoreductase; dTDP-4-dehydro-2,6-dideoxy-alpha-D-glucose 3-oxidoreductase	0.0088321	0.00723225	0.0196216	0.0261129	0.876123	-0.0107895
3.1.3.85	glucosyl-3-phosphoglycerate phosphatase; GpgP protein	0.00529899	0.00265933	0.00730694	0.00427674	0.876417	-0.00200795
1.1.1.18	inositol 2-dehydrogenase; myo-inositol 2-dehydrogenase; myo-inositol:NAD+ oxidoreductase; inositol dehydrogenase; myo-inositol dehydrogenase	0.0103811	0.00735706	0.0173108	0.0156811	0.877193	-0.00692973
1.1.1.369	D-chiro-inositol 1-dehydrogenase; DCI 1-dehydrogenase; IolG	0.0103811	0.00735706	0.0173108	0.0156811	0.877193	-0.00692973
2.4.1.4	amylosucrase; sucrose---glucan glucosyltransferase; sucrose-1,4-alpha-glucan glucosyltransferase; sucrose:1,4-alpha-D-glucan 4-alpha-D-glucosyltransferase	0.0307336	0.0222257	0.0477722	0.0360898	0.878284	-0.0170386
4.2.1.164	dTDP-4-dehydro-2,6-dideoxy-D-glucose 3-dehydratase; SpnQ; TDP-4-keto-2,6-dideoxy-D-glucose 3-dehydrase	0.00867573	0.00882754	0.0150158	0.0130681	0.8783	-0.00634005
2.3.1.18	galactoside O-acetyltransferase; thiogalactoside acetyltransferase; galactoside acetyltransferase; thiogalactoside transacetylase	0.0373523	0.0144648	0.0611376	0.057269	0.878668	-0.0237853
6.3.5.6	asparaginyl-tRNA synthase (glutamine-hydrolysing); Asp-AdT; Asp-tRNAAsn amidotransferase; aspartyl-tRNAAsn amidotransferase; Asn-tRNAAsn:L-glutamine amido-ligase (ADP-forming); aspartyl-tRNAAsn:L-glutamine amido-ligase (ADP-forming); GatCAB	0.129583	0.0575578	0.166011	0.0697298	0.878784	-0.0364276
1.13.11.81	7,8-dihydroneopterin oxygenase	0.0168526	0.00753072	0.0229253	0.0130345	0.879076	-0.00607269
5.1.99.8	7,8-dihydroneopterin epimerase	0.0168526	0.00753072	0.0229253	0.0130345	0.879076	-0.00607269
2.4.1.12	cellulose synthase (UDP-forming); UDP-glucose---beta-glucan glucosyltransferase; UDP-glucose-cellulose glucosyltransferase; GS-I; beta-1,4-glucosyltransferase; uridine diphosphoglucose-1,4-beta-glucan glucosyltransferase; beta-1,4-glucan synthase; beta-1,4-glucan synthetase; beta-glucan synthase; 1,4-beta-D-glucan synthase; 1,4-beta-glucan synthase; glucan synthase; UDP-glucose-1,4-beta-glucan gl…	0.0209324	0.0213786	0.0323169	0.0183789	0.879302	-0.0113845
4.2.2.8	heparin-sulfate lyase; heparin-sulfate eliminase; heparitin-sulfate lyase; heparitinase I; heparitinase II	0.0137385	0.0199979	0.0321741	0.0410301	0.879352	-0.0184356
2.2.1.10	2-amino-3,7-dideoxy-D-threo-hept-6-ulosonate synthase; ADH synthase; ADHS; MJ0400 (gene name)	0.0018801	0.00176125	0.00326852	0.00294575	0.879709	-0.00138842
3.9.1.2	protein arginine phosphatase; YwlE	0.00742903	0.00276445	0.0123087	0.0117407	0.87972	-0.00487967
1.1.1.22	UDP-glucose 6-dehydrogenase; UDP-glucose dehydrogenase; uridine diphosphoglucose dehydrogenase; UDPG dehydrogenase; UDPG:NAD oxidoreductase; UDP-alpha-D-glucose:NAD oxidoreductase; UDP-glucose:NAD+ oxidoreductase; uridine diphosphate glucose dehydrogenase; UDP-D-glucose dehydrogenase; uridine diphosphate D-glucose dehydrogenase	0.106348	0.0362518	0.133573	0.05665	0.879851	-0.0272248
6.3.4.23	formate---phosphoribosylaminoimidazolecarboxamide ligase; 5-formaminoimidazole-4-carboxamide ribonucleotide synthetase; 5-formaminoimidazole-4-carboxamide-1-beta-D-ribofuranosyl 5'-monophosphate synthetase; purP (gene name)	0.0013721	0.00166713	0.00315327	0.00406565	0.880162	-0.00178117
2.7.7.33	glucose-1-phosphate cytidylyltransferase; CDP glucose pyrophosphorylase; cytidine diphosphoglucose pyrophosphorylase; cytidine diphosphate glucose pyrophosphorylase; cytidine diphosphate-D-glucose pyrophosphorylase; CTP:D-glucose-1-phosphate cytidylyltransferase	0.0098602	0.00461912	0.0124873	0.00451029	0.881039	-0.00262708
3.6.3.12	Transferred to 7.2.2.6	0.016419	0.0144122	0.0305285	0.0314451	0.881579	-0.0141095
3.1.3.48	protein-tyrosine-phosphatase; phosphotyrosine phosphatase; phosphoprotein phosphatase (phosphotyrosine); phosphotyrosine histone phosphatase; protein phosphotyrosine phosphatase; tyrosylprotein phosphatase; phosphotyrosine protein phosphatase; phosphotyrosylprotein phosphatase; tyrosine O-phosphate phosphatase; PPT-phosphatase; PTPase; [phosphotyrosine]protein phosphatase; PTP-phosphatase	0.104132	0.0267245	0.121751	0.0337992	0.88213	-0.0176188
3.4.21.50	lysyl endopeptidase; Achromobacter proteinase I (also see Comment); Achromobacter lyticus alkaline proteinase I; protease I; achromopeptidase; lysyl bond specific proteinase	0.0127027	0.0128517	0.0201646	0.0129167	0.882473	-0.00746197
1.4.1.13	glutamate synthase (NADPH); glutamate (reduced nicotinamide adenine dinucleotide phosphate) synthase; L-glutamate synthase; L-glutamate synthetase; glutamate synthetase (NADP); NADPH-dependent glutamate synthase; glutamine-ketoglutaric aminotransferase; NADPH-glutamate synthase; NADPH-linked glutamate synthase; glutamine amide-2-oxoglutarate aminotransferase (oxidoreductase, NADP); L-glutamine:2-…	0.358125	0.0949131	0.404268	0.0599942	0.883253	-0.0461431
1.4.1.14	glutamate synthase (NADH); glutamate (reduced nicotinamide adenine dinucleotide) synthase; NADH: GOGAT; L-glutamate synthase (NADH); L-glutamate synthetase; NADH-glutamate synthase; NADH-dependent glutamate synthase	0.358125	0.0949131	0.404268	0.0599942	0.883253	-0.0461431
2.7.1.156	adenosylcobinamide kinase; CobU; adenosylcobinamide kinase/adenosylcobinamide-phosphate guanylyltransferase; AdoCbi kinase/AdoCbi-phosphate guanylyltransferase	0.0154339	0.00678429	0.0201792	0.00933887	0.883336	-0.00474533
2.7.1.12	gluconokinase; gluconokinase (phosphorylating); gluconate kinase	0.00953503	0.0113498	0.0157022	0.00973473	0.884069	-0.00616718
2.7.7.62	adenosylcobinamide-phosphate guanylyltransferase; CobU; adenosylcobinamide kinase/adenosylcobinamide-phosphate guanylyltransferase; AdoCbi kinase/AdoCbi-phosphate guanylyltransferase	0.0161568	0.00699152	0.0208568	0.00897445	0.884449	-0.00470009
6.3.5.7	glutaminyl-tRNA synthase (glutamine-hydrolysing); Glu-AdT; Glu-tRNAGln amidotransferase; glutamyl-tRNAGln amidotransferase; Glu-tRNAGln:L-glutamine amido-ligase (ADP-forming); GatCAB; GatFAB; GatDE	0.133068	0.0575856	0.170264	0.0687353	0.885346	-0.0371953
2.6.1.37	2-aminoethylphosphonate---pyruvate transaminase; (2-aminoethyl)phosphonate transaminase; (2-aminoethyl)phosphonate aminotransferase; (2-aminoethyl)phosphonic acid aminotransferase; 2-aminoethylphosphonate-pyruvate aminotransferase; 2-aminoethylphosphonate aminotransferase; 2-aminoethylphosphonate transaminase; AEP transaminase; AEPT	0.0233315	0.0174726	0.0353715	0.023139	0.885583	-0.01204
3.1.1.4	phospholipase A2; lecithinase A; phosphatidase; phosphatidolipase; phospholipase A	0.00800318	0.00582932	0.0129073	0.0102625	0.885729	-0.00490414
5.4.99.24	23S rRNA pseudouridine955/2504/2580 synthase; RluC; pseudouridine synthase RluC	0.0641333	0.0191627	0.0745301	0.0160501	0.885953	-0.0103968
2.4.1.64	alpha,alpha-trehalose phosphorylase; trehalose phosphorylase	0.00144951	0.00162728	0.00376266	0.00529971	0.886653	-0.00231315
4.6.1.17	cyclic pyranopterin monophosphate synthase; MOCS1B (gene name); moaC (gene name); cnx3 (gene name)	0.0192435	0.0146829	0.029474	0.0194186	0.888243	-0.0102305
4.1.1.36	phosphopantothenoylcysteine decarboxylase; 4-phosphopantotheoylcysteine decarboxylase; 4-phosphopantothenoyl-L-cysteine decarboxylase; PPC-decarboxylase; N-[(R)-4'-phosphopantothenoyl]-L-cysteine carboxy-lyase	0.114594	0.0258074	0.132623	0.0342156	0.888475	-0.0180288
2.7.1.121	phosphoenolpyruvate---glycerone phosphotransferase	0.0316592	0.0126846	0.0492095	0.0396287	0.889062	-0.0175504
2.7.7.72	CCA tRNA nucleotidyltransferase; CCA-adding enzyme; tRNA adenylyltransferase; tRNA cytidylyltransferase; tRNA CCA-pyrophosphorylase; tRNA-nucleotidyltransferase; transfer-RNA nucleotidyltransferase; transfer ribonucleic acid nucleotidyl transferase; CTP(ATP):tRNA nucleotidyltransferase; transfer ribonucleate adenylyltransferase; transfer ribonucleate adenyltransferase; transfer RNA adenylyltransf…	0.185609	0.044708	0.216083	0.0567332	0.889115	-0.030474
3.1.3.16	protein-serine/threonine phosphatase; phosphoprotein phosphatase (ambiguous); protein phosphatase-1; protein phosphatase-2A; protein phosphatase-2B; protein phosphatase-2C; protein D phosphatase; phosphospectrin phosphatase; casein phosphatase; Aspergillus awamori acid protein phosphatase; calcineurin; phosphatase 2A; phosphatase 2B; phosphatase II; phosphatase IB; phosphatase C-II; polycation mo…	0.253053	0.0648031	0.309669	0.11747	0.88918	-0.0566169
2.6.1.22	(S)-3-amino-2-methylpropionate transaminase; L-3-aminoisobutyrate transaminase; beta-aminobutyric transaminase; L-3-aminoisobutyric aminotransferase; beta-aminoisobutyrate-alpha-ketoglutarate transaminase	0.00177189	0.00226565	0.00862745	0.0160617	0.88951	-0.00685556
3.1.3.97	3',5'-nucleoside bisphosphate phosphatase	0.0828311	0.0286033	0.100383	0.0299898	0.889973	-0.0175524
5.4.99.9	UDP-galactopyranose mutase; UGM; UDP-D-galactopyranose furanomutase	0.0671712	0.0375308	0.103759	0.0777203	0.890176	-0.0365873
2.7.8.41	cardiolipin synthase (CMP-forming)	0.0449472	0.0186069	0.0577352	0.0236424	0.890762	-0.012788
1.1.1.6	glycerol dehydrogenase; glycerin dehydrogenase; NAD+-linked glycerol dehydrogenase	0.0138685	0.00844215	0.0238515	0.0218935	0.890971	-0.00998303
2.4.1.337	1,2-diacylglycerol 3-alpha-glucosyltransferase; mgs (gene name); UDP-glucose:diacylglycerol glucosyltransferase; UDP-glucose:1,2-diacylglycerol glucosyltransferase; uridine diphosphoglucose-diacylglycerol glucosyltransferase; UDP-glucose-diacylglycerol glucosyltransferase; UDP-glucose:1,2-diacylglycerol 3-D-glucosyltransferase; UDP-glucose:1,2-diacyl-sn-glycerol 3-D-glucosyltransferase; 1,2-diacy…	0.0345359	0.0145	0.0439421	0.0165312	0.892165	-0.00940616
4.3.1.27	threo-3-hydroxy-D-aspartate ammonia-lyase; D-threo-3-hydroxyaspartate dehydratase	0.00353721	0.00354701	0.00644191	0.00577151	0.892688	-0.0029047
3.1.3.45	3-deoxy-manno-octulosonate-8-phosphatase	0.019711	0.00793378	0.0257702	0.0116873	0.892773	-0.0060592
3.1.3.10	glucose-1-phosphatase	0.0251288	0.0106098	0.0325435	0.013636	0.892881	-0.00741472
5.3.1.28	D-sedoheptulose 7-phosphate isomerase; sedoheptulose-7-phosphate isomerase; phosphoheptose isomerase; gmhA (gene name); lpcA (gene name)	0.0139863	0.00889183	0.0193326	0.00858309	0.89463	-0.00534633
6.3.2.5	phosphopantothenate---cysteine ligase (CTP); phosphopantothenoylcysteine synthetase (ambiguous); phosphopantothenate---cysteine ligase (ambiguous)	0.113953	0.0262593	0.132623	0.0342156	0.894762	-0.0186697
6.1.1.23	aspartate---tRNAAsn ligase; nondiscriminating aspartyl-tRNA synthetase	0.0107116	0.00842992	0.0159259	0.00855951	0.895345	-0.0052142
1.1.1.83	D-malate dehydrogenase (decarboxylating); D-malate dehydrogenase; D-malic enzyme; bifunctional L(+)-tartrate dehydrogenase-D(+)-malate (decarboxylating)	0.00131851	0.00159978	0.00346106	0.0046664	0.895499	-0.00214255
1.1.1.93	tartrate dehydrogenase; mesotartrate dehydrogenase	0.00131851	0.00159978	0.00346106	0.0046664	0.895499	-0.00214255
4.1.1.73	tartrate decarboxylase; (R,R)-tartrate carboxy-lyase	0.00131851	0.00159978	0.00346106	0.0046664	0.895499	-0.00214255
2.7.7.92	3-deoxy-D-glycero-D-galacto-nonulopyranosonate cytidylyltransferase	0.00403601	0.00332734	0.00875587	0.0103172	0.896032	-0.00471986
2.1.1.130	precorrin-2 C20-methyltransferase	0.00888006	0.00449905	0.0126664	0.00741963	0.896513	-0.00378635
2.1.1.151	cobalt-factor II C20-methyltransferase; CbiL	0.00888006	0.00449905	0.0126664	0.00741963	0.896513	-0.00378635
3.2.1.86	6-phospho-beta-glucosidase; phospho-beta-glucosidase A; phospho-beta-glucosidase; phosphocellobiase; 6-phospho-beta-D-glucosyl-(1,4)-D-glucose glucohydrolase	0.0568054	0.0263737	0.0903966	0.0723109	0.896542	-0.0335912
3.6.1.67	dihydroneopterin triphosphate diphosphatase; folQ (gene name); nudB (gene name); NUDT1 (gene name); dihydroneopterin triphosphate pyrophosphohydrolase	0.00561087	0.00465364	0.0105938	0.0103909	0.897156	-0.00498289
3.4.14.13	gamma-D-glutamyl-L-lysine dipeptidyl-peptidase; YkfC	0.00275336	0.00255368	0.00637595	0.00785015	0.897738	-0.00362259
2.4.2.43	lipid IVA 4-amino-4-deoxy-L-arabinosyltransferase; undecaprenyl phosphate-alpha-L-Ara4N transferase; 4-amino-4-deoxy-L-arabinose lipid A transferase; polymyxin resistance protein PmrK; arnT (gene name)	0.0035105	0.00580104	0.0106227	0.0150748	0.898467	-0.00711221
1.2.1.76	succinate-semialdehyde dehydrogenase (acylating); succinyl-coA reductase; coenzyme-A-dependent succinate-semialdehyde dehydrogenase	0.00125319	0.00185451	0.00328632	0.00418877	0.900174	-0.00203313
3.1.2.20	acyl-CoA hydrolase; acyl coenzyme A thioesterase; acyl-CoA thioesterase; acyl coenzyme A hydrolase; thioesterase B; thioesterase II; acyl-CoA thioesterase	0.0027268	0.0023717	0.00411107	0.00199483	0.901544	-0.00138428
4.1.2.50	6-carboxytetrahydropterin synthase; CPH4 synthase; queD (gene name); ToyB; ykvK (gene name)	0.0152824	0.00735839	0.0201538	0.00802948	0.901834	-0.0048714
4.2.3.12	6-pyruvoyltetrahydropterin synthase; 2-amino-4-oxo-6-[(1S,2R)-1,2-dihydroxy-3-triphosphooxypropyl]-7,8-dihydroxypteridine triphosphate lyase; 6-[(1S,2R)-1,2-dihydroxy-3-triphosphooxypropyl]-7,8-dihydropterin triphosphate-lyase (6-pyruvoyl-5,6,7,8-tetrahydropterin-forming)	0.0152824	0.00735839	0.0201538	0.00802948	0.901834	-0.0048714
4.1.1.96	carboxynorspermidine decarboxylase; carboxyspermidine decarboxylase; CANSDC; VC1623 (gene name)	0.0372458	0.0211192	0.0513725	0.0233258	0.902629	-0.0141267
3.5.2.10	creatininase; creatinine hydrolase	0.0158496	0.00926953	0.0235755	0.0144414	0.903228	-0.0077259
1.17.1.1	CDP-4-dehydro-6-deoxyglucose reductase; CDP-4-keto-6-deoxyglucose reductase; cytidine diphospho-4-keto-6-deoxy-D-glucose reductase; cytidine diphosphate 4-keto-6-deoxy-D-glucose-3-dehydrogenase; CDP-4-keto-deoxy-glucose reductase; CDP-4-keto-6-deoxy-D-glucose-3-dehydrogenase system; NAD(P)H:CDP-4-keto-6-deoxy-D-glucose oxidoreductase	0.00922554	0.00886197	0.0163748	0.013168	0.903324	-0.00714922
4.4.1.8	Transferred to 4.4.1.13	0.0873689	0.0295187	0.103581	0.0204659	0.903766	-0.0162126
2.8.1.12	molybdopterin synthase; MPT synthase	0.0108523	0.00667643	0.0170256	0.0119077	0.904162	-0.00617336
4.2.2.2	pectate lyase; polygalacturonic transeliminase; pectic acid transeliminase; polygalacturonate lyase; endopectin methyltranseliminase; pectate transeliminase; endogalacturonate transeliminase; pectic acid lyase; pectic lyase; alpha-1,4-D-endopolygalacturonic acid lyase; PGA lyase; PPase-N; endo-alpha-1,4-polygalacturonic acid lyase; polygalacturonic acid lyase; pectin trans-eliminase; Polygalactur…	0.034843	0.0305639	0.06738	0.0648477	0.904935	-0.032537
5.1.3.32	L-rhamnose mutarotase; rhamnose 1-epimerase; type-3 mutarotase; YiiL	0.00444154	0.00265539	0.00662564	0.00398124	0.906108	-0.0021841
3.1.11.1	exodeoxyribonuclease I; Escherichia coli exonuclease I; E. coli exonuclease I; exonuclease I	0.00296539	0.0025634	0.00562095	0.00517276	0.907751	-0.00265556
1.1.1.281	GDP-4-dehydro-6-deoxy-D-mannose reductase; GDP-4-keto-6-deoxy-D-mannose reductase [ambiguous]; GDP-6-deoxy-D-lyxo-4-hexulose reductase; Rmd; GDP-6-deoxy-D-mannose:NAD(P)+ 4-oxidoreductase (D-rhamnose-forming); GDP-6-deoxy-alpha-D-mannose:NAD(P)+ 4-oxidoreductase (D-rhamnose-forming)	0.000938976	0.00121051	0.00226317	0.00260782	0.908017	-0.00132419
2.2.1.6	acetolactate synthase; alpha-acetohydroxy acid synthetase; alpha-acetohydroxyacid synthase; alpha-acetolactate synthase; alpha-acetolactate synthetase; acetohydroxy acid synthetase; acetohydroxyacid synthase; acetolactate pyruvate-lyase (carboxylating); acetolactic synthetase	0.129815	0.0300728	0.164725	0.069429	0.908384	-0.0349095
3.2.1.89	arabinogalactan endo-beta-1,4-galactanase; endo-1,4-beta-galactanase; galactanase (ambiguous); arabinogalactanase; ganB (gene name)	0.0650452	0.0431466	0.107152	0.0803643	0.908494	-0.0421073
1.1.1.65	pyridoxine 4-dehydrogenase; pyridoxin dehydrogenase; pyridoxol dehydrogenase; pyridoxine dehydrogenase	0.00408434	0.00277177	0.00684007	0.00527332	0.908919	-0.00275574
4.1.1.32	phosphoenolpyruvate carboxykinase (GTP); phosphoenolpyruvate carboxylase; phosphopyruvate carboxylase; phosphopyruvate (guanosine triphosphate) carboxykinase; phosphoenolpyruvic carboxykinase (GTP); phosphopyruvate carboxylase (GTP); phosphoenolpyruvic carboxylase (GTP); phosphoenolpyruvic carboxykinase; phosphoenolpyruvate carboxykinase; PEP carboxylase; GTP:oxaloacetate carboxy-lyase (transphos…	0.0246758	0.0182923	0.0367259	0.0184741	0.909334	-0.0120501
2.7.2.8	acetylglutamate kinase; N-acetylglutamate 5-phosphotransferase; acetylglutamate phosphokinase; N-acetylglutamate phosphokinase; N-acetylglutamate kinase; N-acetylglutamic 5-phosphotransferase	0.0870639	0.0214294	0.103845	0.0289535	0.910385	-0.0167808
3.1.4.17	3',5'-cyclic-nucleotide phosphodiesterase; cyclic 3',5'-mononucleotide phosphodiesterase; PDE; cyclic 3',5'-nucleotide phosphodiesterase; cyclic 3',5'-phosphodiesterase; 3',5'-nucleotide phosphodiesterase; 3':5'-cyclic nucleotide 5'-nucleotidohydrolase; 3',5'-cyclonucleotide phosphodiesterase; cyclic nucleotide phosphodiesterase; 3', 5'-cyclic nucleoside monophosphate phosphodiesterase; 3': 5'-mo…	0.00139509	0.00151031	0.00390981	0.00517193	0.910771	-0.00251471
1.8.99.2	adenylyl-sulfate reductase; adenosine phosphosulfate reductase; adenosine 5'-phosphosulfate reductase; APS-reductase; APS reductase; AMP, sulfite:(acceptor) oxidoreductase (adenosine-5'-phosphosulfate-forming)	0.0056614	0.00401208	0.00980017	0.00789302	0.911083	-0.00413877
2.1.1.79	cyclopropane-fatty-acyl-phospholipid synthase; cyclopropane synthetase; unsaturated-phospholipid methyltransferase; cyclopropane synthase; cyclopropane fatty acid synthase; cyclopropane fatty acid synthetase; CFA synthase	0.00406509	0.00592725	0.020498	0.034487	0.912037	-0.0164329
2.1.1.37	DNA (cytosine-5-)-methyltransferase; EcoRI methylase; DNA 5-cytosine methylase; DNA cytosine C5 methylase; DNA cytosine methylase; DNA methylase (ambiguous); DNA methyltransferase (ambiguous); DNA transmethylase (ambiguous); DNA-cytosine 5-methylase; DNA-cytosine methyltransferase; HpaII methylase; HpaII' methylase; M.BsuRIa; M.BsuRIb; Type II DNA methylase; cytosine 5-methyltransferase; cytosine…	0.264863	0.0837336	0.322193	0.0885522	0.912386	-0.0573298
2.6.1.1	aspartate transaminase; glutamic-oxaloacetic transaminase; glutamic-aspartic transaminase; transaminase A; AAT; AspT; 2-oxoglutarate-glutamate aminotransferase; aspartate alpha-ketoglutarate transaminase; aspartate aminotransferase; aspartate-2-oxoglutarate transaminase; aspartic acid aminotransferase; aspartic aminotransferase; aspartyl aminotransferase; AST; glutamate-oxalacetate aminotransfera…	0.170208	0.0272194	0.203357	0.0648918	0.912678	-0.0331497
2.1.1.186	23S rRNA (cytidine2498-2'-O)-methyltransferase; YgdE; rRNA large subunit methyltransferase M; RlmM	0.00248436	0.00421724	0.00599213	0.0061169	0.91313	-0.00350777
1.17.1.11	formate dehydrogenase (NAD+, ferredoxin); electron-bifurcating formate dehydrogenase	0.0439583	0.0268342	0.0637878	0.0322398	0.913395	-0.0198295
2.7.8.20	phosphatidylglycerol---membrane-oligosaccharide glycerophosphotransferase; phosphoglycerol transferase; oligosaccharide glycerophosphotransferase; phosphoglycerol transferase I	0.0256753	0.0178066	0.0597925	0.0698522	0.913631	-0.0341172
3.4.17.13	muramoyltetrapeptide carboxypeptidase; carboxypeptidase IIW; carboxypeptidase II; lysyl-D-alanine carboxypeptidase; L-lysyl-D-alanine carboxypeptidase; LD-carboxypeptidase	0.046337	0.00871242	0.0620026	0.031759	0.91466	-0.0156655
3.1.13.1	exoribonuclease II; ribonuclease II; ribonuclease Q; BN ribonuclease; Escherichia coli exo-RNase II; RNase II; exoribonuclease (misleading); 5'-exoribonuclease (misleading)	0.00793235	0.00773516	0.0134762	0.008652	0.91551	-0.00554386
2.7.1.55	allose kinase; allokinase (phosphorylating); allokinase; D-allokinase; D-allose-6-kinase	0.00136038	0.00200342	0.00312269	0.00309656	0.915571	-0.00176231
4.2.1.7	altronate dehydratase; D-altronate hydro-lyase	0.0380616	0.0148521	0.0500664	0.0201614	0.916232	-0.0120048
2.7.7.71	D-glycero-alpha-D-manno-heptose 1-phosphate guanylyltransferase; hddC (gene name); gmhD (gene name)	0.00544791	0.00274302	0.00820318	0.00504314	0.916458	-0.00275527
5.4.99.5	chorismate mutase; hydroxyphenylpyruvate synthase	0.0982673	0.0291475	0.12181	0.0393688	0.916737	-0.0235422
4.99.1.3	sirohydrochlorin cobaltochelatase; CbiK; CbiX; CbiXS; anaerobic cobalt chelatase; cobaltochelatase [ambiguous]; sirohydrochlorin cobalt-lyase (incorrect)	0.0278688	0.0150356	0.0428109	0.0270101	0.91788	-0.0149421
2.1.1.63	methylated-DNA---[protein]-cysteine S-methyltransferase; ada (gene name); ogt (gene name); MGT1 (gene name); MGMT (gene name)	0.0548927	0.0182286	0.0666733	0.0160595	0.918525	-0.0117806
4.2.1.8	mannonate dehydratase; mannonic hydrolase; mannonate hydrolyase; altronic hydro-lyase; altronate hydrolase; D-mannonate hydrolyase; D-mannonate hydro-lyase	0.0285045	0.0126856	0.0404806	0.0211063	0.919102	-0.0119761
2.4.2.1	purine-nucleoside phosphorylase; inosine phosphorylase; PNPase; PUNPI; PUNPII; inosine-guanosine phosphorylase; nucleotide phosphatase; purine deoxynucleoside phosphorylase; purine deoxyribonucleoside phosphorylase; purine nucleoside phosphorylase; purine ribonucleoside phosphorylase	0.0636024	0.0130969	0.0826425	0.0368785	0.919179	-0.0190401
2.4.1.166	raffinose---raffinose alpha-galactosyltransferase; raffinose (raffinose donor) galactosyltransferase; raffinose:raffinose alpha-galactosyltransferase; raffinose---raffinose alpha-galactotransferase	0.00783444	0.00674814	0.0135464	0.00960319	0.919236	-0.00571197
3.11.1.1	phosphonoacetaldehyde hydrolase; phosphonatase; 2-phosphonoacetylaldehyde phosphonohydrolase	0.0231676	0.0179955	0.0364663	0.0204776	0.91971	-0.0132987
2.4.1.288	galactofuranosylgalactofuranosylrhamnosyl-N-acetylglucosaminyl-diphospho-decaprenol beta-1,5/1,6-galactofuranosyltransferase; GlfT2	0.004431	0.00686276	0.0112302	0.0120863	0.920263	-0.00679921
2.4.1.180	lipopolysaccharide N-acetylmannosaminouronosyltransferase; ManNAcA transferase; uridine diphosphoacetylmannosaminuronate-acetylglucosaminylpyrophosphorylundecaprenol acetylmannosaminuronosyltransferase; UDP-N-acetyl-beta-D-mannosaminouronate:lipid I N-acetyl-beta-D-mannosaminouronosyltransferase (incorrect)	0.00111107	0.00106067	0.00292083	0.00353819	0.920568	-0.00180976
3.2.1.93	alpha,alpha-phosphotrehalase; phosphotrehalase	0.0156023	0.0162334	0.0383735	0.0431573	0.922123	-0.0227712
2.7.3.9	phosphoenolpyruvate---protein phosphotransferase; phosphoenolpyruvate sugar phosphotransferase enzyme I; phosphopyruvate-protein factor phosphotransferase; phosphopyruvate-protein phosphotransferase; sugar-PEP phosphotransferase enzyme I; phosphoenolpyruvate:protein-L-histidine N-pros-phosphotransferase	0.0576175	0.0246862	0.0865525	0.0524613	0.924161	-0.0289351
5.1.3.20	ADP-glyceromanno-heptose 6-epimerase	0.00489506	0.00333859	0.00850379	0.00630483	0.926746	-0.00360873
3.1.3.18	phosphoglycolate phosphatase; phosphoglycolate hydrolase; 2-phosphoglycolate phosphatase; P-glycolate phosphatase; phosphoglycollate phosphatase	0.129894	0.0460743	0.162983	0.0462754	0.927076	-0.033089
6.2.1.20	long-chain-fatty-acid---[acyl-carrier-protein] ligase; acyl-[acyl-carrier-protein] synthetase (ambiguous); acyl-ACP synthetase (ambiguous); stearoyl-ACP synthetase; acyl-acyl carrier protein synthetase (ambiguous); long-chain-fatty-acid:[acyl-carrier-protein] ligase (AMP-forming)	0.00897818	0.00698797	0.0376711	0.0559174	0.927992	-0.0286929
2.4.1.315	diglucosyl diacylglycerol synthase (1,6-linking); monoglucosyl diacylglycerol (1->6) glucosyltransferase; MGlcDAG (1->6) glucosyltransferase; DGlcDAG synthase (ambiguous); UGT106B1; ypfP (gene name)	0.0342265	0.0163573	0.0488522	0.0236044	0.928035	-0.0146257
3.6.1.55	8-oxo-dGTP diphosphatase; MutT; 7,8-dihydro-8-oxoguanine triphosphatase; 8-oxo-dGTPase; 7,8-dihydro-8-oxo-dGTP pyrophosphohydrolase	0.180647	0.0428997	0.215961	0.0543226	0.928362	-0.0353137
3.4.21.107	peptidase Do; DegP; DegP protease; HtrA; high temperature requirement protease A; HrtA heat shock protein; protease Do; Do protease	0.241522	0.0677432	0.303933	0.101307	0.929074	-0.0624105
4.2.1.17	enoyl-CoA hydratase; enoyl hydrase; unsaturated acyl-CoA hydratase; beta-hydroxyacyl-CoA dehydrase; beta-hydroxyacid dehydrase; acyl coenzyme A hydrase; crotonase; crotonyl hydrase; 2-octenoyl coenzyme A hydrase; enoyl coenzyme A hydratase; 2-enoyl-CoA hydratase; short-chain enoyl-CoA hydratase; ECH; trans-2-enoyl-CoA hydratase; enoyl coenzyme A hydrase (D); enoyl coenzyme A hydrase (L); short ch…	0.0105319	0.00752019	0.0170442	0.0102159	0.929538	-0.00651233
3.7.1.22	3D-(3,5/4)-trihydroxycyclohexane-1,2-dione acylhydrolase (ring-opening); IolD; THcHDO hydrolase; 3D-3,5/4-trihydroxycyclohexa-1,2-dione hydrolase (decyclizing); 3D-(3,5/4)-trihydroxycyclohexane-1,2-dione acylhydrolase (decyclizing)	0.0092559	0.00817123	0.0169884	0.0126042	0.930046	-0.00773251
4.2.99.18	DNA-(apurinic or apyrimidinic site) lyase; AP lyase; AP endonuclease class I; endodeoxyribonuclease (apurinic or apyrimidinic); deoxyribonuclease (apurinic or apyrimidinic); E. coli endonuclease III; phage-T4 UV endonuclease; Micrococcus luteus UV endonuclease; AP site-DNA 5'-phosphomonoester-lyase; X-ray endonuclease III	0.144732	0.0205757	0.163409	0.0298743	0.930076	-0.0186762
4.2.1.40	glucarate dehydratase; D-glucarate dehydratase; D-glucarate hydro-lyase	0.00123462	0.00204418	0.00505672	0.00711867	0.930508	-0.0038221
2.4.1.339	beta-1,2-mannobiose phosphorylase	0.00485729	0.00647224	0.0108041	0.0094947	0.931036	-0.00594682
2.4.1.340	1,2-beta-oligomannan phosphorylase	0.00485729	0.00647224	0.0108041	0.0094947	0.931036	-0.00594682
2.1.1.144	trans-aconitate 2-methyltransferase	0.00553985	0.00349636	0.00914282	0.00601919	0.931061	-0.00360297
3.2.1.23	beta-galactosidase; lactase (ambiguous); beta-lactosidase; maxilact; hydrolact; beta-D-lactosidase; S 2107; lactozym; trilactase; beta-D-galactanase; oryzatym; sumiklat	0.888787	0.211241	1.11883	0.383472	0.933817	-0.23004
3.5.4.33	tRNA(adenine34) deaminase; tRNA:A34 deaminase; tadA protein; ADAT2-ADAT3 complex; TADA; tRNA adenosine deaminase arginine; AtTadA; tadA/ecADAT2; tRNA A:34 deaminase	0.060425	0.0132833	0.0725684	0.0188924	0.933944	-0.0121433
3.5.1.47	N-acetyldiaminopimelate deacetylase; N-acetyl-L-diaminopimelic acid deacylase; N-acetyl-LL-diaminopimelate deacylase; 6-N-acetyl-LL-2,6-diaminoheptanedioate amidohydrolase	0.00697983	0.0075359	0.0128168	0.00808269	0.934765	-0.00583701
5.3.1.30	5-deoxy-glucuronate isomerase; 5DG isomerase; IolB	0.00448357	0.00353468	0.00876099	0.00726977	0.93509	-0.00427742
3.1.5.1	dGTPase; deoxy-GTPase; deoxyguanosine 5-triphosphate triphosphohydrolase; deoxyguanosine triphosphatase; deoxyguanosine triphosphate triphosphohydrolase	0.0714357	0.0215837	0.0910716	0.0301527	0.935219	-0.0196359
2.3.2.18	N-acetylmuramoyl-L-alanyl-D-glutamyl-L-lysyl-(N6-triglycine)-D-alanyl-D-alanine-diphosphoundecaprenyl-N-acetylglucosamine:glycine glycyltransferase; femB (gene name); N-acetylmuramoyl-L-alanyl-D-glutamyl-L-lysyl-(N6-triglycine)-D-alanyl-D-alanine-ditrans,octacis-diphosphoundecaprenyl-N-acetylglucosamine:glycine glycyltransferase	0.0127566	0.0109756	0.0442792	0.0584021	0.935535	-0.0315226
3.5.1.44	protein-glutamine glutaminase; peptidoglutaminase II; glutaminyl-peptide glutaminase; destabilase; peptidylglutaminase II	0.0136185	0.0141194	0.0266211	0.0198717	0.93652	-0.0130027
1.3.1.98	UDP-N-acetylmuramate dehydrogenase; MurB reductase; UDP-N-acetylenolpyruvoylglucosamine reductase; UDP-N-acetylglucosamine-enoylpyruvate reductase; UDP-GlcNAc-enoylpyruvate reductase; uridine diphosphoacetylpyruvoylglucosamine reductase; uridine diphospho-N-acetylglucosamine-enolpyruvate reductase; uridine-5'-diphospho-N-acetyl-2-amino-2-deoxy-3-O-lactylglucose:NADP-oxidoreductase	0.0950423	0.019299	0.111784	0.0246658	0.936912	-0.0167421
2.7.7.4	sulfate adenylyltransferase; ATP-sulfurylase; adenosine-5'-triphosphate sulfurylase; adenosinetriphosphate sulfurylase; adenylylsulfate pyrophosphorylase; ATP sulfurylase; ATP-sulfurylase; sulfurylase	0.127474	0.0297574	0.184626	0.102632	0.936998	-0.0571522
3.2.1.20	alpha-glucosidase; maltase; glucoinvertase; glucosidosucrase; maltase-glucoamylase; alpha-glucopyranosidase; glucosidoinvertase; alpha-D-glucosidase; alpha-glucoside hydrolase; alpha-1,4-glucosidase	0.41089	0.0705505	0.524528	0.200363	0.937041	-0.113638
3.1.3.12	trehalose-phosphatase; trehalose 6-phosphatase; trehalose 6-phosphate phosphatase; trehalose-6-phosphate phosphohydrolase	0.00373113	0.00370457	0.00869301	0.0084325	0.938277	-0.00496188
2.5.1.75	tRNA dimethylallyltransferase; tRNA prenyltransferase; MiaA; transfer ribonucleate isopentenyltransferase (incorrect); Delta2-isopentenyl pyrophosphate:tRNA-Delta2-isopentenyl transferase (incorrect); Delta2-isopentenyl pyrophosphate:transfer ribonucleic acid Delta2-isopentenyltransferase (incorrect); dimethylallyl-diphosphate: tRNA dimethylallyltransferase	0.0902805	0.0244757	0.107243	0.0195424	0.939205	-0.016963
1.18.6.1	nitrogenase; reduced ferredoxin:dinitrogen oxidoreductase (ATP-hydrolysing)	0.00188809	0.00275923	0.00498151	0.00499818	0.939281	-0.00309342
1.1.2.4	D-lactate dehydrogenase (cytochrome); lactic acid dehydrogenase; D-lactate (cytochrome) dehydrogenase; cytochrome-dependent D-(-)-lactate dehydrogenase; D-lactate-cytochrome c reductase; D-(-)-lactic cytochrome c reductase	0.0124843	0.0125778	0.0223689	0.0131938	0.939419	-0.0098846
2.7.1.92	5-dehydro-2-deoxygluconokinase; 5-keto-2-deoxygluconokinase; 5-keto-2-deoxyglucono kinase (phosphorylating); DKH kinase	0.00618629	0.00503495	0.0141132	0.0136842	0.939861	-0.00792691
1.2.1.18	malonate-semialdehyde dehydrogenase (acetylating); malonic semialdehyde oxidative decarboxylase	0.00679754	0.00582902	0.0156994	0.01517	0.941162	-0.00890189
1.2.1.27	methylmalonate-semialdehyde dehydrogenase (CoA-acylating); MSDH; MMSA dehydrogenase; iolA (gene name); methylmalonate-semialdehyde dehydrogenase (acylating)	0.00679754	0.00582902	0.0156994	0.01517	0.941162	-0.00890189
3.1.3.100	thiamine phosphate phosphatase	0.0635595	0.0156378	0.0766503	0.0177499	0.942897	-0.0130907
1.4.1.24	3-dehydroquinate synthase II; DHQ synthase II; MJ1249 (gene name); aroB' (gene name)	0.00200447	0.00226348	0.00418511	0.00320753	0.943531	-0.00218064
1.5.1.5	methylenetetrahydrofolate dehydrogenase (NADP+); N5,N10-methylenetetrahydrofolate dehydrogenase; 5,10-methylenetetrahydrofolate:NADP oxidoreductase; 5,10-methylenetetrahydrofolate dehydrogenase; methylenetetrahydrofolate dehydrogenase; methylenetetrahydrofolate dehydrogenase (NADP)	0.124436	0.0201329	0.154573	0.05006	0.944453	-0.0301372
3.5.4.9	methenyltetrahydrofolate cyclohydrolase; Citrovorum factor cyclodehydrase; cyclohydrolase; formyl-methenyl-methylenetetrahydrofolate synthetase (combined); 5,10-methenyltetrahydrofolate 5-hydrolase (decyclizing)	0.124436	0.0201329	0.154573	0.05006	0.944453	-0.0301372
[truncated: 81 more rows]
