# Supplementary material for: Dynamics of Small Non-coding RNA Profiles and the Intestinal Microbiome of High and Low Weight Chickens
Source: Front Microbiol. 2022 Jun 30;13:916280. doi: 10.3389/fmicb.2022.916280 (PMC9279615; doi:10.3389/fmicb.2022.916280)
Supplement: Supplementary Table 4 — The proportion of each type of small RNA. [file Data_Sheet_4.XLSX]

## Sheet: S4 Small RNA proportion
ID	HWS_mean	LWS_mean	HM3983	HM3999	HF4059	HM4089	HF4096	HM4101	HF4118	HF4138	HM4144	HF4145	LF4171	LF4199	LF4203	LM4259	LM4277	LM4278	LF4282	LF4287	LM4291	LM4334
miRNA:gallus_gallus	0.491628	0.468842	783737	732966	118500	307935	626561	771521	731685	308607	304716	230049	652277	486142	388051	476978	177291	94207.9	802699	719676	642400	248702
no_annotation	0.362466	0.397581	71928.1	181457	781357	602362	184212	147948	175441	378444	605004	496505	228851	299562	468693	427915	712765	822038	79194	137632	174819	624343
genomic_rRNA	0.0556476	0.0663799	30425.4	22838	52436.8	32951.5	75977.9	25312.2	37760.9	139338	27769.5	111666	55096.6	123704	83599.7	33848.5	64880.8	38944.6	40133	65165.4	95613.3	62812.9
genomic_tRNA	0.0353087	0.0216797	48081.8	21629.6	6980.84	16473.7	50380.1	18193.2	16714.8	95787	12737.2	66108.8	22898.4	33726.2	17008	16367.3	10021.2	8269.8	29499.4	27358.7	33945.4	17702.6
miRNA:other	0.0161402	0.01464	10854.3	8251.79	20489.8	18197	14472.8	7961.45	9319.13	19831.2	22049.1	29974.9	12498.5	15434	13476.6	12868.1	15133.6	18992.9	7852.67	14939.8	15632	19571.6
protein_coding	0.0108474	0.00800873	8723.05	4753.22	8380.06	8187.53	11673.8	4833.46	6123.13	19298.9	9130.51	27370.7	6397.64	10817.6	7546.89	5891.43	6282.99	7057.05	9955.93	8403.28	9121.5	8612.97
snoRNA	0.00770256	0.0047213	24210.5	7352.05	1311.85	2561.07	10480.2	7290.47	6752.64	9125.25	3091.08	4850.45	4932.6	4963.3	3913.42	6465.22	2253.6	1324.21	6317.14	7301.88	6526.4	3215.26
Mt_tRNA	0.00473424	0.00525514	7433.46	7486.36	1420.16	2736.56	6052.35	5789.23	4115.57	3464.58	4143.48	4700.61	4894.85	6850.35	4276.6	7014.55	2246.6	1676.55	9790.61	5899.32	6460.75	3441.23
Mt_rRNA	0.0036029	0.00412647	4753.85	6098.28	1954.61	2274.41	4937.05	4603.46	3382.97	1826.72	3096.72	3100.94	4164.7	5517.68	3855.56	5576.12	2302.7	1231.38	6384.74	4322.35	5173.54	2735.95
mappedtopiRNAproducingloci	0.00382108	0.00332653	3543.45	3658.03	2532.52	2662.25	5619.39	3650.96	2833.56	4761.54	3090.43	5858.66	3894.98	4151.39	2904.77	2713.61	2620.43	2834.39	2981.86	3584.63	4460.12	3119.17
snRNA	0.00375558	0.00214471	2926.37	1453.03	1849.45	1502.58	4730.13	1253.44	2148.73	9722.18	1677.52	10292.4	1385.89	3572.75	3002.63	1819.59	1423.58	1192.94	2003.24	2176.54	2462.6	2407.37
low_complexity	0.00201691	0.00166795	1649.77	877.787	1165.84	696.306	2651.89	695.109	1912.35	4467.72	1463.15	4589.21	1433.87	3249.52	1903.59	1325.18	1091.24	732.583	1503.12	2056.01	1823.16	1561.27
misc_RNA	0.00151422	0.00100427	1105.86	619.133	677.768	594.649	1568.59	531.145	1301.05	4287.41	1021.18	3435.41	770.651	1666.4	1203.26	616.548	955.612	718.8	1194.08	914.894	1002.93	999.499
lncRNA	0.000683704	0.000532385	300.62	453.523	906.957	831.448	478.85	308.097	392.811	843.862	955.583	1365.29	410.158	535.664	476.792	505.206	695.507	740.66	363.535	429.99	446.274	720.068
scaRNA	0.000115002	7.50945e-05	314.242	96.8492	23.1134	26.8598	184.173	102.426	106.862	155.375	48.8024	91.3206	84.6601	80.8081	70.0442	86.478	24.1439	21.8601	113.82	129.17	98.9606	41.0003
ribozyme	1.65279e-05	1.41851e-05	11.7207	8.77787	13.3893	6.8655	20.5308	6.95109	9.19241	39.4485	6.55946	41.8435	9.01615	26.1719	18.0975	8.74343	11.5647	15.7221	13.3365	10.3612	14.511	14.3268
sRNA	1.6415e-08	1.53498e-07	0	0	0	0	0	0	0.16415	0	0	0	0	0.191036	0.33514	0	0.101445	0.323056	0.22994	0	0.237886	0.116478
