# Supplementary material for: Dynamics of Small Non-coding RNA Profiles and the Intestinal Microbiome of High and Low Weight Chickens
Source: Front Microbiol. 2022 Jun 30;13:916280. doi: 10.3389/fmicb.2022.916280 (PMC9279615; doi:10.3389/fmicb.2022.916280)
Supplement: Supplementary Table 5 — Expression profiles of each type of small RNA. [file Data_Sheet_5.XLSX]

## Sheet: S5a lncRNA
ID	HF4059	HF4096	HF4118	HF4138	HF4145	HM3983	HM3999	HM4089	HM4101	HM4144	LF4171	LF4199	LF4203	LF4282	LF4287	LM4259	LM4277	LM4278	LM4291	LM4334
lncRNA|>ENSGALT00000092962.1-ENSGALG00000048352.1	7	1	2	3	2	0	1	3	0	1	0	0	1	0	2	2	1	1	0	1
lncRNA|>ENSGALT00000090986.1-ENSGALG00000053368.1	4	14	16	14	10	8	0	19	5	11	0	13	8	0	10	7	42	17	162	4
lncRNA|>ENSGALT00000101675.1-ENSGALG00000052627.1	1	0	1	0	0	0	1	2	0	0	0	3	3	0	0	2	1	4	1	5
lncRNA|>ENSGALT00000102065.1-ENSGALG00000047085.1	2	4	1	10	3	0	1	0	0	2	2	3	7	1	0	2	3	1	0	2
lncRNA|>ENSGALT00000092822.1-ENSGALG00000047604.1	2	0	0	0	1	1	0	0	2	1	2	0	0	2	0	1	2	5	0	2
lncRNA|>ENSGALT00000093482.1-ENSGALG00000048804.1	0	0	1	1	4	0	1	1	2	3	0	2	0	1	1	1	0	0	0	1
lncRNA|>ENSGALT00000093015.1-ENSGALG00000047020.1	0	0	1	0	1	0	1	0	3	2	0	1	1	0	0	2	1	0	2	1
lncRNA|>ENSGALT00000094989.1-ENSGALG00000052574.1	2	0	0	0	3	0	0	0	0	2	2	1	1	2	1	1	1	7	1	2
lncRNA|>ENSGALT00000047572.2-ENSGALG00000030852.3	7	2	8	1	3	11	1	1	4	1	10	9	5	4	8	5	1	4	3	4
lncRNA|>ENSGALT00000101376.1-ENSGALG00000055032.1	26	0	2	4	5	0	0	3	3	8	17	6	6	1	11	3	6	10	6	14
lncRNA|>ENSGALT00000102031.1-ENSGALG00000052659.1	1	1	2	6	2	1	0	1	1	0	2	8	4	3	0	0	2	0	3	4
lncRNA|>ENSGALT00000105076.1-ENSGALG00000053082.1	5	0	0	2	2	0	2	38	1	26	0	0	3	1	0	0	1	4	2	4
lncRNA|>ENSGALT00000093848.1-ENSGALG00000051449.1	0	3	3	7	9	9	1	1	5	1	2	4	4	3	0	3	2	2	4	5
lncRNA|>ENSGALT00000100518.1-ENSGALG00000047571.1	5	0	2	5	3	1	1	4	0	4	2	3	3	1	1	3	3	6	0	13
lncRNA|>ENSGALT00000064450.2-ENSGALG00000034236.3	1	3	3	2	2	1	0	1	0	1	0	2	2	2	0	2	0	0	1	2
lncRNA|>ENSGALT00000106399.1-ENSGALG00000055114.1	6	1	2	0	2	0	3	9	2	11	0	1	1	0	0	0	1	0	1	5
lncRNA|>ENSGALT00000091874.1-ENSGALG00000046015.2	24	0	3	1	0	0	0	3	1	6	6	3	4	0	1	2	1	3	0	7
lncRNA|>ENSGALT00000101684.1-ENSGALG00000050423.1	1	0	2	3	4	0	1	0	0	1	1	2	2	0	2	1	0	1	1	1
lncRNA|>ENSGALT00000098911.1-ENSGALG00000051384.1	1	0	0	3	2	0	0	1	1	2	0	2	3	0	1	0	0	2	1	5
lncRNA|>ENSGALT00000100389.1-ENSGALG00000047655.1	11	1	2	4	2	0	0	2	0	5	1	0	1	0	0	2	2	4	1	2
lncRNA|>ENSGALT00000091382.1-ENSGALG00000054934.1	0	0	2	2	3	0	0	2	1	4	3	1	6	1	0	1	3	11	0	24
lncRNA|>ENSGALT00000077187.2-ENSGALG00000041511.3	2	0	0	0	2	0	1	1	0	3	0	0	0	1	1	1	3	1	0	1
lncRNA|>ENSGALT00000102227.1-ENSGALG00000054038.1	1	0	0	0	3	0	0	1	1	1	2	3	5	1	1	0	5	3	0	3
lncRNA|>ENSGALT00000103996.1-ENSGALG00000040870.3	4	4	8	2	2	4	4	3	10	6	1	6	8	6	4	4	3	1	2	5
lncRNA|>ENSGALT00000094990.1-ENSGALG00000053530.1	65	5	1	18	21	0	1	2	0	6	3	2	8	0	3	5	4	35	2	10
lncRNA|>ENSGALT00000065876.2-ENSGALG00000029209.2	0	1	0	3	3	3	0	1	1	1	0	1	3	0	0	0	0	1	0	1
lncRNA|>ENSGALT00000095624.1-ENSGALG00000049062.1	3	0	2	2	5	2	3	9	1	1	3	2	1	1	2	2	5	12	0	19
lncRNA|>ENSGALT00000093026.1-ENSGALG00000054529.1	0	2	1	9	9	3	0	5	1	4	3	1	1	4	2	4	18	1	3	3
lncRNA|>ENSGALT00000103630.1-ENSGALG00000049445.1	1	1	0	10	4	0	0	1	1	2	0	2	6	1	0	0	0	0	2	2
lncRNA|>ENSGALT00000094943.1-ENSGALG00000050024.1	0	1	1	1	2	0	0	1	3	0	2	1	0	2	0	0	0	1	0	1
lncRNA|>ENSGALT00000098010.1-ENSGALG00000052803.1	22	0	2	2	13	0	4	1	2	21	1	2	3	1	3	2	5	19	2	2
lncRNA|>ENSGALT00000093000.1-ENSGALG00000053260.1	1	0	1	2	0	0	0	1	1	3	1	1	1	0	1	2	1	1	0	2
lncRNA|>ENSGALT00000081409.2-ENSGALG00000037894.3	3	2	0	1	0	0	1	9	2	18	1	0	2	1	1	0	0	0	0	1
lncRNA|>ENSGALT00000097516.1-ENSGALG00000047729.1	2162	130	234	174	383	13	34	320	70	810	128	104	158	28	102	172	194	192	20	136
lncRNA|>ENSGALT00000091008.1-ENSGALG00000047002.1	4	0	1	0	2	0	1	3	0	4	1	2	0	0	0	0	1	1	0	2
lncRNA|>ENSGALT00000099997.1-ENSGALG00000054146.1	6	1	1	3	2	0	1	15	0	9	0	2	1	0	1	1	4	3	0	5
lncRNA|>ENSGALT00000092940.1-ENSGALG00000050108.1	38	3	2	6	5	0	1	1	1	13	2	1	3	1	2	1	3	2	0	5
lncRNA|>ENSGALT00000102283.1-ENSGALG00000053559.1	0	6	4	17	36	1	1	8	2	2	4	8	5	7	4	5	4	2	3	7
lncRNA|>ENSGALT00000105689.1-ENSGALG00000046682.1	2	2	1	1	1	1	0	2	0	1	1	1	0	0	0	1	1	4	0	2
lncRNA|>ENSGALT00000105184.1-ENSGALG00000049967.1	3	0	3	0	0	0	0	0	0	2	1	1	0	1	0	1	3	2	1	6
lncRNA|>ENSGALT00000103766.1-ENSGALG00000034236.3	2	1	3	2	2	1	0	0	0	0	0	2	2	2	0	3	0	0	1	2
lncRNA|>ENSGALT00000096525.1-ENSGALG00000050827.1	2	0	1	3	2	0	4	0	0	4	2	2	1	3	2	2	3	1	0	1
lncRNA|>ENSGALT00000097071.1-ENSGALG00000049769.1	0	3	2	8	14	2	0	2	1	5	3	1	2	5	1	4	2	2	2	5
lncRNA|>ENSGALT00000099780.1-ENSGALG00000048211.1	1	0	0	1	1	0	0	0	0	2	1	3	0	0	0	1	1	2	1	2
lncRNA|>ENSGALT00000093617.1-ENSGALG00000053536.1	11	0	5	2	2	0	1	10	4	20	0	2	6	0	0	4	3	6	0	8
lncRNA|>ENSGALT00000090616.1-ENSGALG00000048933.1	2	2	0	2	2	0	1	4	0	6	2	1	5	0	0	1	7	8	1	1
lncRNA|>ENSGALT00000092785.1-ENSGALG00000050667.1	13	1	0	21	12	7	0	0	0	6	5	3	3	6	0	4	0	0	0	4
lncRNA|>ENSGALT00000095358.1-ENSGALG00000050188.1	5	1	0	1	0	0	0	1	1	2	1	1	1	0	0	2	1	1	0	2
lncRNA|>ENSGALT00000102948.1-ENSGALG00000048197.1	0	3	4	0	1	0	0	2	5	3	2	1	1	2	2	0	3	1	2	2
lncRNA|>ENSGALT00000107448.1-ENSGALG00000054662.1	3	0	1	3	4	0	0	3	0	11	1	1	7	0	0	0	0	3	0	3
lncRNA|>ENSGALT00000097203.1-ENSGALG00000054055.1	7	0	3	2	3	2	0	13	6	3	25	4	5	2	0	13	13	22	4	39
lncRNA|>ENSGALT00000100682.1-ENSGALG00000053685.1	36	2	4	5	4	0	0	22	0	14	3	3	2	0	1	2	1	9	0	6
lncRNA|>ENSGALT00000091366.1-ENSGALG00000048161.1	2	0	1	0	1	1	0	1	0	2	0	2	1	0	0	2	1	1	0	2
lncRNA|>ENSGALT00000091776.1-ENSGALG00000050570.1	1	1	4	2	1	0	0	1	0	2	0	0	1	0	0	0	1	1	0	1
lncRNA|>ENSGALT00000105721.1-ENSGALG00000050076.1	10	2	0	1	4	0	0	5	0	0	0	0	2	0	1	3	5	11	1	7
lncRNA|>ENSGALT00000094951.1-ENSGALG00000053280.1	6	0	1	0	0	0	1	2	0	1	0	1	1	0	1	1	0	0	1	1
lncRNA|>ENSGALT00000104379.1-ENSGALG00000050589.1	65	3	5	10	20	2	0	13	0	24	5	5	9	3	15	10	8	4	2	15
lncRNA|>ENSGALT00000104640.1-ENSGALG00000054151.1	2	0	1	0	0	1	0	1	0	3	2	0	1	1	0	0	2	1	0	3
lncRNA|>ENSGALT00000098957.1-ENSGALG00000048085.1	4	0	1	3	1	0	0	0	0	1	0	0	1	1	1	0	2	2	0	1
lncRNA|>ENSGALT00000108000.1-ENSGALG00000048455.1	3	1	1	1	0	0	1	2	0	2	1	0	2	1	1	2	3	2	0	1
lncRNA|>ENSGALT00000097604.1-ENSGALG00000050827.1	2	0	0	3	1	0	4	0	0	4	2	2	1	3	2	2	3	1	0	1
lncRNA|>ENSGALT00000092659.1-ENSGALG00000054979.1	1	0	1	0	2	0	0	3	1	1	1	0	0	0	0	0	1	1	1	2
lncRNA|>ENSGALT00000101590.1-ENSGALG00000048902.1	8	1	0	2	1	0	0	7	0	4	0	1	2	0	0	9	4	3	0	1
lncRNA|>ENSGALT00000046583.2-ENSGALG00000040680.3	1	1	3	3	6	1	1	1	1	1	1	5	1	4	1	2	1	2	1	3
lncRNA|>ENSGALT00000105778.1-ENSGALG00000049048.1	3	1	1	0	1	0	0	1	0	1	0	0	1	0	0	2	1	1	2	2
lncRNA|>ENSGALT00000098106.1-ENSGALG00000046419.2	0	1	1	0	4	0	0	1	2	0	1	4	1	1	0	0	1	0	1	1
lncRNA|>ENSGALT00000095921.1-ENSGALG00000054960.1	2	1	0	2	0	1	1	2	0	1	0	0	2	2	1	2	3	1	1	2
lncRNA|>ENSGALT00000102922.1-ENSGALG00000051618.1	5	1	2	0	1	0	0	3	1	14	0	0	2	1	0	1	0	8	0	7
lncRNA|>ENSGALT00000105224.1-ENSGALG00000049310.1	3	0	1	1	2	0	0	1	1	4	0	1	1	0	0	1	5	1	1	2
lncRNA|>ENSGALT00000104787.1-ENSGALG00000052619.1	8	9	5	32	37	5	1	11	7	4	10	20	15	6	0	8	14	19	4	10
lncRNA|>ENSGALT00000100444.1-ENSGALG00000050343.1	22	1	1	2	4	1	0	9	1	12	2	1	1	1	0	0	2	4	1	1
lncRNA|>ENSGALT00000105141.1-ENSGALG00000053935.1	6	10	7	11	14	4	1	0	0	2	2	4	2	1	1	1	1	3	0	4
lncRNA|>ENSGALT00000103686.1-ENSGALG00000047054.1	8	0	0	2	2	0	1	5	0	2	0	0	3	0	0	1	3	3	1	4
lncRNA|>ENSGALT00000098940.1-ENSGALG00000050505.1	66	2	4	5	19	0	1	3	3	33	7	2	5	2	6	6	0	1	2	3
lncRNA|>ENSGALT00000090943.1-ENSGALG00000051236.1	4	2	1	1	0	2	1	5	0	4	0	0	1	0	0	2	2	2	2	5
lncRNA|>ENSGALT00000090760.1-ENSGALG00000052545.1	0	3	0	22	9	1	3	1	0	28	5	19	2	0	0	0	4	0	0	12
lncRNA|>ENSGALT00000104449.1-ENSGALG00000052456.1	1	1	1	0	0	1	0	1	1	1	0	1	1	0	0	0	1	1	0	1
lncRNA|>ENSGALT00000094234.1-ENSGALG00000047560.1	3	0	1	0	0	1	0	2	0	1	5	2	1	0	1	2	5	1	2	6
lncRNA|>ENSGALT00000090600.1-ENSGALG00000050318.1	26	4	3	5	7	0	1	8	1	2	0	0	3	0	0	1	9	9	0	13
lncRNA|>ENSGALT00000098906.1-ENSGALG00000053970.1	4	1	0	3	3	1	0	1	0	2	0	0	1	0	0	0	1	3	3	1
lncRNA|>ENSGALT00000099986.1-ENSGALG00000054208.1	6	1	0	4	6	0	0	1	2	3	2	4	6	2	0	1	5	2	0	4
lncRNA|>ENSGALT00000097191.1-ENSGALG00000046839.1	32	1	5	8	6	0	0	3	1	6	4	5	7	3	3	5	7	5	1	4
lncRNA|>ENSGALT00000093154.1-ENSGALG00000051634.1	0	0	1	7	1	1	0	0	0	0	1	3	9	2	0	5	0	0	4	1
lncRNA|>ENSGALT00000100638.1-ENSGALG00000049015.1	3	2	2	5	3	5	3	3	2	3	3	5	0	5	2	3	1	1	4	1
lncRNA|>ENSGALT00000104458.1-ENSGALG00000052896.1	2	1	2	3	4	1	0	2	0	0	3	2	2	0	0	0	0	0	0	2
lncRNA|>ENSGALT00000106733.1-ENSGALG00000045959.2	1	2	0	1	1	0	0	0	8	1	0	1	3	2	0	1	0	2	1	1
lncRNA|>ENSGALT00000100346.1-ENSGALG00000048615.1	5	0	0	1	1	0	0	2	0	4	2	1	1	0	1	2	0	0	0	1
lncRNA|>ENSGALT00000095748.1-ENSGALG00000051145.1	52	1	7	10	19	1	6	155	8	89	2	6	11	0	6	8	13	22	2	18
lncRNA|>ENSGALT00000104274.1-ENSGALG00000050578.1	3	0	0	1	5	0	0	5	0	1	0	1	1	0	0	2	1	2	0	2
lncRNA|>ENSGALT00000090498.1-ENSGALG00000051408.1	13	3	2	9	4	2	0	45	1	17	3	7	37	0	0	11	41	28	7	24
lncRNA|>ENSGALT00000094964.1-ENSGALG00000048628.1	1	0	0	4	2	0	0	2	0	2	1	1	1	0	0	1	0	3	0	1
lncRNA|>ENSGALT00000106506.1-ENSGALG00000052324.1	5	6	3	0	1	4	1	0	1	0	2	0	2	2	0	0	3	0	3	3
lncRNA|>ENSGALT00000096171.1-ENSGALG00000049603.1	7	7	8	19	14	4	4	1	5	4	7	7	8	13	2	4	4	2	1	4
lncRNA|>ENSGALT00000106636.1-ENSGALG00000052713.1	1	3	0	3	0	0	0	2	3	2	1	0	0	0	0	0	9	2	1	2
lncRNA|>ENSGALT00000092751.1-ENSGALG00000051264.1	2	1	1	0	0	0	0	1	0	2	1	0	3	0	0	1	2	2	0	6
lncRNA|>ENSGALT00000105116.1-ENSGALG00000050428.1	9	0	3	3	2	1	6	11	3	6	21	8	2	0	1	1	6	8	7	24
lncRNA|>ENSGALT00000098838.1-ENSGALG00000052065.1	3	1	0	2	3	0	0	2	0	2	0	1	0	0	0	1	2	1	2	2
lncRNA|>ENSGALT00000104105.1-ENSGALG00000054993.1	3	0	0	2	1	0	2	3	1	6	1	1	2	0	0	0	0	2	1	3
lncRNA|>ENSGALT00000094787.1-ENSGALG00000048729.1	10	2	8	0	12	0	0	0	45	2	4	0	1	2	0	26	1	0	15	3
lncRNA|>ENSGALT00000092529.1-ENSGALG00000050793.1	1	0	2	1	0	0	0	1	4	0	3	1	11	0	0	0	3	2	2	1
lncRNA|>ENSGALT00000091381.1-ENSGALG00000053587.1	1	2	1	3	1	2	0	0	0	1	1	0	0	0	2	1	0	4	0	1
lncRNA|>ENSGALT00000093233.1-ENSGALG00000054806.1	61	18	16	99	39	0	16	60	19	0	52	45	79	6	13	22	30	60	0	36
lncRNA|>ENSGALT00000105813.1-ENSGALG00000051722.1	1	2	0	0	0	3	1	1	0	0	2	0	4	0	1	0	2	0	1	3
lncRNA|>ENSGALT00000107192.1-ENSGALG00000049410.1	39	12	2	3	2	0	0	29	0	2	1	1	0	0	1	10	38	27	1	19
lncRNA|>ENSGALT00000088172.2-ENSGALG00000046419.2	0	1	1	0	5	0	0	1	2	0	1	4	2	1	0	0	1	0	1	1
lncRNA|>ENSGALT00000093414.1-ENSGALG00000046991.1	3	0	0	0	1	1	1	0	0	1	1	0	1	1	0	0	1	0	1	1
lncRNA|>ENSGALT00000090710.1-ENSGALG00000051912.1	14	0	1	5	5	0	0	5	3	5	22	3	6	0	0	6	1	16	2	24
lncRNA|>ENSGALT00000107573.1-ENSGALG00000047174.1	3	0	0	2	0	1	3	5	1	1	1	0	2	1	0	1	1	6	0	3
lncRNA|>ENSGALT00000103667.1-ENSGALG00000049007.1	176	4	19	43	64	0	6	37	8	55	13	8	14	2	3	47	18	59	4	37
lncRNA|>ENSGALT00000092426.1-ENSGALG00000049498.1	10	0	0	4	0	1	0	6	4	4	3	0	2	0	0	7	16	7	4	1
lncRNA|>ENSGALT00000092616.1-ENSGALG00000055097.1	1	1	1	6	5	1	2	2	0	1	5	2	0	1	0	3	4	0	3	7
lncRNA|>ENSGALT00000074309.2-ENSGALG00000041779.3	1	1	0	2	0	0	0	1	1	0	3	1	0	0	1	3	2	5	0	2
lncRNA|>ENSGALT00000093343.1-ENSGALG00000053280.1	6	0	1	0	0	0	1	2	0	1	0	1	1	0	1	1	0	0	1	1
lncRNA|>ENSGALT00000104946.1-ENSGALG00000051810.1	2	0	1	2	0	2	0	1	0	1	1	2	2	0	1	0	3	0	0	1
lncRNA|>ENSGALT00000091184.1-ENSGALG00000049316.1	6	4	2	3	3	1	0	4	1	6	1	0	5	0	1	3	1	1	0	3
lncRNA|>ENSGALT00000098879.1-ENSGALG00000051044.1	2	1	0	0	2	1	0	3	0	1	3	1	26	0	0	1	35	10	0	7
lncRNA|>ENSGALT00000103979.1-ENSGALG00000053559.1	0	4	3	14	22	2	1	6	2	1	2	8	4	3	1	4	2	2	2	3
lncRNA|>ENSGALT00000094892.1-ENSGALG00000054357.1	0	0	0	3	1	1	1	2	0	2	0	1	0	0	0	1	2	2	0	2
lncRNA|>ENSGALT00000090455.1-ENSGALG00000047219.1	1	1	0	3	1	0	0	1	1	1	0	1	2	0	1	1	1	2	0	1
lncRNA|>ENSGALT00000094132.1-ENSGALG00000049370.1	20	2	5	6	7	1	3	41	5	41	1	1	6	0	2	7	4	2	0	12
lncRNA|>ENSGALT00000092681.1-ENSGALG00000052871.1	20	0	1	1	2	0	0	1	1	2	18	3	3	1	3	6	4	10	2	21
lncRNA|>ENSGALT00000106383.1-ENSGALG00000047221.1	8	1	1	1	1	2	0	0	1	3	2	2	0	0	0	0	1	2	1	3
lncRNA|>ENSGALT00000092657.1-ENSGALG00000051236.1	4	2	1	1	0	3	1	5	0	3	0	0	1	0	0	1	2	2	2	5
lncRNA|>ENSGALT00000100846.1-ENSGALG00000051985.1	11	13	16	91	38	17	5	14	9	12	16	35	29	12	12	6	13	1	8	19
lncRNA|>ENSGALT00000106992.1-ENSGALG00000046870.1	0	1	0	1	4	1	0	0	0	4	1	0	1	0	0	0	3	3	1	1
lncRNA|>ENSGALT00000092887.1-ENSGALG00000048825.1	4	0	1	1	2	0	0	3	1	2	0	1	0	1	0	0	0	1	0	1
lncRNA|>ENSGALT00000108289.1-ENSGALG00000049962.1	9	2	1	2	2	2	0	1	0	4	5	2	3	0	4	7	2	5	3	1
lncRNA|>ENSGALT00000103763.1-ENSGALG00000041901.3	2	1	1	1	0	0	0	1	1	2	2	0	0	2	0	3	0	0	0	3
lncRNA|>ENSGALT00000105877.1-ENSGALG00000046775.1	34	2	7	5	7	2	9	22	14	60	0	1	2	0	0	2	6	9	2	14
lncRNA|>ENSGALT00000101806.1-ENSGALG00000050726.1	1	0	1	1	0	1	0	0	0	4	0	1	1	1	0	1	0	1	0	2
lncRNA|>ENSGALT00000098751.1-ENSGALG00000049727.1	4	0	1	6	2	1	2	1	0	0	1	2	2	1	2	2	0	2	0	2
lncRNA|>ENSGALT00000095430.1-ENSGALG00000051507.1	4	2	1	1	1	0	0	2	0	1	0	1	2	0	0	0	1	2	0	2
lncRNA|>ENSGALT00000071481.2-ENSGALG00000033453.3	0	1	2	2	0	1	0	1	0	3	0	0	2	1	0	0	5	1	0	3
lncRNA|>ENSGALT00000099760.1-ENSGALG00000051709.1	24	0	5	2	9	0	0	27	7	5	40	10	11	3	1	25	41	74	7	96
lncRNA|>ENSGALT00000108185.1-ENSGALG00000051743.1	1	0	2	4	2	0	1	3	0	2	0	0	4	1	0	6	3	8	0	2
lncRNA|>ENSGALT00000103706.1-ENSGALG00000055005.1	1	0	1	1	2	1	4	9	0	3	0	0	0	1	0	3	2	0	0	3
lncRNA|>ENSGALT00000080532.2-ENSGALG00000042678.3	1	0	0	2	1	0	0	2	0	1	2	2	1	0	0	0	1	4	0	3
lncRNA|>ENSGALT00000090728.1-ENSGALG00000049230.1	7	0	2	2	4	0	0	13	1	7	1	0	7	1	1	2	1	2	0	7
lncRNA|>ENSGALT00000098265.1-ENSGALG00000055106.1	13	1	9	7	12	2	4	3	7	8	27	9	9	3	4	6	2	20	6	24
lncRNA|>ENSGALT00000104190.1-ENSGALG00000047112.1	2	0	1	0	1	0	0	2	1	1	1	1	3	0	0	0	0	2	0	1
lncRNA|>ENSGALT00000092997.1-ENSGALG00000049568.1	5	1	1	0	0	0	0	0	0	0	1	1	0	2	1	1	1	5	1	3
lncRNA|>ENSGALT00000091760.1-ENSGALG00000048647.1	5	0	0	2	0	1	0	9	8	23	1	0	4	0	0	0	0	7	1	8
lncRNA|>ENSGALT00000099802.1-ENSGALG00000050319.1	17	1	1	3	1	0	0	1	0	15	1	1	0	0	0	0	1	2	2	1
lncRNA|>ENSGALT00000092918.1-ENSGALG00000052117.1	2	3	1	1	3	0	1	0	0	1	2	0	2	1	0	1	0	1	0	2
lncRNA|>ENSGALT00000094532.1-ENSGALG00000053368.1	9	32	33	27	29	19	0	35	13	24	1	34	20	0	22	18	83	30	360	4
lncRNA|>ENSGALT00000100737.1-ENSGALG00000048169.1	27	1	0	2	1	0	1	2	1	9	1	2	1	0	3	4	4	1	0	5
lncRNA|>ENSGALT00000099242.1-ENSGALG00000048074.1	35	0	3	3	8	1	3	16	1	27	1	0	1	4	1	3	0	20	1	3
lncRNA|>ENSGALT00000094905.1-ENSGALG00000052658.1	0	1	1	2	3	0	0	2	1	2	0	0	2	1	0	1	1	0	1	2
lncRNA|>ENSGALT00000053895.2-ENSGALG00000029454.2	27	0	4	2	6	0	0	1	0	11	5	1	1	0	5	15	13	4	0	3
lncRNA|>ENSGALT00000050657.2-ENSGALG00000041996.3	0	2	0	3	1	0	0	2	0	2	0	1	0	2	0	1	1	2	1	1
lncRNA|>ENSGALT00000106416.1-ENSGALG00000047803.1	1	1	1	2	1	0	1	0	2	2	1	1	2	0	1	5	0	2	1	2
lncRNA|>ENSGALT00000094349.1-ENSGALG00000047898.1	0	0	2	9	1	0	1	2	0	2	1	1	3	1	1	3	3	3	0	2
lncRNA|>ENSGALT00000104188.1-ENSGALG00000049498.1	22	0	0	6	0	1	1	8	4	9	5	1	3	0	0	12	26	13	6	1
lncRNA|>ENSGALT00000072477.2-ENSGALG00000040107.3	0	0	1	2	1	0	4	0	0	3	2	2	1	3	2	2	2	1	0	1
lncRNA|>ENSGALT00000105557.1-ENSGALG00000052256.1	17	1	1	2	1	0	0	1	0	18	1	1	1	0	0	0	2	3	0	1
lncRNA|>ENSGALT00000064789.2-ENSGALG00000041906.3	7	0	0	0	1	0	1	2	0	3	0	2	1	0	2	2	1	1	0	3
lncRNA|>ENSGALT00000098035.1-ENSGALG00000049429.1	1	5	0	6	7	0	1	2	2	3	5	2	2	3	1	1	2	2	1	1
lncRNA|>ENSGALT00000087845.2-ENSGALG00000044339.2	0	1	1	2	0	0	1	2	1	3	0	2	1	1	0	1	2	1	1	1
lncRNA|>ENSGALT00000097852.1-ENSGALG00000051668.1	1	1	1	2	5	0	1	3	0	0	0	6	0	1	0	4	1	1	3	6
lncRNA|>ENSGALT00000101583.1-ENSGALG00000050084.1	90	5	14	3	22	3	0	3	0	41	2	2	3	3	2	9	3	4	2	2
lncRNA|>ENSGALT00000076824.2-ENSGALG00000043056.3	1	2	3	2	0	0	0	1	0	6	0	2	0	0	0	0	5	3	1	2
lncRNA|>ENSGALT00000103174.1-ENSGALG00000051064.1	6	1	0	0	1	0	1	1	0	2	0	1	0	0	1	0	3	1	0	3
lncRNA|>ENSGALT00000107027.1-ENSGALG00000046938.1	2	2	0	4	4	1	1	2	0	0	1	2	2	3	4	1	2	3	4	1
lncRNA|>ENSGALT00000104617.1-ENSGALG00000050203.1	2	2	1	3	1	0	0	3	0	2	3	3	2	0	0	2	6	26	0	1
lncRNA|>ENSGALT00000090494.1-ENSGALG00000052995.1	40	1	1	10	6	0	2	17	1	38	5	3	4	0	0	2	3	6	0	3
lncRNA|>ENSGALT00000101411.1-ENSGALG00000049135.1	4	6	4	3	1	0	0	28	1	7	2	1	17	1	5	3	11	7	2	13
lncRNA|>ENSGALT00000049858.2-ENSGALG00000048741.1	1	1	2	3	2	2	0	2	0	1	0	0	1	0	1	3	2	1	2	4
lncRNA|>ENSGALT00000103431.1-ENSGALG00000049656.1	29	3	6	1	6	1	5	5	20	4	4	1	10	1	0	5	2	3	1	22
lncRNA|>ENSGALT00000096900.1-ENSGALG00000050786.1	76	3	7	6	13	0	0	4	0	23	2	4	10	3	4	5	0	4	0	2
lncRNA|>ENSGALT00000095223.1-ENSGALG00000050923.1	3	2	1	0	1	0	0	3	0	2	2	0	1	3	1	1	2	3	0	2
lncRNA|>ENSGALT00000097966.1-ENSGALG00000054593.1	0	0	4	4	4	0	0	1	0	2	0	3	3	1	0	1	2	1	0	1
lncRNA|>ENSGALT00000096001.1-ENSGALG00000048130.1	49	4	2	7	6	0	1	0	0	18	2	0	3	1	4	1	3	3	3	4
lncRNA|>ENSGALT00000102347.1-ENSGALG00000047381.1	115	0	9	1	11	0	0	3	1	27	3	5	10	2	1	20	5	0	2	2
lncRNA|>ENSGALT00000104174.1-ENSGALG00000050659.1	42	13	21	116	54	0	20	86	21	1	62	59	83	11	18	23	17	51	0	44
lncRNA|>ENSGALT00000094076.1-ENSGALG00000047615.1	3	0	0	1	5	0	0	6	0	1	2	0	6	2	0	1	4	2	1	10
lncRNA|>ENSGALT00000096733.1-ENSGALG00000051365.1	1	0	1	2	2	0	1	0	0	1	1	0	1	0	1	0	1	0	0	4
lncRNA|>ENSGALT00000047757.2-ENSGALG00000031485.3	2	1	0	1	1	0	2	3	0	1	1	2	3	0	1	1	6	8	0	6
lncRNA|>ENSGALT00000096284.1-ENSGALG00000054248.1	9	2	4	6	7	4	0	4	8	2	12	2	0	8	0	5	2	0	0	6
lncRNA|>ENSGALT00000105071.1-ENSGALG00000048760.1	1	1	2	3	4	0	1	0	3	2	2	3	2	1	1	0	1	0	4	1
lncRNA|>ENSGALT00000098378.1-ENSGALG00000053476.1	2	5	0	2	0	0	0	3	0	7	1	4	1	0	0	9	10	8	0	11
lncRNA|>ENSGALT00000091697.1-ENSGALG00000050076.1	10	2	0	1	4	0	0	2	0	0	0	0	2	0	1	3	5	11	1	7
lncRNA|>ENSGALT00000107787.1-ENSGALG00000048902.1	8	1	0	2	0	0	0	7	0	4	0	1	2	0	0	9	4	3	0	2
lncRNA|>ENSGALT00000101956.1-ENSGALG00000047570.1	5	4	0	8	3	5	1	1	0	3	3	2	0	0	1	0	3	2	2	1
lncRNA|>ENSGALT00000093244.1-ENSGALG00000048503.1	3	31	11	37	12	6	0	20	11	12	10	17	18	1	12	6	27	14	118	4
lncRNA|>ENSGALT00000102425.1-ENSGALG00000050303.1	0	12	8	53	34	1	2	15	2	6	13	11	10	4	0	9	25	1	0	2
lncRNA|>ENSGALT00000095103.1-ENSGALG00000054128.1	2	0	2	0	0	0	1	6	0	8	0	0	4	1	0	1	2	5	1	2
lncRNA|>ENSGALT00000046663.2-ENSGALG00000037295.3	0	1	1	1	1	1	1	1	4	4	5	1	1	1	0	1	3	0	1	3
lncRNA|>ENSGALT00000108321.1-ENSGALG00000053489.1	1	0	0	2	2	0	1	1	0	0	1	0	2	0	0	3	0	1	1	2
lncRNA|>ENSGALT00000097722.1-ENSGALG00000051581.1	2	0	0	1	1	0	1	1	0	0	2	0	1	0	0	2	3	12	1	5
lncRNA|>ENSGALT00000098384.1-ENSGALG00000052596.1	26	0	3	0	1	3	1	6	2	4	10	2	4	0	3	9	8	5	3	25
lncRNA|>ENSGALT00000098050.1-ENSGALG00000052967.1	113	79	106	67	413	34	16	76	24	96	53	118	87	78	59	79	86	72	63	156
lncRNA|>ENSGALT00000099464.1-ENSGALG00000053617.1	4	1	4	0	1	0	0	2	0	4	0	0	1	1	3	0	1	1	0	1
lncRNA|>ENSGALT00000102194.1-ENSGALG00000052130.1	10	0	2	2	2	0	2	4	0	3	1	1	0	0	0	1	1	3	0	2
lncRNA|>ENSGALT00000099368.1-ENSGALG00000050772.1	2	3	1	3	5	0	0	0	0	2	2	2	1	2	2	2	1	1	0	2
lncRNA|>ENSGALT00000102080.1-ENSGALG00000047161.1	5	0	0	1	1	0	1	1	0	2	1	1	0	0	1	0	1	5	0	2
lncRNA|>ENSGALT00000102429.1-ENSGALG00000047737.1	6	0	4	1	1	0	0	2	0	3	2	2	1	1	0	2	1	3	1	1
lncRNA|>ENSGALT00000091477.1-ENSGALG00000052810.1	3	0	0	1	0	0	1	1	1	6	0	0	3	1	0	6	9	7	0	12
lncRNA|>ENSGALT00000069623.2-ENSGALG00000040680.3	3	2	3	5	8	1	1	2	1	2	2	6	4	4	1	3	3	1	1	7
lncRNA|>ENSGALT00000105996.1-ENSGALG00000052527.1	7	0	0	0	3	0	0	11	3	15	0	0	4	0	0	1	2	6	1	4
lncRNA|>ENSGALT00000099374.1-ENSGALG00000053962.1	3	0	0	1	3	0	2	1	6	0	0	1	6	0	0	1	1	7	0	8
lncRNA|>ENSGALT00000097974.1-ENSGALG00000048529.1	45	3	5	3	16	0	1	11	0	18	2	4	9	1	22	5	11	4	2	6
lncRNA|>ENSGALT00000100809.1-ENSGALG00000051830.1	0	1	1	2	0	0	0	1	7	0	2	2	3	1	0	4	1	1	3	1
lncRNA|>ENSGALT00000094800.1-ENSGALG00000047398.1	10	6	0	1	1	0	1	6	1	7	2	0	3	6	2	3	2	2	1	2
lncRNA|>ENSGALT00000058575.2-ENSGALG00000042969.3	7	1	3	1	4	2	0	4	3	1	27	6	1	2	1	1	4	8	5	28
lncRNA|>ENSGALT00000108020.1-ENSGALG00000051157.1	4	1	1	0	1	0	0	3	0	2	0	1	2	0	0	2	1	2	2	2
lncRNA|>ENSGALT00000103090.1-ENSGALG00000050885.1	2	0	0	2	1	0	1	0	1	2	0	1	0	0	0	0	1	1	1	1
lncRNA|>ENSGALT00000100306.1-ENSGALG00000053776.1	1	0	3	7	5	1	0	0	0	0	0	3	1	1	3	0	1	2	0	1
lncRNA|>ENSGALT00000103782.1-ENSGALG00000053596.1	1	0	0	1	1	2	0	4	0	2	3	3	0	0	1	4	3	3	1	18
lncRNA|>ENSGALT00000101188.1-ENSGALG00000053051.1	2	3	1	3	1	0	0	0	0	0	0	0	2	0	0	1	2	1	1	3
lncRNA|>ENSGALT00000104437.1-ENSGALG00000049941.1	19	6	4	2	3	0	3	14	2	7	0	2	0	0	3	2	9	8	3	36
lncRNA|>ENSGALT00000098716.1-ENSGALG00000053627.1	14	6	5	22	18	0	5	19	3	9	4	10	7	10	3	4	11	6	2	5
lncRNA|>ENSGALT00000103166.1-ENSGALG00000029680.3	31	9	4	7	13	0	10	133	5	96	4	3	2	2	1	5	17	14	11	14
lncRNA|>ENSGALT00000095252.1-ENSGALG00000049597.1	6	0	2	0	1	0	0	4	3	7	0	1	1	0	0	0	2	7	1	4
lncRNA|>ENSGALT00000106223.1-ENSGALG00000047614.1	0	3	1	0	3	0	0	1	1	3	0	2	0	0	1	3	4	1	0	2
lncRNA|>ENSGALT00000092630.1-ENSGALG00000050327.1	1	1	0	1	0	0	1	2	1	1	0	0	0	1	0	0	1	2	0	1
lncRNA|>ENSGALT00000102896.1-ENSGALG00000051510.1	697	15	40	57	52	4	6	65	16	164	25	37	70	6	14	48	48	40	15	31
lncRNA|>ENSGALT00000103105.1-ENSGALG00000051688.1	18	5	20	0	5	1	1	6	7	11	4	1	3	2	4	3	5	2	2	4
lncRNA|>ENSGALT00000092107.1-ENSGALG00000050296.1	2	1	2	3	1	1	3	0	1	1	0	1	3	1	0	1	0	2	0	1
lncRNA|>ENSGALT00000100428.1-ENSGALG00000054484.1	7	1	1	5	4	4	5	2	1	6	2	7	2	4	2	3	5	8	3	11
lncRNA|>ENSGALT00000092376.1-ENSGALG00000048515.1	2	0	0	1	1	0	0	1	0	1	0	1	1	2	1	2	0	1	2	2
lncRNA|>ENSGALT00000106720.1-ENSGALG00000047386.1	1	0	0	0	0	0	0	1	0	1	0	1	6	1	1	1	2	1	1	2
lncRNA|>ENSGALT00000097635.1-ENSGALG00000053576.1	1	0	0	2	0	0	1	0	0	2	1	1	1	0	0	1	2	4	21	1
lncRNA|>ENSGALT00000095174.1-ENSGALG00000029865.3	5	8	2	3	3	0	1	3	1	13	3	0	103	0	0	3	3	4	0	1
lncRNA|>ENSGALT00000096405.1-ENSGALG00000049077.1	24	0	1	4	13	0	13	152	5	117	0	1	5	0	0	2	4	2	2	13
lncRNA|>ENSGALT00000100002.1-ENSGALG00000046861.1	0	1	0	1	1	0	1	5	0	1	1	1	1	2	0	0	0	0	0	5
lncRNA|>ENSGALT00000091473.1-ENSGALG00000053548.1	20	1	0	2	3	0	0	1	0	11	0	1	22	0	1	8	4	5	0	2
lncRNA|>ENSGALT00000108130.1-ENSGALG00000054977.1	23	2	2	3	3	0	0	5	1	9	2	2	2	0	0	3	2	5	1	3
lncRNA|>ENSGALT00000101349.1-ENSGALG00000049429.1	1	5	0	6	7	0	1	2	2	3	5	2	2	3	1	1	2	2	1	1
lncRNA|>ENSGALT00000095792.1-ENSGALG00000054881.1	1	3	3	4	1	1	0	2	0	1	0	2	2	0	0	1	1	2	3	1
lncRNA|>ENSGALT00000105793.1-ENSGALG00000052751.1	3	1	0	0	2	1	0	1	0	1	5	0	2	0	0	1	0	0	1	7
lncRNA|>ENSGALT00000091568.1-ENSGALG00000053015.1	149	1	11	16	29	0	0	3	1	56	10	1	10	3	5	14	3	5	0	4
lncRNA|>ENSGALT00000104748.1-ENSGALG00000050188.1	6	1	1	1	0	1	0	3	1	2	1	1	1	0	0	2	2	3	0	2
lncRNA|>ENSGALT00000090758.1-ENSGALG00000048193.1	15	1	2	1	2	0	1	0	0	3	3	1	2	1	2	0	0	0	0	1
lncRNA|>ENSGALT00000099494.1-ENSGALG00000050772.1	2	2	1	4	5	0	0	0	0	2	1	1	2	1	1	1	1	1	0	3
lncRNA|>ENSGALT00000097277.1-ENSGALG00000050297.1	3	0	1	1	3	0	0	2	1	5	0	1	3	0	0	4	0	3	1	2
lncRNA|>ENSGALT00000106502.1-ENSGALG00000048615.1	1	0	1	2	0	0	0	0	0	1	1	1	1	0	0	2	2	0	2	1
lncRNA|>ENSGALT00000094657.1-ENSGALG00000053936.1	75	10	7	2	12	0	1	12	6	33	1	4	13	3	2	14	14	4	0	6
lncRNA|>ENSGALT00000104595.1-ENSGALG00000049974.1	21	3	3	2	5	0	0	1	0	10	1	5	4	0	3	5	6	1	0	4
lncRNA|>ENSGALT00000102916.1-ENSGALG00000048787.1	2	6	0	3	6	1	0	2	2	2	1	2	9	0	0	6	1	2	0	2
lncRNA|>ENSGALT00000085367.2-ENSGALG00000045137.2	4	3	3	6	10	1	0	4	2	3	1	1	5	3	1	3	2	2	2	5
lncRNA|>ENSGALT00000090691.1-ENSGALG00000051419.1	5	2	3	16	8	1	0	1	1	0	6	3	5	1	3	2	2	3	0	2
lncRNA|>ENSGALT00000094946.1-ENSGALG00000048068.1	1	3	2	1	1	0	0	2	0	1	0	2	5	0	1	1	1	1	0	1
lncRNA|>ENSGALT00000096598.1-ENSGALG00000053630.1	1	1	1	1	2	0	1	6	0	2	0	0	1	0	0	0	4	1	1	1
lncRNA|>ENSGALT00000092068.1-ENSGALG00000047614.1	0	3	1	1	3	0	0	1	1	3	0	2	0	0	0	3	3	0	0	2
lncRNA|>ENSGALT00000105421.1-ENSGALG00000047123.1	2	1	3	2	4	0	0	9	0	3	0	1	4	1	1	8	9	6	0	11
lncRNA|>ENSGALT00000099530.1-ENSGALG00000049792.1	3	0	1	3	3	2	0	3	0	2	17	23	17	1	1	48	218	45	3	43
lncRNA|>ENSGALT00000101888.1-ENSGALG00000048521.1	36	3	1	1	3	0	1	15	0	9	0	0	1	0	0	5	5	11	1	12
lncRNA|>ENSGALT00000094965.1-ENSGALG00000050792.1	3	3	3	0	1	0	0	4	0	3	0	4	7	0	2	0	5	15	0	3
lncRNA|>ENSGALT00000097049.1-ENSGALG00000051164.1	13	4	0	3	0	0	2	3	2	20	1	1	2	0	0	3	3	12	1	3
lncRNA|>ENSGALT00000092468.1-ENSGALG00000049636.1	6	1	0	1	4	0	1	3	0	1	1	0	2	0	0	5	0	3	0	1
lncRNA|>ENSGALT00000104781.1-ENSGALG00000043096.3	20	3	0	3	37	0	4	9	2	25	10	8	18	13	8	8	1	21	11	1
lncRNA|>ENSGALT00000106094.1-ENSGALG00000054088.1	1	0	1	1	1	1	0	0	1	1	0	0	2	0	0	1	1	0	0	1
lncRNA|>ENSGALT00000107295.1-ENSGALG00000054443.1	52	8	13	11	12	3	1	10	6	23	9	11	11	6	9	14	9	6	7	9
lncRNA|>ENSGALT00000103562.1-ENSGALG00000049238.1	1	0	0	1	1	0	1	1	1	0	4	0	0	1	0	1	1	0	0	2
lncRNA|>ENSGALT00000101047.1-ENSGALG00000048182.1	0	0	1	4	3	0	0	2	0	3	0	0	2	1	1	0	1	2	0	4
lncRNA|>ENSGALT00000105100.1-ENSGALG00000048402.1	1	1	0	1	0	0	1	1	1	5	1	0	2	0	0	0	1	3	0	2
lncRNA|>ENSGALT00000092850.1-ENSGALG00000051352.1	1	1	1	1	2	1	1	0	0	1	0	0	1	0	0	0	1	1	0	2
lncRNA|>ENSGALT00000097298.1-ENSGALG00000051137.1	7	0	0	1	2	0	0	14	3	17	0	1	4	0	0	1	2	7	1	5
lncRNA|>ENSGALT00000091321.1-ENSGALG00000049310.1	2	2	2	3	1	0	0	1	1	2	0	1	3	0	0	3	9	3	0	5
lncRNA|>ENSGALT00000092324.1-ENSGALG00000046977.1	18	24	12	29	31	4	4	11	2	11	7	6	11	13	8	8	14	8	12	10
lncRNA|>ENSGALT00000104840.1-ENSGALG00000049148.1	16	8	5	79	37	1	4	21	27	0	17	37	68	21	5	6	8	21	0	22
lncRNA|>ENSGALT00000095412.1-ENSGALG00000054838.1	4	2	7	23	6	1	0	6	5	6	4	5	20	1	1	5	3	4	5	14
lncRNA|>ENSGALT00000103213.1-ENSGALG00000049041.1	1	1	0	1	0	2	0	0	1	2	1	0	1	0	0	1	1	1	0	1
lncRNA|>ENSGALT00000100029.1-ENSGALG00000048588.1	2	0	1	3	3	0	0	0	2	2	1	2	2	1	2	4	3	0	0	1
lncRNA|>ENSGALT00000107079.1-ENSGALG00000053941.1	3	2	0	1	2	0	0	8	0	3	0	1	1	1	0	0	1	4	0	1
lncRNA|>ENSGALT00000105334.1-ENSGALG00000055102.1	64	3	7	11	4	0	0	4	0	24	4	4	9	0	4	5	3	4	0	3
lncRNA|>ENSGALT00000103584.1-ENSGALG00000047115.1	3	3	3	1	2	0	2	1	0	2	0	1	4	0	0	2	8	11	3	3
lncRNA|>ENSGALT00000107015.1-ENSGALG00000049556.1	2	2	1	2	3	0	0	1	0	0	6	2	0	0	1	1	0	4	1	4
lncRNA|>ENSGALT00000076706.2-ENSGALG00000031051.3	4	3	0	2	2	0	0	6	0	1	0	0	2	0	0	6	4	5	0	6
lncRNA|>ENSGALT00000104857.1-ENSGALG00000051468.1	2	1	0	0	2	0	0	0	0	1	0	1	1	1	1	1	5	5	3	5
lncRNA|>ENSGALT00000089309.2-ENSGALG00000050944.1	21	162	160	28	25	60	32	12	175	14	228	15	24	164	90	17	10	19	161	10
lncRNA|>ENSGALT00000105899.1-ENSGALG00000050957.1	23	2	3	1	4	0	2	8	2	13	2	0	0	1	2	1	3	3	0	2
lncRNA|>ENSGALT00000092320.1-ENSGALG00000053710.1	2	0	0	0	0	0	1	2	1	1	0	2	0	0	0	2	6	4	1	11
lncRNA|>ENSGALT00000103321.1-ENSGALG00000049195.1	2	0	0	1	0	0	0	0	0	1	1	0	0	2	1	3	3	1	2	3
lncRNA|>ENSGALT00000091238.1-ENSGALG00000048201.1	31	4	5	5	17	1	1	13	2	17	5	5	5	2	13	6	11	5	4	14
lncRNA|>ENSGALT00000096661.1-ENSGALG00000051062.1	1	0	0	0	3	0	0	1	1	1	2	3	5	1	1	0	5	3	0	3
lncRNA|>ENSGALT00000097663.1-ENSGALG00000052394.1	12	0	2	1	5	0	1	6	1	26	0	0	2	0	5	4	6	3	0	17
lncRNA|>ENSGALT00000090632.1-ENSGALG00000049233.1	2	1	0	10	0	2	0	1	2	0	5	3	4	0	1	2	1	2	1	3
lncRNA|>ENSGALT00000094030.1-ENSGALG00000049873.1	9	10	16	36	15	3	1	3	0	6	0	5	5	1	0	2	6	2	3	2
lncRNA|>ENSGALT00000101364.1-ENSGALG00000050218.1	13	0	1	2	2	0	0	1	0	3	2	0	1	0	0	1	2	5	0	2
lncRNA|>ENSGALT00000090744.1-ENSGALG00000049094.1	5	0	1	0	2	0	0	4	1	2	1	0	0	1	1	2	4	0	0	3
lncRNA|>ENSGALT00000105503.1-ENSGALG00000055136.1	909	71	53	88	370	0	4	37	2	42	58	15	11	2	3	9	16	196	24	10
lncRNA|>ENSGALT00000095505.1-ENSGALG00000049148.1	22	8	7	77	41	0	6	28	25	0	23	44	67	19	7	13	10	26	0	22
lncRNA|>ENSGALT00000107706.1-ENSGALG00000055095.1	11	2	0	1	7	1	0	1	1	4	2	0	2	3	2	2	2	1	1	1
lncRNA|>ENSGALT00000092050.1-ENSGALG00000051331.1	1	1	0	0	3	1	0	2	0	0	1	1	5	2	1	0	3	3	1	1
lncRNA|>ENSGALT00000096054.1-ENSGALG00000054426.1	23	2	2	1	2	0	2	12	0	0	0	0	1	0	0	1	2	47	1	7
lncRNA|>ENSGALT00000106768.1-ENSGALG00000051510.1	697	15	39	55	51	4	5	63	16	164	25	37	69	5	13	47	47	39	15	31
lncRNA|>ENSGALT00000098993.1-ENSGALG00000047366.1	3	1	1	0	2	1	1	16	2	5	0	1	1	0	1	0	1	4	0	4
lncRNA|>ENSGALT00000099828.1-ENSGALG00000054815.1	3	0	3	1	0	2	4	4	3	1	0	0	2	0	0	2	4	3	2	2
lncRNA|>ENSGALT00000094544.1-ENSGALG00000047410.1	0	0	0	1	5	3	0	0	1	1	1	1	1	0	1	1	0	0	0	1
lncRNA|>ENSGALT00000047195.2-ENSGALG00000048586.1	2	0	1	2	2	1	0	1	2	0	5	0	0	4	0	2	0	0	0	1
lncRNA|>ENSGALT00000101204.1-ENSGALG00000048684.1	2	1	1	0	4	2	0	0	0	0	10	2	1	0	0	1	7	3	0	9
lncRNA|>ENSGALT00000105845.1-ENSGALG00000054016.1	34	5	0	3	4	0	1	24	0	9	1	1	2	0	1	10	8	11	7	12
lncRNA|>ENSGALT00000101217.1-ENSGALG00000051962.1	0	1	1	29	9	0	0	2	0	2	0	7	25	0	0	0	4	1	0	6
lncRNA|>ENSGALT00000056435.2-ENSGALG00000037040.3	9	0	0	1	1	1	1	5	2	6	0	0	0	1	0	0	1	2	0	3
lncRNA|>ENSGALT00000094465.1-ENSGALG00000050827.1	2	0	0	3	1	0	4	0	0	4	2	2	1	3	2	2	3	1	0	1
lncRNA|>ENSGALT00000101576.1-ENSGALG00000047046.1	19	4	6	4	11	2	0	10	0	7	3	2	3	2	9	3	7	2	2	9
lncRNA|>ENSGALT00000098924.1-ENSGALG00000051718.1	4	1	2	5	2	0	1	1	1	5	3	2	5	0	0	1	5	4	0	2
lncRNA|>ENSGALT00000086144.2-ENSGALG00000046473.2	10	4	1	3	3	0	0	2	1	1	2	1	1	0	1	3	3	10	0	8
lncRNA|>ENSGALT00000100243.1-ENSGALG00000050100.1	2	2	2	2	2	0	1	1	0	1	3	2	5	0	0	1	3	22	0	1
lncRNA|>ENSGALT00000096694.1-ENSGALG00000052378.1	2	0	0	11	1	0	0	4	0	1	2	4	2	0	0	1	8	3	0	4
lncRNA|>ENSGALT00000100850.1-ENSGALG00000052226.1	0	2	2	3	0	0	0	1	3	2	0	0	0	0	1	2	5	1	2	2
lncRNA|>ENSGALT00000102561.1-ENSGALG00000054871.1	1	0	0	1	0	0	1	0	0	3	0	1	1	1	0	0	2	2	1	1
lncRNA|>ENSGALT00000093667.1-ENSGALG00000048355.1	4	2	0	3	0	0	1	1	0	1	2	2	7	0	1	4	20	1	0	3
lncRNA|>ENSGALT00000103631.1-ENSGALG00000051091.1	4	1	2	0	0	0	0	2	0	1	1	1	7	1	1	3	6	6	0	13
lncRNA|>ENSGALT00000108332.1-ENSGALG00000050346.1	0	5	19	106	67	2	3	17	15	13	37	26	21	1	2	3	3	1	22	37
lncRNA|>ENSGALT00000091950.1-ENSGALG00000054146.1	8	2	1	3	2	1	1	17	0	9	0	2	1	0	0	1	4	3	0	5
lncRNA|>ENSGALT00000099965.1-ENSGALG00000054464.1	8	7	2	4	4	2	1	2	5	0	8	0	1	6	0	4	1	0	1	3
lncRNA|>ENSGALT00000104902.1-ENSGALG00000051099.1	12	0	2	4	1	1	2	13	2	26	0	2	2	0	1	3	3	12	0	13
lncRNA|>ENSGALT00000092254.1-ENSGALG00000047615.1	4	0	0	1	5	0	1	7	0	1	2	0	6	2	0	1	4	2	1	11
lncRNA|>ENSGALT00000102766.1-ENSGALG00000051467.1	36	13	28	5	14	2	1	14	4	35	7	1	7	7	10	10	10	13	1	11
lncRNA|>ENSGALT00000092215.1-ENSGALG00000052614.1	3	6	0	0	2	0	0	1	0	3	3	0	1	1	1	1	2	2	1	1
lncRNA|>ENSGALT00000099491.1-ENSGALG00000050121.1	25	162	162	32	26	63	35	13	177	16	231	14	25	169	90	18	13	19	160	13
lncRNA|>ENSGALT00000102161.1-ENSGALG00000052547.1	29	25	22	136	55	20	9	22	12	21	27	52	39	27	15	15	30	3	12	34
lncRNA|>ENSGALT00000097431.1-ENSGALG00000047755.1	1	0	0	2	3	0	1	3	1	0	6	1	1	0	0	1	3	2	1	14
lncRNA|>ENSGALT00000101388.1-ENSGALG00000050283.1	1	0	0	1	2	0	0	3	0	1	0	1	1	0	1	0	0	1	1	1
lncRNA|>ENSGALT00000107863.1-ENSGALG00000051738.1	1	1	0	0	1	0	1	3	0	1	0	3	2	0	1	1	0	1	1	1
lncRNA|>ENSGALT00000105910.1-ENSGALG00000051996.1	5	0	2	2	2	1	0	3	1	2	2	0	2	0	0	1	23	4	1	2
lncRNA|>ENSGALT00000099573.1-ENSGALG00000051273.1	20	3	0	4	37	0	4	9	2	24	11	10	21	14	8	9	1	23	12	1
lncRNA|>ENSGALT00000091418.1-ENSGALG00000048663.1	2	1	0	0	0	0	0	1	1	2	0	1	1	1	0	0	3	4	0	2
lncRNA|>ENSGALT00000101050.1-ENSGALG00000053629.1	13	0	0	0	3	0	0	3	0	0	5	1	0	0	1	4	2	6	2	5
lncRNA|>ENSGALT00000105014.1-ENSGALG00000047873.1	5	0	0	0	0	0	2	1	0	3	0	2	2	1	0	0	1	4	1	1
lncRNA|>ENSGALT00000099276.1-ENSGALG00000053219.1	1	1	0	3	0	0	0	1	0	2	0	2	8	1	0	2	1	11	1	3
lncRNA|>ENSGALT00000105565.1-ENSGALG00000047270.1	5	1	0	2	1	1	1	0	0	2	4	0	0	1	1	0	1	1	0	2
lncRNA|>ENSGALT00000104676.1-ENSGALG00000054521.1	1	2	2	3	1	0	0	3	0	3	2	5	4	1	1	1	2	2	0	4
lncRNA|>ENSGALT00000101534.1-ENSGALG00000053253.1	2	0	2	2	5	1	0	6	1	1	9	6	2	0	6	1	8	14	10	32
lncRNA|>ENSGALT00000046886.2-ENSGALG00000053551.1	3	0	1	3	2	0	0	0	0	3	0	0	2	1	0	1	1	1	1	3
lncRNA|>ENSGALT00000099520.1-ENSGALG00000052473.1	1	1	0	2	0	0	0	2	1	3	2	0	1	2	0	1	3	2	2	10
lncRNA|>ENSGALT00000093146.1-ENSGALG00000047735.1	23	1	3	3	6	0	0	8	1	6	3	2	2	0	0	3	5	7	1	6
lncRNA|>ENSGALT00000105240.1-ENSGALG00000052965.1	1	0	0	1	0	0	1	5	0	4	0	0	1	0	0	3	2	15	1	2
lncRNA|>ENSGALT00000104427.1-ENSGALG00000055124.1	5	3	1	5	5	0	3	13	2	14	0	3	3	1	1	2	1	2	0	1
lncRNA|>ENSGALT00000105708.1-ENSGALG00000054156.1	4	1	2	1	1	0	2	36	0	8	1	3	2	0	0	19	27	20	5	4
lncRNA|>ENSGALT00000096519.1-ENSGALG00000051995.1	5	0	1	6	1	0	0	0	0	1	0	1	0	3	1	1	1	2	0	3
lncRNA|>ENSGALT00000090933.1-ENSGALG00000048729.1	7	2	10	1	9	0	0	2	31	2	4	1	5	2	0	19	8	0	14	3
lncRNA|>ENSGALT00000090612.1-ENSGALG00000052467.1	3	3	1	9	6	4	2	10	3	5	2	4	6	1	1	4	3	5	1	4
lncRNA|>ENSGALT00000103372.1-ENSGALG00000050015.1	2	1	0	1	0	0	0	1	1	1	0	1	1	1	0	1	2	10	0	1
lncRNA|>ENSGALT00000083111.2-ENSGALG00000040227.3	1	1	0	0	1	0	0	2	0	1	2	1	0	2	0	0	0	1	2	2
lncRNA|>ENSGALT00000093626.1-ENSGALG00000047113.1	6	1	1	4	2	0	0	5	0	4	4	7	20	1	1	6	9	1	0	2
lncRNA|>ENSGALT00000107180.1-ENSGALG00000051062.1	1	1	0	0	3	0	0	1	0	1	2	3	5	1	1	0	5	3	1	3
lncRNA|>ENSGALT00000103644.1-ENSGALG00000052171.1	2	0	0	2	0	1	1	4	1	4	1	0	0	0	1	0	2	13	0	3
lncRNA|>ENSGALT00000100345.1-ENSGALG00000047906.1	20	3	0	4	37	0	4	9	2	25	10	10	17	13	8	8	2	21	12	1
lncRNA|>ENSGALT00000095056.1-ENSGALG00000051744.1	5	5	3	0	0	2	3	2	2	2	7	1	0	3	1	4	2	0	0	4
lncRNA|>ENSGALT00000092311.1-ENSGALG00000053536.1	11	0	5	2	2	0	1	10	4	20	0	2	6	0	0	4	3	6	0	8
lncRNA|>ENSGALT00000099273.1-ENSGALG00000051978.1	3	1	2	4	1	0	0	2	1	0	2	1	3	2	0	0	2	2	2	7
lncRNA|>ENSGALT00000106645.1-ENSGALG00000047571.1	5	0	1	5	3	1	1	3	0	4	0	3	3	1	1	3	4	6	0	13
lncRNA|>ENSGALT00000105786.1-ENSGALG00000049002.1	7	1	0	3	1	1	0	0	3	2	0	2	2	0	0	3	1	2	0	2
lncRNA|>ENSGALT00000103823.1-ENSGALG00000047370.1	20	3	0	4	37	0	4	9	2	24	9	9	19	13	8	7	1	22	11	1
lncRNA|>ENSGALT00000104575.1-ENSGALG00000053982.1	0	1	0	5	2	1	0	0	1	2	0	1	0	1	0	1	0	1	0	2
lncRNA|>ENSGALT00000108008.1-ENSGALG00000046903.1	16	0	2	2	4	0	2	12	0	8	0	2	2	0	0	2	4	3	0	1
lncRNA|>ENSGALT00000086341.2-ENSGALG00000046399.2	4	4	9	18	18	9	3	1	7	1	7	12	14	7	3	3	5	1	6	6
lncRNA|>ENSGALT00000098358.1-ENSGALG00000048757.1	7	3	0	1	3	0	2	4	2	10	0	2	0	0	0	1	4	3	1	2
lncRNA|>ENSGALT00000066877.2-ENSGALG00000035464.3	4	0	1	1	3	0	0	4	0	11	0	1	3	0	0	3	1	2	0	1
lncRNA|>ENSGALT00000108296.1-ENSGALG00000047926.1	1	0	1	0	1	0	1	1	0	0	0	0	1	1	0	1	1	0	1	1
lncRNA|>ENSGALT00000099579.1-ENSGALG00000046991.1	3	0	0	0	1	1	1	0	0	1	1	0	1	1	0	0	1	1	1	1
lncRNA|>ENSGALT00000090479.1-ENSGALG00000024288.5	1	1	1	1	3	0	0	4	1	3	0	0	3	2	0	1	11	3	2	5
lncRNA|>ENSGALT00000107761.1-ENSGALG00000049605.1	23	10	7	49	26	0	10	27	8	0	24	33	36	2	10	17	12	29	0	20
lncRNA|>ENSGALT00000092852.1-ENSGALG00000053831.1	3	2	0	3	12	0	0	18	0	1	2	1	1	1	2	4	10	1	4	25
lncRNA|>ENSGALT00000106198.1-ENSGALG00000050308.1	44	5	3	10	24	1	0	27	3	35	3	4	4	5	4	5	5	4	2	14
lncRNA|>ENSGALT00000104937.1-ENSGALG00000047583.1	38	1	4	4	15	0	0	0	0	13	6	8	6	1	9	9	2	3	0	1
lncRNA|>ENSGALT00000095787.1-ENSGALG00000052874.1	6	0	0	2	4	1	0	4	0	1	0	0	1	0	1	1	3	3	0	1
lncRNA|>ENSGALT00000092197.1-ENSGALG00000049146.1	1	3	0	4	1	0	0	1	0	1	1	0	1	0	0	1	2	1	1	1
lncRNA|>ENSGALT00000107358.1-ENSGALG00000051264.1	3	1	1	0	0	0	0	1	0	2	1	0	3	0	0	1	2	2	0	6
lncRNA|>ENSGALT00000107926.1-ENSGALG00000048518.1	2	0	1	5	3	0	0	0	0	1	0	2	3	0	0	1	2	0	2	1
lncRNA|>ENSGALT00000092201.1-ENSGALG00000050685.1	2	0	0	2	0	0	1	0	0	1	1	0	2	2	0	1	1	3	1	1
lncRNA|>ENSGALT00000103553.1-ENSGALG00000053633.1	94	13	10	16	22	2	2	19	3	30	16	6	25	4	8	9	9	16	1	21
lncRNA|>ENSGALT00000093804.1-ENSGALG00000046841.1	1	0	0	1	1	0	0	0	1	0	2	1	4	0	0	0	1	6	1	6
lncRNA|>ENSGALT00000091499.1-ENSGALG00000047306.1	3	0	0	2	1	0	0	3	0	1	0	1	2	0	0	4	3	3	0	13
lncRNA|>ENSGALT00000107938.1-ENSGALG00000051179.1	3	1	2	2	1	2	1	0	1	0	1	2	3	1	1	1	7	5	2	2
lncRNA|>ENSGALT00000104137.1-ENSGALG00000049262.1	27	4	4	6	5	0	0	16	0	10	1	3	2	0	3	2	6	4	0	7
lncRNA|>ENSGALT00000105320.1-ENSGALG00000054143.1	17	1	0	5	2	0	0	1	2	7	0	2	3	0	1	0	0	8	0	4
lncRNA|>ENSGALT00000098078.1-ENSGALG00000051911.1	1	1	0	2	3	1	0	1	0	2	2	2	0	0	0	1	2	0	1	4
lncRNA|>ENSGALT00000107301.1-ENSGALG00000050487.1	18	0	1	3	3	0	4	43	0	22	1	11	17	0	0	20	39	56	0	12
lncRNA|>ENSGALT00000070971.2-ENSGALG00000034301.3	2	1	2	1	0	0	0	3	0	2	0	1	2	0	0	0	5	1	0	1
lncRNA|>ENSGALT00000102749.1-ENSGALG00000053168.1	1	2	1	2	7	0	0	2	0	1	0	0	2	1	3	0	5	2	0	3
lncRNA|>ENSGALT00000096247.1-ENSGALG00000051464.1	0	0	3	1	2	0	0	0	0	4	0	1	2	1	1	3	1	5	0	4
lncRNA|>ENSGALT00000106596.1-ENSGALG00000047723.1	3	2	1	3	2	1	0	1	3	0	6	1	1	5	0	2	0	0	1	1
lncRNA|>ENSGALT00000091648.1-ENSGALG00000053454.1	3	0	0	1	1	0	1	13	0	3	0	1	1	0	2	2	5	3	3	13
lncRNA|>ENSGALT00000092236.1-ENSGALG00000053440.1	2	0	4	2	3	1	0	6	1	6	0	0	1	0	0	0	7	4	1	4
lncRNA|>ENSGALT00000101652.1-ENSGALG00000048322.1	0	1	0	5	1	0	0	0	1	1	1	1	1	1	1	0	1	0	0	2
lncRNA|>ENSGALT00000102026.1-ENSGALG00000052165.1	1	1	0	0	0	0	0	4	0	1	1	1	2	1	0	1	2	2	2	2
lncRNA|>ENSGALT00000094013.1-ENSGALG00000051906.1	4	1	1	2	0	0	0	3	0	1	1	1	1	0	0	2	1	12	0	1
lncRNA|>ENSGALT00000102867.1-ENSGALG00000046705.1	6	0	0	3	0	0	0	4	0	0	1	1	8	1	1	0	4	2	0	5
lncRNA|>ENSGALT00000097798.1-ENSGALG00000049605.1	6	1	2	12	7	0	2	12	2	0	6	16	9	0	1	5	3	7	0	4
lncRNA|>ENSGALT00000092956.1-ENSGALG00000051697.1	5	3	1	4	2	0	1	7	0	13	1	3	6	1	2	9	6	3	1	10
lncRNA|>ENSGALT00000108029.1-ENSGALG00000053476.1	2	5	0	2	0	0	0	3	0	7	1	4	1	0	0	9	10	8	0	10
lncRNA|>ENSGALT00000098570.1-ENSGALG00000036839.3	1	1	2	2	7	0	0	0	1	4	1	3	3	0	0	5	3	3	0	1
lncRNA|>ENSGALT00000107748.1-ENSGALG00000048214.1	5	1	1	2	8	2	0	9	0	1	9	8	4	3	5	3	5	13	5	26
lncRNA|>ENSGALT00000102276.1-ENSGALG00000051390.1	4	0	1	1	1	0	1	1	0	1	2	2	1	0	0	0	1	1	0	1
lncRNA|>ENSGALT00000101551.1-ENSGALG00000052956.1	1	1	0	1	1	0	0	2	0	2	0	1	1	1	0	0	2	0	0	1
lncRNA|>ENSGALT00000095016.1-ENSGALG00000055110.1	7	3	0	1	3	0	0	15	3	16	1	1	2	0	0	2	1	1	0	3
lncRNA|>ENSGALT00000093625.1-ENSGALG00000047732.1	4	0	1	1	1	0	0	0	0	1	0	1	0	1	0	0	2	1	1	1
lncRNA|>ENSGALT00000100654.1-ENSGALG00000052775.1	10	0	0	1	3	2	0	6	3	4	24	7	4	1	1	3	3	22	6	8
lncRNA|>ENSGALT00000105167.1-ENSGALG00000050984.1	17	1	0	5	8	1	2	58	26	43	0	2	6	1	1	3	18	23	1	34
lncRNA|>ENSGALT00000107942.1-ENSGALG00000050732.1	2	0	1	1	2	0	0	0	0	3	1	1	2	0	0	2	1	5	0	4
lncRNA|>ENSGALT00000083943.2-ENSGALG00000044817.2	16	12	0	3	4	0	4	0	1	4	4	16	8	8	8	4	12	8	8	20
lncRNA|>ENSGALT00000107390.1-ENSGALG00000051664.1	4	2	7	13	9	4	2	2	3	2	2	6	6	6	3	2	3	0	1	2
lncRNA|>ENSGALT00000103987.1-ENSGALG00000047032.1	10	1	1	3	3	0	1	3	2	2	0	2	1	0	0	0	5	0	0	2
lncRNA|>ENSGALT00000098170.1-ENSGALG00000055071.1	1	0	0	1	1	0	0	2	0	1	1	1	2	0	0	1	1	5	1	1
lncRNA|>ENSGALT00000105867.1-ENSGALG00000050379.1	13	0	1	2	3	0	0	1	1	5	1	0	2	1	0	1	5	3	0	1
lncRNA|>ENSGALT00000098225.1-ENSGALG00000046816.1	0	0	0	2	2	0	0	6	1	0	6	3	2	0	0	3	6	8	0	13
lncRNA|>ENSGALT00000092219.1-ENSGALG00000051134.1	2	3	3	0	0	0	0	1	1	2	3	0	1	3	0	3	1	0	1	3
lncRNA|>ENSGALT00000097284.1-ENSGALG00000052211.1	2	0	1	2	0	0	2	4	0	5	0	1	0	2	0	1	4	5	0	3
lncRNA|>ENSGALT00000095039.1-ENSGALG00000050578.1	3	0	0	1	4	0	0	4	0	1	0	1	1	0	0	2	1	2	0	2
lncRNA|>ENSGALT00000093611.1-ENSGALG00000047216.1	376	78	16	84	73	13	11	48	25	18	21	27	71	16	7	47	100	48	34	30
lncRNA|>ENSGALT00000092177.1-ENSGALG00000053166.1	23	159	159	30	23	61	31	12	175	14	228	13	23	164	88	17	10	17	159	14
lncRNA|>ENSGALT00000072226.2-ENSGALG00000053551.1	3	0	1	3	2	0	0	0	0	4	0	0	2	1	0	2	1	2	1	3
lncRNA|>ENSGALT00000099019.1-ENSGALG00000053466.1	0	1	0	0	1	0	0	4	0	0	4	0	1	0	1	1	4	2	1	9
lncRNA|>ENSGALT00000103123.1-ENSGALG00000054618.1	1	1	0	0	1	0	0	5	0	0	2	1	1	0	1	0	1	0	2	2
lncRNA|>ENSGALT00000093679.1-ENSGALG00000054453.1	8	1	0	1	0	0	0	1	0	2	0	0	5	1	0	2	0	5	18	5
lncRNA|>ENSGALT00000108152.1-ENSGALG00000054932.1	5	1	0	1	1	0	1	1	0	3	0	0	2	0	0	1	0	2	0	2
lncRNA|>ENSGALT00000101056.1-ENSGALG00000051573.1	23	0	0	0	5	2	0	1	1	5	1	2	3	1	10	0	8	2	0	3
lncRNA|>ENSGALT00000067918.2-ENSGALG00000054109.1	1	0	0	3	3	0	0	3	1	0	6	1	1	0	0	1	3	3	1	14
lncRNA|>ENSGALT00000101941.1-ENSGALG00000049015.1	3	2	2	3	3	5	3	3	2	3	3	7	0	4	2	3	1	1	4	1
lncRNA|>ENSGALT00000097287.1-ENSGALG00000047091.1	18	10	4	13	5	0	1	11	2	11	5	8	16	0	0	7	17	47	4	10
lncRNA|>ENSGALT00000095736.1-ENSGALG00000053418.1	7	1	3	1	3	2	1	3	3	2	28	5	0	2	0	1	4	9	5	29
lncRNA|>ENSGALT00000104728.1-ENSGALG00000051674.1	10	0	1	4	7	4	0	1	2	5	0	4	4	1	1	4	1	4	2	1
lncRNA|>ENSGALT00000100774.1-ENSGALG00000051691.1	2	1	1	0	0	0	0	0	1	2	3	0	1	3	0	2	1	0	1	3
lncRNA|>ENSGALT00000100662.1-ENSGALG00000053831.1	3	2	0	3	12	0	0	18	0	3	2	1	2	1	2	4	13	1	4	26
lncRNA|>ENSGALT00000099275.1-ENSGALG00000053498.1	6	0	3	2	2	1	0	2	2	2	1	0	3	1	0	5	2	3	0	2
lncRNA|>ENSGALT00000096551.1-ENSGALG00000051310.1	0	3	0	0	1	1	1	0	0	1	0	1	1	1	0	1	0	2	1	2
lncRNA|>ENSGALT00000097219.1-ENSGALG00000048668.1	1	1	2	0	2	0	0	4	1	3	2	11	1	0	0	1	0	30	0	31
lncRNA|>ENSGALT00000095640.1-ENSGALG00000038201.3	0	3	1	3	0	0	2	2	1	0	0	2	0	0	0	1	0	1	1	1
lncRNA|>ENSGALT00000105957.1-ENSGALG00000052811.1	0	0	0	2	1	1	0	1	0	1	1	0	1	0	0	1	3	1	1	1
lncRNA|>ENSGALT00000102523.1-ENSGALG00000053669.1	31	1	3	4	7	1	1	43	3	27	1	0	3	0	2	5	7	5	4	13
lncRNA|>ENSGALT00000064701.3-ENSGALG00000043988.2	5	1	4	12	12	1	0	2	1	1	2	2	7	4	3	2	2	2	2	2
lncRNA|>ENSGALT00000108043.1-ENSGALG00000055106.1	13	1	9	7	12	2	4	3	7	8	27	9	9	3	4	6	2	20	6	24
lncRNA|>ENSGALT00000090759.1-ENSGALG00000053125.1	5	1	2	2	0	0	0	3	0	2	1	0	0	0	2	1	3	3	0	2
lncRNA|>ENSGALT00000095936.1-ENSGALG00000047032.1	10	1	1	3	3	0	1	3	2	2	0	2	1	0	0	0	5	0	0	2
lncRNA|>ENSGALT00000090898.1-ENSGALG00000034587.3	1	0	0	0	4	1	0	2	1	2	1	2	3	0	2	0	1	2	0	1
lncRNA|>ENSGALT00000093472.1-ENSGALG00000047649.1	6	2	1	3	2	3	0	3	4	0	6	0	0	4	0	4	0	0	1	4
lncRNA|>ENSGALT00000100607.1-ENSGALG00000052792.1	9	0	1	8	5	1	0	5	2	2	2	4	6	1	0	2	10	25	0	7
lncRNA|>ENSGALT00000098148.1-ENSGALG00000054786.1	0	1	0	2	3	3	0	1	1	1	1	1	4	0	0	0	2	1	0	3
lncRNA|>ENSGALT00000099498.1-ENSGALG00000048003.1	2	0	1	0	1	0	1	1	0	2	0	2	0	0	1	2	5	2	0	10
lncRNA|>ENSGALT00000097682.1-ENSGALG00000053974.1	33	3	8	17	4	1	0	3	1	10	8	2	6	1	10	8	3	1	1	2
lncRNA|>ENSGALT00000104390.1-ENSGALG00000050557.1	1	1	1	1	1	5	0	1	1	4	2	3	3	2	0	1	2	4	1	2
lncRNA|>ENSGALT00000100698.1-ENSGALG00000054477.1	67	7	4	4	14	0	1	1	1	14	7	2	3	1	2	3	2	6	1	5
lncRNA|>ENSGALT00000091154.1-ENSGALG00000053051.1	2	4	1	3	1	0	0	0	0	0	1	0	2	0	0	1	2	2	1	3
lncRNA|>ENSGALT00000104997.1-ENSGALG00000049528.1	3	0	0	1	2	0	0	16	2	12	1	2	0	0	1	1	2	3	0	12
lncRNA|>ENSGALT00000107369.1-ENSGALG00000047620.1	8	2	0	0	2	0	1	2	0	1	0	5	5	1	0	6	6	13	0	5
lncRNA|>ENSGALT00000105891.1-ENSGALG00000051309.1	2	0	2	1	1	0	1	2	0	2	2	0	5	2	0	5	1	8	3	4
lncRNA|>ENSGALT00000048431.2-ENSGALG00000032384.3	2	1	1	0	1	0	0	0	0	1	2	0	1	0	0	1	1	4	0	1
lncRNA|>ENSGALT00000093717.1-ENSGALG00000047686.1	0	1	2	3	2	0	2	0	0	2	1	0	0	1	0	0	1	2	1	1
lncRNA|>ENSGALT00000099160.1-ENSGALG00000047931.1	13	1	3	0	0	0	0	2	2	0	1	4	5	1	2	2	0	1	0	1
lncRNA|>ENSGALT00000091886.1-ENSGALG00000054168.1	4	0	1	0	3	0	0	1	0	3	1	0	1	0	0	0	3	1	3	1
lncRNA|>ENSGALT00000095059.1-ENSGALG00000047059.1	1	1	4	5	5	0	0	7	2	2	2	7	10	1	0	1	1	3	2	2
lncRNA|>ENSGALT00000101584.1-ENSGALG00000054038.1	1	0	0	1	3	0	0	1	0	1	2	3	6	1	1	0	5	3	0	3
lncRNA|>ENSGALT00000105247.1-ENSGALG00000051708.1	1	1	0	1	2	0	0	2	1	1	0	1	0	1	0	0	2	0	0	1
lncRNA|>ENSGALT00000105955.1-ENSGALG00000052194.1	2	1	0	0	1	1	2	2	1	2	0	1	0	0	0	0	1	1	0	3
lncRNA|>ENSGALT00000055619.2-ENSGALG00000033094.2	28	6	4	21	10	0	5	13	5	58	6	13	6	0	0	13	21	158	3	54
lncRNA|>ENSGALT00000100449.1-ENSGALG00000054768.1	13	0	4	1	1	0	5	14	7	34	1	0	5	0	0	2	5	4	1	3
lncRNA|>ENSGALT00000102470.1-ENSGALG00000054593.1	5	6	8	20	18	2	1	4	4	4	4	6	10	10	4	4	7	1	3	4
lncRNA|>ENSGALT00000107711.1-ENSGALG00000051668.1	0	1	1	2	5	0	1	3	0	0	0	6	0	1	0	4	1	1	3	7
lncRNA|>ENSGALT00000092235.1-ENSGALG00000046702.1	57	18	19	138	67	1	21	111	27	4	84	69	102	13	18	32	29	75	0	54
lncRNA|>ENSGALT00000102636.1-ENSGALG00000051109.1	3	0	0	0	2	0	1	1	1	1	1	0	2	0	0	1	2	0	0	1
lncRNA|>ENSGALT00000099267.1-ENSGALG00000052181.1	1	1	0	0	2	0	1	3	0	0	6	4	2	0	0	2	2	1	2	7
lncRNA|>ENSGALT00000107306.1-ENSGALG00000054875.1	3	1	5	1	2	0	2	1	9	3	2	0	2	1	0	5	0	0	0	1
lncRNA|>ENSGALT00000103236.1-ENSGALG00000048800.1	5	1	2	1	1	2	1	12	2	2	13	1	2	0	0	4	4	5	1	29
lncRNA|>ENSGALT00000097677.1-ENSGALG00000052656.1	23	1	0	4	6	1	0	1	1	7	1	0	0	0	0	3	3	1	0	3
lncRNA|>ENSGALT00000091966.1-ENSGALG00000049102.1	1	1	0	4	0	0	0	3	0	0	2	1	4	0	1	1	2	1	0	1
lncRNA|>ENSGALT00000056270.2-ENSGALG00000034587.3	1	0	1	0	3	1	0	2	1	1	0	0	3	0	1	0	0	2	0	1
lncRNA|>ENSGALT00000103588.1-ENSGALG00000048641.1	1	0	0	0	0	2	2	0	1	2	0	1	2	2	0	1	1	1	0	1
lncRNA|>ENSGALT00000094338.1-ENSGALG00000052801.1	4	2	1	3	3	6	0	7	1	2	1	1	1	2	1	0	10	2	3	3
lncRNA|>ENSGALT00000103961.1-ENSGALG00000050547.1	2	2	1	0	2	0	0	1	0	1	0	1	0	0	2	2	1	1	0	1
lncRNA|>ENSGALT00000106548.1-ENSGALG00000053098.1	1	0	0	1	1	0	0	0	1	0	2	1	4	0	0	0	1	6	1	6
lncRNA|>ENSGALT00000107929.1-ENSGALG00000051057.1	11	1	1	1	2	0	0	1	0	3	0	1	1	1	0	2	0	4	0	3
lncRNA|>ENSGALT00000091687.1-ENSGALG00000054480.1	6	0	1	0	1	0	0	2	0	5	2	1	3	0	1	3	5	4	0	1
lncRNA|>ENSGALT00000102634.1-ENSGALG00000047851.1	1	4	2	3	4	0	0	0	0	1	1	1	2	0	0	1	6	1	2	3
lncRNA|>ENSGALT00000105954.1-ENSGALG00000053469.1	5	9	7	14	18	3	4	1	5	3	8	7	7	10	2	4	2	2	0	3
lncRNA|>ENSGALT00000099145.1-ENSGALG00000050872.1	0	0	1	2	0	0	0	18	1	4	0	1	3	0	0	1	9	5	0	1
lncRNA|>ENSGALT00000057004.2-ENSGALG00000037717.3	24	0	5	11	16	2	1	9	2	14	3	6	7	4	14	13	6	7	1	3
lncRNA|>ENSGALT00000100776.1-ENSGALG00000047201.1	0	0	1	1	1	0	0	1	0	1	1	1	2	0	0	0	1	7	1	4
lncRNA|>ENSGALT00000104830.1-ENSGALG00000054425.1	1	1	1	3	0	0	1	0	0	2	1	0	1	0	0	0	4	1	1	2
lncRNA|>ENSGALT00000103973.1-ENSGALG00000052792.1	8	0	0	5	3	1	0	4	1	2	0	2	3	0	0	2	2	9	0	6
lncRNA|>ENSGALT00000053190.2-ENSGALG00000043141.3	1	1	1	1	4	1	0	1	0	1	0	2	1	2	0	1	3	2	1	2
lncRNA|>ENSGALT00000069905.2-ENSGALG00000042383.3	78	1	1	5	13	0	0	5	0	10	4	2	3	0	0	2	0	28	0	2
lncRNA|>ENSGALT00000105734.1-ENSGALG00000051606.1	1	0	0	1	0	0	1	0	2	1	1	1	1	1	0	1	1	1	0	2
lncRNA|>ENSGALT00000106757.1-ENSGALG00000048148.1	2	0	0	0	1	0	1	0	1	1	1	0	2	0	0	0	1	1	1	2
lncRNA|>ENSGALT00000091891.1-ENSGALG00000047018.1	1	2	1	3	3	0	3	0	1	0	1	4	1	0	1	0	0	1	1	1
lncRNA|>ENSGALT00000098572.1-ENSGALG00000052184.1	3	0	0	1	0	1	0	1	0	0	1	1	1	0	1	3	0	2	2	2
lncRNA|>ENSGALT00000099467.1-ENSGALG00000043925.2	9	1	2	1	1	0	0	2	0	9	0	3	2	2	0	6	14	4	1	4
lncRNA|>ENSGALT00000100343.1-ENSGALG00000029254.3	0	0	1	2	1	0	4	0	0	3	2	2	0	3	2	2	2	1	0	1
lncRNA|>ENSGALT00000106228.1-ENSGALG00000051328.1	7	0	2	1	2	2	0	0	0	2	2	2	0	0	1	3	2	2	0	2
lncRNA|>ENSGALT00000100790.1-ENSGALG00000045111.2	2	0	0	3	2	1	1	3	0	1	3	3	1	1	1	1	3	2	0	6
lncRNA|>ENSGALT00000105169.1-ENSGALG00000054548.1	14	3	4	2	11	1	0	5	0	7	3	2	2	2	9	2	4	0	1	8
lncRNA|>ENSGALT00000096318.1-ENSGALG00000054551.1	2	0	0	3	3	0	0	3	0	1	0	3	2	0	1	1	0	3	1	1
lncRNA|>ENSGALT00000101643.1-ENSGALG00000050688.1	4	0	1	1	3	0	1	1	0	1	2	1	0	1	1	2	3	3	1	3
lncRNA|>ENSGALT00000093820.1-ENSGALG00000048184.1	2	1	0	2	7	2	2	1	0	2	2	1	1	1	1	2	3	6	4	5
lncRNA|>ENSGALT00000099791.1-ENSGALG00000050303.1	0	9	5	40	24	1	2	10	1	3	10	8	5	2	0	3	18	1	0	2
lncRNA|>ENSGALT00000086733.2-ENSGALG00000054062.1	33	8	4	0	4	16	12	1	7	9	18	6	10	18	13	11	1	3	2	6
lncRNA|>ENSGALT00000094497.1-ENSGALG00000050318.1	26	4	2	4	5	0	1	11	1	3	0	0	2	1	0	2	9	8	0	12
lncRNA|>ENSGALT00000105578.1-ENSGALG00000049691.1	2	0	0	1	1	0	0	1	1	3	0	2	3	1	0	0	2	2	0	1
lncRNA|>ENSGALT00000084587.2-ENSGALG00000045809.2	11	13	4	14	6	3	2	6	5	4	10	8	5	9	4	10	10	2	12	7
lncRNA|>ENSGALT00000090983.1-ENSGALG00000048570.1	1	0	0	3	3	0	1	3	0	1	0	1	2	0	1	1	0	3	1	1
lncRNA|>ENSGALT00000095045.1-ENSGALG00000054743.1	6	3	3	5	6	1	0	2	2	3	3	3	7	4	2	2	3	1	2	4
lncRNA|>ENSGALT00000104911.1-ENSGALG00000048378.1	1	0	1	1	1	0	0	0	1	2	0	0	0	1	0	1	2	1	0	2
lncRNA|>ENSGALT00000107776.1-ENSGALG00000054708.1	5	2	3	2	5	0	0	7	2	1	17	5	3	1	2	0	7	15	3	38
lncRNA|>ENSGALT00000052803.2-ENSGALG00000030849.3	102	1	5	12	19	1	0	14	1	60	3	7	3	1	2	9	1	13	4	7
lncRNA|>ENSGALT00000098488.1-ENSGALG00000047081.1	3	2	1	1	2	0	0	1	1	3	4	0	0	0	0	0	0	1	0	1
lncRNA|>ENSGALT00000104999.1-ENSGALG00000049725.1	7	25	4	3	4	0	0	0	0	0	8	4	10	3	0	2	0	0	0	1
lncRNA|>ENSGALT00000093240.1-ENSGALG00000048256.1	1	0	0	1	2	0	4	9	0	4	0	2	0	0	0	2	0	1	1	1
lncRNA|>ENSGALT00000094930.1-ENSGALG00000052736.1	3	0	0	0	1	2	0	1	0	4	1	2	0	0	0	2	1	2	0	4
lncRNA|>ENSGALT00000107127.1-ENSGALG00000052987.1	2	1	1	9	8	2	1	3	1	1	0	5	3	2	2	0	2	1	0	2
lncRNA|>ENSGALT00000097777.1-ENSGALG00000054243.1	3	0	2	5	1	0	1	11	0	26	0	4	9	0	0	5	16	37	0	17
lncRNA|>ENSGALT00000092923.1-ENSGALG00000052036.1	11	3	3	6	6	0	1	17	2	40	0	2	3	1	1	1	3	8	0	5
lncRNA|>ENSGALT00000072830.2-ENSGALG00000048993.1	2	2	2	1	2	1	2	10	0	10	1	1	0	1	0	1	4	0	2	2
lncRNA|>ENSGALT00000094734.1-ENSGALG00000046879.1	1	0	1	1	0	0	1	1	0	1	0	1	1	3	0	0	4	0	0	1
lncRNA|>ENSGALT00000096073.1-ENSGALG00000047038.1	2	0	0	4	1	0	0	3	0	0	3	1	1	0	1	3	1	4	0	4
lncRNA|>ENSGALT00000107193.1-ENSGALG00000055029.1	1	1	0	1	1	0	0	1	0	1	0	0	2	0	0	1	1	1	0	1
lncRNA|>ENSGALT00000096744.1-ENSGALG00000050220.1	7	1	0	3	0	1	0	0	1	5	1	0	0	1	0	0	3	3	0	3
lncRNA|>ENSGALT00000102078.1-ENSGALG00000049888.1	1	1	0	1	1	0	0	2	0	0	3	1	0	0	1	0	1	1	0	2
lncRNA|>ENSGALT00000091549.1-ENSGALG00000048993.1	2	2	2	1	2	1	2	10	0	10	1	1	0	1	0	1	4	0	2	2
lncRNA|>ENSGALT00000104356.1-ENSGALG00000047676.1	19	1	5	2	3	2	5	39	7	41	1	1	4	2	0	2	14	19	0	21
lncRNA|>ENSGALT00000107326.1-ENSGALG00000033758.3	8	1	1	0	2	1	1	5	0	2	0	1	0	0	1	1	4	2	0	3
lncRNA|>ENSGALT00000046074.4-ENSGALG00000027018.4	1	2	0	4	4	1	1	3	2	2	1	1	2	0	0	0	6	1	1	2
lncRNA|>ENSGALT00000106104.1-ENSGALG00000050910.1	6	2	1	1	0	0	0	4	0	4	1	1	5	0	0	4	4	14	1	1
lncRNA|>ENSGALT00000102453.1-ENSGALG00000052681.1	0	0	1	3	2	0	0	2	2	2	0	0	1	0	0	1	2	5	0	4
lncRNA|>ENSGALT00000101562.1-ENSGALG00000054277.1	1	4	2	2	3	10	4	2	3	4	3	5	0	1	0	4	1	1	6	1
lncRNA|>ENSGALT00000071859.2-ENSGALG00000034536.3	18	1	1	3	5	0	1	8	1	9	0	1	2	0	3	2	3	5	0	3
lncRNA|>ENSGALT00000086475.2-ENSGALG00000045260.2	2	0	0	1	1	0	0	0	0	1	0	1	1	0	2	1	1	2	1	1
lncRNA|>ENSGALT00000101857.1-ENSGALG00000046481.2	0	0	9	11	11	0	1	1	2	2	3	4	1	3	1	2	3	0	1	4
lncRNA|>ENSGALT00000094727.1-ENSGALG00000050325.1	65	1	9	8	7	1	0	2	5	11	2	9	7	0	4	0	5	3	5	1
lncRNA|>ENSGALT00000090862.1-ENSGALG00000054330.1	36	2	2	2	4	0	0	11	2	18	1	1	0	0	1	6	3	1	0	4
lncRNA|>ENSGALT00000099002.1-ENSGALG00000054343.1	0	0	1	1	0	0	1	1	1	0	2	0	1	0	0	3	0	1	1	1
lncRNA|>ENSGALT00000097266.1-ENSGALG00000053051.1	23	1	4	2	6	1	2	7	3	19	1	3	1	0	5	4	0	6	2	4
lncRNA|>ENSGALT00000091032.1-ENSGALG00000054193.1	6	4	1	0	1	1	3	26	2	12	0	0	5	0	2	3	4	3	0	10
lncRNA|>ENSGALT00000090975.1-ENSGALG00000054363.1	2	10	7	44	22	3	2	6	2	5	10	21	14	6	0	1	4	0	4	6
lncRNA|>ENSGALT00000094381.1-ENSGALG00000047865.1	2	2	1	2	2	1	0	1	3	0	6	0	1	4	0	4	0	0	0	1
lncRNA|>ENSGALT00000092396.1-ENSGALG00000052626.1	0	1	2	3	2	0	0	1	0	2	1	1	1	0	0	1	1	2	0	1
lncRNA|>ENSGALT00000091056.1-ENSGALG00000053394.1	6	3	4	2	2	0	6	0	3	1	8	1	0	5	2	10	6	1	1	6
lncRNA|>ENSGALT00000107481.1-ENSGALG00000050772.1	64	14	20	73	54	10	8	28	10	49	14	28	31	9	16	11	15	23	11	19
lncRNA|>ENSGALT00000098139.1-ENSGALG00000055124.1	5	3	1	5	5	0	3	13	2	14	0	3	3	1	1	2	1	2	0	3
lncRNA|>ENSGALT00000102866.1-ENSGALG00000054932.1	2	0	0	1	3	0	0	1	0	1	0	0	2	0	0	1	1	1	1	3
lncRNA|>ENSGALT00000095607.1-ENSGALG00000050493.1	9	1	2	1	4	0	0	2	1	8	3	0	1	0	0	1	0	2	0	2
lncRNA|>ENSGALT00000103327.1-ENSGALG00000047723.1	10	5	5	5	5	3	1	3	7	0	10	1	1	4	0	4	1	0	0	4
lncRNA|>ENSGALT00000103415.1-ENSGALG00000050296.1	2	1	2	3	1	1	3	0	1	1	0	1	3	1	0	1	2	2	0	1
lncRNA|>ENSGALT00000108184.1-ENSGALG00000054443.1	4	1	1	4	6	1	0	3	0	3	3	9	6	3	1	1	6	4	2	5
lncRNA|>ENSGALT00000092489.1-ENSGALG00000050024.1	1	1	1	1	4	0	0	1	4	0	2	1	0	2	0	0	0	1	0	3
lncRNA|>ENSGALT00000107477.1-ENSGALG00000046718.1	20	3	0	4	37	0	4	9	2	24	10	10	18	14	8	10	2	20	11	1
lncRNA|>ENSGALT00000096350.1-ENSGALG00000051810.1	2	0	1	2	0	2	0	1	0	1	1	2	2	0	1	0	3	0	0	1
lncRNA|>ENSGALT00000097710.1-ENSGALG00000048355.1	4	1	0	3	0	0	1	1	0	1	2	2	7	0	1	4	20	1	0	3
lncRNA|>ENSGALT00000096894.1-ENSGALG00000046959.1	2	0	0	3	3	1	0	2	0	5	10	4	2	2	2	3	2	5	0	15
lncRNA|>ENSGALT00000095671.1-ENSGALG00000048529.1	45	3	5	3	16	0	1	11	0	18	2	4	9	1	22	5	11	4	2	6
lncRNA|>ENSGALT00000093516.1-ENSGALG00000050162.1	2	0	2	3	0	0	0	3	0	1	2	1	0	0	1	2	4	2	0	3
lncRNA|>ENSGALT00000098047.1-ENSGALG00000048571.1	1	1	5	0	2	2	2	1	2	0	0	2	2	5	1	0	0	0	1	3
lncRNA|>ENSGALT00000107546.1-ENSGALG00000052905.1	4	1	1	4	3	0	0	3	0	5	2	3	1	2	0	3	1	7	0	2
lncRNA|>ENSGALT00000104890.1-ENSGALG00000052491.1	5	1	0	1	0	0	0	4	1	4	0	4	12	0	0	3	2	3	0	5
lncRNA|>ENSGALT00000104352.1-ENSGALG00000047455.1	1	1	0	0	2	0	1	3	0	1	1	0	2	0	0	1	1	2	1	5
lncRNA|>ENSGALT00000098948.1-ENSGALG00000051935.1	35	8	3	9	14	5	15	15	3	28	11	20	11	28	15	26	16	6	10	11
lncRNA|>ENSGALT00000106571.1-ENSGALG00000047745.1	9	2	5	2	6	1	2	4	0	2	3	2	1	2	1	0	1	3	0	1
lncRNA|>ENSGALT00000091752.1-ENSGALG00000050472.1	3	1	0	1	0	0	1	3	0	1	3	3	1	1	0	3	3	3	1	4
lncRNA|>ENSGALT00000099651.1-ENSGALG00000049545.1	2	3	4	5	6	1	1	1	0	1	0	1	1	2	1	2	1	2	0	1
lncRNA|>ENSGALT00000098339.1-ENSGALG00000050414.1	3	2	0	1	1	0	0	1	0	3	0	0	1	1	0	0	3	1	1	3
lncRNA|>ENSGALT00000096014.1-ENSGALG00000050807.1	0	1	3	3	3	0	0	2	1	2	1	1	4	0	2	1	3	2	1	1
lncRNA|>ENSGALT00000091712.1-ENSGALG00000049451.1	4	1	0	0	1	0	0	5	0	5	1	2	2	0	0	5	1	5	1	6
lncRNA|>ENSGALT00000100083.1-ENSGALG00000048173.1	3	0	0	1	1	0	0	11	1	4	0	1	1	1	0	5	1	4	0	10
lncRNA|>ENSGALT00000092444.1-ENSGALG00000024288.5	2	1	0	2	1	0	0	0	2	1	0	1	3	0	0	2	2	2	1	1
lncRNA|>ENSGALT00000101353.1-ENSGALG00000049674.1	23	26	10	27	13	6	1	9	8	5	19	23	27	15	5	10	14	10	26	15
lncRNA|>ENSGALT00000090474.1-ENSGALG00000050273.1	1	2	0	3	5	1	1	0	1	0	3	2	2	2	2	2	1	7	1	2
lncRNA|>ENSGALT00000102121.1-ENSGALG00000050303.1	0	58	21	163	133	1	1	54	6	17	39	36	27	10	11	18	63	2	3	9
lncRNA|>ENSGALT00000101150.1-ENSGALG00000053678.1	4	0	1	4	3	2	0	1	3	1	1	4	2	1	0	1	2	3	2	4
lncRNA|>ENSGALT00000102248.1-ENSGALG00000052109.1	1	0	0	1	1	1	0	1	0	0	0	0	12	0	0	3	4	4	1	2
lncRNA|>ENSGALT00000104235.1-ENSGALG00000040133.3	0	0	0	2	2	1	0	0	0	0	3	1	1	1	1	0	5	2	0	1
lncRNA|>ENSGALT00000100380.1-ENSGALG00000051989.1	1	4	0	1	1	0	0	0	0	5	1	0	1	1	0	2	5	1	0	1
lncRNA|>ENSGALT00000107285.1-ENSGALG00000052562.1	8	2	0	1	3	0	1	2	0	1	0	1	0	0	1	1	1	8	0	6
lncRNA|>ENSGALT00000094921.1-ENSGALG00000054800.1	1	0	0	1	0	0	2	6	0	6	2	0	1	0	1	1	1	1	0	2
lncRNA|>ENSGALT00000091135.1-ENSGALG00000018702.6	1	0	0	2	6	0	0	0	0	0	2	1	3	1	0	1	1	0	1	3
lncRNA|>ENSGALT00000105377.1-ENSGALG00000053120.1	8	3	1	2	3	0	0	5	0	2	2	9	13	0	0	1	1	5	2	7
lncRNA|>ENSGALT00000105449.1-ENSGALG00000048021.1	0	1	1	0	3	0	0	0	0	2	1	0	3	1	0	4	0	5	1	3
lncRNA|>ENSGALT00000095390.1-ENSGALG00000048054.1	1	1	1	5	2	2	0	0	0	1	1	0	0	1	1	0	0	1	0	1
lncRNA|>ENSGALT00000096345.1-ENSGALG00000050910.1	14	2	2	2	0	0	0	4	0	5	2	1	6	0	0	4	4	15	1	2
lncRNA|>ENSGALT00000091073.1-ENSGALG00000053698.1	2	4	1	2	3	0	0	1	0	5	2	1	10	0	0	1	0	5	0	11
lncRNA|>ENSGALT00000093034.1-ENSGALG00000053471.1	12	2	4	11	9	0	0	2	1	7	4	9	2	1	2	7	8	11	5	6
lncRNA|>ENSGALT00000103940.1-ENSGALG00000041778.3	13	0	2	3	4	0	0	0	0	8	3	1	8	0	3	3	0	1	1	2
lncRNA|>ENSGALT00000107556.1-ENSGALG00000046706.1	5	0	2	1	2	0	1	9	1	11	1	0	2	1	0	4	0	5	0	6
lncRNA|>ENSGALT00000092950.1-ENSGALG00000051878.1	0	0	1	0	2	2	0	1	0	0	2	1	1	0	0	8	8	7	1	3
lncRNA|>ENSGALT00000093834.1-ENSGALG00000049987.1	13	15	6	17	23	8	3	3	7	15	17	17	7	1	6	2	29	1	0	11
lncRNA|>ENSGALT00000094159.1-ENSGALG00000049960.1	9	5	3	4	4	0	0	8	3	26	1	3	2	0	0	32	42	44	1	16
lncRNA|>ENSGALT00000088093.2-ENSGALG00000046486.2	2	3	8	19	16	5	0	5	2	3	2	9	6	3	2	1	1	4	2	2
lncRNA|>ENSGALT00000097244.1-ENSGALG00000053421.1	0	0	0	2	3	0	1	2	0	1	0	1	1	2	0	1	0	2	1	1
lncRNA|>ENSGALT00000092295.1-ENSGALG00000050622.1	34	0	4	3	3	1	1	9	4	7	0	0	2	0	0	1	6	18	0	11
lncRNA|>ENSGALT00000096898.1-ENSGALG00000052967.1	113	79	106	69	413	34	16	76	24	96	53	118	87	78	59	79	86	72	63	156
lncRNA|>ENSGALT00000103793.1-ENSGALG00000048512.1	1	1	0	1	2	2	0	0	2	1	1	1	1	0	0	1	1	1	0	4
lncRNA|>ENSGALT00000106249.1-ENSGALG00000049195.1	2	0	1	1	0	0	0	0	0	1	2	0	0	2	1	3	3	1	2	3
lncRNA|>ENSGALT00000094285.1-ENSGALG00000053704.1	7	0	1	1	3	0	0	3	1	4	1	1	1	0	0	4	3	3	2	1
lncRNA|>ENSGALT00000101517.1-ENSGALG00000050130.1	6	0	1	1	1	1	0	1	0	1	1	1	0	1	1	2	2	3	0	5
lncRNA|>ENSGALT00000092589.1-ENSGALG00000048669.1	2	0	0	6	3	1	1	4	0	1	1	2	4	2	0	1	0	6	1	2
lncRNA|>ENSGALT00000090763.1-ENSGALG00000053219.1	2	1	0	3	0	0	0	1	1	4	0	2	8	1	0	1	1	11	1	3
lncRNA|>ENSGALT00000091733.1-ENSGALG00000050276.1	26	172	203	17	9	59	29	16	202	19	239	8	19	168	95	18	15	18	182	12
lncRNA|>ENSGALT00000065213.3-ENSGALG00000042931.3	0	1	1	0	2	1	1	0	0	1	0	2	0	0	1	1	0	1	0	2
lncRNA|>ENSGALT00000093763.1-ENSGALG00000050713.1	4	4	16	48	35	2	0	0	0	8	9	10	17	5	0	0	4	0	0	7
lncRNA|>ENSGALT00000093452.1-ENSGALG00000049656.1	17	23	14	20	29	12	12	10	18	5	13	14	13	18	1	8	13	9	20	36
lncRNA|>ENSGALT00000094956.1-ENSGALG00000053103.1	1	0	0	1	0	0	0	2	0	2	1	2	2	0	1	0	1	1	1	2
lncRNA|>ENSGALT00000099746.1-ENSGALG00000052509.1	0	2	0	1	3	1	0	1	1	2	0	0	1	1	0	0	1	3	0	2
lncRNA|>ENSGALT00000090432.1-ENSGALG00000053050.1	10	3	1	7	11	1	0	5	0	6	2	2	5	0	0	0	1	4	2	3
lncRNA|>ENSGALT00000105765.1-ENSGALG00000049405.1	3	2	1	1	1	0	0	4	1	3	0	0	0	0	1	0	0	2	0	1
lncRNA|>ENSGALT00000092736.1-ENSGALG00000054647.1	1	1	1	3	0	0	0	2	0	0	1	1	0	0	0	0	3	13	1	4
lncRNA|>ENSGALT00000105541.1-ENSGALG00000051104.1	3	0	0	3	3	0	0	1	0	1	0	1	4	0	0	1	9	3	0	4
lncRNA|>ENSGALT00000105517.1-ENSGALG00000050492.1	6	0	0	0	2	1	0	3	1	3	0	0	1	0	0	1	3	4	0	1
lncRNA|>ENSGALT00000107545.1-ENSGALG00000049084.1	2	1	0	8	5	2	2	1	1	1	1	2	3	0	0	2	2	1	1	2
lncRNA|>ENSGALT00000097348.1-ENSGALG00000054443.1	52	8	13	11	13	3	1	9	6	23	10	12	15	6	10	14	11	9	7	9
lncRNA|>ENSGALT00000097958.1-ENSGALG00000052534.1	0	1	1	1	0	0	0	1	1	2	5	0	2	1	0	1	3	4	0	2
lncRNA|>ENSGALT00000107452.1-ENSGALG00000050097.1	11	1	2	0	1	0	1	2	1	2	2	2	14	0	0	6	9	5	0	17
lncRNA|>ENSGALT00000098298.1-ENSGALG00000049803.1	2	0	0	1	4	0	1	1	0	2	8	1	0	0	2	0	1	4	2	7
lncRNA|>ENSGALT00000102942.1-ENSGALG00000052896.1	1	1	2	1	3	1	0	2	0	0	3	2	2	0	0	0	0	0	0	2
lncRNA|>ENSGALT00000050939.2-ENSGALG00000016183.5	361	10	37	55	77	3	14	299	24	208	13	48	44	10	34	64	56	136	12	117
lncRNA|>ENSGALT00000101538.1-ENSGALG00000049243.1	1	0	1	1	1	1	0	0	0	0	1	1	0	1	1	0	2	1	0	1
lncRNA|>ENSGALT00000049587.2-ENSGALG00000018702.6	1	0	0	2	7	0	0	0	1	0	2	2	4	1	1	1	0	0	1	4
lncRNA|>ENSGALT00000093651.1-ENSGALG00000051807.1	1	0	0	1	0	0	0	2	0	0	1	0	1	1	0	2	2	1	1	5
lncRNA|>ENSGALT00000098160.1-ENSGALG00000049195.1	2	0	1	1	0	0	0	0	0	1	2	0	0	2	1	3	3	1	2	3
lncRNA|>ENSGALT00000091586.1-ENSGALG00000050505.1	66	2	4	5	20	0	1	3	3	33	7	2	5	2	6	6	0	1	2	3
lncRNA|>ENSGALT00000068202.2-ENSGALG00000041611.3	0	1	0	2	1	2	0	0	0	2	0	1	1	0	1	1	1	0	2	1
lncRNA|>ENSGALT00000095815.1-ENSGALG00000049605.1	23	9	7	39	26	0	8	21	5	0	17	22	28	2	7	14	12	25	0	19
lncRNA|>ENSGALT00000095380.1-ENSGALG00000048602.1	2	2	2	3	0	0	1	1	1	1	0	0	6	0	0	3	4	6	0	2
lncRNA|>ENSGALT00000106112.1-ENSGALG00000051826.1	17	3	3	4	0	0	0	4	2	11	1	0	5	0	3	3	2	3	3	1
lncRNA|>ENSGALT00000096048.1-ENSGALG00000049625.1	0	1	1	2	2	0	1	0	2	1	2	2	2	0	0	1	2	0	1	2
lncRNA|>ENSGALT00000091177.1-ENSGALG00000052574.1	3	0	0	0	3	0	0	0	0	2	1	1	1	2	1	2	1	7	1	2
lncRNA|>ENSGALT00000053100.2-ENSGALG00000042483.3	0	2	1	0	0	0	2	2	0	1	2	0	0	1	1	0	3	1	1	1
lncRNA|>ENSGALT00000095881.1-ENSGALG00000054851.1	11	2	2	3	4	0	0	8	2	3	1	0	6	0	0	6	8	13	2	7
lncRNA|>ENSGALT00000097493.1-ENSGALG00000054024.1	2	1	1	0	0	0	0	0	1	3	1	1	2	0	0	4	7	2	0	3
lncRNA|>ENSGALT00000104250.1-ENSGALG00000050038.1	8	3	3	10	10	1	2	6	3	4	4	4	5	3	2	4	2	5	2	4
lncRNA|>ENSGALT00000050547.2-ENSGALG00000047755.1	1	0	0	3	3	0	1	3	1	0	6	1	1	0	0	1	3	3	1	14
lncRNA|>ENSGALT00000107876.1-ENSGALG00000050248.1	7	1	1	3	0	0	0	4	1	2	0	0	1	0	0	1	1	1	0	1
lncRNA|>ENSGALT00000099287.1-ENSGALG00000053367.1	20	3	0	5	37	0	4	9	2	24	9	11	20	13	8	7	1	23	12	1
lncRNA|>ENSGALT00000100702.1-ENSGALG00000048615.1	5	0	0	1	1	0	0	3	0	3	2	1	2	0	1	1	0	0	0	1
lncRNA|>ENSGALT00000106145.1-ENSGALG00000051044.1	9	1	1	2	0	0	1	0	0	4	1	0	1	0	0	0	3	2	0	3
lncRNA|>ENSGALT00000103821.1-ENSGALG00000054111.1	36	2	0	4	9	0	7	34	9	90	0	1	1	0	0	0	8	11	2	9
lncRNA|>ENSGALT00000092423.1-ENSGALG00000053003.1	30	9	5	10	14	2	2	4	2	2	5	1	8	3	2	8	9	24	5	7
lncRNA|>ENSGALT00000104745.1-ENSGALG00000054079.1	4	1	2	1	2	0	1	4	1	1	4	0	36	1	0	0	16	14	2	4
lncRNA|>ENSGALT00000104208.1-ENSGALG00000036109.3	12	0	0	1	3	0	1	2	0	7	0	1	0	1	2	3	2	4	2	3
lncRNA|>ENSGALT00000094347.1-ENSGALG00000051544.1	0	0	2	22	29	1	0	0	1	2	3	4	45	2	0	0	0	0	10	3
lncRNA|>ENSGALT00000093272.1-ENSGALG00000050885.1	2	0	0	2	1	0	1	0	1	1	0	1	0	0	0	0	1	1	1	2
lncRNA|>ENSGALT00000106593.1-ENSGALG00000055106.1	13	1	9	7	12	2	4	3	7	8	27	9	9	3	4	6	2	20	6	24
lncRNA|>ENSGALT00000103314.1-ENSGALG00000054986.1	10	0	3	1	5	0	0	0	1	1	4	0	2	1	0	1	2	8	0	1
lncRNA|>ENSGALT00000096953.1-ENSGALG00000048782.1	3	1	3	7	5	2	0	1	3	2	0	2	1	0	3	0	0	3	1	1
lncRNA|>ENSGALT00000067173.2-ENSGALG00000029865.3	5	8	2	3	3	0	1	3	1	12	3	0	103	0	0	3	3	4	0	1
lncRNA|>ENSGALT00000091556.1-ENSGALG00000049518.1	8	4	0	1	1	1	1	6	0	3	1	1	0	0	0	1	3	9	1	3
lncRNA|>ENSGALT00000107811.1-ENSGALG00000053272.1	1	1	1	0	1	0	0	3	0	3	1	0	1	0	1	0	1	2	0	1
lncRNA|>ENSGALT00000091958.1-ENSGALG00000053671.1	1	1	1	1	2	2	1	0	0	1	0	1	2	1	0	2	13	2	1	2
lncRNA|>ENSGALT00000097715.1-ENSGALG00000048134.1	42	2	5	3	6	0	1	16	2	12	2	2	4	0	0	4	4	11	0	4
lncRNA|>ENSGALT00000105180.1-ENSGALG00000049928.1	1	0	0	0	0	1	1	3	0	3	0	1	1	0	0	3	3	4	1	3
lncRNA|>ENSGALT00000096619.1-ENSGALG00000049310.1	2	1	1	2	2	0	0	1	1	1	0	0	1	0	0	1	3	1	0	2
lncRNA|>ENSGALT00000095926.1-ENSGALG00000053252.1	1	0	1	2	0	0	0	3	0	2	0	1	2	0	0	0	1	3	2	3
lncRNA|>ENSGALT00000098494.1-ENSGALG00000051510.1	697	15	40	57	52	4	6	65	16	164	25	37	70	6	14	48	48	40	15	31
lncRNA|>ENSGALT00000104725.1-ENSGALG00000053125.1	5	1	2	2	0	0	0	3	0	1	1	0	0	0	1	1	2	3	0	2
lncRNA|>ENSGALT00000082208.2-ENSGALG00000030006.3	1	1	1	8	3	0	0	0	1	2	1	4	3	4	0	1	2	3	0	1
lncRNA|>ENSGALT00000105881.1-ENSGALG00000054806.1	50	16	11	80	31	0	14	42	14	1	41	34	60	3	9	16	24	50	0	31
lncRNA|>ENSGALT00000107725.1-ENSGALG00000050108.1	38	3	2	5	4	0	1	1	0	13	2	0	2	1	2	1	3	2	0	4
lncRNA|>ENSGALT00000095389.1-ENSGALG00000051044.1	4	3	1	1	1	0	1	1	0	3	0	0	8	0	0	0	4	4	0	4
lncRNA|>ENSGALT00000097119.1-ENSGALG00000049539.1	2	1	1	0	0	1	0	1	1	0	3	2	0	0	1	3	2	0	0	1
lncRNA|>ENSGALT00000097148.1-ENSGALG00000055110.1	7	3	0	0	2	0	0	15	2	16	1	1	2	0	0	1	1	1	0	3
lncRNA|>ENSGALT00000100300.1-ENSGALG00000047657.1	22	2	3	6	2	1	1	3	1	7	1	2	1	1	0	4	3	4	1	3
lncRNA|>ENSGALT00000097949.1-ENSGALG00000049084.1	2	1	0	8	5	2	2	1	1	1	1	2	3	0	0	2	2	1	1	2
lncRNA|>ENSGALT00000097159.1-ENSGALG00000047733.1	2	0	1	1	3	0	0	2	0	0	2	2	1	1	0	1	1	5	0	3
lncRNA|>ENSGALT00000094982.1-ENSGALG00000053036.1	1	0	0	4	3	1	0	1	1	3	0	1	1	0	0	1	1	2	0	1
lncRNA|>ENSGALT00000093279.1-ENSGALG00000049825.1	0	0	0	4	1	2	0	1	1	0	1	0	0	1	1	0	0	1	2	3
lncRNA|>ENSGALT00000104987.1-ENSGALG00000047735.1	2	0	1	1	0	1	0	3	0	0	1	1	8	0	0	0	7	1	0	2
lncRNA|>ENSGALT00000096771.1-ENSGALG00000048586.1	2	0	3	3	1	1	0	2	3	0	10	0	0	4	0	7	0	1	0	4
lncRNA|>ENSGALT00000106126.1-ENSGALG00000050167.1	3	2	2	1	1	0	0	0	0	3	1	1	1	3	1	6	3	10	0	2
lncRNA|>ENSGALT00000101744.1-ENSGALG00000051691.1	3	4	2	0	3	1	2	2	2	1	8	1	0	3	1	7	4	0	0	1
lncRNA|>ENSGALT00000095419.1-ENSGALG00000053355.1	3	1	3	7	6	1	0	2	1	1	3	1	3	1	2	1	2	0	2	2
lncRNA|>ENSGALT00000099042.1-ENSGALG00000053029.1	15	0	3	1	1	0	4	11	14	43	1	0	1	0	0	2	2	6	0	3
lncRNA|>ENSGALT00000104279.1-ENSGALG00000053793.1	26	3	16	7	8	0	1	21	2	13	6	1	7	5	16	14	9	6	6	10
lncRNA|>ENSGALT00000100636.1-ENSGALG00000049472.1	1	1	0	1	1	2	0	2	0	1	10	1	5	0	2	3	2	4	1	13
lncRNA|>ENSGALT00000091925.1-ENSGALG00000046688.1	0	1	1	2	0	1	0	1	0	0	0	3	1	0	1	0	1	2	0	2
lncRNA|>ENSGALT00000101071.1-ENSGALG00000047398.1	9	6	0	1	2	0	1	6	1	8	2	1	4	9	2	3	4	3	1	3
lncRNA|>ENSGALT00000099584.1-ENSGALG00000054540.1	2	0	1	3	1	0	0	1	0	2	2	3	3	0	0	2	2	0	0	1
lncRNA|>ENSGALT00000073032.2-ENSGALG00000054248.1	2	0	1	2	1	2	0	1	2	0	3	1	0	3	0	1	0	0	0	1
lncRNA|>ENSGALT00000104349.1-ENSGALG00000052346.1	3	3	1	1	2	0	50	2	2	10	3	2	2	4	2	3	4	4	4	1
lncRNA|>ENSGALT00000069247.2-ENSGALG00000030849.3	102	1	5	13	19	1	0	14	1	60	3	7	3	1	2	10	1	13	4	7
lncRNA|>ENSGALT00000094420.1-ENSGALG00000046994.1	4	0	1	0	1	0	1	4	3	16	0	0	0	0	0	1	1	3	0	12
lncRNA|>ENSGALT00000104391.1-ENSGALG00000051180.1	46	0	1	7	16	0	1	10	0	13	0	1	1	0	0	1	0	31	1	3
lncRNA|>ENSGALT00000094812.1-ENSGALG00000054676.1	36	3	9	17	5	1	0	4	1	12	8	2	4	1	11	9	4	2	2	6
lncRNA|>ENSGALT00000108218.1-ENSGALG00000048260.1	1	1	1	2	1	0	1	3	0	4	0	0	4	0	0	1	2	0	0	2
lncRNA|>ENSGALT00000108085.1-ENSGALG00000047104.1	83	6	26	10	19	2	0	7	5	31	13	11	7	6	6	14	11	3	3	6
lncRNA|>ENSGALT00000090589.1-ENSGALG00000049527.1	1	1	0	0	1	0	0	1	0	0	1	0	3	2	0	1	2	2	0	2
lncRNA|>ENSGALT00000077497.3-ENSGALG00000054038.1	1	1	0	0	3	0	0	1	0	1	2	3	5	1	1	0	5	3	1	3
lncRNA|>ENSGALT00000090794.1-ENSGALG00000047811.1	0	2	1	0	2	1	0	0	0	2	1	0	3	1	0	1	0	1	0	1
lncRNA|>ENSGALT00000090907.1-ENSGALG00000054938.1	7	2	3	1	3	0	1	5	1	9	1	0	3	0	0	2	2	2	2	3
lncRNA|>ENSGALT00000105154.1-ENSGALG00000053336.1	2	3	1	3	3	2	1	0	0	1	0	2	0	0	1	1	0	0	0	2
lncRNA|>ENSGALT00000102512.1-ENSGALG00000049967.1	3	0	3	0	0	0	0	0	0	2	2	1	0	1	0	1	3	2	1	6
lncRNA|>ENSGALT00000091386.1-ENSGALG00000053503.1	230	6	17	18	52	0	9	82	12	54	15	6	14	0	7	34	32	51	2	73
lncRNA|>ENSGALT00000101168.1-ENSGALG00000050635.1	2	1	0	1	0	1	0	4	0	1	1	0	1	0	0	2	4	2	1	5
lncRNA|>ENSGALT00000093749.1-ENSGALG00000053253.1	1	2	2	2	5	2	1	6	1	1	10	7	3	2	7	1	9	13	12	32
lncRNA|>ENSGALT00000095659.1-ENSGALG00000048334.1	16	12	12	0	2	0	0	0	2	1	31	1	0	6	0	0	10	1	0	2
lncRNA|>ENSGALT00000093871.1-ENSGALG00000047626.1	1	0	2	0	0	0	0	3	1	3	1	0	1	0	1	1	1	0	0	1
lncRNA|>ENSGALT00000097084.1-ENSGALG00000047915.1	3	0	2	1	0	0	0	0	0	1	0	1	0	1	2	2	1	5	0	1
lncRNA|>ENSGALT00000095676.1-ENSGALG00000048847.1	2	1	0	3	2	0	0	13	2	7	3	1	1	0	1	5	1	6	2	10
lncRNA|>ENSGALT00000106292.1-ENSGALG00000049095.1	4	1	0	3	0	0	0	3	0	5	0	2	3	0	0	1	3	4	0	11
lncRNA|>ENSGALT00000093771.1-ENSGALG00000054300.1	2	2	1	1	2	1	1	1	0	1	3	1	3	0	1	3	3	1	0	3
lncRNA|>ENSGALT00000106297.1-ENSGALG00000052234.1	3	3	0	2	2	0	0	2	0	0	0	0	1	1	1	0	1	3	1	4
lncRNA|>ENSGALT00000092692.1-ENSGALG00000054826.1	0	0	2	3	1	1	1	0	0	0	1	1	1	0	0	1	1	0	1	3
lncRNA|>ENSGALT00000101623.1-ENSGALG00000051418.1	0	0	1	1	1	1	1	2	0	0	2	0	0	1	0	3	2	2	0	3
lncRNA|>ENSGALT00000102659.1-ENSGALG00000048134.1	41	2	5	3	6	0	1	16	2	12	2	2	4	0	0	4	4	14	0	4
lncRNA|>ENSGALT00000081149.2-ENSGALG00000034631.3	8	1	0	1	1	1	0	0	0	2	2	0	2	0	0	1	1	2	0	2
lncRNA|>ENSGALT00000093797.1-ENSGALG00000051862.1	1	4	3	3	5	1	0	2	0	2	1	1	3	1	0	1	2	4	1	1
lncRNA|>ENSGALT00000102385.1-ENSGALG00000054463.1	5	0	1	0	6	1	1	3	0	8	0	2	0	0	1	1	0	4	0	6
lncRNA|>ENSGALT00000099157.1-ENSGALG00000053901.1	33	2	4	3	7	0	0	2	1	6	1	1	5	1	2	2	3	5	0	1
lncRNA|>ENSGALT00000103638.1-ENSGALG00000048184.1	2	1	0	2	3	0	0	3	0	4	3	3	1	1	0	1	2	12	5	3
lncRNA|>ENSGALT00000098802.1-ENSGALG00000050659.1	28	9	15	78	39	0	14	72	14	0	41	44	56	8	13	16	10	32	0	28
lncRNA|>ENSGALT00000090486.1-ENSGALG00000047091.1	18	10	4	13	5	0	1	11	2	11	5	8	15	0	0	7	17	47	4	10
lncRNA|>ENSGALT00000087774.2-ENSGALG00000044392.2	9	3	0	4	7	1	0	3	2	6	0	1	6	7	16	4	3	3	2	3
lncRNA|>ENSGALT00000097642.1-ENSGALG00000050487.1	18	0	1	3	3	0	4	43	0	20	1	11	17	0	0	20	39	56	0	12
lncRNA|>ENSGALT00000091491.1-ENSGALG00000054693.1	75	4	0	6	15	0	0	17	0	33	1	2	5	1	0	7	4	16	1	7
lncRNA|>ENSGALT00000099360.1-ENSGALG00000051451.1	9	3	0	5	1	0	0	2	0	2	0	0	1	0	0	1	6	2	1	3
lncRNA|>ENSGALT00000099983.1-ENSGALG00000053646.1	44	4	6	4	4	0	1	4	1	12	0	2	7	3	1	6	1	8	2	5
lncRNA|>ENSGALT00000096614.1-ENSGALG00000044735.2	4	1	1	2	1	0	0	5	0	1	12	116	35	0	1	1	5	8	1	12
lncRNA|>ENSGALT00000093237.1-ENSGALG00000050729.1	1	0	0	1	1	0	0	2	1	9	0	0	0	1	0	2	3	4	1	1
lncRNA|>ENSGALT00000107485.1-ENSGALG00000051537.1	11	0	2	1	1	0	1	3	1	3	0	3	26	0	1	7	17	7	2	8
lncRNA|>ENSGALT00000107035.1-ENSGALG00000050739.1	3	1	2	0	0	0	1	0	0	3	0	1	4	0	2	1	2	1	0	1
lncRNA|>ENSGALT00000091762.1-ENSGALG00000053630.1	1	1	1	1	2	0	1	6	0	2	0	0	2	0	0	0	5	3	1	1
lncRNA|>ENSGALT00000092534.1-ENSGALG00000054508.1	1	3	0	3	4	1	0	0	0	0	0	1	2	0	1	1	2	0	1	1
lncRNA|>ENSGALT00000088870.2-ENSGALG00000050944.1	2	1	4	13	13	1	0	2	0	1	2	2	8	4	4	2	2	1	3	2
lncRNA|>ENSGALT00000093426.1-ENSGALG00000047189.1	1	0	1	0	0	0	1	1	0	0	1	2	2	0	0	1	2	0	1	1
lncRNA|>ENSGALT00000092072.1-ENSGALG00000053650.1	0	1	0	0	2	0	0	2	1	2	2	6	2	1	0	0	3	1	0	2
lncRNA|>ENSGALT00000097215.1-ENSGALG00000053394.1	2	5	3	0	3	0	5	1	1	1	4	1	0	2	0	3	2	1	1	2
lncRNA|>ENSGALT00000099398.1-ENSGALG00000051271.1	5	1	5	3	4	0	0	0	2	1	2	2	4	2	1	6	2	1	1	3
lncRNA|>ENSGALT00000090700.1-ENSGALG00000052610.1	1	4	7	11	4	3	0	1	0	2	4	3	4	5	0	0	2	1	3	1
lncRNA|>ENSGALT00000102729.1-ENSGALG00000053050.1	2	1	0	6	8	0	0	2	0	6	1	1	4	0	0	0	1	3	2	2
lncRNA|>ENSGALT00000105270.1-ENSGALG00000052006.1	15	2	7	18	9	8	3	3	1	4	8	4	3	3	0	5	12	5	2	1
lncRNA|>ENSGALT00000105428.1-ENSGALG00000048092.1	1	6	2	23	13	4	0	2	14	3	11	3	19	1	2	8	9	2	0	10
lncRNA|>ENSGALT00000095330.1-ENSGALG00000050561.1	6	1	0	1	4	0	2	3	0	15	0	2	1	0	0	2	145	5	1	5
lncRNA|>ENSGALT00000066074.2-ENSGALG00000042383.3	78	1	1	5	13	0	0	5	0	10	4	2	3	0	0	2	0	28	0	2
lncRNA|>ENSGALT00000082710.2-ENSGALG00000039534.3	8	1	4	3	2	1	0	1	1	6	0	2	1	0	1	6	2	0	1	1
lncRNA|>ENSGALT00000102805.1-ENSGALG00000049453.1	1	2	0	4	0	0	0	3	0	0	0	2	2	0	1	5	3	4	1	4
lncRNA|>ENSGALT00000098065.1-ENSGALG00000049352.1	182	14	17	25	25	1	1	11	2	44	7	13	20	9	9	14	12	26	4	15
lncRNA|>ENSGALT00000105534.1-ENSGALG00000051822.1	16	1	0	7	9	1	0	18	2	4	60	9	3	2	6	13	11	32	9	75
lncRNA|>ENSGALT00000099227.1-ENSGALG00000047912.1	4	1	1	1	2	0	0	7	1	8	0	1	0	0	0	0	1	0	0	1
lncRNA|>ENSGALT00000101922.1-ENSGALG00000049761.1	49	17	14	109	100	0	14	126	23	64	59	178	82	14	20	85	17	52	1	46
lncRNA|>ENSGALT00000041024.5-ENSGALG00000024288.5	3	1	1	3	1	1	0	2	2	2	0	2	5	0	0	3	3	5	1	4
lncRNA|>ENSGALT00000092004.1-ENSGALG00000051691.1	2	1	1	0	0	0	0	0	1	2	3	0	1	3	0	2	1	0	1	3
lncRNA|>ENSGALT00000101120.1-ENSGALG00000054581.1	1	3	2	8	6	3	0	4	1	1	3	3	1	4	2	5	1	1	3	6
lncRNA|>ENSGALT00000091450.1-ENSGALG00000053463.1	3	0	0	0	2	0	1	7	0	3	0	0	4	0	0	2	2	5	2	3
lncRNA|>ENSGALT00000102534.1-ENSGALG00000053897.1	3	0	0	3	1	0	0	2	0	1	3	0	1	0	0	3	2	1	0	2
lncRNA|>ENSGALT00000096038.1-ENSGALG00000047094.1	4	32	21	131	72	2	3	27	5	11	9	39	47	6	1	7	9	0	6	9
lncRNA|>ENSGALT00000106065.1-ENSGALG00000049477.1	0	1	1	0	1	0	1	1	0	1	0	1	1	0	1	0	2	3	2	2
lncRNA|>ENSGALT00000102649.1-ENSGALG00000047447.1	5	0	1	6	5	1	1	78	2	17	0	1	1	0	0	0	0	4	1	4
lncRNA|>ENSGALT00000100992.1-ENSGALG00000049233.1	2	1	0	10	0	2	0	1	2	0	5	2	2	0	0	2	1	1	1	2
lncRNA|>ENSGALT00000085477.2-ENSGALG00000045060.2	46	2	3	7	6	2	1	5	3	14	5	4	5	1	1	3	4	3	2	4
lncRNA|>ENSGALT00000096520.1-ENSGALG00000051969.1	8	2	0	7	0	0	0	2	1	3	1	1	1	0	0	0	1	16	1	6
lncRNA|>ENSGALT00000094751.1-ENSGALG00000050122.1	1	0	0	3	1	0	1	1	1	1	2	0	2	0	0	1	2	3	1	1
lncRNA|>ENSGALT00000099559.1-ENSGALG00000029566.3	0	0	0	0	2	1	0	2	1	2	1	0	1	1	1	1	0	0	1	3
lncRNA|>ENSGALT00000105559.1-ENSGALG00000053943.1	0	1	6	1	3	1	0	3	0	1	7	5	6	0	0	5	7	159	0	3
lncRNA|>ENSGALT00000105848.1-ENSGALG00000052815.1	27	3	6	11	5	0	1	25	5	9	4	1	20	0	2	4	10	18	10	15
lncRNA|>ENSGALT00000096155.1-ENSGALG00000052349.1	2	13	20	33	27	2	12	3	15	135	8	9	26	2	18	38	4	33	10	50
lncRNA|>ENSGALT00000096707.1-ENSGALG00000054128.1	11	0	0	3	1	0	0	3	0	4	4	1	0	1	0	2	2	1	0	7
lncRNA|>ENSGALT00000093222.1-ENSGALG00000053632.1	0	2	3	4	0	1	0	0	0	2	0	1	1	1	0	1	2	4	0	3
lncRNA|>ENSGALT00000094286.1-ENSGALG00000053368.1	4	15	17	14	11	8	0	19	5	12	0	13	8	0	11	7	42	17	162	4
lncRNA|>ENSGALT00000103208.1-ENSGALG00000051379.1	2	1	0	1	1	0	0	1	0	1	0	1	0	0	0	0	3	4	1	1
lncRNA|>ENSGALT00000083372.2-ENSGALG00000045366.2	0	0	1	0	1	0	0	3	0	2	1	2	0	1	0	0	2	4	1	4
lncRNA|>ENSGALT00000102373.1-ENSGALG00000047113.1	1	2	0	8	5	1	0	0	0	0	1	2	2	2	0	1	2	3	0	1
lncRNA|>ENSGALT00000096823.1-ENSGALG00000049945.1	6	0	0	4	3	0	0	3	0	2	0	3	5	0	1	5	2	5	0	1
lncRNA|>ENSGALT00000093376.1-ENSGALG00000047409.1	3	0	0	0	4	1	1	1	0	3	0	0	2	0	2	2	1	0	0	2
lncRNA|>ENSGALT00000095863.1-ENSGALG00000047694.1	4	0	0	4	2	0	0	3	0	2	1	1	5	1	1	2	4	0	1	2
lncRNA|>ENSGALT00000102214.1-ENSGALG00000041611.3	1	6	1	2	0	4	1	1	2	2	3	2	1	1	5	3	1	1	4	6
lncRNA|>ENSGALT00000093561.1-ENSGALG00000049725.1	6	17	2	3	3	0	0	0	0	0	7	3	6	3	0	2	0	0	0	2
lncRNA|>ENSGALT00000098938.1-ENSGALG00000049423.1	146	2	13	17	15	1	3	28	3	62	9	12	19	2	3	12	2	18	1	17
lncRNA|>ENSGALT00000102070.1-ENSGALG00000053120.1	5	2	1	2	2	0	0	4	0	1	2	6	6	0	0	1	1	5	0	6
lncRNA|>ENSGALT00000104255.1-ENSGALG00000052370.1	491	17	38	57	58	4	27	255	10	172	23	29	51	7	25	54	54	74	8	74
lncRNA|>ENSGALT00000097204.1-ENSGALG00000053493.1	2	3	0	0	0	1	1	2	0	3	1	2	7	1	1	4	2	1	3	3
lncRNA|>ENSGALT00000108156.1-ENSGALG00000030930.2	1	0	0	1	1	1	0	0	0	0	0	0	3	0	2	1	2	4	1	4
lncRNA|>ENSGALT00000107814.1-ENSGALG00000048681.1	2	0	0	1	0	0	0	2	1	1	0	0	1	1	2	1	3	1	0	1
lncRNA|>ENSGALT00000094841.1-ENSGALG00000054464.1	8	7	2	4	4	2	1	2	5	0	8	0	1	5	0	4	1	0	1	3
lncRNA|>ENSGALT00000105647.1-ENSGALG00000049528.1	3	0	0	0	2	0	0	16	1	12	1	1	0	0	1	1	2	3	0	12
lncRNA|>ENSGALT00000105989.1-ENSGALG00000053471.1	14	2	3	11	12	0	0	2	2	8	5	7	0	1	2	5	6	6	6	7
lncRNA|>ENSGALT00000102399.1-ENSGALG00000054456.1	1	1	0	1	0	0	0	0	1	0	2	1	0	0	0	2	2	3	2	3
lncRNA|>ENSGALT00000072621.2-ENSGALG00000042656.3	2	6	4	8	7	0	0	3	2	2	2	1	4	1	2	2	3	1	2	4
lncRNA|>ENSGALT00000091409.1-ENSGALG00000051658.1	1	0	0	1	0	0	0	0	0	3	1	2	1	0	0	1	4	1	1	6
lncRNA|>ENSGALT00000070825.2-ENSGALG00000042265.3	19	3	2	3	8	0	0	26	1	9	4	2	3	1	5	1	3	11	3	5
lncRNA|>ENSGALT00000091879.1-ENSGALG00000050780.1	8	1	2	2	2	0	0	2	0	6	2	2	5	0	1	4	6	9	0	5
lncRNA|>ENSGALT00000097679.1-ENSGALG00000054056.1	66	5	3	8	6	0	0	7	0	23	3	5	4	0	1	7	3	15	2	4
lncRNA|>ENSGALT00000093637.1-ENSGALG00000050984.1	16	1	0	4	8	1	1	58	26	43	0	2	6	1	1	2	18	24	1	33
lncRNA|>ENSGALT00000065465.2-ENSGALG00000032841.3	10	5	1	1	3	1	0	4	1	1	0	2	1	1	1	3	4	10	0	8
lncRNA|>ENSGALT00000095605.1-ENSGALG00000050871.1	2	2	1	0	0	0	0	0	2	2	3	0	0	5	0	6	3	0	2	6
lncRNA|>ENSGALT00000106697.1-ENSGALG00000049493.1	3	0	3	0	2	1	0	0	0	0	2	0	2	1	0	0	3	5	1	7
lncRNA|>ENSGALT00000102544.1-ENSGALG00000052189.1	1	0	2	1	0	0	0	0	0	2	1	0	1	1	0	1	1	1	0	1
lncRNA|>ENSGALT00000091924.1-ENSGALG00000050200.1	2	32	17	113	107	4	12	37	0	19	35	57	33	21	17	34	41	13	3	50
lncRNA|>ENSGALT00000107071.1-ENSGALG00000049004.1	4	1	0	0	1	0	1	3	0	3	13	3	0	3	0	3	5	5	0	13
lncRNA|>ENSGALT00000100870.1-ENSGALG00000050346.1	0	4	9	75	55	3	3	14	7	11	34	18	17	1	1	2	2	0	18	31
lncRNA|>ENSGALT00000033720.5-ENSGALG00000020985.6	2	0	0	3	0	0	1	1	1	4	4	3	2	0	0	1	3	3	0	2
lncRNA|>ENSGALT00000095267.1-ENSGALG00000051087.1	3	1	1	2	0	0	2	0	0	1	2	0	1	0	0	0	2	1	0	4
lncRNA|>ENSGALT00000100374.1-ENSGALG00000049987.1	13	15	6	17	23	8	3	3	7	15	17	17	7	1	6	2	29	1	0	11
lncRNA|>ENSGALT00000092851.1-ENSGALG00000054738.1	6	0	0	4	1	0	0	3	1	3	0	1	0	0	0	3	2	2	1	1
lncRNA|>ENSGALT00000094293.1-ENSGALG00000052777.1	6	9	19	85	32	15	6	13	8	13	15	34	28	12	12	6	15	4	8	18
lncRNA|>ENSGALT00000093759.1-ENSGALG00000051692.1	2	1	1	1	2	1	1	3	0	2	0	0	1	0	2	0	0	0	0	2
lncRNA|>ENSGALT00000103436.1-ENSGALG00000049967.1	2	0	3	0	0	0	0	0	0	4	1	1	0	1	1	2	3	1	1	7
lncRNA|>ENSGALT00000099371.1-ENSGALG00000050308.1	44	5	3	10	24	1	0	27	3	35	3	4	4	5	4	5	5	4	2	14
lncRNA|>ENSGALT00000099213.1-ENSGALG00000050068.1	2	1	1	0	0	1	0	2	2	0	5	4	0	1	0	3	4	3	0	6
lncRNA|>ENSGALT00000093762.1-ENSGALG00000054440.1	0	1	1	0	1	0	0	1	0	6	1	2	0	0	0	1	1	1	0	1
lncRNA|>ENSGALT00000100260.1-ENSGALG00000054404.1	89	8	8	10	14	0	2	16	3	43	6	7	6	0	6	10	3	23	4	12
lncRNA|>ENSGALT00000094191.1-ENSGALG00000053050.1	2	1	0	6	8	0	0	2	0	6	1	1	5	0	0	0	1	3	2	2
lncRNA|>ENSGALT00000102149.1-ENSGALG00000046802.1	1	2	0	1	0	0	0	1	1	2	0	0	1	0	0	0	1	2	1	2
lncRNA|>ENSGALT00000093002.1-ENSGALG00000049600.1	4	0	1	1	2	0	0	2	0	0	1	0	2	0	1	2	3	6	1	3
lncRNA|>ENSGALT00000101064.1-ENSGALG00000041397.3	2	3	3	2	2	2	4	1	2	1	1	3	3	4	4	7	1	1	5	3
lncRNA|>ENSGALT00000091538.1-ENSGALG00000053409.1	1	0	1	2	1	0	0	2	2	0	2	1	1	1	0	1	1	0	2	1
lncRNA|>ENSGALT00000096449.1-ENSGALG00000053512.1	2	1	0	2	1	0	0	2	2	1	0	1	0	0	1	0	1	1	1	2
lncRNA|>ENSGALT00000099328.1-ENSGALG00000051553.1	4	1	0	1	3	0	0	2	0	2	1	17	5	0	0	1	0	2	0	1
lncRNA|>ENSGALT00000099931.1-ENSGALG00000052921.1	0	1	1	0	3	0	0	1	0	0	0	2	4	0	1	1	4	4	0	2
lncRNA|>ENSGALT00000093496.1-ENSGALG00000048668.1	1	1	2	0	2	0	0	4	1	3	2	11	1	0	0	0	0	30	0	31
lncRNA|>ENSGALT00000106772.1-ENSGALG00000046749.1	1	3	0	3	2	0	0	1	1	2	2	0	1	1	0	0	1	0	1	1
lncRNA|>ENSGALT00000091138.1-ENSGALG00000052540.1	4	0	1	1	2	1	0	7	4	26	0	2	0	0	0	2	4	4	1	4
lncRNA|>ENSGALT00000003963.6-ENSGALG00000048379.1	2	2	1	15	6	4	0	2	2	6	1	6	6	7	0	5	10	2	4	6
lncRNA|>ENSGALT00000094330.1-ENSGALG00000049085.1	30	3	1	1	11	0	0	19	0	19	1	1	5	1	3	0	2	23	1	8
lncRNA|>ENSGALT00000106738.1-ENSGALG00000049100.1	2	2	0	1	0	1	0	1	1	2	3	2	1	1	0	4	3	24	0	3
lncRNA|>ENSGALT00000093546.1-ENSGALG00000053519.1	16	1	3	2	5	0	0	4	0	13	1	3	0	5	2	4	3	0	2	2
lncRNA|>ENSGALT00000104369.1-ENSGALG00000047666.1	4	0	0	0	1	1	0	0	1	5	1	1	2	0	0	3	2	2	1	2
lncRNA|>ENSGALT00000106842.1-ENSGALG00000049021.1	3	0	0	0	0	0	0	3	0	1	0	3	3	0	1	4	8	1	1	7
lncRNA|>ENSGALT00000096219.1-ENSGALG00000053253.1	0	2	0	0	0	1	1	0	0	0	1	1	1	2	1	0	1	1	2	2
lncRNA|>ENSGALT00000092179.1-ENSGALG00000046702.1	27	11	13	65	34	0	9	54	11	0	28	44	43	5	10	22	13	29	0	24
lncRNA|>ENSGALT00000103632.1-ENSGALG00000050337.1	63	5	6	21	27	0	6	48	8	32	6	3	13	2	4	23	14	36	4	17
lncRNA|>ENSGALT00000091029.1-ENSGALG00000054260.1	5	0	0	0	1	1	0	1	0	1	0	1	1	1	0	2	0	3	0	2
lncRNA|>ENSGALT00000095480.1-ENSGALG00000054591.1	5	2	2	5	0	0	0	10	0	6	2	0	23	1	0	7	12	16	1	11
lncRNA|>ENSGALT00000093753.1-ENSGALG00000051108.1	13	1	0	0	3	0	4	8	2	7	1	0	13	0	0	3	5	12	0	6
lncRNA|>ENSGALT00000091076.1-ENSGALG00000052475.1	2	2	3	11	7	7	1	1	4	3	3	4	7	1	1	3	2	1	6	5
lncRNA|>ENSGALT00000097237.1-ENSGALG00000048933.1	2	3	0	3	3	0	1	4	0	6	3	3	5	0	1	3	8	8	2	2
lncRNA|>ENSGALT00000095023.1-ENSGALG00000050289.1	1	2	1	3	0	0	0	3	1	2	1	2	1	0	0	1	0	14	1	9
lncRNA|>ENSGALT00000102947.1-ENSGALG00000050164.1	40	3	2	15	13	1	1	25	0	16	9	6	13	4	5	2	6	8	0	14
lncRNA|>ENSGALT00000102565.1-ENSGALG00000046810.1	2	1	1	1	4	0	2	9	0	5	0	0	4	0	1	1	8	5	0	8
lncRNA|>ENSGALT00000100281.1-ENSGALG00000047020.1	0	0	1	0	1	0	1	0	3	2	0	1	1	0	0	2	1	0	2	1
lncRNA|>ENSGALT00000099887.1-ENSGALG00000054918.1	1	2	0	4	3	0	1	2	0	0	1	2	4	4	1	4	3	0	0	2
lncRNA|>ENSGALT00000099222.1-ENSGALG00000049987.1	13	15	6	17	23	8	3	3	7	16	17	17	7	1	6	2	29	1	0	11
lncRNA|>ENSGALT00000094427.1-ENSGALG00000053923.1	0	1	1	3	1	1	0	0	0	0	1	1	0	2	2	2	0	1	0	1
lncRNA|>ENSGALT00000101527.1-ENSGALG00000053119.1	2	1	1	2	2	0	1	0	0	2	0	3	2	1	0	1	2	1	0	1
lncRNA|>ENSGALT00000099623.1-ENSGALG00000052858.1	41	1	6	2	10	0	3	11	3	29	3	1	3	0	6	3	1	15	2	5
lncRNA|>ENSGALT00000098338.1-ENSGALG00000053134.1	341	5	70	58	39	4	2	17	5	47	38	32	30	15	42	24	8	5	7	14
lncRNA|>ENSGALT00000101000.1-ENSGALG00000049424.1	3	1	3	4	6	0	2	0	0	2	4	0	3	2	2	0	6	3	0	2
lncRNA|>ENSGALT00000101552.1-ENSGALG00000047094.1	4	32	19	103	62	2	3	27	5	11	6	35	37	5	1	8	7	0	5	8
lncRNA|>ENSGALT00000100526.1-ENSGALG00000051288.1	17	1	0	1	3	0	0	10	0	13	1	1	7	0	1	2	5	3	1	10
lncRNA|>ENSGALT00000106472.1-ENSGALG00000052965.1	1	0	0	1	0	0	1	5	0	4	0	0	1	0	0	3	1	15	1	2
lncRNA|>ENSGALT00000102277.1-ENSGALG00000052742.1	4	0	0	0	2	0	1	0	0	1	2	0	1	1	0	1	0	3	1	1
lncRNA|>ENSGALT00000103570.1-ENSGALG00000051138.1	1	0	1	9	17	1	0	2	1	2	3	3	26	1	1	1	0	0	3	6
lncRNA|>ENSGALT00000104049.1-ENSGALG00000051025.1	6	0	1	0	0	1	0	0	0	4	1	0	2	3	0	1	1	3	0	1
lncRNA|>ENSGALT00000102146.1-ENSGALG00000055039.1	0	0	2	2	1	1	0	2	1	2	1	2	6	0	0	1	3	9	0	24
lncRNA|>ENSGALT00000090581.1-ENSGALG00000054709.1	1	5	2	4	2	1	0	0	0	1	0	3	2	0	1	3	2	2	0	2
lncRNA|>ENSGALT00000096931.1-ENSGALG00000047744.1	7	1	1	4	4	0	0	0	2	2	9	4	3	0	2	3	2	3	3	11
lncRNA|>ENSGALT00000096531.1-ENSGALG00000055030.1	3	0	4	0	1	0	0	2	1	10	0	1	1	0	0	0	2	3	0	4
lncRNA|>ENSGALT00000107043.1-ENSGALG00000030849.3	102	1	5	13	19	1	0	14	2	60	3	6	3	1	1	9	1	13	3	7
lncRNA|>ENSGALT00000106007.1-ENSGALG00000054662.1	2	0	1	3	4	0	0	3	0	11	1	1	6	0	0	0	0	3	0	3
lncRNA|>ENSGALT00000094035.1-ENSGALG00000036839.3	1	0	2	2	4	0	0	0	1	4	1	3	3	0	0	5	3	3	0	1
lncRNA|>ENSGALT00000098115.1-ENSGALG00000050305.1	8	0	0	4	2	0	0	6	0	2	0	1	1	0	1	5	1	7	1	4
lncRNA|>ENSGALT00000100860.1-ENSGALG00000050709.1	56	45	129	111	40	0	11	86	9	145	27	89	123	3	10	20	208	229	6	138
lncRNA|>ENSGALT00000099582.1-ENSGALG00000050751.1	5	11	12	14	6	6	7	22	11	19	7	11	16	8	5	10	11	7	18	5
lncRNA|>ENSGALT00000099832.1-ENSGALG00000051638.1	1	0	0	3	2	0	1	3	1	2	0	0	2	0	0	2	3	1	0	2
lncRNA|>ENSGALT00000099570.1-ENSGALG00000048455.1	3	1	1	1	0	0	1	2	0	2	1	0	2	1	1	2	3	2	0	1
lncRNA|>ENSGALT00000061842.2-ENSGALG00000043225.3	3	2	2	2	1	1	0	1	2	0	6	1	0	2	1	1	0	0	1	2
lncRNA|>ENSGALT00000107544.1-ENSGALG00000052943.1	7	0	0	1	2	0	0	1	0	1	2	0	1	0	0	0	1	3	2	7
lncRNA|>ENSGALT00000103044.1-ENSGALG00000048532.1	3	0	2	0	1	0	0	3	0	6	2	4	5	0	0	0	9	3	0	7
lncRNA|>ENSGALT00000107081.1-ENSGALG00000048148.1	2	0	0	0	1	0	1	0	1	1	1	0	1	0	0	0	1	1	1	2
lncRNA|>ENSGALT00000094064.1-ENSGALG00000053986.1	4	0	1	1	0	1	0	0	1	1	4	0	4	0	0	0	1	5	0	8
lncRNA|>ENSGALT00000107651.1-ENSGALG00000049839.1	0	1	1	0	3	0	0	0	0	2	1	0	3	1	0	4	0	5	1	3
lncRNA|>ENSGALT00000107383.1-ENSGALG00000050716.1	0	1	0	1	0	0	0	1	0	3	2	1	2	1	0	1	3	2	0	1
lncRNA|>ENSGALT00000101548.1-ENSGALG00000049940.1	5	0	0	3	1	0	1	2	0	7	0	0	2	1	0	1	2	2	0	5
lncRNA|>ENSGALT00000107665.1-ENSGALG00000048586.1	15	0	12	16	10	7	2	8	10	0	73	0	0	27	0	22	1	2	3	32
lncRNA|>ENSGALT00000090785.1-ENSGALG00000050164.1	7	1	0	2	0	0	0	0	0	1	1	1	5	0	1	0	2	2	0	2
lncRNA|>ENSGALT00000106391.1-ENSGALG00000052021.1	8	1	0	1	2	0	0	1	1	0	3	1	0	0	0	0	3	18	0	3
lncRNA|>ENSGALT00000106704.1-ENSGALG00000050786.1	76	3	7	6	13	0	0	4	0	23	2	4	10	3	4	5	0	4	0	2
lncRNA|>ENSGALT00000090734.1-ENSGALG00000047683.1	9	0	1	1	2	0	0	0	0	4	1	3	2	0	1	3	1	0	0	1
lncRNA|>ENSGALT00000102110.1-ENSGALG00000052746.1	3	2	0	1	0	1	0	1	2	3	0	0	0	0	0	1	1	1	4	3
lncRNA|>ENSGALT00000102503.1-ENSGALG00000049456.1	3	0	0	0	2	0	1	0	0	3	1	2	0	0	0	1	1	3	1	4
lncRNA|>ENSGALT00000101363.1-ENSGALG00000046890.1	5	1	0	3	3	0	0	3	0	1	3	1	0	1	0	5	0	3	1	2
lncRNA|>ENSGALT00000095652.1-ENSGALG00000046680.1	1	1	2	2	4	1	0	18	1	3	0	2	6	0	0	4	11	11	0	8
lncRNA|>ENSGALT00000101496.1-ENSGALG00000054110.1	3	0	1	8	5	1	0	0	3	0	0	1	5	3	1	3	4	2	0	3
lncRNA|>ENSGALT00000097582.1-ENSGALG00000050718.1	3	1	0	4	1	2	0	11	2	0	33	6	3	0	0	5	7	11	6	59
lncRNA|>ENSGALT00000096575.1-ENSGALG00000051062.1	1	0	0	1	3	0	0	1	0	1	2	3	6	1	1	0	5	3	0	3
lncRNA|>ENSGALT00000095315.1-ENSGALG00000051099.1	12	0	2	4	1	1	2	13	2	26	0	2	2	0	1	3	3	12	0	13
lncRNA|>ENSGALT00000061703.2-ENSGALG00000030129.3	1	0	0	0	2	0	0	1	0	1	1	1	1	1	0	0	1	1	1	1
lncRNA|>ENSGALT00000104148.1-ENSGALG00000053962.1	25	0	0	8	24	0	0	1	1	9	0	2	8	0	0	1	0	4	0	1
lncRNA|>ENSGALT00000095377.1-ENSGALG00000047121.1	15	1	0	1	5	0	1	6	2	6	1	0	0	0	2	0	0	3	1	3
lncRNA|>ENSGALT00000106965.1-ENSGALG00000047636.1	3	9	4	15	8	4	1	0	2	0	5	2	7	2	2	2	4	0	6	1
lncRNA|>ENSGALT00000098932.1-ENSGALG00000050162.1	1	2	0	0	1	1	0	4	3	7	0	1	1	0	0	1	0	2	0	2
lncRNA|>ENSGALT00000092789.1-ENSGALG00000033206.3	3	0	1	2	2	0	0	1	0	3	0	0	2	2	0	0	2	1	0	2
lncRNA|>ENSGALT00000106621.1-ENSGALG00000049007.1	1	0	0	3	0	1	0	2	0	2	0	1	0	0	0	2	3	3	1	1
lncRNA|>ENSGALT00000092102.1-ENSGALG00000051240.1	4	0	4	0	2	1	0	1	2	2	0	2	0	0	0	1	3	2	0	1
lncRNA|>ENSGALT00000092300.1-ENSGALG00000052148.1	0	0	1	1	1	0	1	1	0	1	0	0	1	0	0	2	2	1	0	1
lncRNA|>ENSGALT00000108111.1-ENSGALG00000054529.1	2	2	1	11	10	3	0	5	2	4	3	3	1	4	2	5	19	2	3	4
lncRNA|>ENSGALT00000098650.1-ENSGALG00000052806.1	21	0	0	1	3	0	1	1	2	5	0	1	3	0	1	2	1	3	1	2
lncRNA|>ENSGALT00000096070.1-ENSGALG00000052815.1	27	3	6	11	5	0	1	23	5	9	4	1	20	0	2	4	10	18	10	15
lncRNA|>ENSGALT00000099342.1-ENSGALG00000041847.3	3	2	0	2	1	0	0	1	0	1	0	0	2	0	0	4	6	1	1	6
lncRNA|>ENSGALT00000096506.1-ENSGALG00000052744.1	2	5	1	1	1	4	2	1	3	3	9	3	20	7	3	5	22	1	12	3
lncRNA|>ENSGALT00000050615.2-ENSGALG00000020985.6	2	0	0	3	0	0	1	1	1	4	4	3	2	0	0	1	3	3	0	2
lncRNA|>ENSGALT00000093052.1-ENSGALG00000053458.1	7	2	3	5	2	0	1	4	3	2	3	5	2	0	0	2	1	0	1	1
lncRNA|>ENSGALT00000106060.1-ENSGALG00000049040.1	0	7	5	9	11	0	0	2	5	2	1	3	5	2	3	2	1	2	1	3
lncRNA|>ENSGALT00000091919.1-ENSGALG00000042431.3	17	0	2	5	7	1	1	3	0	3	0	6	2	0	4	2	4	2	2	1
lncRNA|>ENSGALT00000097876.1-ENSGALG00000052965.1	1	0	0	1	0	0	1	5	0	4	0	1	1	1	0	3	2	15	1	2
lncRNA|>ENSGALT00000092942.1-ENSGALG00000054134.1	1	1	1	1	2	0	0	0	0	2	1	2	0	0	0	0	2	0	1	3
lncRNA|>ENSGALT00000093105.1-ENSGALG00000048817.1	2	1	0	1	1	0	1	7	0	1	2	0	2	0	0	3	6	3	0	2
lncRNA|>ENSGALT00000108010.1-ENSGALG00000048848.1	1	1	0	0	0	0	0	8	0	11	0	1	1	0	1	1	1	2	0	3
lncRNA|>ENSGALT00000091260.1-ENSGALG00000048996.1	5	1	0	2	1	0	0	4	1	2	1	4	2	0	1	1	0	0	0	2
lncRNA|>ENSGALT00000055739.2-ENSGALG00000034135.3	0	0	0	1	1	1	0	0	1	0	2	0	1	1	1	0	4	2	0	1
lncRNA|>ENSGALT00000081331.2-ENSGALG00000037493.3	1	0	0	2	2	0	0	1	0	2	3	1	1	1	0	1	2	1	0	5
lncRNA|>ENSGALT00000098917.1-ENSGALG00000047396.1	14	0	1	4	1	0	0	9	3	6	1	1	4	1	0	1	3	5	0	3
lncRNA|>ENSGALT00000103659.1-ENSGALG00000049502.1	45	13	17	28	37	2	1	29	12	35	17	42	51	7	16	29	23	15	6	21
lncRNA|>ENSGALT00000095718.1-ENSGALG00000053802.1	19	0	8	0	7	0	2	4	0	4	4	0	0	1	6	4	4	3	0	1
lncRNA|>ENSGALT00000090454.1-ENSGALG00000053627.1	13	6	4	19	12	0	4	16	3	8	5	9	5	6	4	4	8	6	2	4
lncRNA|>ENSGALT00000094959.1-ENSGALG00000049761.1	45	16	16	102	93	0	13	113	20	64	52	162	74	14	20	78	18	51	1	44
lncRNA|>ENSGALT00000092984.1-ENSGALG00000052143.1	9	3	2	0	1	0	1	0	0	3	1	2	2	0	0	0	15	12	2	1
lncRNA|>ENSGALT00000073934.2-ENSGALG00000037980.3	0	2	0	5	13	1	0	0	2	0	1	3	1	0	1	0	1	0	0	2
lncRNA|>ENSGALT00000103097.1-ENSGALG00000047453.1	1	1	1	1	0	0	0	1	0	0	2	1	10	0	0	0	0	6	1	3
lncRNA|>ENSGALT00000103414.1-ENSGALG00000053938.1	3	0	0	0	0	0	0	1	1	3	3	1	3	1	1	0	1	5	2	4
lncRNA|>ENSGALT00000095333.1-ENSGALG00000053930.1	2	1	1	0	1	0	0	1	0	2	2	1	4	0	0	7	7	14	1	1
lncRNA|>ENSGALT00000091953.1-ENSGALG00000054601.1	1	1	0	4	2	1	0	1	1	1	0	2	0	1	0	0	0	1	2	5
lncRNA|>ENSGALT00000102792.1-ENSGALG00000054654.1	17	3	1	0	7	1	0	2	0	6	0	0	1	0	2	0	5	5	1	2
lncRNA|>ENSGALT00000092365.1-ENSGALG00000049070.1	2	5	1	8	6	1	0	1	2	3	3	5	4	3	1	2	3	5	3	4
lncRNA|>ENSGALT00000103205.1-ENSGALG00000051507.1	4	1	1	0	0	1	0	4	1	6	0	0	3	0	0	2	2	14	0	10
lncRNA|>ENSGALT00000095839.1-ENSGALG00000050556.1	15	3	3	10	7	4	0	31	3	6	68	10	6	2	10	11	5	51	18	100
lncRNA|>ENSGALT00000006627.6-ENSGALG00000004167.6	2	2	2	4	1	4	1	0	1	0	1	3	4	0	0	2	1	0	5	3
lncRNA|>ENSGALT00000100115.1-ENSGALG00000051174.1	5	1	1	4	2	0	2	2	2	0	1	2	1	1	0	0	0	0	0	2
lncRNA|>ENSGALT00000090935.1-ENSGALG00000049521.1	57	3	6	8	3	0	2	11	2	16	2	8	31	0	1	3	7	17	1	3
lncRNA|>ENSGALT00000092889.1-ENSGALG00000053685.1	36	2	4	5	6	0	0	22	0	14	3	4	2	0	1	3	1	8	0	5
lncRNA|>ENSGALT00000096203.1-ENSGALG00000055124.1	4	8	4	7	1	0	0	0	1	3	7	19	8	0	1	0	2	4	0	10
lncRNA|>ENSGALT00000091259.1-ENSGALG00000053135.1	4	1	9	2	1	0	0	7	2	1	10	0	1	0	1	4	9	18	1	14
lncRNA|>ENSGALT00000095177.1-ENSGALG00000047276.1	18	12	8	36	10	6	0	5	0	9	11	8	10	13	0	8	6	3	9	6
lncRNA|>ENSGALT00000107731.1-ENSGALG00000046764.1	1	1	3	5	4	0	3	0	0	1	0	2	3	0	0	3	1	6	2	3
lncRNA|>ENSGALT00000098039.1-ENSGALG00000051156.1	1	1	2	6	2	2	2	4	0	3	2	1	2	0	2	5	5	6	4	2
lncRNA|>ENSGALT00000090977.1-ENSGALG00000048184.1	5	1	0	1	2	0	0	1	0	6	2	0	0	1	0	1	5	6	4	3
lncRNA|>ENSGALT00000103934.1-ENSGALG00000053632.1	2	0	2	0	0	2	0	0	2	2	0	0	2	1	0	3	1	1	0	1
lncRNA|>ENSGALT00000092099.1-ENSGALG00000048105.1	0	1	0	0	1	1	0	4	0	2	1	2	8	0	0	0	1	4	2	2
lncRNA|>ENSGALT00000103027.1-ENSGALG00000050429.1	1	0	0	0	1	0	0	0	1	0	2	1	0	0	2	2	1	5	3	5
lncRNA|>ENSGALT00000097648.1-ENSGALG00000048425.1	1	1	0	3	1	0	0	1	0	0	1	4	0	0	1	2	2	2	0	2
lncRNA|>ENSGALT00000103007.1-ENSGALG00000052616.1	3	3	2	1	3	0	0	1	0	3	0	0	2	0	0	2	0	3	0	4
lncRNA|>ENSGALT00000100715.1-ENSGALG00000049954.1	34	3	2	2	5	0	0	3	0	19	1	1	1	1	1	1	2	0	0	2
lncRNA|>ENSGALT00000085329.2-ENSGALG00000046734.1	270	17	7	23	23	2	9	50	14	61	7	9	42	1	2	46	44	24	27	17
lncRNA|>ENSGALT00000100994.1-ENSGALG00000047984.1	21	0	0	1	4	0	1	7	2	0	4	0	1	1	1	2	0	1	1	1
lncRNA|>ENSGALT00000097404.1-ENSGALG00000054906.1	0	1	0	1	0	0	0	3	1	2	1	2	6	0	0	17	14	5	0	9
lncRNA|>ENSGALT00000104001.1-ENSGALG00000049424.1	3	1	3	3	5	0	2	0	0	1	4	0	3	2	1	0	4	2	0	1
lncRNA|>ENSGALT00000103122.1-ENSGALG00000052580.1	31	3	3	5	10	0	0	2	0	2	3	0	2	0	0	1	2	7	0	2
lncRNA|>ENSGALT00000097999.1-ENSGALG00000053673.1	5	1	0	1	1	0	0	4	1	1	18	6	2	0	3	9	7	9	2	18
lncRNA|>ENSGALT00000093265.1-ENSGALG00000052226.1	0	2	2	3	0	0	0	1	3	2	1	0	0	0	1	2	5	1	2	2
lncRNA|>ENSGALT00000095291.1-ENSGALG00000051341.1	3	4	5	0	2	2	2	1	2	1	3	1	1	1	0	6	1	0	0	1
lncRNA|>ENSGALT00000097785.1-ENSGALG00000054660.1	1	0	0	1	0	1	1	1	0	2	1	0	1	0	0	1	4	0	0	1
lncRNA|>ENSGALT00000107501.1-ENSGALG00000047592.1	1	1	1	0	0	0	0	2	1	5	0	2	3	0	0	1	1	3	0	2
lncRNA|>ENSGALT00000102741.1-ENSGALG00000048993.1	2	2	2	1	2	1	2	10	0	10	1	1	0	1	0	1	5	0	2	2
lncRNA|>ENSGALT00000106373.1-ENSGALG00000043500.3	2	1	2	2	1	0	0	0	2	1	10	1	0	4	0	4	0	1	0	5
lncRNA|>ENSGALT00000104475.1-ENSGALG00000051791.1	48	0	1	3	14	0	1	1	1	2	5	3	1	0	0	3	0	18	0	1
lncRNA|>ENSGALT00000091289.1-ENSGALG00000051769.1	5	0	0	1	3	0	0	5	2	4	0	1	4	1	1	3	16	4	4	10
lncRNA|>ENSGALT00000090650.1-ENSGALG00000049050.1	0	1	0	1	1	2	0	0	1	0	1	1	3	0	0	2	4	2	0	2
lncRNA|>ENSGALT00000096524.1-ENSGALG00000054292.1	3	5	2	1	3	0	3	2	0	7	2	0	0	0	3	1	0	2	2	3
lncRNA|>ENSGALT00000092718.1-ENSGALG00000048742.1	0	0	1	0	3	0	0	1	0	4	2	2	0	2	1	3	6	1	0	7
lncRNA|>ENSGALT00000100213.1-ENSGALG00000047527.1	11	0	2	8	2	1	0	6	0	1	8	4	2	0	1	6	8	15	4	36
lncRNA|>ENSGALT00000096616.1-ENSGALG00000046954.1	15	7	4	8	10	7	3	4	7	1	15	2	1	29	0	12	3	3	0	13
lncRNA|>ENSGALT00000094801.1-ENSGALG00000049691.1	2	4	1	1	2	0	0	1	1	0	2	4	2	1	1	3	3	7	0	11
lncRNA|>ENSGALT00000103651.1-ENSGALG00000049572.1	25	3	2	8	4	1	3	8	9	33	1	4	1	0	0	5	5	15	3	11
lncRNA|>ENSGALT00000097695.1-ENSGALG00000051224.1	6	1	0	1	1	0	3	4	0	3	0	0	0	1	1	1	1	3	0	1
lncRNA|>ENSGALT00000104926.1-ENSGALG00000045060.2	46	2	3	7	6	2	1	5	3	14	5	4	6	1	1	2	4	3	2	3
lncRNA|>ENSGALT00000098953.1-ENSGALG00000049564.1	1	2	2	9	4	3	1	2	0	7	1	4	0	5	0	1	3	4	12	6
lncRNA|>ENSGALT00000103113.1-ENSGALG00000053151.1	2	0	2	4	7	0	0	1	1	4	1	3	0	0	1	0	3	1	0	5
lncRNA|>ENSGALT00000100861.1-ENSGALG00000048737.1	3	2	0	12	3	2	1	1	1	3	3	3	3	5	2	1	6	4	4	5
lncRNA|>ENSGALT00000103924.1-ENSGALG00000053208.1	15	1	5	2	2	0	1	10	7	34	2	1	13	0	3	1	17	3	0	5
lncRNA|>ENSGALT00000091231.1-ENSGALG00000051686.1	3	3	0	0	1	0	0	1	0	1	0	0	1	1	0	1	2	1	0	2
lncRNA|>ENSGALT00000107688.1-ENSGALG00000049230.1	6	0	2	2	4	0	0	13	1	7	1	0	6	1	1	2	1	2	0	5
lncRNA|>ENSGALT00000095094.1-ENSGALG00000034305.3	4	0	1	4	1	0	0	3	1	3	0	3	2	0	1	8	2	18	0	5
lncRNA|>ENSGALT00000095911.1-ENSGALG00000049019.1	15	4	0	0	3	0	1	5	1	9	0	1	4	1	0	2	1	3	0	1
lncRNA|>ENSGALT00000080413.2-ENSGALG00000030792.3	1	0	0	1	2	1	0	1	0	0	6	1	2	0	1	1	1	2	1	8
lncRNA|>ENSGALT00000106163.1-ENSGALG00000029930.3	2	1	1	2	0	0	0	2	4	1	1	0	1	0	0	2	0	1	0	1
lncRNA|>ENSGALT00000099388.1-ENSGALG00000052545.1	0	6	0	53	14	1	3	5	6	41	5	22	3	0	0	0	5	1	0	37
lncRNA|>ENSGALT00000100906.1-ENSGALG00000054638.1	1	0	0	2	3	1	1	7	0	1	2	3	0	1	1	1	5	12	0	18
lncRNA|>ENSGALT00000096941.1-ENSGALG00000048488.1	0	0	1	5	3	0	0	1	0	0	2	1	1	2	0	1	0	0	1	2
lncRNA|>ENSGALT00000092040.1-ENSGALG00000052057.1	3	0	1	0	1	0	0	0	0	1	1	4	3	2	1	2	1	0	1	4
lncRNA|>ENSGALT00000092399.1-ENSGALG00000050165.1	1	0	1	1	1	3	0	1	1	1	7	1	5	0	2	3	6	6	0	9
lncRNA|>ENSGALT00000083224.2-ENSGALG00000045825.2	4	3	3	4	4	1	4	1	2	1	6	3	4	1	2	5	2	2	3	1
lncRNA|>ENSGALT00000096168.1-ENSGALG00000051316.1	1	3	1	1	0	0	1	5	4	7	1	0	1	0	0	1	5	5	1	2
lncRNA|>ENSGALT00000101171.1-ENSGALG00000054794.1	6	1	0	0	6	0	0	6	1	5	1	0	1	0	0	3	29	6	0	8
lncRNA|>ENSGALT00000103798.1-ENSGALG00000047399.1	11	4	3	4	6	0	0	3	3	16	2	5	4	2	0	2	8	6	1	2
lncRNA|>ENSGALT00000092148.1-ENSGALG00000053493.1	2	3	0	1	0	2	1	2	0	3	1	2	7	1	1	4	3	2	3	3
lncRNA|>ENSGALT00000094920.1-ENSGALG00000044735.2	3	1	1	2	1	0	0	5	0	0	12	116	35	0	1	1	5	7	1	12
lncRNA|>ENSGALT00000098164.1-ENSGALG00000054248.1	7	3	3	5	6	2	0	2	7	0	15	1	2	7	0	8	2	0	0	6
lncRNA|>ENSGALT00000105290.1-ENSGALG00000051558.1	4	0	0	1	2	1	0	1	0	13	1	4	1	0	0	13	5	7	0	38
lncRNA|>ENSGALT00000105259.1-ENSGALG00000030930.2	1	0	0	3	1	1	0	0	0	1	0	1	3	1	2	1	2	3	1	4
lncRNA|>ENSGALT00000091666.1-ENSGALG00000049002.1	6	1	0	3	2	1	0	0	3	2	0	2	2	0	0	2	1	2	0	3
lncRNA|>ENSGALT00000093231.1-ENSGALG00000049761.1	43	16	16	98	90	0	12	107	19	64	49	153	71	14	20	75	18	50	1	43
lncRNA|>ENSGALT00000100077.1-ENSGALG00000048574.1	12	0	2	1	3	0	0	4	2	8	3	2	3	0	6	2	52	3	0	4
lncRNA|>ENSGALT00000093910.1-ENSGALG00000053344.1	1	0	0	1	2	0	0	3	0	0	1	2	0	1	0	2	2	1	0	3
lncRNA|>ENSGALT00000097365.1-ENSGALG00000047613.1	13	0	2	0	2	0	0	2	1	8	0	0	2	1	1	2	2	3	0	1
lncRNA|>ENSGALT00000102912.1-ENSGALG00000050232.1	1	2	1	6	5	1	0	1	0	1	0	7	3	1	0	1	3	4	2	2
lncRNA|>ENSGALT00000096143.1-ENSGALG00000046710.1	178	7	13	29	28	0	22	407	17	223	6	15	53	1	3	38	46	47	4	42
lncRNA|>ENSGALT00000108077.1-ENSGALG00000052186.1	0	1	1	1	2	1	0	0	0	1	0	2	4	0	2	0	2	5	1	2
lncRNA|>ENSGALT00000097491.1-ENSGALG00000051183.1	8	1	0	2	1	0	0	0	0	1	1	2	1	1	0	8	13	6	3	2
lncRNA|>ENSGALT00000108128.1-ENSGALG00000047729.1	1081	65	117	87	192	7	17	160	35	406	64	53	79	14	51	86	97	96	10	68
lncRNA|>ENSGALT00000097328.1-ENSGALG00000047572.1	0	1	1	6	2	3	0	1	1	2	1	2	2	1	0	1	3	1	0	1
lncRNA|>ENSGALT00000093828.1-ENSGALG00000049954.1	34	3	2	2	5	0	0	1	0	14	1	1	1	1	1	1	1	0	0	2
lncRNA|>ENSGALT00000107418.1-ENSGALG00000047557.1	0	0	2	4	0	2	0	1	2	1	1	0	0	0	0	1	2	2	0	3
lncRNA|>ENSGALT00000099076.1-ENSGALG00000051724.1	1	1	1	1	0	0	0	1	0	2	0	0	0	0	0	2	1	1	3	2
lncRNA|>ENSGALT00000103334.1-ENSGALG00000047369.1	22	6	9	2	6	1	0	3	1	10	16	6	0	8	2	5	11	0	1	1
lncRNA|>ENSGALT00000092022.1-ENSGALG00000054557.1	2	0	0	4	1	2	0	2	1	2	0	0	3	1	1	1	0	0	0	1
lncRNA|>ENSGALT00000105134.1-ENSGALG00000053438.1	35	2	3	8	1	1	2	4	0	4	5	2	5	1	3	4	0	6	1	6
lncRNA|>ENSGALT00000100678.1-ENSGALG00000051134.1	2	2	3	0	0	0	0	1	1	2	3	0	1	3	0	2	1	0	1	3
lncRNA|>ENSGALT00000107438.1-ENSGALG00000053632.1	1	2	3	4	0	1	0	0	0	2	0	1	0	1	0	0	1	3	0	3
lncRNA|>ENSGALT00000106778.1-ENSGALG00000053861.1	69	7	11	3	10	0	1	12	1	41	5	6	9	1	7	11	19	5	3	9
lncRNA|>ENSGALT00000090466.1-ENSGALG00000048071.1	66	3	4	5	7	0	0	3	1	6	7	4	14	1	0	4	19	7	1	8
lncRNA|>ENSGALT00000071020.3-ENSGALG00000034305.3	3	0	0	4	1	0	0	3	0	3	0	3	1	0	0	5	1	17	0	4
lncRNA|>ENSGALT00000100364.1-ENSGALG00000054987.1	3	1	1	0	3	1	0	2	0	1	0	0	0	0	2	1	2	0	0	1
lncRNA|>ENSGALT00000105382.1-ENSGALG00000051091.1	4	1	2	0	0	0	0	2	0	1	1	1	7	1	1	3	6	6	0	13
lncRNA|>ENSGALT00000102022.1-ENSGALG00000049548.1	22	2	2	5	2	1	0	7	2	10	5	1	3	0	0	4	3	3	2	3
lncRNA|>ENSGALT00000104829.1-ENSGALG00000055102.1	64	3	7	11	4	0	0	4	0	24	4	4	9	0	4	5	3	4	0	2
lncRNA|>ENSGALT00000102811.1-ENSGALG00000054934.1	1	0	3	10	12	0	0	2	1	7	5	3	10	4	1	4	5	14	0	26
lncRNA|>ENSGALT00000100970.1-ENSGALG00000046481.2	2	7	12	18	13	1	1	2	3	3	1	8	3	4	3	3	3	2	1	7
lncRNA|>ENSGALT00000099667.1-ENSGALG00000049656.1	17	23	14	20	29	12	12	10	22	5	14	14	13	18	1	8	13	8	20	40
lncRNA|>ENSGALT00000098639.1-ENSGALG00000049387.1	11	1	1	0	1	1	1	1	3	14	0	0	0	0	0	1	3	9	0	7
lncRNA|>ENSGALT00000092211.1-ENSGALG00000048100.1	5	0	2	1	0	0	1	2	3	3	2	0	1	1	2	1	3	1	1	4
lncRNA|>ENSGALT00000102981.1-ENSGALG00000048201.1	31	4	5	5	17	1	1	13	2	17	5	5	5	2	13	6	11	5	4	14
lncRNA|>ENSGALT00000096196.1-ENSGALG00000053982.1	1	1	0	5	2	1	0	0	1	4	0	1	0	1	0	1	2	2	0	2
lncRNA|>ENSGALT00000097658.1-ENSGALG00000054693.1	75	4	0	8	15	0	0	17	0	32	1	2	30	1	0	12	5	19	1	7
lncRNA|>ENSGALT00000098421.1-ENSGALG00000050337.1	64	5	6	27	29	0	6	51	8	33	6	3	17	3	5	25	15	36	5	18
lncRNA|>ENSGALT00000094401.1-ENSGALG00000050697.1	207	13	34	15	24	3	3	17	6	52	16	20	14	21	22	12	11	11	6	12
lncRNA|>ENSGALT00000034549.5-ENSGALG00000021405.6	1	2	1	7	1	2	4	1	1	2	1	1	3	2	1	4	2	3	0	1
lncRNA|>ENSGALT00000096454.1-ENSGALG00000054052.1	10	0	1	0	2	0	0	2	0	1	0	1	1	0	1	1	8	3	0	1
lncRNA|>ENSGALT00000103146.1-ENSGALG00000051889.1	3	0	0	1	2	0	0	4	0	1	0	2	2	1	1	3	6	12	1	4
lncRNA|>ENSGALT00000093893.1-ENSGALG00000051524.1	9	2	1	0	0	0	0	2	0	0	1	1	3	0	0	6	3	3	1	1
lncRNA|>ENSGALT00000107673.1-ENSGALG00000049779.1	2	0	4	7	4	0	0	0	3	0	0	2	2	2	0	0	4	0	2	1
lncRNA|>ENSGALT00000104860.1-ENSGALG00000050369.1	10	5	1	2	1	0	1	6	0	1	0	3	3	0	0	4	10	7	0	4
lncRNA|>ENSGALT00000092128.1-ENSGALG00000050236.1	9	34	10	13	40	20	4	26	7	16	16	14	78	60	12	15	21	27	16	57
lncRNA|>ENSGALT00000103741.1-ENSGALG00000050171.1	1	0	1	0	2	0	1	2	1	1	4	0	0	1	1	1	2	3	2	4
lncRNA|>ENSGALT00000102515.1-ENSGALG00000048603.1	0	1	1	3	5	1	0	1	0	0	5	0	4	1	0	0	2	1	0	2
lncRNA|>ENSGALT00000093022.1-ENSGALG00000035873.3	3	1	2	1	1	0	0	1	0	1	4	2	0	1	0	4	4	2	2	6
lncRNA|>ENSGALT00000096743.1-ENSGALG00000054875.1	9	2	14	1	12	0	2	2	56	3	5	0	5	0	1	37	4	0	8	3
lncRNA|>ENSGALT00000090582.1-ENSGALG00000052934.1	11	3	2	5	3	0	0	2	0	36	1	2	5	2	6	6	4	67	9	23
lncRNA|>ENSGALT00000061363.2-ENSGALG00000034295.3	2	4	0	3	1	0	0	2	0	1	0	2	3	0	0	2	7	12	2	7
lncRNA|>ENSGALT00000090618.1-ENSGALG00000054100.1	3	2	1	0	1	0	0	3	0	0	0	1	0	0	1	2	2	0	2	4
lncRNA|>ENSGALT00000094983.1-ENSGALG00000054806.1	50	16	11	80	31	0	14	42	14	1	41	34	60	3	9	16	24	50	0	31
lncRNA|>ENSGALT00000098381.1-ENSGALG00000050589.1	65	3	5	10	20	2	0	13	0	24	5	5	9	3	15	10	8	4	2	15
lncRNA|>ENSGALT00000097001.1-ENSGALG00000049524.1	1	1	0	2	6	3	0	0	0	1	1	2	2	0	1	1	2	1	0	2
lncRNA|>ENSGALT00000104140.1-ENSGALG00000053895.1	1	1	1	0	1	1	2	0	1	0	1	2	1	0	1	1	0	0	0	1
lncRNA|>ENSGALT00000095831.1-ENSGALG00000052896.1	2	1	5	6	8	1	0	2	0	0	3	2	2	1	0	0	1	0	0	2
lncRNA|>ENSGALT00000059717.2-ENSGALG00000043076.3	26	4	1	3	11	0	2	6	2	10	2	2	1	1	0	7	6	7	3	10
lncRNA|>ENSGALT00000096790.1-ENSGALG00000049335.1	0	1	2	9	3	3	0	1	1	0	2	3	0	5	1	1	2	3	1	3
lncRNA|>ENSGALT00000086446.2-ENSGALG00000043925.2	9	1	1	2	2	0	0	3	0	10	0	3	2	1	0	5	14	5	1	4
lncRNA|>ENSGALT00000100277.1-ENSGALG00000048275.1	12	3	2	3	8	0	1	38	3	11	3	0	0	0	2	4	14	8	4	16
lncRNA|>ENSGALT00000100781.1-ENSGALG00000051934.1	4	0	0	0	3	0	1	3	4	6	0	1	0	0	0	1	2	5	0	4
lncRNA|>ENSGALT00000103820.1-ENSGALG00000052412.1	4	3	0	2	3	0	1	9	0	3	0	0	2	0	0	2	6	8	0	5
lncRNA|>ENSGALT00000100153.1-ENSGALG00000048068.1	1	3	2	1	1	0	0	2	0	1	0	2	4	0	1	1	1	1	0	1
lncRNA|>ENSGALT00000103852.1-ENSGALG00000047038.1	2	0	0	3	1	0	0	3	0	0	2	1	1	0	1	3	1	4	0	4
lncRNA|>ENSGALT00000095864.1-ENSGALG00000052679.1	58	10	4	22	18	0	25	169	22	112	25	33	39	0	1	40	193	64	12	75
lncRNA|>ENSGALT00000104079.1-ENSGALG00000049564.1	1	5	4	14	8	3	2	2	1	12	2	4	1	5	0	3	5	4	17	7
lncRNA|>ENSGALT00000097690.1-ENSGALG00000033463.3	43	6	1	16	3	0	0	6	1	8	6	2	2	1	4	4	2	4	4	1
lncRNA|>ENSGALT00000092151.1-ENSGALG00000052226.1	1	2	2	3	0	0	0	1	3	3	0	0	0	0	1	2	4	1	2	2
lncRNA|SELENOP2-	1	1	0	1	3	1	0	0	0	0	0	3	0	2	1	1	0	1	1	1
lncRNA|>ENSGALT00000071407.2-ENSGALG00000040107.3	0	0	0	2	0	0	4	0	0	3	2	2	1	3	2	2	2	0	0	1
lncRNA|>ENSGALT00000090890.1-ENSGALG00000049700.1	4	8	2	0	7	2	2	4	2	0	8	2	0	0	0	4	2	0	0	3
lncRNA|>ENSGALT00000098382.1-ENSGALG00000053192.1	2	1	0	2	2	0	1	0	0	1	3	1	2	1	1	0	1	1	0	2
lncRNA|>ENSGALT00000096016.1-ENSGALG00000042656.3	4	7	8	14	13	0	0	5	3	4	3	2	7	4	3	4	4	1	2	6
lncRNA|>ENSGALT00000092932.1-ENSGALG00000054016.1	34	5	0	3	4	0	1	24	0	9	1	1	1	0	1	10	8	11	7	12
lncRNA|>ENSGALT00000106649.1-ENSGALG00000050423.1	1	0	2	3	4	0	1	0	0	1	1	2	2	0	2	2	0	1	1	1
lncRNA|>ENSGALT00000105414.1-ENSGALG00000049881.1	3	1	2	2	3	0	0	4	1	1	4	4	2	1	0	4	1	8	0	8
lncRNA|>ENSGALT00000105502.1-ENSGALG00000049524.1	1	7	0	4	3	3	0	1	1	0	0	2	5	3	0	1	1	0	0	1
lncRNA|>ENSGALT00000101058.1-ENSGALG00000051755.1	1	2	0	0	3	0	2	5	0	8	1	2	3	0	1	0	1	2	0	1
lncRNA|>ENSGALT00000104060.1-ENSGALG00000053633.1	89	13	10	15	22	2	2	16	2	29	16	5	25	4	8	8	8	9	0	7
lncRNA|>ENSGALT00000105189.1-ENSGALG00000047410.1	1	0	1	1	4	2	1	0	2	2	1	3	3	0	2	1	0	0	0	1
lncRNA|>ENSGALT00000095334.1-ENSGALG00000050060.1	1	0	1	4	1	0	0	0	0	1	1	1	0	2	0	0	2	1	1	1
lncRNA|>ENSGALT00000093454.1-ENSGALG00000051491.1	12	16	8	29	28	7	4	12	9	11	8	19	21	12	9	19	18	8	17	20
lncRNA|>ENSGALT00000096759.1-ENSGALG00000049015.1	3	2	2	4	2	3	3	3	2	2	3	5	0	5	2	3	2	0	4	1
lncRNA|>ENSGALT00000091183.1-ENSGALG00000053426.1	3	0	0	0	3	0	1	4	2	4	1	5	11	1	0	2	5	3	1	3
lncRNA|>ENSGALT00000108150.1-ENSGALG00000035985.3	130	8	22	29	13	2	4	20	2	55	8	8	22	3	4	20	13	2	0	1
lncRNA|>ENSGALT00000097704.1-ENSGALG00000051744.1	5	5	3	0	0	2	3	2	2	2	7	1	0	3	1	4	2	0	0	4
lncRNA|>ENSGALT00000097174.1-ENSGALG00000053303.1	4	23	8	79	56	0	0	18	0	4	24	16	7	7	6	8	24	6	3	3
lncRNA|>ENSGALT00000107183.1-ENSGALG00000052058.1	0	0	0	2	1	0	1	1	0	2	3	3	1	0	1	2	0	2	1	6
lncRNA|>ENSGALT00000093201.1-ENSGALG00000049941.1	4	2	2	2	2	0	0	1	0	2	2	2	1	0	0	1	1	9	1	27
lncRNA|>ENSGALT00000105615.1-ENSGALG00000043076.3	26	4	1	3	11	0	2	6	2	10	2	2	1	1	0	7	6	7	3	10
lncRNA|>ENSGALT00000092093.1-ENSGALG00000052487.1	30	3	0	1	3	0	0	15	0	1	0	1	0	0	0	5	10	30	0	5
lncRNA|>ENSGALT00000105102.1-ENSGALG00000048550.1	9	1	0	2	1	0	0	4	0	5	3	2	2	0	1	1	0	6	1	3
lncRNA|>ENSGALT00000101930.1-ENSGALG00000050264.1	12	0	4	1	6	2	0	3	2	5	35	5	3	1	3	11	2	16	6	37
lncRNA|>ENSGALT00000092944.1-ENSGALG00000047370.1	20	3	0	4	37	0	4	9	2	24	10	10	20	13	8	7	1	22	11	1
lncRNA|>ENSGALT00000100338.1-ENSGALG00000049889.1	5	3	0	6	6	2	0	3	1	1	1	1	1	1	0	1	2	1	3	1
lncRNA|>ENSGALT00000092557.1-ENSGALG00000047502.1	11	0	4	2	3	1	0	3	0	5	1	3	1	0	3	4	2	3	2	3
lncRNA|>ENSGALT00000103769.1-ENSGALG00000050391.1	2	2	1	0	3	0	0	2	0	5	2	2	17	0	2	3	9	7	1	2
lncRNA|>ENSGALT00000094553.1-ENSGALG00000050170.1	1	1	0	0	1	0	0	0	0	1	2	0	1	0	1	1	0	1	2	1
lncRNA|>ENSGALT00000107280.1-ENSGALG00000052086.1	1	0	0	0	1	0	1	1	1	2	0	2	2	0	0	0	1	3	0	1
lncRNA|>ENSGALT00000093150.1-ENSGALG00000052171.1	2	0	0	1	0	1	1	4	1	4	1	0	0	0	0	0	2	13	0	3
lncRNA|>ENSGALT00000095668.1-ENSGALG00000048003.1	10	0	0	0	1	0	1	2	0	4	0	2	2	0	0	3	11	3	0	15
lncRNA|>ENSGALT00000096277.1-ENSGALG00000053251.1	17	1	0	3	2	0	0	7	1	8	4	0	2	1	0	3	2	6	0	2
lncRNA|>ENSGALT00000098858.1-ENSGALG00000050230.1	0	2	2	3	3	0	1	1	2	0	1	1	1	1	0	2	2	0	0	1
lncRNA|>ENSGALT00000089937.2-ENSGALG00000046369.2	3	1	4	2	5	0	1	0	1	2	5	0	5	1	0	4	1	10	1	8
lncRNA|>ENSGALT00000106350.1-ENSGALG00000046702.1	36	10	13	80	34	0	14	53	18	1	52	43	61	5	11	20	12	38	0	29
lncRNA|>ENSGALT00000092497.1-ENSGALG00000049387.1	8	1	1	0	1	1	1	1	3	14	0	0	0	0	0	1	3	9	0	7
lncRNA|>ENSGALT00000055632.2-ENSGALG00000037692.3	1	3	0	0	0	1	1	1	0	0	1	1	1	1	1	2	0	0	0	1
lncRNA|>ENSGALT00000090554.1-ENSGALG00000049524.1	2	7	0	4	3	3	0	1	1	0	0	2	5	3	0	1	1	0	0	1
lncRNA|>ENSGALT00000102097.1-ENSGALG00000054255.1	3	0	1	1	2	1	0	2	1	1	0	1	1	2	0	0	0	0	1	3
lncRNA|>ENSGALT00000093632.1-ENSGALG00000049782.1	1	0	1	0	1	0	0	0	0	2	1	2	3	0	1	1	2	4	1	2
lncRNA|>ENSGALT00000108011.1-ENSGALG00000052257.1	8	1	0	2	1	0	0	0	0	1	1	2	1	1	0	8	13	6	3	2
lncRNA|>ENSGALT00000098253.1-ENSGALG00000053971.1	0	0	0	0	2	1	0	1	0	1	1	0	1	1	1	0	2	2	0	1
lncRNA|>ENSGALT00000092133.1-ENSGALG00000051558.1	4	0	0	1	2	1	0	1	0	13	1	4	0	0	0	12	3	3	0	31
lncRNA|>ENSGALT00000095698.1-ENSGALG00000047091.1	18	10	4	13	5	0	1	11	2	11	5	8	15	0	0	7	17	47	4	10
lncRNA|>ENSGALT00000094422.1-ENSGALG00000051316.1	1	3	1	1	0	0	1	6	4	8	1	0	1	0	0	1	4	4	0	2
lncRNA|>ENSGALT00000105686.1-ENSGALG00000049199.1	4	25	1	3	3	6	2	10	2	1	23	7	8	61	10	3	12	6	64	9
lncRNA|>ENSGALT00000097213.1-ENSGALG00000048880.1	2	8	4	31	19	4	4	6	5	6	3	8	9	3	2	1	4	2	6	8
lncRNA|>ENSGALT00000067639.2-ENSGALG00000030930.2	1	0	0	1	1	1	0	0	0	1	0	1	3	0	2	1	2	3	1	4
lncRNA|>ENSGALT00000096452.1-ENSGALG00000047615.1	3	0	0	1	5	0	0	6	0	1	2	0	6	2	0	1	3	2	1	10
lncRNA|>ENSGALT00000096021.1-ENSGALG00000048389.1	1	2	2	2	5	0	0	5	0	3	1	0	0	0	0	1	4	4	2	8
lncRNA|SELENOP2-ENSGALG00000041228.2	2	1	0	2	3	1	0	0	0	0	2	4	0	2	1	1	1	1	1	1
lncRNA|>ENSGALT00000107555.1-ENSGALG00000049648.1	1	1	3	6	9	2	0	1	2	5	0	4	4	6	1	4	5	2	2	8
lncRNA|>ENSGALT00000106032.1-ENSGALG00000050741.1	2	0	0	1	2	2	1	0	0	0	0	1	0	0	0	2	1	2	1	3
lncRNA|>ENSGALT00000108065.1-ENSGALG00000049462.1	2	0	0	0	2	1	0	1	0	1	0	2	2	0	1	1	1	0	0	1
lncRNA|>ENSGALT00000105621.1-ENSGALG00000053678.1	4	0	1	6	4	2	0	1	3	1	1	4	3	1	0	1	2	3	2	4
lncRNA|>ENSGALT00000098726.1-ENSGALG00000047306.1	3	0	0	2	1	0	0	3	0	1	0	1	2	0	0	3	3	4	0	13
lncRNA|>ENSGALT00000105214.1-ENSGALG00000047865.1	4	3	1	5	2	3	0	1	3	0	11	0	1	9	1	3	1	1	0	5
lncRNA|>ENSGALT00000100788.1-ENSGALG00000048922.1	1	3	3	0	0	0	2	0	1	1	1	0	1	2	0	3	1	0	0	2
lncRNA|>ENSGALT00000094471.1-ENSGALG00000047201.1	1	1	2	1	2	0	0	1	0	0	1	1	1	1	0	0	1	7	1	5
lncRNA|>ENSGALT00000106082.1-ENSGALG00000051024.1	4	2	1	6	3	1	0	3	1	1	1	2	5	1	1	0	2	6	0	2
lncRNA|>ENSGALT00000097592.1-ENSGALG00000049831.1	7	0	0	1	0	1	0	16	1	8	1	0	2	0	0	2	3	8	0	12
lncRNA|>ENSGALT00000103695.1-ENSGALG00000052482.1	1	0	4	2	0	0	1	2	0	1	1	0	3	0	0	1	3	2	0	4
lncRNA|>ENSGALT00000107716.1-ENSGALG00000054570.1	4	0	0	0	4	1	1	1	0	0	0	2	1	0	1	1	2	2	1	2
lncRNA|>ENSGALT00000107254.1-ENSGALG00000051921.1	3	2	1	1	1	1	0	0	0	1	2	1	4	0	0	2	1	4	2	11
lncRNA|>ENSGALT00000105586.1-ENSGALG00000052340.1	2	0	1	0	1	0	0	4	0	2	1	2	3	0	0	2	1	9	0	3
lncRNA|>ENSGALT00000073706.2-ENSGALG00000054109.1	1	0	0	3	3	0	0	3	1	0	6	1	1	0	0	1	3	3	1	14
lncRNA|>ENSGALT00000103030.1-ENSGALG00000050829.1	27	32	6	16	11	4	3	28	5	12	13	16	24	12	5	34	56	5	34	20
lncRNA|>ENSGALT00000103596.1-ENSGALG00000049077.1	24	0	1	4	13	0	13	152	5	117	0	1	5	1	0	2	4	2	2	13
lncRNA|>ENSGALT00000098505.1-ENSGALG00000051951.1	5	7	21	57	20	8	3	3	15	10	0	3	1	15	0	1	3	0	5	1
lncRNA|>ENSGALT00000098825.1-ENSGALG00000051826.1	17	3	3	4	0	0	0	4	2	11	1	0	5	0	3	3	2	3	3	1
lncRNA|>ENSGALT00000102516.1-ENSGALG00000047795.1	2	1	0	0	3	0	1	4	0	3	1	0	0	0	0	0	4	1	2	1
lncRNA|>ENSGALT00000105182.1-ENSGALG00000053451.1	9	1	0	2	0	0	2	2	1	4	0	1	19	1	0	7	4	4	0	6
lncRNA|>ENSGALT00000089613.2-ENSGALG00000045137.2	6	3	1	7	9	1	2	5	2	9	1	1	6	3	0	0	4	3	2	4
lncRNA|>ENSGALT00000099732.1-ENSGALG00000047851.1	1	4	2	3	4	0	0	0	0	1	1	1	2	0	0	1	6	1	2	3
lncRNA|>ENSGALT00000094374.1-ENSGALG00000040705.3	1	1	0	1	0	0	2	2	0	2	0	1	3	0	0	0	1	0	1	2
lncRNA|>ENSGALT00000091306.1-ENSGALG00000050570.1	1	1	4	2	1	0	0	1	0	3	0	0	1	0	0	1	2	1	0	1
lncRNA|>ENSGALT00000077371.2-ENSGALG00000049079.1	12	1	5	1	1	0	0	1	0	1	2	1	1	0	0	2	6	4	0	1
lncRNA|>ENSGALT00000106010.1-ENSGALG00000051464.1	9	1	0	1	1	1	0	0	0	3	2	1	1	0	0	0	1	0	0	1
lncRNA|>ENSGALT00000100681.1-ENSGALG00000048847.1	2	1	1	3	2	0	0	13	1	8	3	0	1	0	1	3	1	5	2	10
lncRNA|>ENSGALT00000073995.2-ENSGALG00000041015.3	0	0	0	4	2	1	0	1	1	8	2	1	1	0	1	1	2	1	0	2
lncRNA|>ENSGALT00000101135.1-ENSGALG00000053331.1	1	0	1	0	0	0	1	1	0	1	0	2	1	0	0	1	2	1	0	2
lncRNA|>ENSGALT00000095009.1-ENSGALG00000049079.1	12	1	5	1	1	0	0	1	0	1	2	1	1	0	0	2	6	4	0	1
lncRNA|>ENSGALT00000108159.1-ENSGALG00000051641.1	10	3	4	12	5	1	4	12	1	14	4	4	2	1	0	9	5	5	4	16
lncRNA|>ENSGALT00000102694.1-ENSGALG00000037194.3	87	6	2	9	8	2	3	20	5	33	6	3	16	2	5	6	13	10	6	20
lncRNA|>ENSGALT00000094491.1-ENSGALG00000054901.1	2	0	1	3	0	0	0	6	0	1	0	2	1	1	0	1	1	3	0	9
lncRNA|>ENSGALT00000092860.1-ENSGALG00000047872.1	47	5	1	7	21	0	13	128	5	189	5	4	9	0	1	2	7	20	6	19
lncRNA|>ENSGALT00000031441.6-ENSGALG00000019795.6	5	13	0	2	5	0	3	1	1	1	0	2	0	1	2	2	7	3	4	3
lncRNA|>ENSGALT00000099059.1-ENSGALG00000046974.1	32	1	2	1	7	1	0	3	2	4	1	3	6	1	0	0	0	3	5	5
lncRNA|>ENSGALT00000093443.1-ENSGALG00000050718.1	5	2	0	6	1	2	1	11	2	0	32	7	3	0	0	5	11	15	5	59
lncRNA|>ENSGALT00000097902.1-ENSGALG00000048450.1	0	1	2	4	2	2	0	0	1	0	1	1	4	0	0	1	0	1	0	2
lncRNA|>ENSGALT00000100929.1-ENSGALG00000048425.1	1	1	0	3	1	0	0	1	0	0	1	3	0	0	1	2	2	2	0	2
lncRNA|>ENSGALT00000097181.1-ENSGALG00000055030.1	3	0	4	0	1	0	0	2	1	10	0	1	1	1	0	0	2	3	0	4
lncRNA|>ENSGALT00000102468.1-ENSGALG00000046807.1	21	0	3	5	5	1	0	4	3	3	5	1	2	1	4	3	3	2	1	5
lncRNA|>ENSGALT00000002921.6-ENSGALG00000001885.7	1	0	0	1	1	0	1	1	1	1	0	1	0	0	0	1	3	0	0	2
lncRNA|>ENSGALT00000092842.1-ENSGALG00000048867.1	1	1	0	3	1	1	0	2	0	0	0	1	2	0	0	2	1	2	0	1
lncRNA|>ENSGALT00000104964.1-ENSGALG00000047219.1	1	1	0	4	1	1	0	1	1	1	0	1	2	0	1	1	1	2	0	1
lncRNA|>ENSGALT00000097799.1-ENSGALG00000053208.1	15	1	5	2	2	0	1	10	7	34	2	1	13	0	3	1	17	3	0	5
lncRNA|>ENSGALT00000090394.1-ENSGALG00000050807.1	0	1	2	3	2	0	0	2	1	1	1	0	4	0	2	1	2	1	1	1
lncRNA|>ENSGALT00000103813.1-ENSGALG00000035807.3	3	0	1	0	1	0	0	0	1	2	0	1	1	2	0	1	1	0	1	1
lncRNA|>ENSGALT00000102601.1-ENSGALG00000050346.1	0	5	22	132	91	3	4	25	16	16	48	35	28	1	5	3	3	1	30	51
lncRNA|>ENSGALT00000097830.1-ENSGALG00000052792.1	9	0	2	5	3	1	0	6	1	2	0	2	3	0	0	2	2	10	0	6
lncRNA|>ENSGALT00000067276.2-ENSGALG00000036522.3	3	0	1	0	3	0	0	3	1	4	1	1	1	0	0	2	2	4	0	2
lncRNA|>ENSGALT00000105549.1-ENSGALG00000054146.1	6	1	1	3	2	0	1	15	0	9	0	2	1	0	1	1	4	3	0	5
lncRNA|>ENSGALT00000107838.1-ENSGALG00000047649.1	2	2	1	1	2	1	0	1	1	0	3	0	0	1	0	4	1	0	0	1
lncRNA|>ENSGALT00000101760.1-ENSGALG00000051216.1	4	1	7	0	0	1	0	1	3	0	3	0	1	2	0	3	1	0	0	2
lncRNA|>ENSGALT00000061765.2-ENSGALG00000034894.3	0	4	3	2	0	2	0	3	3	2	2	1	8	1	0	7	10	3	1	6
lncRNA|>ENSGALT00000073122.2-ENSGALG00000035198.3	1	1	0	1	1	1	0	0	1	0	1	0	1	0	0	1	1	4	0	3
lncRNA|>ENSGALT00000103774.1-ENSGALG00000053862.1	6	5	4	11	12	1	1	7	2	11	9	9	7	5	2	7	15	19	2	18
lncRNA|>ENSGALT00000096181.1-ENSGALG00000054521.1	1	2	2	3	1	0	0	3	0	3	2	5	4	1	1	1	2	2	0	4
lncRNA|>ENSGALT00000094966.1-ENSGALG00000050196.1	1	0	0	1	0	1	0	3	1	1	0	0	3	0	0	1	1	4	1	1
lncRNA|>ENSGALT00000106537.1-ENSGALG00000046705.1	8	1	4	4	0	0	1	3	5	6	2	3	5	3	1	0	6	3	0	8
lncRNA|>ENSGALT00000093590.1-ENSGALG00000050570.1	1	1	4	2	1	0	0	1	0	2	0	0	1	0	0	0	1	1	0	1
lncRNA|>ENSGALT00000102505.1-ENSGALG00000051743.1	1	0	2	4	1	0	1	3	0	2	0	0	4	1	0	4	3	8	0	2
lncRNA|>ENSGALT00000099117.1-ENSGALG00000048104.1	1	1	1	1	5	0	0	1	0	2	0	1	2	1	0	0	1	2	1	3
lncRNA|>ENSGALT00000099596.1-ENSGALG00000054840.1	18	1	5	2	2	0	1	5	1	8	2	0	4	0	1	1	2	1	1	4
lncRNA|>ENSGALT00000098863.1-ENSGALG00000049655.1	6	1	0	1	0	0	0	2	0	2	1	1	1	0	0	2	6	16	2	3
lncRNA|>ENSGALT00000105723.1-ENSGALG00000054480.1	6	0	1	0	1	0	0	2	0	5	2	2	3	0	1	3	5	4	0	2
lncRNA|>ENSGALT00000094272.1-ENSGALG00000054977.1	23	2	2	3	3	0	0	5	1	10	2	2	2	0	0	2	2	4	1	3
lncRNA|>ENSGALT00000103921.1-ENSGALG00000054892.1	3	2	1	2	2	0	0	3	0	7	1	2	0	0	2	1	0	3	0	1
lncRNA|>ENSGALT00000094511.1-ENSGALG00000052165.1	1	1	0	0	0	0	0	4	0	1	1	0	2	1	0	1	2	1	1	2
lncRNA|>ENSGALT00000098584.1-ENSGALG00000050201.1	4	3	5	11	8	1	1	3	2	2	2	5	6	4	3	2	6	4	1	3
lncRNA|>ENSGALT00000095970.1-ENSGALG00000049460.1	4	4	2	3	3	0	0	4	0	1	0	0	4	0	0	1	3	0	0	1
lncRNA|>ENSGALT00000090768.1-ENSGALG00000048867.1	1	1	0	3	1	1	0	2	0	0	0	1	2	0	0	2	1	2	0	1
lncRNA|>ENSGALT00000049702.2-ENSGALG00000031974.3	10	0	0	2	5	0	7	42	2	20	0	0	6	0	1	1	4	3	0	2
lncRNA|>ENSGALT00000098027.1-ENSGALG00000055074.1	0	2	2	5	3	3	0	0	0	3	1	1	1	2	0	0	1	1	1	2
lncRNA|>ENSGALT00000102590.1-ENSGALG00000053943.1	1	0	1	0	1	0	0	1	0	1	1	2	1	0	0	1	4	0	0	2
lncRNA|>ENSGALT00000094738.1-ENSGALG00000046744.1	8	1	0	8	13	1	0	37	5	6	1	2	6	3	1	10	32	13	11	45
lncRNA|>ENSGALT00000091747.1-ENSGALG00000047122.1	1	0	0	1	0	0	0	2	2	1	0	1	1	0	0	0	1	2	1	1
lncRNA|>ENSGALT00000093974.1-ENSGALG00000054910.1	3	0	1	1	0	0	0	3	1	2	5	4	1	0	1	2	1	2	2	13
lncRNA|>ENSGALT00000096167.1-ENSGALG00000054085.1	0	0	0	8	2	0	2	5	0	5	8	1	0	0	0	3	8	5	0	5
lncRNA|>ENSGALT00000096999.1-ENSGALG00000053172.1	5	12	16	100	42	17	5	14	9	15	18	38	29	12	12	7	12	1	8	19
lncRNA|>ENSGALT00000092830.1-ENSGALG00000053771.1	28	3	0	1	7	0	0	1	0	3	1	0	3	0	1	3	0	3	1	3
lncRNA|>ENSGALT00000091579.1-ENSGALG00000053609.1	1	2	0	1	1	0	0	0	0	2	1	1	0	1	0	0	2	1	0	2
lncRNA|>ENSGALT00000107521.1-ENSGALG00000051006.1	31	4	7	1	6	1	2	13	2	10	3	3	9	1	10	4	6	2	3	4
lncRNA|>ENSGALT00000101122.1-ENSGALG00000054441.1	3	1	0	2	7	1	1	1	0	1	0	0	2	1	0	0	0	1	2	1
lncRNA|>ENSGALT00000096663.1-ENSGALG00000053467.1	37	5	6	2	2	1	0	0	0	9	3	3	7	2	3	5	4	1	0	1
lncRNA|>ENSGALT00000102973.1-ENSGALG00000051642.1	1	1	2	7	1	0	0	1	0	0	0	3	4	1	0	0	1	0	0	1
lncRNA|>ENSGALT00000101084.1-ENSGALG00000052370.1	491	17	37	55	58	4	27	255	10	172	23	29	51	7	25	54	54	74	8	74
lncRNA|>ENSGALT00000098268.1-ENSGALG00000051674.1	7	0	2	4	4	5	1	3	1	2	5	4	2	1	0	6	0	6	0	10
lncRNA|>ENSGALT00000101253.1-ENSGALG00000054528.1	1	0	1	1	1	2	1	0	1	1	1	0	0	0	0	0	0	6	0	8
lncRNA|>ENSGALT00000095714.1-ENSGALG00000053069.1	14	2	0	3	3	0	1	6	1	8	0	1	2	1	4	2	1	0	0	3
lncRNA|>ENSGALT00000101836.1-ENSGALG00000047398.1	10	6	0	1	1	0	1	8	1	8	3	1	4	9	2	3	3	2	1	3
lncRNA|>ENSGALT00000106357.1-ENSGALG00000048418.1	0	1	0	1	2	0	0	1	1	0	0	0	3	1	0	1	1	3	0	1
lncRNA|>ENSGALT00000108283.1-ENSGALG00000053554.1	8	1	1	0	0	1	0	2	1	7	0	1	2	0	0	1	1	1	0	3
lncRNA|>ENSGALT00000107959.1-ENSGALG00000051591.1	5	6	5	10	10	5	2	0	4	1	6	6	10	5	2	6	3	2	0	2
lncRNA|>ENSGALT00000100136.1-ENSGALG00000048635.1	18	3	1	7	8	0	0	12	1	7	27	6	11	0	3	7	11	13	2	26
lncRNA|>ENSGALT00000056412.2-ENSGALG00000039919.3	1	0	0	1	3	1	1	7	1	1	2	3	3	1	1	1	5	12	0	19
lncRNA|>ENSGALT00000097353.1-ENSGALG00000051309.1	1	0	2	0	0	0	1	1	0	2	1	0	4	2	0	4	1	8	2	2
lncRNA|>ENSGALT00000100073.1-ENSGALG00000048177.1	3	1	0	1	0	1	2	0	1	1	0	3	8	0	0	0	6	3	0	10
lncRNA|>ENSGALT00000105749.1-ENSGALG00000053222.1	15	4	3	4	14	4	0	7	0	8	7	1	2	0	4	8	2	5	3	12
lncRNA|>ENSGALT00000102033.1-ENSGALG00000050766.1	1	0	2	3	5	1	0	2	0	1	0	0	2	1	0	1	0	0	0	1
lncRNA|>ENSGALT00000092185.1-ENSGALG00000052958.1	45	5	4	8	13	0	2	10	2	16	6	5	9	1	2	3	2	10	0	4
lncRNA|>ENSGALT00000094843.1-ENSGALG00000046954.1	15	7	4	8	10	7	3	4	7	1	15	2	1	29	0	12	3	3	0	13
lncRNA|>ENSGALT00000090690.1-ENSGALG00000049429.1	1	5	0	6	7	0	1	2	2	3	5	2	2	3	1	1	2	2	1	1
lncRNA|>ENSGALT00000094771.1-ENSGALG00000051070.1	0	0	0	1	1	0	1	1	0	1	1	1	1	1	0	0	2	3	0	2
lncRNA|>ENSGALT00000092527.1-ENSGALG00000047723.1	3	2	2	3	3	1	0	1	3	0	6	1	1	5	0	2	0	0	1	1
lncRNA|>ENSGALT00000098964.1-ENSGALG00000047733.1	2	1	1	2	3	0	0	2	0	0	2	2	1	1	0	1	2	5	0	3
lncRNA|>ENSGALT00000101143.1-ENSGALG00000047056.1	50	1	14	14	10	3	3	34	17	12	87	32	17	7	9	14	51	91	26	76
lncRNA|>ENSGALT00000108030.1-ENSGALG00000049566.1	13	2	1	0	1	0	0	3	0	1	1	0	1	0	0	1	1	4	0	7
lncRNA|>ENSGALT00000100652.1-ENSGALG00000054838.1	0	2	0	15	6	2	0	1	3	2	1	3	3	0	0	2	3	2	0	2
lncRNA|>ENSGALT00000085166.2-ENSGALG00000045869.2	2	0	1	3	0	1	0	5	0	2	11	3	2	1	1	1	5	10	2	12
lncRNA|>ENSGALT00000102352.1-ENSGALG00000047734.1	2	4	0	5	2	1	0	0	1	1	2	2	3	3	1	2	1	0	1	1
lncRNA|>ENSGALT00000097754.1-ENSGALG00000051037.1	1	1	0	3	2	0	4	4	0	3	1	1	2	0	1	3	5	9	0	1
lncRNA|>ENSGALT00000096670.1-ENSGALG00000052534.1	7	2	1	1	1	0	3	15	0	27	1	1	0	0	0	0	2	4	0	3
lncRNA|>ENSGALT00000098952.1-ENSGALG00000053463.1	3	0	0	0	2	0	1	8	0	3	0	0	4	0	0	2	2	5	2	3
lncRNA|>ENSGALT00000076871.2-ENSGALG00000036839.3	1	1	2	2	6	0	0	0	1	4	1	3	3	0	0	5	3	3	0	1
lncRNA|>ENSGALT00000102143.1-ENSGALG00000050197.1	2	0	0	11	6	0	5	0	1	1	4	3	0	0	0	10	12	2	0	3
lncRNA|>ENSGALT00000091622.1-ENSGALG00000047349.1	20	3	0	2	37	0	4	9	2	25	10	9	18	13	8	8	1	21	11	1
lncRNA|>ENSGALT00000093250.1-ENSGALG00000051393.1	4	1	1	1	0	0	0	6	1	5	0	0	2	1	0	1	2	2	0	3
lncRNA|>ENSGALT00000102133.1-ENSGALG00000052810.1	3	0	0	1	0	0	1	1	1	6	0	0	4	1	0	6	9	7	0	13
lncRNA|>ENSGALT00000104124.1-ENSGALG00000047366.1	4	1	1	1	2	1	1	17	2	6	3	1	2	1	2	2	3	4	0	5
lncRNA|>ENSGALT00000093556.1-ENSGALG00000046786.1	21	2	2	1	9	0	0	4	2	9	1	1	2	0	3	2	4	3	2	2
lncRNA|>ENSGALT00000091689.1-ENSGALG00000054887.1	1	0	0	1	1	5	0	1	2	3	1	2	2	1	0	1	2	0	1	2
lncRNA|>ENSGALT00000093115.1-ENSGALG00000050143.1	0	0	3	3	2	0	0	3	0	1	1	2	3	0	0	0	0	1	1	3
lncRNA|>ENSGALT00000092037.1-ENSGALG00000047172.1	2	0	0	1	1	0	1	4	0	2	0	0	1	0	0	2	1	2	0	2
lncRNA|>ENSGALT00000104736.1-ENSGALG00000046974.1	32	1	2	1	7	1	0	3	2	4	1	3	6	1	0	0	0	3	5	5
lncRNA|>ENSGALT00000066089.2-ENSGALG00000029865.3	5	7	2	3	3	0	1	3	1	12	3	0	102	0	0	3	3	4	0	1
lncRNA|>ENSGALT00000096300.1-ENSGALG00000050662.1	1	0	0	1	1	0	0	2	0	2	1	3	2	0	1	1	2	0	0	1
lncRNA|>ENSGALT00000099915.1-ENSGALG00000054676.1	77	5	10	29	18	2	1	32	4	24	9	3	7	2	19	14	8	4	4	14
lncRNA|>ENSGALT00000107529.1-ENSGALG00000048096.1	5	0	1	1	1	1	1	2	0	2	2	1	0	0	0	1	0	4	0	2
lncRNA|>ENSGALT00000100230.1-ENSGALG00000049084.1	2	1	0	8	5	2	2	1	1	1	1	2	3	0	0	2	2	1	1	2
lncRNA|>ENSGALT00000090588.1-ENSGALG00000048305.1	40	5	0	5	62	0	6	16	3	41	19	16	29	19	13	15	5	39	19	2
lncRNA|>ENSGALT00000094419.1-ENSGALG00000053863.1	39	3	2	5	4	0	1	1	0	15	2	1	4	1	2	1	4	1	0	5
lncRNA|>ENSGALT00000098360.1-ENSGALG00000051067.1	5	3	0	1	0	0	0	4	0	1	1	3	5	1	1	3	2	4	1	2
lncRNA|>ENSGALT00000099243.1-ENSGALG00000052608.1	2	3	0	1	2	1	0	0	2	1	6	0	0	0	1	5	11	4	2	9
lncRNA|>ENSGALT00000098090.1-ENSGALG00000053139.1	4	1	1	0	3	0	1	4	0	3	0	2	1	0	1	1	1	7	0	1
lncRNA|>ENSGALT00000102057.1-ENSGALG00000053503.1	230	6	17	18	52	0	9	82	12	54	15	6	14	0	7	34	32	51	2	73
lncRNA|>ENSGALT00000097397.1-ENSGALG00000048297.1	0	2	0	2	0	1	0	4	0	2	0	1	10	0	0	2	5	5	0	4
lncRNA|>ENSGALT00000092801.1-ENSGALG00000054355.1	1	0	0	2	1	0	0	0	1	0	1	0	3	1	0	2	2	5	0	3
lncRNA|>ENSGALT00000059177.2-ENSGALG00000041611.3	1	6	1	2	1	4	1	0	2	3	3	2	2	1	5	3	2	1	4	7
lncRNA|>ENSGALT00000097032.1-ENSGALG00000054606.1	3	0	0	1	3	0	0	5	0	4	0	1	1	0	0	3	1	2	0	7
lncRNA|>ENSGALT00000094995.1-ENSGALG00000051138.1	0	0	1	6	10	1	0	1	1	1	2	1	24	1	1	1	0	0	3	4
lncRNA|>ENSGALT00000102316.1-ENSGALG00000047889.1	2	0	1	0	0	0	1	5	0	0	1	1	0	1	0	1	7	9	1	3
lncRNA|>ENSGALT00000096084.1-ENSGALG00000030129.3	1	0	0	3	2	0	0	1	0	1	0	1	1	1	0	0	2	1	1	1
lncRNA|>ENSGALT00000101940.1-ENSGALG00000054875.1	10	2	13	1	13	0	2	2	55	3	4	0	5	0	1	37	3	0	10	2
lncRNA|>ENSGALT00000097752.1-ENSGALG00000048029.1	0	1	0	2	0	1	1	0	0	1	0	0	1	0	1	1	1	1	1	1
lncRNA|>ENSGALT00000101579.1-ENSGALG00000049005.1	2	3	3	0	0	0	1	0	2	1	3	0	1	4	0	6	0	0	2	2
lncRNA|>ENSGALT00000092199.1-ENSGALG00000048668.1	6	0	3	0	1	0	0	2	4	18	0	0	1	0	0	1	3	3	2	4
lncRNA|>ENSGALT00000104673.1-ENSGALG00000053771.1	3	0	1	0	0	0	1	3	0	0	0	1	1	1	0	1	0	1	1	1
lncRNA|>ENSGALT00000101603.1-ENSGALG00000051634.1	1	0	3	7	2	1	0	1	0	1	5	6	10	1	0	7	1	0	4	3
lncRNA|>ENSGALT00000096005.1-ENSGALG00000047306.1	4	0	0	2	1	0	0	3	0	2	0	1	2	0	0	3	3	3	0	13
lncRNA|>ENSGALT00000101448.1-ENSGALG00000052716.1	4	0	1	2	1	0	0	2	1	2	2	3	1	1	0	0	6	3	0	1
lncRNA|>ENSGALT00000098644.1-ENSGALG00000036877.3	19	141	149	29	25	56	31	14	166	16	207	20	20	146	80	15	13	14	149	14
lncRNA|>ENSGALT00000091191.1-ENSGALG00000050232.1	1	2	1	6	5	1	0	1	0	1	0	7	3	1	0	1	3	4	2	2
lncRNA|>ENSGALT00000091871.1-ENSGALG00000047255.1	2	1	0	1	2	0	0	2	1	0	1	0	1	1	0	0	0	2	0	5
lncRNA|>ENSGALT00000091597.1-ENSGALG00000048493.1	1	8	3	16	16	3	0	4	3	0	3	8	5	3	2	3	6	0	1	4
lncRNA|>ENSGALT00000099884.1-ENSGALG00000051070.1	87	1	1	8	29	0	8	46	7	21	3	2	11	0	0	21	17	23	1	26
lncRNA|>ENSGALT00000106085.1-ENSGALG00000046486.2	1	3	5	8	10	3	0	3	2	2	2	6	5	2	2	1	0	4	2	2
lncRNA|>ENSGALT00000097964.1-ENSGALG00000047670.1	42	2	0	2	7	0	0	13	0	12	2	3	15	1	2	4	3	19	0	6
lncRNA|>ENSGALT00000099958.1-ENSGALG00000046954.1	15	7	4	8	10	7	3	4	7	1	15	2	1	29	0	12	3	3	0	13
lncRNA|>ENSGALT00000099035.1-ENSGALG00000044243.2	2	2	1	6	5	2	1	1	0	2	4	4	2	2	1	2	3	2	3	3
lncRNA|>ENSGALT00000096250.1-ENSGALG00000053027.1	24	3	0	3	3	1	0	8	0	2	1	3	2	0	1	4	2	4	0	2
lncRNA|>ENSGALT00000104517.1-ENSGALG00000048950.1	12	6	0	1	1	0	1	9	0	2	0	0	0	0	1	1	4	7	1	10
lncRNA|>ENSGALT00000090783.1-ENSGALG00000050221.1	100	14	8	5	21	0	4	9	1	42	8	5	9	2	3	13	10	31	1	14
lncRNA|>ENSGALT00000099713.1-ENSGALG00000052187.1	1	0	1	1	2	0	0	0	0	2	1	0	2	0	0	1	1	1	0	2
lncRNA|>ENSGALT00000099321.1-ENSGALG00000053986.1	4	0	1	1	1	1	0	1	1	1	5	0	4	0	0	0	1	5	0	8
lncRNA|>ENSGALT00000102997.1-ENSGALG00000053097.1	2	1	5	29	13	7	1	7	4	10	2	10	7	6	2	3	5	3	6	9
lncRNA|>ENSGALT00000088455.2-ENSGALG00000044817.2	16	13	0	3	4	0	4	0	1	4	5	16	9	8	8	4	12	8	8	20
lncRNA|>ENSGALT00000102363.1-ENSGALG00000051433.1	3	1	2	1	5	0	0	0	1	1	1	2	2	3	0	0	0	0	1	3
lncRNA|>ENSGALT00000105875.1-ENSGALG00000048602.1	2	2	3	4	1	0	1	2	2	2	0	2	6	0	0	4	6	7	0	4
lncRNA|>ENSGALT00000094424.1-ENSGALG00000052055.1	0	3	1	3	4	1	0	1	1	2	0	3	2	1	0	2	3	0	4	1
lncRNA|>ENSGALT00000104245.1-ENSGALG00000049792.1	0	0	0	0	1	0	0	0	0	0	1	16	15	1	1	47	209	34	1	23
lncRNA|>ENSGALT00000095208.1-ENSGALG00000052793.1	11	2	0	2	4	0	1	10	2	10	2	3	0	0	0	0	6	3	0	7
lncRNA|>ENSGALT00000099752.1-ENSGALG00000053067.1	34	1	4	1	9	0	2	7	3	22	1	1	5	1	5	2	3	8	2	4
lncRNA|>ENSGALT00000101432.1-ENSGALG00000049873.1	2	0	0	5	2	3	0	1	0	3	1	0	5	3	0	1	2	2	3	2
lncRNA|>ENSGALT00000107897.1-ENSGALG00000054031.1	22	0	2	9	10	1	0	15	1	10	2	0	2	3	0	3	4	5	1	2
lncRNA|>ENSGALT00000090628.1-ENSGALG00000053345.1	1	0	1	1	1	0	0	6	3	1	1	4	1	0	0	2	1	8	0	7
lncRNA|>ENSGALT00000106607.1-ENSGALG00000053182.1	1	2	3	1	2	0	0	1	1	2	1	2	4	1	0	2	3	0	1	4
lncRNA|>ENSGALT00000107117.1-ENSGALG00000051688.1	17	5	20	0	5	1	1	6	7	11	4	1	3	2	4	3	4	1	2	2
lncRNA|>ENSGALT00000101691.1-ENSGALG00000047613.1	10	0	2	0	2	0	0	2	0	3	0	0	2	1	1	1	1	2	0	1
lncRNA|>ENSGALT00000102448.1-ENSGALG00000053133.1	6	0	0	0	2	0	0	12	3	14	0	0	4	0	0	2	2	4	1	5
lncRNA|>ENSGALT00000099807.1-ENSGALG00000046879.1	0	1	1	0	0	1	1	0	0	1	0	1	2	3	0	1	4	1	0	1
lncRNA|>ENSGALT00000090708.1-ENSGALG00000051553.1	5	1	0	1	3	0	0	2	0	3	1	17	5	0	0	2	0	3	0	1
lncRNA|>ENSGALT00000104442.1-ENSGALG00000054980.1	3	0	1	2	4	2	3	7	1	3	2	3	3	0	2	3	6	13	0	19
lncRNA|>ENSGALT00000104743.1-ENSGALG00000049316.1	7	5	2	3	3	1	0	4	1	6	1	1	5	0	1	4	3	4	0	3
lncRNA|>ENSGALT00000092190.1-ENSGALG00000049526.1	5	3	4	5	3	0	1	3	0	4	0	1	0	0	2	0	6	3	0	2
lncRNA|>ENSGALT00000100950.1-ENSGALG00000053536.1	3	1	1	1	2	0	1	10	4	15	0	1	4	0	0	2	3	11	0	7
lncRNA|>ENSGALT00000098255.1-ENSGALG00000050980.1	0	2	0	5	4	1	1	2	2	3	0	1	4	1	2	2	3	1	0	3
lncRNA|>ENSGALT00000095980.1-ENSGALG00000051893.1	5	0	1	1	1	0	2	3	5	20	0	0	0	0	0	4	1	10	0	15
lncRNA|>ENSGALT00000093691.1-ENSGALG00000052370.1	491	17	38	56	58	4	27	255	10	172	22	29	51	7	25	54	54	74	9	74
lncRNA|>ENSGALT00000064860.2-ENSGALG00000031836.3	45	4	5	6	4	0	0	27	3	23	3	4	4	0	1	3	3	11	1	8
lncRNA|>ENSGALT00000090523.1-ENSGALG00000050885.1	10	0	0	3	4	0	1	4	1	1	0	1	2	0	0	1	5	1	1	2
lncRNA|>ENSGALT00000100624.1-ENSGALG00000051047.1	0	1	1	1	2	5	0	0	0	1	6	3	1	2	1	0	1	1	1	5
lncRNA|>ENSGALT00000097701.1-ENSGALG00000052764.1	1	1	1	2	0	0	0	1	1	0	0	0	4	0	1	0	1	1	0	3
lncRNA|>ENSGALT00000095109.1-ENSGALG00000048787.1	2	25	2	25	10	1	0	2	2	9	8	1	31	0	4	6	1	4	1	1
lncRNA|>ENSGALT00000094863.1-ENSGALG00000053714.1	17	0	0	3	7	1	1	25	3	34	0	1	6	0	0	1	0	7	2	3
lncRNA|>ENSGALT00000105475.1-ENSGALG00000051216.1	2	0	4	0	0	1	0	1	2	0	2	0	1	1	0	1	1	0	0	1
lncRNA|>ENSGALT00000092980.1-ENSGALG00000048720.1	3	1	0	1	1	0	0	3	1	2	1	0	2	0	0	1	2	3	0	1
lncRNA|>ENSGALT00000103951.1-ENSGALG00000054815.1	3	0	3	1	0	2	1	1	3	1	0	0	2	0	0	2	4	3	2	2
lncRNA|>ENSGALT00000097429.1-ENSGALG00000051341.1	2	1	2	0	2	1	0	1	1	0	2	1	0	0	0	3	1	0	0	1
lncRNA|>ENSGALT00000093121.1-ENSGALG00000054662.1	3	0	1	2	5	0	0	3	0	11	1	1	7	0	0	0	0	3	0	3
lncRNA|>ENSGALT00000091646.1-ENSGALG00000054681.1	1	1	1	2	0	3	0	0	1	2	5	3	1	3	1	0	0	0	1	3
lncRNA|>ENSGALT00000101126.1-ENSGALG00000047399.1	11	4	3	4	6	0	0	3	3	16	2	5	4	2	0	2	8	6	1	2
lncRNA|>ENSGALT00000101817.1-ENSGALG00000051605.1	5	0	2	0	1	0	1	1	0	6	0	2	0	0	2	2	1	5	0	1
lncRNA|>ENSGALT00000107399.1-ENSGALG00000047008.1	22	3	1	6	6	0	0	0	0	8	1	0	1	0	0	0	3	2	1	2
lncRNA|>ENSGALT00000105788.1-ENSGALG00000046761.1	5	0	0	0	1	0	0	1	0	1	1	4	2	0	2	0	3	3	0	9
lncRNA|>ENSGALT00000099624.1-ENSGALG00000049788.1	8	2	3	1	3	2	0	6	3	1	32	6	2	1	0	2	3	15	5	31
lncRNA|>ENSGALT00000101507.1-ENSGALG00000051684.1	49	2	4	7	6	1	0	3	3	9	3	9	4	2	6	8	1	1	0	8
lncRNA|>ENSGALT00000093951.1-ENSGALG00000049469.1	0	1	2	2	3	0	0	0	1	0	1	2	1	1	1	0	1	1	1	1
lncRNA|>ENSGALT00000105492.1-ENSGALG00000048875.1	3	1	1	2	1	0	0	1	0	3	0	3	1	0	0	1	2	0	0	2
lncRNA|>ENSGALT00000104765.1-ENSGALG00000053676.1	2	1	0	3	2	0	0	0	0	2	0	2	1	0	0	1	1	1	2	4
lncRNA|>ENSGALT00000102241.1-ENSGALG00000052626.1	0	1	2	2	2	1	0	0	0	2	0	0	1	0	0	1	1	2	1	1
lncRNA|>ENSGALT00000106604.1-ENSGALG00000048341.1	1	1	1	0	1	0	0	1	2	3	0	0	2	0	0	0	1	1	0	1
lncRNA|>ENSGALT00000096272.1-ENSGALG00000050319.1	17	1	1	2	1	0	0	0	0	15	1	1	0	0	0	0	1	2	1	1
lncRNA|>ENSGALT00000098275.1-ENSGALG00000044817.2	13	10	0	3	4	2	4	0	1	2	7	9	5	9	6	3	7	8	6	17
lncRNA|>ENSGALT00000098728.1-ENSGALG00000053898.1	7	0	3	1	4	1	6	6	1	3	5	2	1	3	2	2	3	7	5	4
lncRNA|>ENSGALT00000090431.1-ENSGALG00000054849.1	5	0	2	1	0	0	0	1	0	2	0	1	1	0	1	2	1	3	6	2
lncRNA|>ENSGALT00000095406.1-ENSGALG00000049148.1	5	3	2	19	10	0	2	1	7	0	3	6	18	7	2	2	2	6	0	5
lncRNA|>ENSGALT00000106184.1-ENSGALG00000037980.3	0	1	1	1	6	1	0	0	1	0	0	3	1	0	0	1	2	0	0	3
lncRNA|>ENSGALT00000095961.1-ENSGALG00000054697.1	2	0	1	6	1	1	1	0	0	2	2	2	2	0	0	3	1	1	2	1
lncRNA|>ENSGALT00000100567.1-ENSGALG00000053863.1	37	3	2	5	4	0	1	2	0	14	2	1	4	1	2	1	5	0	0	6
lncRNA|>ENSGALT00000098761.1-ENSGALG00000055095.1	9	0	0	1	4	1	0	0	1	4	2	0	1	0	2	1	2	1	1	1
lncRNA|>ENSGALT00000107003.1-ENSGALG00000049498.1	23	0	0	6	3	2	1	9	4	11	21	15	5	0	0	14	26	16	8	12
lncRNA|>ENSGALT00000106169.1-ENSGALG00000048635.1	18	3	1	7	8	0	0	12	1	7	27	6	12	0	3	8	13	13	2	28
lncRNA|>ENSGALT00000100347.1-ENSGALG00000054016.1	12	0	1	3	6	0	1	9	2	10	0	1	4	0	0	0	1	7	0	1
lncRNA|>ENSGALT00000097680.1-ENSGALG00000052110.1	95	38	5	34	43	6	539	1060	31	359	7	34	71	1	1	194	579	149	2	281
lncRNA|>ENSGALT00000093216.1-ENSGALG00000053251.1	6	9	6	27	24	9	5	3	11	6	10	14	11	14	2	5	3	3	5	10
lncRNA|>ENSGALT00000102454.1-ENSGALG00000047123.1	1	1	4	3	3	0	0	10	0	3	0	3	10	2	1	8	7	5	1	12
lncRNA|>ENSGALT00000097250.1-ENSGALG00000046744.1	7	1	0	9	13	1	0	37	5	6	1	2	6	3	1	10	32	13	11	45
lncRNA|>ENSGALT00000098499.1-ENSGALG00000050316.1	22	10	46	60	18	1	3	31	2	57	13	42	31	0	2	8	63	46	3	58
lncRNA|>ENSGALT00000103099.1-ENSGALG00000049539.1	3	1	2	0	0	1	0	2	1	1	4	0	0	2	1	3	0	0	0	1
lncRNA|>ENSGALT00000102136.1-ENSGALG00000047694.1	2	0	0	4	2	0	0	3	0	2	1	1	5	1	1	1	4	0	1	2
lncRNA|>ENSGALT00000101068.1-ENSGALG00000047530.1	1	1	1	1	1	0	0	1	0	0	0	0	0	0	1	3	3	3	0	7
lncRNA|>ENSGALT00000094384.1-ENSGALG00000050289.1	1	2	1	3	0	0	0	3	1	2	1	2	1	0	0	1	0	14	1	9
lncRNA|>ENSGALT00000104278.1-ENSGALG00000053047.1	3	0	0	0	1	0	0	4	0	4	1	1	1	0	1	4	2	12	0	2
lncRNA|>ENSGALT00000094899.1-ENSGALG00000052644.1	1	2	0	2	0	0	0	0	0	2	0	0	2	1	1	2	2	1	0	4
lncRNA|>ENSGALT00000101738.1-ENSGALG00000049641.1	4	0	0	1	3	0	0	1	1	2	1	1	1	0	0	1	0	1	2	3
lncRNA|>ENSGALT00000104880.1-ENSGALG00000048641.1	1	0	0	0	0	2	2	0	1	2	0	1	2	2	0	1	1	1	0	1
lncRNA|>ENSGALT00000093157.1-ENSGALG00000054838.1	0	2	0	16	6	2	0	1	3	2	1	3	3	0	0	2	3	2	0	2
lncRNA|>ENSGALT00000076808.2-ENSGALG00000037194.3	85	6	4	11	11	1	3	20	5	35	5	3	17	1	5	7	11	9	5	18
lncRNA|>ENSGALT00000104737.1-ENSGALG00000054047.1	1	1	0	4	1	1	0	1	0	2	0	1	2	1	0	1	0	1	0	1
lncRNA|>ENSGALT00000099207.1-ENSGALG00000049230.1	7	0	2	2	4	0	0	14	1	7	1	0	7	1	1	2	1	2	0	6
lncRNA|>ENSGALT00000102091.1-ENSGALG00000047410.1	0	0	1	1	5	0	0	0	1	1	1	2	3	0	1	2	0	0	0	1
lncRNA|>ENSGALT00000095524.1-ENSGALG00000054742.1	1	1	1	0	1	0	1	1	0	0	1	0	0	0	0	1	2	1	0	1
lncRNA|>ENSGALT00000093286.1-ENSGALG00000053354.1	5	2	1	5	5	0	1	3	1	2	4	0	10	1	2	2	6	3	1	2
lncRNA|>ENSGALT00000092200.1-ENSGALG00000048787.1	2	25	1	22	15	2	0	2	2	9	7	2	31	0	2	6	1	2	0	2
lncRNA|>ENSGALT00000095090.1-ENSGALG00000054628.1	6	4	3	5	1	0	2	13	0	8	3	3	4	1	1	3	10	30	1	14
lncRNA|>ENSGALT00000103212.1-ENSGALG00000049699.1	4	1	0	2	5	2	1	13	3	14	0	0	4	1	1	3	2	5	1	6
lncRNA|>ENSGALT00000013244.7-ENSGALG00000008153.7	2	0	0	0	1	1	0	1	0	0	1	1	1	1	2	1	0	0	0	2
lncRNA|>ENSGALT00000091767.1-ENSGALG00000039919.3	1	0	0	2	4	1	0	0	0	0	3	1	1	1	1	0	6	4	0	1
lncRNA|>ENSGALT00000107202.1-ENSGALG00000051047.1	11	0	1	1	9	3	0	1	0	7	8	3	0	1	0	0	2	4	1	5
lncRNA|>ENSGALT00000093666.1-ENSGALG00000052219.1	5	1	1	0	5	1	1	6	0	0	10	3	2	0	2	7	6	4	2	12
lncRNA|>ENSGALT00000063294.2-ENSGALG00000044392.2	9	3	0	4	7	1	0	3	2	5	0	1	6	7	16	4	3	3	2	3
lncRNA|>ENSGALT00000099948.1-ENSGALG00000049410.1	39	12	3	3	2	0	0	29	0	2	0	1	0	0	1	10	38	27	1	19
lncRNA|>ENSGALT00000097889.1-ENSGALG00000051480.1	5	0	1	0	1	0	0	1	0	0	1	0	1	1	1	0	1	4	0	1
lncRNA|>ENSGALT00000095875.1-ENSGALG00000050812.1	5	0	1	0	4	0	1	3	1	3	0	1	0	0	1	1	2	2	0	0
lncRNA|>ENSGALT00000100694.1-ENSGALG00000051292.1	21	0	2	0	0	0	0	1	1	6	1	2	3	0	1	2	0	1	0	0
lncRNA|>ENSGALT00000102164.1-ENSGALG00000052350.1	20	2	0	3	25	0	2	7	1	17	10	8	13	7	5	8	2	19	8	0
lncRNA|>ENSGALT00000098095.1-ENSGALG00000054411.1	1	5	2	4	2	1	0	0	1	1	0	3	1	0	1	3	1	1	0	0
lncRNA|>ENSGALT00000053288.2-ENSGALG00000036226.3	4	0	3	2	3	1	0	3	0	3	0	0	2	0	1	2	3	1	2	0
lncRNA|>ENSGALT00000091851.1-ENSGALG00000051292.1	21	0	2	1	1	0	0	1	1	6	1	2	3	0	1	2	0	1	1	0
lncRNA|>ENSGALT00000106172.1-ENSGALG00000050282.1	20	3	0	4	38	0	4	9	2	24	9	8	18	13	8	8	1	23	12	0
lncRNA|>ENSGALT00000097591.1-ENSGALG00000048360.1	20	3	0	4	37	0	4	9	2	25	10	11	19	13	8	7	3	21	11	0
lncRNA|>ENSGALT00000102195.1-ENSGALG00000046703.1	20	3	0	5	38	0	4	11	3	24	9	8	18	13	8	9	2	25	13	0
lncRNA|>ENSGALT00000065501.2-ENSGALG00000039097.3	10	3	1	4	4	0	0	0	0	5	3	2	1	1	5	2	2	1	1	0
lncRNA|>ENSGALT00000096384.1-ENSGALG00000050642.1	2	2	3	3	3	0	2	2	2	3	2	2	2	0	0	0	9	0	1	0
lncRNA|>ENSGALT00000073332.2-ENSGALG00000040468.3	20	3	0	4	38	0	4	9	2	24	9	8	18	13	8	7	1	23	13	0
lncRNA|>ENSGALT00000074944.2-ENSGALG00000037548.3	20	3	0	3	37	0	4	9	2	25	9	8	16	12	8	7	1	21	11	0
lncRNA|>ENSGALT00000068021.2-ENSGALG00000031704.3	20	2	0	4	25	0	2	7	1	16	9	4	11	6	5	6	1	19	10	0
lncRNA|>ENSGALT00000093603.1-ENSGALG00000043096.3	20	3	1	4	37	0	4	9	2	25	10	8	19	13	8	8	1	21	11	0
lncRNA|>ENSGALT00000077616.2-ENSGALG00000037124.3	2	1	1	5	1	0	0	2	0	2	1	1	2	5	1	2	1	0	0	0
lncRNA|>ENSGALT00000102941.1-ENSGALG00000053426.1	0	0	0	0	3	0	0	1	1	1	1	4	1	1	0	2	3	1	0	0
lncRNA|>ENSGALT00000096975.1-ENSGALG00000049388.1	36	0	1	5	7	0	1	13	1	10	3	0	4	0	0	5	2	17	2	0
lncRNA|>ENSGALT00000072560.2-ENSGALG00000031632.3	20	3	0	3	37	0	4	9	2	24	9	9	18	13	8	7	1	22	11	0
lncRNA|>ENSGALT00000095325.1-ENSGALG00000046718.1	20	3	0	3	38	0	4	10	2	24	9	10	16	13	8	10	2	21	11	0
lncRNA|>ENSGALT00000090879.1-ENSGALG00000047432.1	2	0	0	1	1	0	1	0	1	3	0	1	1	1	0	2	2	3	0	0
lncRNA|>ENSGALT00000096198.1-ENSGALG00000047598.1	9	0	1	0	5	0	0	2	1	2	1	1	1	0	0	2	1	1	1	0
lncRNA|>ENSGALT00000074571.2-ENSGALG00000033036.3	29	5	0	4	52	0	7	12	3	36	11	14	27	20	12	11	1	25	14	0
lncRNA|>ENSGALT00000093642.1-ENSGALG00000047906.1	20	3	0	4	37	0	4	9	2	25	10	10	17	13	8	8	2	21	12	0
lncRNA|>ENSGALT00000049394.2-ENSGALG00000030720.3	0	3	1	2	1	1	0	0	2	2	1	2	2	0	0	6	0	0	0	0
lncRNA|>ENSGALT00000106419.1-ENSGALG00000051701.1	1	2	1	3	2	1	0	2	0	1	0	0	0	1	0	1	0	1	0	0
lncRNA|>ENSGALT00000093699.1-ENSGALG00000049743.1	6	1	0	1	2	0	0	1	0	3	0	0	1	0	0	1	1	3	1	0
lncRNA|>ENSGALT00000055208.2-ENSGALG00000042431.3	15	0	1	1	2	0	0	2	2	3	1	2	0	0	3	2	2	2	0	0
lncRNA|>ENSGALT00000101500.1-ENSGALG00000054916.1	20	3	0	4	37	0	4	11	3	24	9	8	17	13	8	8	2	25	13	0
lncRNA|>ENSGALT00000069004.2-ENSGALG00000033036.3	20	3	0	3	37	0	4	9	2	25	10	9	18	13	8	8	1	21	11	0
lncRNA|>ENSGALT00000098353.1-ENSGALG00000048581.1	40	6	0	4	74	0	8	21	4	52	20	20	36	26	16	17	3	42	20	0
lncRNA|>ENSGALT00000095381.1-ENSGALG00000053491.1	8	0	1	2	1	0	0	0	0	2	1	1	2	2	0	0	1	1	0	0
lncRNA|>ENSGALT00000102502.1-ENSGALG00000054916.1	20	2	0	5	26	0	2	9	2	16	9	5	14	7	5	8	4	22	10	0
lncRNA|>ENSGALT00000106034.1-ENSGALG00000048360.1	0	1	0	3	12	0	2	2	1	9	2	8	9	7	3	2	1	5	3	0
lncRNA|>ENSGALT00000093781.1-ENSGALG00000046878.1	2	0	4	3	3	0	0	3	0	3	1	2	0	1	0	1	2	3	0	0
lncRNA|>ENSGALT00000104083.1-ENSGALG00000054593.1	1	2	0	5	5	1	1	2	1	1	1	3	2	5	1	1	3	0	1	0
lncRNA|>ENSGALT00000047511.2-ENSGALG00000036462.3	20	3	0	4	37	0	4	9	2	24	9	8	16	12	8	7	1	21	13	0
lncRNA|>ENSGALT00000094874.1-ENSGALG00000049304.1	1	2	0	0	4	1	0	1	0	1	1	0	0	0	0	1	5	2	1	0
lncRNA|>ENSGALT00000102044.1-ENSGALG00000040416.3	20	3	0	4	37	0	4	9	2	24	9	9	20	14	8	8	1	23	12	0
lncRNA|>ENSGALT00000099904.1-ENSGALG00000054631.1	1	0	1	1	2	0	1	1	1	3	1	2	1	5	1	2	5	3	4	0
lncRNA|>ENSGALT00000094209.1-ENSGALG00000046745.1	14	0	0	0	4	0	0	0	1	4	1	3	3	1	9	2	3	1	0	0
lncRNA|>ENSGALT00000102170.1-ENSGALG00000049670.1	8	3	3	1	0	0	0	3	5	6	1	1	0	4	2	2	4	1	0	0
lncRNA|>ENSGALT00000105569.1-ENSGALG00000053404.1	20	1	9	0	1	2	0	3	8	1	2	6	2	8	0	4	12	26	0	0
lncRNA|>ENSGALT00000100665.1-ENSGALG00000053822.1	0	1	1	1	3	2	0	1	1	1	0	2	3	1	0	2	1	1	1	0
lncRNA|>ENSGALT00000095011.1-ENSGALG00000054215.1	7	4	9	8	2	0	2	0	2	8	2	4	6	5	1	7	1	1	4	0
lncRNA|>ENSGALT00000101073.1-ENSGALG00000051291.1	20	3	0	3	37	0	4	9	2	25	10	9	17	13	8	8	1	23	11	0
lncRNA|>ENSGALT00000102847.1-ENSGALG00000054631.1	0	0	1	0	0	0	1	0	1	1	1	1	1	0	0	2	3	4	2	0
lncRNA|>ENSGALT00000106932.1-ENSGALG00000048167.1	20	3	0	4	38	0	4	9	2	24	9	8	19	14	8	7	1	24	12	0
lncRNA|>ENSGALT00000031045.5-ENSGALG00000019568.6	2	1	1	2	3	3	1	1	4	3	1	0	2	0	0	1	1	0	0	0
lncRNA|>ENSGALT00000098971.1-ENSGALG00000049079.1	12	0	5	5	1	16	0	9	0	10	1	1	1	0	1	1	7	5	8	0
lncRNA|>ENSGALT00000097750.1-ENSGALG00000047100.1	1	0	1	1	2	0	0	3	1	1	0	0	1	1	0	0	0	1	1	0
lncRNA|>ENSGALT00000103762.1-ENSGALG00000048150.1	1	0	0	4	2	0	1	1	0	2	1	1	0	1	0	0	1	3	0	0
lncRNA|>ENSGALT00000076948.2-ENSGALG00000031473.3	1	0	1	31	1	0	0	0	14	3	2	0	13	1	0	2	1	0	7	0
lncRNA|>ENSGALT00000095595.1-ENSGALG00000047349.1	20	3	0	3	37	0	4	9	2	24	9	9	18	13	8	7	1	21	11	0
lncRNA|>ENSGALT00000105373.1-ENSGALG00000048937.1	0	1	0	1	1	0	0	4	0	2	0	0	1	1	1	1	1	1	0	0
lncRNA|>ENSGALT00000102572.1-ENSGALG00000051614.1	1	1	1	0	1	1	1	1	0	1	0	1	0	0	0	1	1	2	0	0
lncRNA|>ENSGALT00000103248.1-ENSGALG00000034183.3	20	3	0	2	37	0	4	12	2	25	10	10	18	13	8	8	2	21	10	0
lncRNA|>ENSGALT00000102342.1-ENSGALG00000054800.1	1	1	1	3	1	0	0	0	0	2	1	0	2	0	1	2	2	1	0	0
lncRNA|>ENSGALT00000093608.1-ENSGALG00000051245.1	10	0	1	0	1	0	0	0	1	5	2	1	2	2	0	2	2	2	0	0
lncRNA|>ENSGALT00000094806.1-ENSGALG00000051862.1	1	3	1	0	2	0	0	2	0	3	1	1	2	0	0	1	0	4	1	0
lncRNA|>ENSGALT00000098436.1-ENSGALG00000048284.1	3	0	1	2	3	0	0	1	1	2	0	0	0	2	0	1	4	2	0	0
lncRNA|>ENSGALT00000077222.2-ENSGALG00000031704.3	20	3	0	5	37	0	4	9	2	24	9	9	19	13	8	7	1	23	13	0
lncRNA|>ENSGALT00000106285.1-ENSGALG00000052055.1	0	3	1	2	3	0	0	1	1	1	0	3	2	1	0	2	2	0	3	0
lncRNA|>ENSGALT00000064607.2-ENSGALG00000031645.3	20	3	0	5	37	0	4	9	2	24	9	8	17	13	8	7	1	23	13	0
lncRNA|>ENSGALT00000103535.1-ENSGALG00000048167.1	40	5	0	8	63	0	6	16	3	40	18	12	28	19	13	14	2	40	22	0
lncRNA|>ENSGALT00000092859.1-ENSGALG00000052186.1	0	1	1	0	1	1	0	0	0	1	0	2	1	0	2	0	2	3	1	0
lncRNA|>ENSGALT00000093061.1-ENSGALG00000050551.1	1	3	0	1	1	0	0	1	0	18	1	2	2	1	2	2	0	0	0	0
lncRNA|>ENSGALT00000103967.1-ENSGALG00000021405.6	1	0	5	5	1	1	1	4	2	2	0	2	2	1	0	2	2	5	1	0
lncRNA|>ENSGALT00000093529.1-ENSGALG00000049729.1	2	0	1	0	3	0	0	0	0	6	1	1	2	0	0	6	3	1	2	0
lncRNA|>ENSGALT00000105563.1-ENSGALG00000051657.1	0	1	0	1	0	0	1	1	0	2	0	1	2	0	1	1	0	1	1	0
lncRNA|>ENSGALT00000097650.1-ENSGALG00000050191.1	5	2	1	2	2	0	0	1	0	2	0	0	7	0	0	1	0	1	1	0
lncRNA|>ENSGALT00000079446.2-ENSGALG00000047900.1	20	2	0	3	25	0	2	7	1	16	9	4	11	6	5	6	1	19	9	0
lncRNA|>ENSGALT00000091436.1-ENSGALG00000050551.1	2	3	0	0	1	0	0	1	0	18	1	2	2	1	2	2	0	0	0	0
lncRNA|>ENSGALT00000049698.2-ENSGALG00000029985.3	20	3	0	3	37	0	4	9	2	25	10	10	18	13	8	7	1	21	11	0
lncRNA|>ENSGALT00000107172.1-ENSGALG00000049106.1	6	1	0	3	3	0	1	3	1	2	0	0	1	0	1	0	0	2	1	0
lncRNA|>ENSGALT00000093419.1-ENSGALG00000053387.1	40	6	0	7	75	0	8	18	4	48	18	17	35	26	16	15	2	46	24	0
lncRNA|>ENSGALT00000107947.1-ENSGALG00000053322.1	0	0	1	0	1	0	0	1	0	1	0	1	1	1	0	1	1	2	2	0
lncRNA|>ENSGALT00000047459.2-ENSGALG00000034279.3	2	0	1	1	1	2	1	1	0	6	1	0	1	0	0	0	2	0	0	0
lncRNA|>ENSGALT00000099518.1-ENSGALG00000048942.1	20	2	0	2	25	0	2	8	1	17	9	4	12	7	5	6	1	17	7	0
lncRNA|>ENSGALT00000068818.2-ENSGALG00000031704.3	20	3	0	5	37	0	4	9	2	24	9	9	19	13	8	7	1	23	13	0
lncRNA|>ENSGALT00000100426.1-ENSGALG00000054087.1	40	6	0	8	75	0	8	18	4	48	18	18	35	26	16	15	2	45	25	0
lncRNA|>ENSGALT00000106663.1-ENSGALG00000051962.1	5	0	1	0	0	4	2	0	2	3	4	2	9	2	2	11	3	6	6	0
lncRNA|>ENSGALT00000049634.2-ENSGALG00000041838.3	1	1	0	1	0	1	0	0	0	1	2	0	1	1	3	0	3	0	1	0
lncRNA|>ENSGALT00000096567.1-ENSGALG00000054798.1	9	1	0	1	0	0	1	2	1	5	1	1	1	0	0	0	3	6	0	0
lncRNA|>ENSGALT00000095036.1-ENSGALG00000039899.3	20	2	0	2	25	0	2	7	1	16	9	4	11	6	5	6	1	18	8	0
lncRNA|>ENSGALT00000068282.2-ENSGALG00000052869.1	20	3	0	5	37	0	4	9	2	24	9	9	19	13	8	8	1	23	13	0
lncRNA|>ENSGALT00000076586.2-ENSGALG00000037070.3	20	3	0	5	39	0	4	9	2	24	9	11	19	13	8	8	1	24	13	0
lncRNA|>ENSGALT00000095097.1-ENSGALG00000050531.1	20	3	0	4	38	0	4	9	2	24	9	9	19	13	8	8	1	22	12	0
lncRNA|>ENSGALT00000098760.1-ENSGALG00000052273.1	0	1	1	3	2	1	1	1	0	3	1	2	3	2	0	0	2	0	2	0
lncRNA|>ENSGALT00000094886.1-ENSGALG00000031645.3	20	3	0	4	37	0	4	9	2	24	9	9	19	13	8	8	1	23	12	0
lncRNA|>ENSGALT00000077686.2-ENSGALG00000030564.3	20	2	0	3	26	0	2	7	1	16	9	4	11	7	5	6	1	20	9	0
lncRNA|>ENSGALT00000105857.1-ENSGALG00000048674.1	0	2	1	1	1	1	0	0	0	1	2	1	2	0	0	2	2	2	0	0
lncRNA|>ENSGALT00000105865.1-ENSGALG00000047175.1	20	3	0	2	37	0	4	10	2	26	9	8	18	13	8	8	1	21	10	0
lncRNA|>ENSGALT00000098507.1-ENSGALG00000049583.1	10	1	1	5	3	0	1	0	0	1	1	4	0	0	1	1	3	0	0	0
lncRNA|>ENSGALT00000091754.1-ENSGALG00000040416.3	20	3	0	4	37	0	4	9	2	24	9	9	19	13	8	8	1	23	13	0
lncRNA|>ENSGALT00000090808.1-ENSGALG00000047399.1	7	3	2	0	4	0	0	0	2	9	1	2	1	0	0	0	2	1	1	0
lncRNA|>ENSGALT00000098826.1-ENSGALG00000049182.1	10	1	0	2	4	0	0	15	1	57	0	1	0	1	0	14	744	2	1	0
lncRNA|>ENSGALT00000104953.1-ENSGALG00000029631.3	40	6	0	8	74	0	8	18	4	48	18	19	37	26	16	16	2	45	25	0
lncRNA|>ENSGALT00000107120.1-ENSGALG00000053071.1	6	0	1	0	1	0	0	2	0	1	2	1	0	1	1	1	1	2	0	0
lncRNA|>ENSGALT00000100008.1-ENSGALG00000054569.1	4	0	1	1	2	1	1	2	0	1	0	0	2	1	2	0	1	1	1	0
lncRNA|>ENSGALT00000106335.1-ENSGALG00000047175.1	20	3	0	2	37	0	4	10	2	25	10	8	17	13	8	8	2	21	10	0
lncRNA|>ENSGALT00000094346.1-ENSGALG00000046696.1	3	2	1	0	0	0	0	1	0	1	2	2	2	1	0	0	0	7	1	0
lncRNA|>ENSGALT00000055298.2-ENSGALG00000033463.3	20	3	0	4	37	0	4	9	2	24	9	8	17	13	8	7	1	23	13	0
lncRNA|>ENSGALT00000094633.1-ENSGALG00000052350.1	20	3	0	4	37	0	4	9	2	25	9	9	16	13	8	10	2	21	11	0
lncRNA|>ENSGALT00000104192.1-ENSGALG00000054120.1	0	2	1	1	3	0	1	1	1	3	1	4	1	0	0	0	0	0	0	0
lncRNA|>ENSGALT00000103259.1-ENSGALG00000030564.3	20	2	0	4	26	0	2	7	1	16	9	4	12	7	5	6	1	20	9	0
lncRNA|>ENSGALT00000104845.1-ENSGALG00000047598.1	9	0	1	0	5	0	0	2	1	2	1	1	1	0	0	2	1	1	1	0
lncRNA|>ENSGALT00000075661.2-ENSGALG00000035784.3	3	1	2	5	1	1	0	0	0	2	1	2	0	0	0	2	5	1	2	0
lncRNA|>ENSGALT00000107101.1-ENSGALG00000052350.1	20	2	0	3	25	0	2	7	1	17	10	7	13	7	5	6	1	19	8	0
lncRNA|>ENSGALT00000092535.1-ENSGALG00000048674.1	1	2	1	1	1	1	2	1	0	1	2	2	0	0	1	0	1	0	1	0
lncRNA|>ENSGALT00000102955.1-ENSGALG00000048842.1	20	3	0	4	37	0	4	9	2	25	10	8	19	13	8	9	1	21	11	0
lncRNA|>ENSGALT00000092156.1-ENSGALG00000049495.1	0	0	2	4	2	1	0	1	0	1	2	2	4	1	2	0	2	0	4	0
lncRNA|>ENSGALT00000104484.1-ENSGALG00000053606.1	5	5	2	2	12	2	0	0	0	11	3	3	3	5	0	1	2	0	0	0
lncRNA|>ENSGALT00000100586.1-ENSGALG00000006584.6	29	1	1	0	2	0	1	5	3	5	0	1	2	0	0	0	0	1	0	0
lncRNA|>ENSGALT00000102548.1-ENSGALG00000051760.1	1	0	0	1	0	0	1	1	0	3	1	1	0	2	1	0	5	0	7	0
lncRNA|>ENSGALT00000090913.1-ENSGALG00000031651.3	20	3	0	3	37	0	4	9	2	24	9	8	18	13	8	7	1	22	11	0
lncRNA|>ENSGALT00000090524.1-ENSGALG00000047730.1	0	4	0	8	6	4	1	3	1	3	2	2	2	0	1	1	0	0	3	0
lncRNA|>ENSGALT00000090557.1-ENSGALG00000048167.1	20	2	0	4	25	0	2	7	1	16	9	4	10	6	5	6	1	18	10	0
lncRNA|>ENSGALT00000103424.1-ENSGALG00000050517.1	40	6	0	4	74	0	8	21	4	50	20	20	36	26	16	18	3	43	20	0
lncRNA|>ENSGALT00000096556.1-ENSGALG00000054916.1	20	3	0	5	37	0	4	11	3	24	9	9	19	13	8	8	2	26	14	0
lncRNA|>ENSGALT00000106050.1-ENSGALG00000048842.1	20	3	0	3	37	0	4	9	2	25	9	8	18	13	8	9	1	21	11	0
lncRNA|>ENSGALT00000090793.1-ENSGALG00000054878.1	1	4	0	7	5	4	1	3	1	2	1	2	2	0	1	1	0	0	3	0
lncRNA|>ENSGALT00000092278.1-ENSGALG00000036522.3	1	0	0	2	1	1	0	3	0	3	0	1	4	0	1	1	2	2	0	0
lncRNA|>ENSGALT00000101508.1-ENSGALG00000048111.1	0	0	0	3	2	0	1	0	0	3	1	1	0	1	1	2	1	8	5	0
lncRNA|>ENSGALT00000094883.1-ENSGALG00000048189.1	29	1	7	0	4	0	0	0	0	19	1	1	1	0	0	3	3	6	0	0
lncRNA|>ENSGALT00000066956.2-ENSGALG00000051291.1	9	1	0	1	3	0	1	1	0	2	1	1	4	0	1	2	0	2	0	0
lncRNA|>ENSGALT00000101318.1-ENSGALG00000046322.2	3	2	0	1	3	0	1	1	2	2	2	1	1	0	0	0	0	1	1	0
lncRNA|>ENSGALT00000105442.1-ENSGALG00000037070.3	20	2	0	4	27	0	2	7	1	16	9	8	14	7	5	7	1	20	9	0
lncRNA|>ENSGALT00000094310.1-ENSGALG00000048360.1	0	1	0	2	12	0	2	2	1	9	1	8	8	7	3	1	1	5	3	0
lncRNA|>ENSGALT00000106961.1-ENSGALG00000036514.3	4	2	0	1	1	0	0	1	0	2	2	0	2	0	0	0	1	1	1	0
lncRNA|>ENSGALT00000080965.2-ENSGALG00000052714.1	20	3	0	2	37	0	4	10	2	26	10	8	17	13	8	8	1	23	10	0
lncRNA|>ENSGALT00000107168.1-ENSGALG00000053491.1	9	0	1	2	1	0	0	0	0	2	1	1	2	2	0	0	1	1	0	0
lncRNA|>ENSGALT00000101078.1-ENSGALG00000050482.1	3	0	0	2	3	1	0	0	0	1	1	2	2	0	1	0	1	2	0	0
lncRNA|>ENSGALT00000094802.1-ENSGALG00000053715.1	2	2	0	0	0	1	0	1	0	1	1	1	0	1	1	0	2	1	0	0
lncRNA|>ENSGALT00000061533.2-ENSGALG00000029985.3	20	3	0	3	37	0	4	9	2	25	10	9	18	13	8	7	1	21	11	0
lncRNA|>ENSGALT00000096239.1-ENSGALG00000051953.1	60	9	0	6	111	0	12	30	6	75	30	29	54	39	24	25	5	63	30	0
lncRNA|>ENSGALT00000091494.1-ENSGALG00000051785.1	2	3	1	1	1	0	0	0	1	1	1	0	0	1	0	1	1	2	0	0
lncRNA|>ENSGALT00000105536.1-ENSGALG00000051373.1	0	3	0	8	6	4	1	3	1	2	2	2	2	0	0	1	0	0	3	0
lncRNA|>ENSGALT00000102272.1-ENSGALG00000052361.1	0	1	0	1	2	2	1	2	1	3	2	1	2	0	0	2	4	2	0	0
lncRNA|>ENSGALT00000097841.1-ENSGALG00000054222.1	2	0	1	2	1	1	0	1	0	4	0	2	1	1	0	1	3	1	0	0
lncRNA|>ENSGALT00000093181.1-ENSGALG00000048842.1	20	3	0	3	37	0	4	9	2	25	9	8	18	13	8	11	2	21	11	0
lncRNA|>ENSGALT00000107596.1-ENSGALG00000049858.1	20	3	0	2	37	0	4	9	2	25	9	9	17	13	8	7	1	21	11	0
lncRNA|>ENSGALT00000105046.1-ENSGALG00000047645.1	1	5	2	4	2	1	0	0	1	1	0	3	1	0	1	2	0	1	0	0
lncRNA|>ENSGALT00000106181.1-ENSGALG00000050517.1	20	3	0	2	37	0	4	13	2	25	10	10	18	13	8	9	1	22	10	0
lncRNA|>ENSGALT00000100028.1-ENSGALG00000050282.1	20	3	0	5	39	0	4	9	2	24	9	10	22	14	8	8	1	24	12	0
lncRNA|>ENSGALT00000107834.1-ENSGALG00000047175.1	20	3	0	2	37	0	4	10	2	26	9	8	18	13	8	8	1	21	10	0
lncRNA|>ENSGALT00000105841.1-ENSGALG00000052727.1	0	0	1	3	4	1	1	1	2	1	0	3	0	1	0	2	0	0	1	0
lncRNA|>ENSGALT00000094613.1-ENSGALG00000051273.1	20	3	0	5	37	0	4	9	2	24	10	10	19	13	8	7	1	23	13	0
lncRNA|>ENSGALT00000093983.1-ENSGALG00000047150.1	20	3	0	4	37	0	4	9	2	24	9	9	16	12	8	7	1	21	12	0
lncRNA|>ENSGALT00000105871.1-ENSGALG00000053036.1	1	0	0	3	2	1	0	1	1	3	0	1	1	0	0	1	0	2	0	0
lncRNA|>ENSGALT00000007414.6-ENSGALG00000004653.7	2	3	0	2	4	1	1	2	0	2	1	2	3	3	0	4	3	6	0	0
lncRNA|>ENSGALT00000107467.1-ENSGALG00000051053.1	10	0	2	5	1	1	1	7	1	1	3	1	15	0	1	0	16	6	2	0
lncRNA|>ENSGALT00000094954.1-ENSGALG00000048111.1	0	0	0	2	2	0	1	0	0	3	1	1	0	1	1	1	1	8	4	0
lncRNA|>ENSGALT00000102937.1-ENSGALG00000052055.1	0	3	1	2	4	0	0	1	1	2	0	4	2	1	0	2	2	0	3	0
lncRNA|>ENSGALT00000107207.1-ENSGALG00000052714.1	40	6	0	4	74	0	8	20	4	51	19	18	36	26	16	16	3	42	20	0
lncRNA|>ENSGALT00000101342.1-ENSGALG00000053840.1	2	0	0	1	0	0	0	5	0	6	1	2	3	1	0	2	4	10	2	0
lncRNA|>ENSGALT00000090718.1-ENSGALG00000050245.1	20	3	0	4	39	0	4	9	2	24	9	10	19	13	8	8	1	23	12	0
lncRNA|>ENSGALT00000092911.1-ENSGALG00000047473.1	20	3	0	4	37	0	4	11	3	24	9	8	16	12	8	8	2	24	13	0
lncRNA|>ENSGALT00000058594.2-ENSGALG00000038935.3	6	1	1	2	2	0	0	1	0	1	0	1	1	1	0	0	1	3	0	0
lncRNA|>ENSGALT00000096040.1-ENSGALG00000048812.1	20	3	0	2	37	0	4	12	2	25	9	9	17	14	8	8	3	20	10	0
lncRNA|>ENSGALT00000097899.1-ENSGALG00000048812.1	20	3	0	2	37	0	4	11	2	25	9	10	17	14	8	8	3	20	10	0
lncRNA|>ENSGALT00000102556.1-ENSGALG00000040728.3	9	2	0	1	15	0	3	5	1	11	1	5	10	7	4	3	0	5	3	0
lncRNA|>ENSGALT00000086656.2-ENSGALG00000044007.2	2	0	1	1	2	0	0	2	0	3	1	0	2	0	0	1	1	2	0	0
lncRNA|>ENSGALT00000058098.2-ENSGALG00000029985.3	20	3	0	2	37	0	4	9	2	25	9	8	17	13	8	7	1	21	11	0
lncRNA|>ENSGALT00000094430.1-ENSGALG00000031651.3	20	3	0	4	37	0	4	9	2	24	9	8	18	13	8	7	1	22	11	0
lncRNA|>ENSGALT00000091976.1-ENSGALG00000047529.1	3	0	1	1	1	0	0	1	2	1	0	1	1	1	1	2	1	1	0	0
lncRNA|>ENSGALT00000073235.2-ENSGALG00000029631.3	40	6	0	6	74	0	8	18	4	48	18	16	35	26	16	14	2	44	24	0
lncRNA|>ENSGALT00000097906.1-ENSGALG00000048348.1	3	0	1	5	1	0	0	0	1	1	1	0	1	1	0	2	0	1	0	0
lncRNA|>ENSGALT00000099386.1-ENSGALG00000047986.1	1	0	2	1	2	1	0	2	0	2	0	1	1	0	0	0	0	2	1	0
lncRNA|>ENSGALT00000091627.1-ENSGALG00000047582.1	2	1	1	2	0	7	0	4	0	2	0	3	6	2	1	0	4	0	6	0
lncRNA|>ENSGALT00000103602.1-ENSGALG00000054419.1	9	0	1	1	1	0	0	1	2	1	1	1	1	0	0	2	4	2	1	0
lncRNA|>ENSGALT00000096170.1-ENSGALG00000054506.1	0	2	0	1	1	0	0	2	0	1	0	2	2	1	0	1	3	3	0	0
lncRNA|>ENSGALT00000094871.1-ENSGALG00000052869.1	20	3	0	5	37	0	4	9	2	24	9	9	19	13	8	8	1	23	12	0
lncRNA|>ENSGALT00000106403.1-ENSGALG00000040416.3	20	3	0	4	37	0	4	9	2	24	9	9	19	13	8	8	1	23	13	0
lncRNA|>ENSGALT00000106486.1-ENSGALG00000050812.1	4	0	1	0	2	0	1	3	1	3	0	1	0	0	1	1	2	2	0	0
lncRNA|>ENSGALT00000091848.1-ENSGALG00000047915.1	1	0	1	1	0	0	0	0	1	2	0	1	0	1	2	1	1	3	0	0
lncRNA|>ENSGALT00000097385.1-ENSGALG00000033484.3	2	1	0	2	1	0	0	1	0	1	0	1	2	0	1	0	1	2	0	0
lncRNA|>ENSGALT00000102064.1-ENSGALG00000052714.1	21	3	0	2	37	0	4	10	2	25	10	8	19	13	8	8	2	21	10	0
lncRNA|>ENSGALT00000090923.1-ENSGALG00000051059.1	20	3	0	3	37	0	4	9	2	25	10	9	18	13	8	7	1	21	11	0
lncRNA|>ENSGALT00000095790.1-ENSGALG00000051059.1	20	3	0	4	37	0	4	9	2	25	11	10	20	13	8	8	1	21	11	0
lncRNA|>ENSGALT00000096019.1-ENSGALG00000054354.1	0	4	1	8	6	4	1	3	1	3	1	2	2	0	1	1	0	0	3	0
lncRNA|>ENSGALT00000093390.1-ENSGALG00000050298.1	12	2	1	1	0	0	0	0	0	4	1	0	3	1	2	1	0	1	0	0
lncRNA|>ENSGALT00000099739.1-ENSGALG00000049923.1	20	1	1	0	2	0	0	1	1	6	1	1	4	0	1	2	1	0	0	0
lncRNA|>ENSGALT00000105811.1-ENSGALG00000048942.1	20	2	0	2	25	0	2	9	1	16	8	4	10	6	5	7	2	17	7	0
lncRNA|>ENSGALT00000100528.1-ENSGALG00000050245.1	20	3	0	5	38	0	4	9	2	24	9	10	21	14	8	7	1	23	12	0
lncRNA|>ENSGALT00000094608.1-ENSGALG00000050498.1	5	1	1	3	1	0	0	0	0	3	0	0	2	1	0	1	2	1	0	0
lncRNA|>ENSGALT00000074870.2-ENSGALG00000052869.1	20	2	0	5	25	0	2	7	1	16	9	5	14	7	5	6	1	20	10	0
lncRNA|>ENSGALT00000102075.1-ENSGALG00000050823.1	16	0	3	2	0	0	0	1	1	6	3	1	2	0	0	1	2	3	0	0
lncRNA|>ENSGALT00000091805.1-ENSGALG00000048322.1	1	2	0	10	3	0	0	2	1	1	1	1	2	2	0	1	0	0	1	0
lncRNA|>ENSGALT00000106240.1-ENSGALG00000049858.1	20	3	0	2	37	0	4	9	2	25	9	9	17	13	8	7	1	21	11	0
lncRNA|>ENSGALT00000105462.1-ENSGALG00000051158.1	20	3	0	5	37	0	4	9	2	24	9	9	17	12	8	8	1	22	13	0
lncRNA|>ENSGALT00000104398.1-ENSGALG00000049789.1	21	0	2	0	1	0	0	0	0	4	1	0	2	0	1	3	3	2	1	0
lncRNA|>ENSGALT00000095424.1-ENSGALG00000047133.1	20	3	0	3	37	0	4	9	2	25	10	10	18	13	8	9	2	21	11	0
lncRNA|>ENSGALT00000098317.1-ENSGALG00000049291.1	4	4	0	14	13	1	1	1	0	1	4	8	4	3	0	1	0	1	4	0
lncRNA|>ENSGALT00000106009.1-ENSGALG00000047900.1	20	3	0	5	38	0	4	9	2	24	9	10	20	13	8	8	1	23	12	0
lncRNA|>ENSGALT00000048118.2-ENSGALG00000031651.3	20	3	0	3	37	0	4	9	2	24	9	8	18	13	8	7	1	22	11	0
lncRNA|>ENSGALT00000095557.1-ENSGALG00000053136.1	5	1	2	1	2	0	1	3	0	2	1	1	0	0	1	0	2	3	1	0
lncRNA|>ENSGALT00000101856.1-ENSGALG00000052144.1	1	6	0	2	2	2	1	1	0	1	3	1	0	5	0	2	2	3	3	0
lncRNA|>ENSGALT00000082382.2-ENSGALG00000050517.1	0	1	0	0	12	0	2	5	1	9	1	7	8	7	3	1	0	5	3	0
lncRNA|>ENSGALT00000095237.1-ENSGALG00000054087.1	20	3	0	5	38	0	4	9	2	24	9	8	18	13	8	8	1	23	13	0
lncRNA|>ENSGALT00000102315.1-ENSGALG00000048902.1	20	3	0	4	38	0	4	9	2	24	11	12	19	13	8	7	1	22	11	0
lncRNA|>ENSGALT00000070921.2-ENSGALG00000047150.1	20	3	0	4	38	0	4	9	2	24	9	9	19	13	8	8	1	25	12	0
lncRNA|>ENSGALT00000098724.1-ENSGALG00000051964.1	4	6	1	4	5	3	1	1	0	3	0	1	0	0	0	0	1	1	0	0
lncRNA|>ENSGALT00000104854.1-ENSGALG00000053423.1	10	2	0	2	1	0	0	2	0	1	2	2	5	2	1	4	3	4	3	0
lncRNA|>ENSGALT00000091974.1-ENSGALG00000048111.1	20	2	0	6	25	0	2	7	1	16	9	6	14	8	5	6	1	22	12	0
lncRNA|>ENSGALT00000091107.1-ENSGALG00000052765.1	4	0	0	2	1	1	1	0	0	2	0	2	2	0	0	1	1	2	0	0
lncRNA|>ENSGALT00000105625.1-ENSGALG00000048581.1	40	6	0	4	74	0	8	21	4	50	19	20	36	26	16	18	4	42	21	0
lncRNA|>ENSGALT00000076860.2-ENSGALG00000043383.3	3	1	0	2	1	0	0	2	1	1	2	1	1	1	0	2	0	0	0	0
lncRNA|>ENSGALT00000103710.1-ENSGALG00000053387.1	20	3	0	5	38	0	4	9	2	24	9	9	19	13	8	8	1	25	12	0
lncRNA|>ENSGALT00000099660.1-ENSGALG00000051457.1	0	1	1	0	1	0	0	3	1	3	0	2	1	0	0	1	2	1	0	0
lncRNA|>ENSGALT00000100998.1-ENSGALG00000047370.1	20	3	0	5	37	0	4	9	2	24	10	10	20	13	8	7	1	22	11	0
lncRNA|>ENSGALT00000099238.1-ENSGALG00000054845.1	1	1	0	0	1	0	1	1	0	3	2	1	7	0	1	0	0	3	0	0
lncRNA|>ENSGALT00000094631.1-ENSGALG00000050776.1	5	1	0	1	1	0	1	0	1	1	0	0	1	0	2	1	0	3	0	0
lncRNA|>ENSGALT00000099601.1-ENSGALG00000048641.1	1	0	0	0	0	2	1	0	1	2	0	1	2	2	0	1	1	1	0	0
lncRNA|>ENSGALT00000104771.1-ENSGALG00000052144.1	1	6	0	2	2	2	1	1	1	1	3	2	0	5	0	2	2	3	3	0
lncRNA|>ENSGALT00000105595.1-ENSGALG00000048355.1	2	0	1	0	2	0	1	0	1	2	0	1	2	0	0	1	3	3	0	0
lncRNA|>ENSGALT00000105407.1-ENSGALG00000047913.1	19	0	3	1	5	0	0	1	0	17	1	2	1	2	2	1	1	3	1	0
lncRNA|>ENSGALT00000054393.2-ENSGALG00000047473.1	20	3	0	5	37	0	4	9	2	24	9	8	16	12	8	7	1	23	14	0
lncRNA|>ENSGALT00000103606.1-ENSGALG00000048232.1	3	2	0	2	1	1	0	1	0	4	1	3	1	1	0	2	2	0	0	0
lncRNA|>ENSGALT00000104142.1-ENSGALG00000047678.1	0	0	1	1	1	1	0	1	2	1	1	1	0	1	0	2	4	0	0	0
lncRNA|>ENSGALT00000092078.1-ENSGALG00000050298.1	13	3	2	1	1	2	1	1	2	4	2	1	5	1	2	1	0	1	0	0
lncRNA|>ENSGALT00000091608.1-ENSGALG00000048742.1	1	1	1	1	3	0	0	1	0	2	1	0	1	1	0	2	8	2	0	0
lncRNA|>ENSGALT00000106782.1-ENSGALG00000048942.1	20	3	0	2	37	0	4	10	2	25	9	8	17	12	8	7	1	21	10	0
lncRNA|>ENSGALT00000099514.1-ENSGALG00000047913.1	19	0	3	1	5	0	0	1	0	17	1	2	1	2	2	1	1	3	1	0
lncRNA|>ENSGALT00000101428.1-ENSGALG00000049858.1	20	3	0	2	37	0	4	9	2	25	9	9	17	13	8	7	1	21	11	0
lncRNA|>ENSGALT00000100020.1-ENSGALG00000053539.1	2	1	1	4	8	1	0	2	1	2	3	2	5	0	1	1	1	1	1	0
lncRNA|>ENSGALT00000096420.1-ENSGALG00000050531.1	40	6	0	7	75	0	8	18	4	48	18	18	36	26	16	15	2	44	24	0
lncRNA|>ENSGALT00000097076.1-ENSGALG00000039899.3	20	2	0	2	25	0	2	7	1	16	9	4	11	6	5	6	1	18	8	0
lncRNA|>ENSGALT00000091091.1-ENSGALG00000050097.1	1	1	4	6	10	0	2	0	4	1	1	4	2	0	1	2	0	1	2	0
lncRNA|>ENSGALT00000091619.1-ENSGALG00000050765.1	1	0	0	0	1	0	0	1	1	1	0	0	1	2	1	2	1	1	1	0
lncRNA|>ENSGALT00000095074.1-ENSGALG00000037548.3	20	3	0	5	37	0	4	9	2	25	10	9	19	13	8	7	1	21	11	0
lncRNA|>ENSGALT00000105174.1-ENSGALG00000054612.1	29	1	5	6	6	1	0	0	1	13	3	2	4	0	3	1	3	1	0	0
lncRNA|>ENSGALT00000100670.1-ENSGALG00000048319.1	14	2	2	0	1	0	0	1	0	7	0	1	11	0	0	0	1	21	1	0
lncRNA|>ENSGALT00000096884.1-ENSGALG00000050340.1	2	0	1	0	1	0	1	1	0	1	1	0	0	1	0	0	2	2	1	0
lncRNA|>ENSGALT00000051539.2-ENSGALG00000052414.1	2	0	0	1	5	2	1	1	0	1	0	3	0	0	1	1	0	1	0	0
lncRNA|>ENSGALT00000105482.1-ENSGALG00000053340.1	3	0	0	1	1	0	1	5	0	4	1	0	5	0	1	0	3	1	0	0
lncRNA|>ENSGALT00000093997.1-ENSGALG00000047906.1	20	3	0	4	37	0	4	9	2	25	10	10	17	13	8	8	2	21	12	0
lncRNA|>ENSGALT00000058272.2-ENSGALG00000050282.1	20	3	0	3	38	0	4	9	2	24	9	8	16	12	8	7	1	22	12	0
lncRNA|>ENSGALT00000093900.1-ENSGALG00000049746.1	11	1	0	2	1	1	0	1	0	1	1	1	1	0	0	1	1	1	0	0
lncRNA|>ENSGALT00000098817.1-ENSGALG00000050107.1	3	0	4	2	0	0	0	2	0	1	4	3	1	0	1	0	7	3	0	0
lncRNA|>ENSGALT00000108120.1-ENSGALG00000050097.1	1	1	4	6	10	0	2	0	4	1	1	4	2	0	1	2	0	1	2	0
lncRNA|>ENSGALT00000107407.1-ENSGALG00000054827.1	9	1	0	0	1	0	1	0	1	2	1	7	0	1	2	1	0	1	0	0
lncRNA|>ENSGALT00000095214.1-ENSGALG00000050812.1	5	0	1	0	4	0	1	3	1	4	0	1	0	0	1	1	2	2	0	0
lncRNA|>ENSGALT00000099812.1-ENSGALG00000046861.1	8	0	1	1	1	1	0	0	0	2	0	0	2	0	1	2	2	3	1	0
lncRNA|>ENSGALT00000103311.1-ENSGALG00000052589.1	1	2	0	6	5	1	1	2	0	1	1	2	4	2	3	0	2	2	0	0
lncRNA|>ENSGALT00000099041.1-ENSGALG00000034183.3	20	3	0	2	37	0	4	11	2	25	10	9	18	13	8	8	2	21	10	0
lncRNA|>ENSGALT00000032017.6-ENSGALG00000020108.6	2	2	0	5	3	0	0	2	0	1	2	1	3	1	0	0	5	0	1	0
lncRNA|>ENSGALT00000092761.1-ENSGALG00000048189.1	87	3	18	1	13	0	0	0	0	57	0	3	3	0	0	5	4	11	0	0
lncRNA|>ENSGALT00000100854.1-ENSGALG00000019568.6	2	1	2	2	3	3	0	1	3	3	1	0	2	0	0	1	3	0	0	0
lncRNA|>ENSGALT00000098138.1-ENSGALG00000030852.3	9	1	1	1	1	0	1	3	0	1	0	0	2	0	0	0	4	1	0	0
lncRNA|>ENSGALT00000094620.1-ENSGALG00000049467.1	4	1	0	0	1	0	0	1	1	3	0	1	0	1	0	1	3	1	0	0
lncRNA|>ENSGALT00000095991.1-ENSGALG00000031632.3	20	3	0	3	37	0	4	9	2	24	9	8	18	13	8	7	1	22	11	0
lncRNA|>ENSGALT00000095140.1-ENSGALG00000048581.1	40	6	0	4	74	0	8	21	4	50	19	19	36	26	16	18	4	42	21	0
lncRNA|>ENSGALT00000094895.1-ENSGALG00000040468.3	20	3	0	5	38	0	4	9	2	24	9	9	18	13	8	7	1	23	12	0
lncRNA|>ENSGALT00000102662.1-ENSGALG00000051715.1	10	2	2	1	0	0	0	1	1	2	2	2	2	0	1	2	3	1	0	0
lncRNA|>ENSGALT00000104849.1-ENSGALG00000048896.1	2	0	1	2	0	0	0	1	0	2	1	2	2	1	0	2	2	6	0	0
lncRNA|>ENSGALT00000091284.1-ENSGALG00000053606.1	3	4	1	5	11	2	0	0	0	5	3	2	3	3	0	1	0	0	0	0
lncRNA|>ENSGALT00000101284.1-ENSGALG00000048413.1	1	2	1	4	7	0	0	0	0	2	2	6	7	4	0	0	0	0	2	0
lncRNA|>ENSGALT00000099822.1-ENSGALG00000051100.1	10	1	1	2	4	1	0	0	0	2	1	0	0	1	1	1	0	1	2	0
lncRNA|>ENSGALT00000102093.1-ENSGALG00000031473.3	1	0	1	31	0	0	0	0	14	3	2	0	13	1	0	2	1	0	7	0
lncRNA|>ENSGALT00000090661.1-ENSGALG00000051900.1	0	1	0	2	1	0	0	1	1	1	2	0	0	0	0	1	1	1	1	0
lncRNA|>ENSGALT00000103465.1-ENSGALG00000021405.6	0	1	0	4	1	0	1	0	1	0	1	0	2	1	0	1	2	2	0	0
lncRNA|>ENSGALT00000106933.1-ENSGALG00000046938.1	2	2	0	1	2	1	1	2	0	0	0	0	2	1	3	0	3	1	4	0
lncRNA|>ENSGALT00000096448.1-ENSGALG00000051757.1	3	3	1	6	1	1	1	0	0	0	1	1	3	1	0	0	2	3	1	0
lncRNA|>ENSGALT00000092976.1-ENSGALG00000047636.1	2	8	4	13	10	3	1	0	1	0	5	2	5	2	1	4	2	0	4	0
lncRNA|>ENSGALT00000092334.1-ENSGALG00000052175.1	0	3	1	1	1	0	1	2	2	0	0	2	0	0	0	1	0	1	1	0
lncRNA|>ENSGALT00000096962.1-ENSGALG00000050169.1	2	1	1	3	1	2	1	0	1	0	0	2	2	0	0	1	1	0	4	0
lncRNA|>ENSGALT00000100717.1-ENSGALG00000048458.1	3	0	2	2	3	0	1	1	0	0	0	1	0	1	0	0	1	1	2	0
lncRNA|>ENSGALT00000096131.1-ENSGALG00000050012.1	9	9	9	22	27	0	1	0	0	0	11	13	12	14	4	0	4	1	0	0
lncRNA|>ENSGALT00000092369.1-ENSGALG00000051169.1	2	2	1	7	7	1	1	0	1	0	0	1	4	2	0	1	1	1	2	0
lncRNA|>ENSGALT00000107859.1-ENSGALG00000050012.1	9	7	9	22	22	0	1	0	0	0	9	12	9	10	3	0	2	2	0	0
lncRNA|>ENSGALT00000107394.1-ENSGALG00000047636.1	5	4	2	5	10	3	1	3	2	0	0	1	4	1	1	2	0	0	1	0
lncRNA|>ENSGALT00000104340.1-ENSGALG00000050012.1	10	11	11	27	26	0	1	0	0	0	12	16	14	11	2	0	1	2	0	0
lncRNA|>ENSGALT00000104073.1-ENSGALG00000047785.1	3	0	0	2	2	0	0	2	0	0	1	1	1	1	0	1	3	2	0	0
lncRNA|>ENSGALT00000107683.1-ENSGALG00000047785.1	3	0	0	2	2	0	0	2	0	0	1	1	1	1	0	1	4	2	0	0
lncRNA|>ENSGALT00000093431.1-ENSGALG00000047530.1	0	1	1	2	1	0	0	0	1	0	0	1	0	1	1	1	3	1	0	0
lncRNA|>ENSGALT00000041273.4-ENSGALG00000024395.5	2	0	1	2	2	0	0	1	0	0	0	2	2	1	0	1	0	1	1	0
lncRNA|>ENSGALT00000092476.1-ENSGALG00000052771.1	1	1	1	2	4	0	0	2	0	0	1	1	2	0	1	0	0	4	0	0
lncRNA|>ENSGALT00000091844.1-ENSGALG00000052224.1	13	0	2	2	2	0	0	0	0	0	1	1	1	1	0	2	2	3	0	0
lncRNA|>ENSGALT00000103628.1-ENSGALG00000048450.1	0	2	1	10	6	2	0	0	1	0	1	0	2	1	1	0	0	1	0	0
lncRNA|>ENSGALT00000100761.1-ENSGALG00000049303.1	2	1	1	1	1	1	0	0	0	0	0	0	1	0	0	1	1	2	1	0
lncRNA|>ENSGALT00000106480.1-ENSGALG00000046780.1	1	2	0	0	0	1	0	1	0	0	2	3	1	0	1	1	3	1	0	0
lncRNA|>ENSGALT00000099823.1-ENSGALG00000050793.1	1	0	1	1	0	0	0	1	4	0	3	1	11	0	0	0	2	2	2	0
lncRNA|>ENSGALT00000090458.1-ENSGALG00000041838.3	1	1	0	1	0	1	0	0	0	0	2	0	1	1	3	1	3	0	1	0
lncRNA|>ENSGALT00000098549.1-ENSGALG00000051419.1	2	2	2	11	5	0	0	1	0	0	3	2	3	1	1	0	0	0	0	0
lncRNA|>ENSGALT00000094006.1-ENSGALG00000053562.1	4	7	10	20	11	0	0	2	0	0	4	5	5	8	5	0	0	0	0	0
lncRNA|>ENSGALT00000086054.2-ENSGALG00000044618.2	0	2	0	1	0	0	0	1	0	0	2	2	1	2	1	2	1	0	4	0
lncRNA|>ENSGALT00000099123.1-ENSGALG00000053355.1	2	0	2	7	2	2	0	1	0	0	2	0	3	2	1	0	0	0	2	0
lncRNA|>ENSGALT00000092556.1-ENSGALG00000052514.1	2	1	2	1	2	1	0	0	1	0	1	1	2	0	0	3	0	0	2	0
lncRNA|>ENSGALT00000104732.1-ENSGALG00000041838.3	1	0	0	1	0	1	0	0	0	0	2	1	2	1	3	1	3	0	2	0
lncRNA|>ENSGALT00000106945.1-ENSGALG00000048693.1	1	1	0	2	0	2	0	1	1	0	2	4	1	0	1	3	1	0	0	0
lncRNA|>ENSGALT00000105897.1-ENSGALG00000044618.2	0	2	0	1	0	0	0	1	0	0	3	2	1	2	1	2	1	0	4	0
lncRNA|>ENSGALT00000097884.1-ENSGALG00000049545.1	0	1	1	2	0	1	0	1	0	0	0	1	0	1	2	1	1	0	2	0
lncRNA|>ENSGALT00000094383.1-ENSGALG00000047582.1	3	0	3	2	2	2	0	0	0	0	0	1	8	2	2	0	3	0	6	0

## Sheet: S5b miRNA
ID	H_F_4059	H_F_4096	H_F_4118	H_F_4138	H_M_3983	H_M_3999	H_M_4089	H_M_4101	H_M_4144	H_F_4145	L_F_4171	L_F_4199	L_F_4203	L_F_4282	L_F_4287	L_M_4259	L_M_4277	L_M_4278	L_M_4291	L_M_4334
miR-143-3p	273823	673031	1169069	535885	553953	861840	1070580	1014669	606996	69505	1281412	916026	1530721	939884	558207	907710	688239	97231	700073	695082
miR-215-5p	458130	1006287	1712026	7462	552937	368977	312420	1159316	413164	245526	1124715	356714	369544	1209165	684551	689660	270025	230451	770997	337161
miR-10b-5p	182016	205004	336508	179535	187385	307238	342084	301347	282735	85634	355834	274800	426144	242868	102994	360583	221443	108222	242100	235133
miR-26a-2-5p	71457	172716	156501	154304	160928	131165	77871	204033	145628	40642	242417	146057	143502	150317	107068	209881	43855	44434	111785	115146
miR-22-3p	60130	105480	110209	59958	68185	76131	34986	121562	86216	31057	174050	101831	105603	133811	75720	142293	26734	30234	86931	72625
miR-21-5p	59711	62955	45528	11680	48740	61214	43247	40288	74121	33162	69515	49069	46610	55804	33436	86064	45167	39692	81837	59940
miR-10a-5p	29393	70197	80528	158002	62365	119414	120635	73033	70691	26894	92062	113545	88957	66428	35598	148414	55197	25492	59833	40504
miR-92-3p	23207	55744	62474	42324	94790	52158	56881	81007	48775	19760	48543	36676	56427	44638	33339	84856	30626	19190	40488	38010
miR-148a-3p	26522	49474	76707	29774	55646	54611	54404	51679	47882	16714	60823	41466	72997	48671	28548	78657	35968	14926	51432	36929
miR-191-5p	23654	68807	44345	32744	88512	38724	22708	53026	40651	15550	51022	33179	48977	45512	38934	72730	17724	20220	45717	37551
miR-30e-5p	21784	51631	55149	23530	38252	31183	24461	40946	31778	10533	55843	29190	33135	32853	28478	46449	16153	10696	35478	29922
miR-30d-5p	15228	37271	46749	18272	32008	24070	15277	46391	25653	9418	44574	25742	27209	34383	20736	34755	9705	9687	27569	20067
miR-145-5p	10839	30975	29248	28753	21262	27678	35888	35922	24127	3318	43981	30750	48899	29052	16354	34059	18416	3965	24767	25683
miR-194-5p	17325	35623	47147	251	15038	13967	8778	42661	16966	10325	43036	11798	8738	32837	23276	21914	7140	8551	30831	10444
miR-146c-5p	8555	29838	15356	22306	30826	13938	9076	21964	15234	7708	26046	13342	13739	15263	14512	22836	8194	7059	23153	10566
let-7f-5p	8564	20672	30066	13601	26561	16968	19565	22539	15193	6343	23382	16860	25727	22849	14460	24141	13542	6176	15169	14624
miR-142-5p	7754	30581	11490	2664	37992	12093	3910	14794	15135	4176	13738	5474	9697	8703	16357	23062	4008	5724	16206	12462
miR-27b-3p	7031	12297	12968	10656	13362	14837	11908	19209	15090	3521	21213	12356	15725	14178	7631	23936	7374	4899	13916	14277
miR-181a-5p	8723	19654	25526	12103	26562	15010	17589	27288	14557	4704	29787	16364	24111	23091	12483	23931	13261	7235	20773	19310
miR-181a-2-5p	8029	17553	22031	11707	24822	13062	14338	22844	13191	4142	28106	14810	22099	21406	11603	21544	10361	6997	17973	16514
miR-126-5p	7455	12164	12604	27719	9440	9105	5766	12911	11556	6689	18097	11982	11732	11281	8259	14596	3071	4946	11532	7303
miR-199-1-3p	5738	11391	14242	10067	10958	11150	8871	15978	11503	3103	18368	11911	15439	13264	7353	17439	4956	3906	9199	10813
miR-133a-1-3p	4717	14953	14341	1321	10352	12983	9787	21979	10626	497	22871	18882	24656	15793	9406	15747	4579	789	11493	9826
miR-429-3p	7371	8238	9803	158	3610	5224	2447	6404	7876	4196	11219	7979	5440	9780	6289	11456	2665	4634	4999	6150
miR-26a-5p	3676	8589	7367	7428	9262	6322	3638	9570	7652	1934	11285	6730	6765	7702	6589	10543	1952	2357	5060	5260
let-7a-2-5p	3550	11502	15156	12686	14379	7878	9835	14350	7405	2253	13149	9148	14339	11817	6951	13157	5922	2446	8079	7462
let-7j-5p	4352	10143	11685	10866	10963	6894	8270	12317	7078	2714	12876	9114	12874	11189	6002	12046	4786	3071	7800	6943
miR-101-3p	4177	11142	13536	3801	11235	7586	7032	8258	6749	1815	12578	5184	7588	7059	6320	9893	5868	2058	7217	7707
miR-30c-5p	3601	12318	10536	6258	9345	6675	5335	12302	6746	3105	11476	8632	9780	9118	6124	10356	2843	2071	7321	5135
miR-425-5p	3264	10250	9230	5159	12566	5902	4283	11152	6538	2465	8492	5535	7262	8434	6409	12152	3156	2793	7558	5904
miR-194	5487	17726	24187	98	7188	4977	3826	24633	6452	2758	18927	4994	4568	17185	10754	10796	2893	2673	11605	4797
miR-10c-5p	2553	3790	6836	26617	5866	15667	30254	3806	6290	2937	4268	15254	7434	3595	2037	22554	15253	2316	2384	3751
miR-200a-3p	4832	6490	6260	82	2082	3544	1474	5997	5957	2313	9227	4319	2803	5388	3874	7923	1410	2625	4454	4458
miR-2954	366	523	658	430	7477	5123	4062	5954	5901	277	617	570	629	526	319	8974	2844	2126	4389	3772
miR-125b-5p	3032	6686	5585	7481	6493	4677	3075	10251	5589	1331	11458	6099	7846	7768	3435	7511	1643	1923	5059	5355
miR-2954-3p	502	603	522	475	7261	4869	3235	6552	5462	268	778	506	472	495	293	6946	1844	2128	4572	3383
miR-200b-3p	3993	3832	4018	70	1506	3149	1597	3078	5033	2447	5660	3776	2569	4712	2697	5955	1463	2784	2935	3234
miR-1388a-5p	4446	10332	14001	2100	14939	4793	4234	13878	4881	2908	7850	3443	4706	7094	5484	10493	6471	3116	8613	6522
miR-140-3p	2593	7939	10718	12419	8806	5226	4994	8828	4873	1862	7504	4387	7078	7095	4815	8412	3652	1800	5836	4538
miR-146a-5p	1979	6187	2360	3208	8912	3756	2208	3036	4451	1933	5482	2349	3014	2627	3557	6880	1740	2127	4715	2831
miR-145-3p	2318	4939	4320	3652	3742	3977	2401	6116	4279	628	11182	5139	6124	6306	3165	5735	1272	940	3673	3118
miR-23b-3p	2216	3658	3509	3310	3694	4368	4986	4175	3997	956	6444	4546	5624	4042	2234	6242	2928	1468	3850	4144
let-7k-5p	2059	4587	6680	4145	4466	4172	6612	6099	3822	1544	6397	5883	9416	6292	3675	7308	4764	1781	4015	4494
let-7g-5p	2069	5224	5207	2917	7283	3387	2627	5069	3661	1260	6104	4092	5190	5368	3191	6068	1848	1419	3832	3838
miR-363-3p	2829	3347	1759	1074	3988	2434	974	2250	3154	1675	3617	1800	1492	2285	1945	4229	764	1889	2833	1988
miR-126-3p	1796	3138	2968	5778	2424	1933	1161	3480	2860	1559	4393	3151	2486	3027	2045	3634	680	1131	3079	1724
miR-222a	1940	1858	2576	843	1907	3421	2833	2056	2822	1853	2724	1641	2663	2473	1270	3563	1629	1473	2130	1595
miR-221-3p	1699	3049	2180	1376	3128	2499	1949	2526	2765	1122	3592	2112	2502	2821	1419	3898	1298	1237	2394	2103
miR-133a-3p	1244	4042	3367	524	2553	3250	2170	5333	2729	123	6254	5036	5645	3992	2363	4319	1007	229	2854	2174
miR-100-5p	1360	3186	2622	4084	3815	2634	1557	3493	2616	729	4702	3035	4107	3382	1573	3694	828	962	1956	2532
miR-196-5-5p	2793	2839	3476	132	1509	2032	1349	3931	2469	1515	3946	2077	1702	3137	1530	2676	841	1355	2538	1667
let-7i-5p	1585	3506	4130	2616	4153	2485	3114	3990	2196	823	4223	2886	5012	3560	2038	3674	2273	1015	2690	2554
miR-147-3p	2106	1067	936	52	436	1200	504	682	2071	1237	1127	1358	840	854	668	1731	450	1266	1136	1323
miR-125b-2-5p	1145	2239	2117	2732	2513	1683	1116	3189	2042	445	3607	2137	3212	2837	1328	2300	640	688	1606	1844
miR-128-3p	989	2003	2169	1452	2803	1817	923	1990	1996	839	2670	1595	2074	2436	1927	3156	537	658	1384	1179
miR-1692-5p	1055	394	498	516	125	80	679	116	1831	1118	506	678	1038	283	436	736	1728	2060	339	1750
miR-142-3p	902	3440	1085	174	3559	1166	410	1219	1723	485	1208	369	629	644	1712	2434	571	566	1825	1324
miR-30d	725	2504	2676	1521	1986	1409	811	3168	1651	473	3260	1671	1655	2207	1380	2638	529	342	1597	1272
miR-30e-3p	1045	2292	3571	1632	2463	1979	1923	2512	1639	671	2922	1974	2784	2428	1447	2312	1390	643	1805	1799
miR-30b-5p	906	2732	2539	1344	2225	1415	1407	2386	1623	525	2448	1585	1982	1814	1209	1973	921	556	1768	1654
miR-222a-3p	1287	1354	1004	530	1191	1542	805	1254	1603	870	1941	1027	1063	1402	798	1966	387	849	1185	842
miR-1388a-3p	1264	2942	3964	587	4495	1387	1468	6101	1586	892	2600	1022	1375	2398	1654	3835	1674	872	3137	2152
miR-29a-3p	783	2072	1432	701	2228	1116	626	1800	1564	391	1945	977	1072	1152	1036	2196	440	454	1285	977
miR-199-1-5p	858	1508	1694	982	1363	1493	933	1781	1520	392	2639	1437	1579	1657	998	2507	640	567	1164	1240
miR-148b-3p	822	1459	1513	916	1710	1311	1165	858	1516	569	1888	1243	1478	1302	816	2118	615	552	1480	1023
miR-16-5p	744	1491	1011	851	1981	1263	627	1337	1505	661	1847	1060	1234	1168	1190	2607	528	672	1692	1016
miR-146b-5p	684	2414	1088	3810	1270	1260	447	1144	1501	852	3946	2240	1612	1505	1126	1715	426	693	2598	805
miR-30c-1-5p	728	2801	2174	1785	2599	1324	1437	2226	1496	478	2486	1816	2446	1692	1267	2517	929	486	1471	1510
miR-155-5p	320	2229	408	79	5404	1581	914	347	1257	370	276	272	1054	339	1682	2667	655	337	1546	1060
miR-199-5p	837	1653	1217	1033	1246	1182	576	1406	1223	391	2412	1284	1371	1449	757	1863	382	515	1100	1005
miR-128-1-3p	595	1395	1603	1204	1750	1188	717	1415	1183	403	1804	1010	1452	1671	1229	1916	398	350	953	722
miR-19b-3p	788	1528	1199	389	1465	842	699	903	1123	443	1323	508	582	783	744	1302	625	399	1105	841
let-7b	825	1708	1654	1371	1446	1041	1109	2124	1114	506	2210	1465	1636	1515	758	1728	517	485	1186	917
miR-375	853	3286	6405	30	2246	1161	1296	3844	1094	708	5956	590	1331	5348	2169	1718	837	740	3603	662
miR-30a-5p	634	1606	2229	1214	1353	1202	1462	1312	1090	440	1874	1262	1453	1102	896	2085	976	668	976	1272
miR-219b-3p	819	1564	1632	900	1554	1165	1277	1045	1085	604	1434	992	1702	1156	865	1350	1018	573	1028	676
miR-24-3p	659	883	776	670	819	922	600	886	1021	303	2012	1293	1218	1054	623	1731	430	369	1042	884
miR-219b	696	1626	1746	979	1762	1104	1229	1135	1004	449	1541	1045	1806	1247	889	1216	941	460	1057	658
miR-103-3p	836	1570	2264	547	1641	1106	1315	1689	992	484	1872	1185	1529	1770	973	1755	987	532	1809	1233
miR-196-3-5p	649	1217	1654	100	883	775	606	1847	932	378	1690	866	899	1488	770	1407	422	355	1019	858
miR-130c-3p	488	1018	922	725	1049	772	476	1031	899	288	1488	839	811	939	695	1457	367	287	768	711
miR-181b-1-5p	573	1211	1269	678	1533	848	1004	1681	892	353	1661	883	1286	1214	723	1520	799	595	1151	1181
let-7b-5p	564	1286	1350	1426	1119	817	911	1923	886	309	1776	1091	1436	1246	633	1490	468	326	1010	771
miR-200a-5p	918	753	696	62	234	523	314	731	872	558	1029	649	510	668	387	956	282	562	626	653
miR-214-3p	402	813	841	1112	1058	771	562	894	848	244	1117	733	832	755	469	1328	353	279	580	616
miR-454-3p	528	520	505	482	576	817	418	461	816	300	644	586	412	399	315	943	241	338	314	507
miR-1416-5p	280	774	1218	157	546	484	632	1731	799	63	891	633	620	590	422	852	214	74	671	422
miR-15c-5p	592	760	492	596	1074	641	287	748	779	432	741	420	364	596	494	988	238	516	780	555
miR-103-2-3p	562	1232	1756	630	1280	838	982	1356	777	304	1532	911	1269	1329	822	1345	730	354	1166	913
miR-21-3p	808	572	365	90	322	519	238	428	764	384	643	382	374	478	321	900	250	437	686	476
miR-458-3p	537	1193	1457	41	647	647	774	1204	740	323	1386	750	943	1232	642	1267	785	363	1061	799
miR-99a-5p	466	990	1001	1542	914	734	518	1347	731	235	1872	775	1362	1170	543	850	224	360	652	589
miR-458a-3p	600	815	1033	41	473	653	655	859	718	309	1062	681	807	1020	439	1184	748	458	1108	903
miR-1662	320	834	1393	194	354	368	233	850	669	274	1143	575	532	1325	937	903	177	252	469	447
miR-451	108	330	342	6454	1012	543	1252	1458	662	749	497	755	430	229	376	831	402	186	602	1449
miR-451-5p	141	233	232	5189	923	449	742	1177	648	509	507	712	373	175	339	1035	397	226	562	1240
miR-456-3p	584	719	924	470	1121	634	751	642	642	430	755	656	962	693	532	992	696	419	695	645
miR-490-3p	416	996	1515	73	650	768	809	1411	636	93	1483	1043	2376	1307	894	929	351	142	1013	930
let-7c-5p	430	1010	1179	2054	1000	687	842	1479	636	227	1475	892	1280	1119	516	909	465	287	763	696
miR-210a-3p	374	809	568	168	404	421	201	629	588	305	964	531	478	849	485	660	245	240	567	347
miR-375-3p	541	2450	3971	46	1506	660	746	2846	586	369	3696	468	1004	3055	1373	1036	594	386	2090	437
miR-17-5p	381	820	534	285	781	444	260	543	574	271	638	376	394	468	321	787	163	268	542	386
miR-301b-3p	487	744	826	280	470	595	240	569	569	167	1073	415	504	549	432	880	324	226	599	615
miR-20a-5p	319	717	500	229	651	372	216	546	562	204	652	397	362	407	348	694	156	174	480	394
miR-15a	346	668	436	404	736	414	172	532	558	181	941	519	500	613	485	1109	206	252	685	530
miR-30c-1-3p	438	871	1063	660	944	431	544	869	531	252	935	587	911	778	547	844	438	302	603	553
miR-2184a-5p	391	456	519	2474	350	518	649	421	516	243	1196	817	759	729	203	980	322	229	232	430
miR-6612-3p	314	939	230	3848	992	249	247	295	506	2907	578	1187	597	1032	591	556	177	138	398	667
miR-6709-5p	254	146	186	216	150	23	152	55	490	854	141	242	323	111	213	217	441	532	121	742
miR-204-2-5p	986	42	148	138	16	33	280	49	483	313	179	182	156	49	184	151	179	147	40	282
miR-1633-3p	551	31	26	52	10	26	383	39	454	107	25	29	81	11	42	80	130	130	14	192
miR-125b-2-3p	363	856	1307	1112	850	551	649	1271	453	178	1733	593	1104	1060	500	647	456	244	690	628
miR-2188-5p	110	193	135	5282	639	208	634	572	438	477	300	536	300	124	152	449	287	127	256	801
miR-16-2-5p	257	558	355	343	671	288	223	430	433	145	543	334	398	438	347	626	213	250	592	392
miR-2131-3p	469	694	552	1137	142	111	409	204	413	509	278	477	662	193	245	231	1044	330	497	569
miR-146a-3p	212	595	182	156	748	320	141	222	406	143	415	200	254	300	274	746	102	216	341	237
miR-107-3p	292	619	1012	364	642	446	564	720	396	181	782	483	795	782	370	651	369	236	493	422
miR-153-3p	445	468	598	52	208	226	157	342	390	156	637	241	223	322	269	375	210	120	296	301
miR-6598-5p	177	44	45	119	27	37	491	32	363	220	67	104	123	26	44	61	122	100	64	211
miR-338-3p	230	404	383	423	286	258	102	467	359	122	905	387	377	554	348	453	89	126	378	266
miR-1456-5p	429	241	180	168	309	199	274	322	352	170	219	145	250	144	99	348	198	300	234	326
miR-143-5p	162	478	415	142	285	332	179	530	348	42	998	490	620	616	337	503	96	56	408	287
miR-193b-3p	135	339	327	1204	421	338	381	549	345	121	595	424	364	395	239	474	213	86	281	373
miR-210a-5p	284	514	357	162	256	253	229	537	341	214	586	391	310	460	237	461	158	196	353	303
miR-1610-5p	312	209	143	229	177	91	176	79	338	265	269	228	318	214	209	270	248	234	213	257
miR-26a-2-3p	296	600	440	191	426	248	167	515	338	167	648	292	374	381	324	450	274	309	347	332
miR-1454-3p	281	665	486	650	722	318	310	361	338	349	466	371	415	363	316	592	325	257	328	494
miR-181b-5p	195	444	500	269	573	310	358	629	330	149	677	298	501	473	268	545	269	191	454	352
miR-196-5p	246	549	829	43	406	329	296	959	325	123	797	368	394	655	311	571	134	121	377	317
miR-222b-3p	144	598	146	88	1363	431	264	190	321	204	141	129	321	200	476	864	228	132	478	363
miR-6596-3p	246	191	223	767	99	36	174	101	318	734	200	362	427	126	181	209	253	200	139	328
miR-1675-3p	869	286	303	679	26	54	216	60	315	370	176	406	1205	139	294	230	425	431	194	317
miR-15b-5p	736	290	203	155	440	172	248	216	311	186	215	108	160	170	147	302	111	300	203	217
miR-218-2-3p	909	38	51	66	5	7	88	11	310	138	40	43	82	36	42	83	53	86	14	122
miR-182-5p	159	232	278	822	288	169	241	247	303	157	418	312	420	347	271	434	310	176	289	338
miR-2184b-3p	189	308	759	523	55	37	150	47	303	450	94	290	363	72	92	89	305	91	103	254
miR-92-2-3p	170	318	292	190	546	333	301	411	293	119	281	214	270	225	164	482	154	137	245	259
miR-125b-3p	146	593	756	789	577	425	370	921	287	115	1003	398	626	637	296	411	209	123	403	307
miR-223-3p	232	298	183	468	489	186	211	154	286	141	240	222	292	227	158	415	264	294	231	405
miR-221-5p	298	305	133	68	242	274	108	103	284	178	364	226	224	228	124	306	100	235	205	168
miR-30a-3p	185	579	786	530	475	412	638	488	284	120	500	538	578	358	316	573	319	115	275	290
miR-6596-5p	687	53	51	120	21	21	216	48	283	228	98	116	142	42	47	118	113	210	46	208
miR-6687-5p	527	609	515	663	39	88	143	62	282	519	190	343	420	71	102	162	228	256	177	274
miR-1b-3p	310	465	525	176	173	220	240	484	273	151	617	457	538	350	264	356	160	109	325	303
miR-1a-2-3p	135	355	356	39	195	329	181	441	268	33	534	439	323	360	228	298	95	38	260	199
miR-130a-3p	166	168	164	105	104	291	212	166	260	77	220	173	151	148	121	306	151	126	114	105
miR-212-3p	188	264	192	104	194	163	112	265	255	111	467	187	218	222	163	310	116	121	168	145
miR-137-3p	424	94	84	62	22	37	385	66	255	152	83	45	102	56	74	85	121	171	61	156
miR-196-1-3p	446	486	511	6	256	196	118	421	254	190	576	235	205	522	241	227	89	222	381	246
miR-455-5p	148	389	327	251	268	225	126	504	254	106	882	252	273	525	233	339	104	138	319	163
miR-1788-5p	290	266	141	1543	312	69	282	148	253	922	390	835	814	292	493	366	302	199	329	578
miR-6634-3p	271	43	30	50	4	31	338	34	251	91	34	38	71	9	26	70	111	78	37	95
miR-6597-3p	365	361	279	212	11	34	99	36	251	224	72	99	151	22	41	88	186	372	56	194
miR-425-3p	139	375	298	185	509	194	206	356	243	108	266	292	292	200	196	340	165	149	237	255
miR-20b-5p	207	237	142	52	320	211	99	140	241	148	221	113	133	141	110	278	93	147	277	197
miR-6642-3p	450	181	97	187	102	47	223	85	237	275	237	226	298	131	116	200	308	313	233	409
miR-1698-2-3p	270	145	140	193	33	26	229	66	234	267	79	118	238	28	79	105	148	172	67	240
miR-106-5p	315	184	117	59	232	114	107	70	234	160	148	91	95	90	104	202	128	174	166	126
miR-1595-3p	185	176	158	684	106	23	162	74	234	728	108	336	295	111	134	121	213	118	173	308
miR-1576-3p	238	162	127	608	198	65	160	78	230	519	341	481	679	217	247	257	196	285	230	406
miR-1464-5p	445	306	122	520	134	70	212	66	229	446	174	329	382	120	148	207	338	314	205	356
miR-132a-5p	96	364	354	169	344	285	255	338	228	114	466	205	338	315	225	351	242	112	311	186
miR-6628-5p	821	47	92	135	10	12	122	30	227	152	107	91	114	45	82	101	118	111	33	111
miR-6691-2-3p	332	145	112	399	35	19	136	58	222	254	97	164	218	52	97	102	181	228	154	263
miR-12241-3p	446	209	146	541	87	64	170	105	220	593	280	489	648	118	165	228	287	251	198	482
miR-137-5p	97	70	78	228	96	14	89	38	220	284	110	150	203	74	90	104	110	48	108	302
miR-16c-5p	224	275	214	181	257	164	93	194	219	163	248	133	136	153	125	298	71	148	234	187
miR-6557-3p	271	111	76	171	51	32	187	63	217	172	141	159	224	59	85	168	255	228	111	271
miR-6676-5p	522	36	53	78	25	36	163	31	215	161	120	112	174	49	64	114	151	190	79	235
miR-130b-3p	156	186	154	219	178	158	196	142	214	130	204	179	246	133	136	240	236	116	261	223
miR-490-5p	173	141	122	113	79	62	109	119	214	215	187	196	283	125	130	141	149	147	109	245
miR-1559-5p	156	236	278	131	377	177	192	151	213	144	222	162	182	156	157	287	180	118	197	242
miR-6558-5p	200	27	28	33	6	14	174	13	209	59	31	28	52	11	18	35	100	87	38	80
miR-19a-3p	168	224	98	37	135	94	70	98	208	84	233	68	70	82	101	169	54	79	159	141
miR-1669-5p	917	80	94	135	6	20	134	23	206	209	134	370	1098	17	46	212	137	485	56	224
miR-1456-3p	268	100	53	122	13	26	107	46	206	108	82	116	183	44	60	79	194	256	127	207
miR-1561-5p	411	60	70	126	24	26	123	29	205	155	52	84	149	28	65	81	82	137	48	146
miR-1563-5p	183	333	241	199	361	153	98	233	204	148	335	189	205	215	216	337	88	124	206	150
miR-12216-3p	121	131	86	640	73	21	84	111	201	429	92	282	246	62	114	74	122	51	79	138
miR-1560-3p	282	422	477	890	68	48	180	55	201	689	112	326	327	97	94	112	262	130	182	220
miR-6587-5p	736	43	75	114	26	17	161	45	201	227	186	174	205	38	94	97	105	321	56	276
miR-193a-3p	126	87	84	242	42	86	106	78	201	52	88	122	112	64	58	168	114	98	50	103
miR-30d-3p	121	326	345	115	189	179	139	224	200	81	354	138	190	250	147	265	81	85	184	167
miR-6698-5p	436	21	32	33	8	16	207	18	199	86	47	46	86	19	53	51	60	121	11	95
miR-10b-3p	169	74	60	56	29	49	148	59	199	142	121	75	86	36	42	131	78	104	60	107
miR-6662-3p	137	432	78	370	550	184	120	102	196	588	143	285	189	201	186	238	174	76	214	205
miR-34a-5p	165	144	138	188	92	128	61	184	193	99	213	124	78	187	88	141	72	133	193	122
miR-222b-5p	201	236	272	274	105	43	130	35	193	296	56	136	211	55	79	113	180	109	105	214
miR-6644-2-5p	79	20	9	26	12	22	241	12	192	60	8	10	50	9	10	19	33	38	18	50
let-7j-3p	85	212	253	176	196	188	196	248	187	50	326	245	290	276	156	310	94	59	190	186
miR-6628-3p	236	264	92	262	72	43	90	60	187	402	87	158	234	63	66	109	134	152	92	251
miR-6642-5p	464	134	110	248	48	41	145	72	187	277	146	202	292	64	91	134	161	252	127	290
miR-12217-3p	396	184	91	205	53	41	175	70	183	155	132	203	264	58	76	151	199	256	101	294
miR-7446-3p	262	20	33	58	4	20	203	46	180	102	87	76	112	8	15	68	151	312	55	213
miR-1465-3p	276	176	114	45	118	90	70	71	179	109	96	75	134	118	84	246	107	156	131	114
miR-200b-5p	158	150	177	8	55	132	76	212	176	111	245	172	127	195	123	263	94	123	145	150
miR-138-1-5p	179	123	106	46	92	91	143	123	176	99	142	137	198	139	79	234	88	192	93	151
let-7l-5p	154	290	278	132	348	175	206	231	175	117	273	174	239	254	146	288	120	109	179	183
miR-3523-5p	325	36	39	75	25	19	148	29	175	115	66	71	78	25	39	70	80	142	40	116
miR-12226-3p	163	103	85	494	99	31	88	40	174	379	177	502	340	63	122	112	95	56	133	350
let-7k-3p	121	220	219	103	195	141	102	192	174	107	271	165	193	218	134	241	78	93	188	160
miR-140-5p	104	215	163	198	196	122	54	177	174	62	224	104	112	164	131	235	82	55	134	110
miR-15a-5p	185	382	269	166	446	140	142	328	173	96	485	302	316	358	256	528	156	102	367	322
miR-1764-3p	340	124	88	315	47	27	143	107	172	268	161	431	316	68	127	94	225	197	196	278
miR-1648-5p	191	260	333	427	34	32	89	36	170	222	81	148	192	43	92	104	115	109	81	157
miR-6564-3p	79	46	22	39	14	21	70	13	169	58	44	57	100	19	16	71	149	243	40	152
miR-6664-5p	590	37	36	110	25	12	119	30	169	209	68	70	97	41	107	95	107	127	38	145
miR-1694-3p	336	77	53	115	16	17	202	55	168	205	63	66	125	44	81	92	165	194	54	193
miR-214-5p	102	167	120	105	147	121	105	195	167	54	233	135	158	142	70	210	64	61	103	117
miR-1581-5p	73	116	102	382	28	23	63	42	167	245	114	187	155	43	192	132	108	54	156	184
miR-6559-3p	279	94	137	56	74	68	136	84	166	151	191	132	236	202	191	162	182	109	126	184
miR-6614-3p	652	115	63	96	19	27	118	30	165	173	72	82	137	28	61	117	131	184	59	133
miR-6698-3p	182	67	74	59	22	8	73	22	163	138	68	80	120	32	55	62	87	91	38	136
miR-1720-3p	277	42	49	40	6	13	68	16	161	82	38	36	86	34	21	58	111	94	14	80
miR-1677-5p	265	26	35	30	5	14	101	20	161	68	27	20	65	11	32	39	91	81	24	93
miR-1648-3p	321	102	96	206	18	12	93	18	160	236	71	154	188	33	92	94	110	126	110	127
miR-12241-5p	224	147	92	302	58	38	126	73	159	243	89	129	210	78	74	119	187	158	93	161
miR-12267-3p	231	91	57	387	93	27	128	66	159	302	160	330	339	136	177	159	168	118	193	274
miR-1675-5p	172	108	71	177	50	28	50	24	158	239	90	95	145	46	54	112	70	103	57	88
let-7d-5p	204	139	171	73	79	64	140	104	156	112	124	93	148	121	119	125	141	74	97	109
miR-6619-3p	100	68	48	215	35	30	37	21	156	233	101	323	228	32	89	70	64	54	69	175
miR-6546-5p	161	102	68	250	65	29	181	43	156	158	115	191	156	94	98	92	130	120	132	282
miR-6591-3p	276	129	116	180	26	39	90	35	154	197	102	126	150	35	47	92	127	261	60	273
miR-183-5p	114	89	65	149	58	28	67	44	152	272	97	113	138	95	82	92	74	89	80	143
miR-6568-3p	165	55	63	186	21	18	81	30	151	132	104	150	173	48	41	65	105	131	78	202
miR-6686-5p	157	124	114	193	29	21	42	25	150	185	54	153	151	44	53	63	88	85	54	94
miR-132a-3p	79	109	148	122	110	99	127	171	148	91	215	115	161	212	82	195	79	66	132	94
miR-146c-3p	100	273	199	161	315	128	100	306	147	60	213	118	186	165	135	292	77	79	239	136
miR-29c-3p	63	208	134	78	203	94	102	165	147	51	191	93	102	96	117	176	49	29	124	76
let-7a-3-5p	127	241	315	245	231	173	161	306	147	60	247	212	252	262	161	276	115	62	180	186
miR-6567-3p	343	174	83	212	31	34	138	43	147	157	157	144	225	73	70	119	247	206	198	258
miR-1584-3p	129	50	75	54	9	28	93	11	146	122	48	48	131	16	11	110	175	206	47	153
miR-1634-2-3p	133	89	63	148	25	22	62	44	145	162	84	102	133	20	36	67	92	78	68	138
miR-1567-5p	181	61	25	60	5	34	96	22	144	65	50	56	372	13	18	332	169	960	34	332
miR-1763-5p	170	159	131	125	112	73	116	280	143	141	151	162	147	117	72	166	92	133	169	180
miR-6635-3-5p	173	193	186	183	23	33	62	36	142	177	74	110	162	31	52	90	129	120	75	201
miR-6573-3p	250	110	63	210	42	24	111	65	142	366	110	216	191	53	86	100	139	160	88	215
miR-6545-5p	232	46	29	41	8	10	48	19	141	61	46	61	113	17	20	54	158	167	43	168
miR-1710-3p	190	61	26	48	39	40	88	14	141	90	74	56	104	35	25	102	123	121	30	83
miR-12273-3p	253	118	88	238	26	33	95	57	140	219	72	120	224	37	48	76	132	183	71	147
miR-6587-3p	1040	330	67	146	52	28	92	64	140	291	91	119	151	51	63	110	202	173	71	133
miR-12260-3p	235	52	30	69	23	17	64	28	140	101	76	103	109	26	44	69	92	134	44	183
miR-6688-3p	339	27	58	88	14	8	37	17	139	150	72	52	70	53	171	66	36	36	24	48
miR-1621-5p	726	79	71	142	31	26	72	20	138	171	109	116	141	25	52	116	116	128	64	115
let-7i	100	214	260	136	266	163	186	243	138	41	278	189	357	238	127	287	118	52	155	124
miR-12230-5p	393	38	43	51	6	7	137	23	138	107	65	68	69	26	41	65	107	130	38	162
miR-7-3-5p	193	112	101	31	119	70	67	70	138	77	161	66	63	126	75	191	59	72	156	95
miR-1626-5p	232	43	77	74	8	8	41	27	138	125	42	74	67	27	30	47	66	49	37	110
miR-99a-3p	78	147	189	156	117	101	109	209	137	66	234	115	192	256	94	152	100	51	124	171
miR-12230-3p	273	82	33	55	54	49	84	31	136	89	133	100	100	80	73	168	68	162	76	103
miR-1772-3p	102	72	137	156	16	16	63	13	134	121	21	106	98	18	42	62	115	53	24	102
miR-218-5p	63	122	135	106	77	106	68	108	134	16	176	138	157	110	68	168	38	24	103	123
miR-6683-5p	243	48	35	71	8	2	52	15	132	124	62	64	112	21	35	65	102	134	48	150
miR-1561-3p	288	77	40	101	46	16	102	32	131	121	78	101	166	41	41	150	222	192	86	203
miR-12268-5p	178	102	116	180	29	22	82	39	131	257	79	174	207	43	66	89	113	105	66	142
miR-124a-3p	300	47	31	69	10	6	92	22	131	158	50	80	79	17	49	59	72	92	34	132
miR-125b-1-3p	75	171	144	230	144	130	105	177	130	56	206	133	238	162	80	176	48	66	87	100
miR-32-5p	55	152	134	33	205	84	31	116	130	25	140	53	52	74	92	117	53	27	94	60
miR-6648-2-5p	233	27	24	53	6	19	153	17	130	92	36	43	131	6	22	75	104	187	31	116
miR-12212-3p	249	32	43	59	7	13	72	13	129	63	34	57	98	10	14	43	39	97	23	53
miR-1659-3p	243	34	44	28	3	10	71	11	129	91	32	33	50	12	32	53	108	68	10	102
miR-187-3p	79	113	131	33	86	67	81	158	129	51	83	84	104	86	89	168	133	63	92	99
miR-181a-3p	75	206	244	68	258	145	128	206	128	38	247	137	210	158	138	229	118	60	184	162
miR-6574-5p	211	33	25	36	7	7	55	15	127	73	57	23	40	10	19	54	98	114	24	123
miR-1691-3p	363	14	24	38	3	6	71	17	127	77	29	20	32	18	22	37	45	99	9	66
miR-363-5p	174	19	8	26	21	15	116	12	126	29	38	55	39	9	24	36	32	56	18	77
miR-1644-3p	173	13	17	23	3	12	97	6	125	26	15	11	32	4	12	26	39	46	14	42
miR-301-3p	91	68	52	20	34	72	15	37	124	36	64	44	29	44	26	81	30	45	44	68
miR-6592-5p	116	69	46	100	33	26	47	25	123	178	56	81	82	19	37	67	66	82	65	100
miR-12244-3p	116	50	43	89	29	13	59	29	123	142	69	93	105	31	32	81	140	196	36	152
miR-6547-5p	184	83	42	160	76	34	73	41	122	99	102	157	151	66	55	126	69	127	60	167
miR-12221-2-5p	252	31	31	43	15	18	120	21	121	116	40	34	73	21	23	46	76	163	27	113
miR-1593-5p	284	28	35	18	3	14	42	6	119	65	20	26	40	13	21	38	34	37	16	35
miR-1397-3p	190	56	54	62	22	13	46	40	119	115	109	66	101	39	111	68	104	99	127	186
miR-218-2-5p	65	109	150	167	67	78	71	105	119	30	148	106	152	105	53	126	61	27	84	98
miR-1706-5p	50	8	4	4	0	0	14	2	119	8	2	5	23	2	6	40	179	48	5	20
miR-7477-5p	287	114	114	152	54	39	98	51	118	196	89	213	189	40	59	87	127	150	82	259
miR-6658-3p	241	53	19	43	8	11	92	24	118	99	97	141	137	16	27	56	112	161	91	203
miR-6556-3p	146	113	81	393	67	29	83	59	118	296	89	149	155	79	90	112	111	91	65	149
miR-12252-3p	354	29	40	38	5	9	56	16	117	81	35	47	89	16	38	51	78	123	35	93
miR-6656-3p	161	65	44	72	42	30	62	33	117	87	69	69	93	36	51	101	152	105	96	93
miR-6654-5p	444	24	73	84	9	17	196	82	117	71	195	78	94	34	48	93	220	348	56	454
miR-6567-5p	242	89	56	138	51	30	105	38	115	156	88	123	181	55	76	133	186	185	100	199
miR-148a-5p	106	127	110	27	78	115	67	76	115	47	186	69	105	84	74	119	70	46	179	110
miR-6575-3p	158	49	12	27	4	15	119	8	115	69	41	13	52	6	9	29	71	142	18	120
miR-106-3p	82	85	52	30	97	78	46	61	114	63	80	54	59	42	44	114	80	89	93	66
miR-1565-5p	229	77	53	184	22	18	81	40	113	155	71	131	126	37	37	75	82	119	77	124
miR-1765-3p	212	67	35	131	34	28	97	26	113	132	86	133	142	49	68	92	88	158	75	205
miR-6656-5p	181	50	50	166	27	14	86	18	113	201	356	123	151	23	51	83	171	208	96	283
miR-451-3p	189	50	15	22	16	7	34	8	113	40	22	16	80	13	10	44	28	79	11	36
miR-3535-5p	92	192	203	48	204	78	75	143	113	55	162	100	129	141	124	196	71	49	139	99
miR-2126-5p	245	160	101	104	75	48	96	108	112	90	144	125	129	74	48	133	120	168	111	147
miR-18a-5p	178	74	84	30	74	68	43	54	112	80	76	52	60	48	78	100	35	48	70	64
miR-6687-3p	194	69	28	126	10	13	125	14	112	92	46	80	136	16	26	69	141	217	44	125
miR-6557-5p	202	74	39	105	34	28	74	55	110	128	90	99	122	43	43	78	80	315	74	132
miR-6578-3p	59	9	4	18	5	19	86	2	108	30	7	9	17	5	1	14	20	36	5	19
miR-1784-3p	138	8	14	28	3	7	63	8	108	64	23	18	20	9	20	20	14	80	15	45
miR-33-2-3p	196	85	34	72	95	32	78	53	108	272	130	75	290	56	57	102	137	135	105	232
miR-212-5p	66	121	79	59	87	77	43	118	108	49	224	99	120	117	78	136	34	73	88	62
miR-1583-5p	234	61	34	124	18	16	84	38	108	85	89	123	147	38	37	83	148	176	103	150
miR-1686-3p	149	117	57	94	29	23	93	28	108	253	65	123	122	37	61	106	114	105	50	139
miR-1717-3p	135	26	13	21	5	5	23	12	107	26	6	9	17	3	4	16	50	94	4	47
miR-6625-3p	289	73	66	206	23	24	130	59	107	212	88	116	134	46	64	86	126	101	63	177
miR-2130-5p	371	14	21	42	7	10	25	9	107	69	32	25	52	4	16	35	52	95	8	54
miR-1397-5p	223	123	44	54	56	59	124	101	106	126	198	88	120	78	102	184	226	243	172	421
miR-1703-5p	100	78	59	106	46	21	51	63	106	96	65	77	81	39	36	55	54	68	64	87
miR-1673-3p	169	26	21	35	10	6	36	9	106	49	26	21	39	6	14	29	57	41	18	63
miR-3523-3p	100	89	86	79	73	60	59	117	106	76	157	96	115	102	56	179	67	84	88	81
miR-6602-5p	460	28	36	66	12	10	62	14	105	105	31	53	70	24	64	57	86	107	31	73
miR-6599-3p	173	62	35	85	18	14	72	37	103	128	38	69	98	29	42	65	69	80	40	73
miR-214	46	86	99	122	118	96	76	104	103	31	136	109	106	105	43	135	37	29	55	84
miR-12229-5p	167	103	48	80	74	12	28	57	103	115	114	41	70	106	68	121	38	57	27	71
miR-2188-3p	62	24	24	86	18	14	79	23	102	38	23	42	47	14	16	83	114	151	21	84
miR-1680-5p	130	14	24	28	5	8	72	11	102	49	20	30	33	6	32	26	54	47	29	39
miR-6706-3p	79	63	60	290	57	14	77	34	102	222	55	162	187	42	65	58	130	57	62	191
miR-1562-5p	206	27	44	69	6	6	62	11	102	77	38	52	70	15	27	47	119	107	33	133
miR-6655-3p	118	42	22	28	6	13	51	6	102	68	36	57	47	8	21	40	96	82	34	112
miR-1765-5p	126	60	27	84	24	10	54	19	102	82	65	79	100	36	36	63	102	152	69	184
miR-2127-3p	173	47	32	42	22	8	73	18	102	97	62	57	110	18	36	54	78	147	43	114
miR-1466-3p	119	40	38	145	17	10	85	27	101	163	97	88	227	13	50	78	107	166	63	212
miR-365-3p	47	83	76	504	65	119	101	137	101	37	115	158	139	100	56	147	53	18	53	70
miR-3538-5p	129	237	64	167	374	92	54	49	101	89	106	94	66	50	62	89	117	71	85	78
miR-1809-5p	164	33	24	58	8	10	77	16	100	99	72	56	69	26	42	60	51	90	41	143
miR-6651-5p	151	78	28	227	49	22	89	49	100	197	47	70	90	56	53	63	63	120	48	107
miR-1572-3p	221	28	39	44	2	9	73	18	99	74	29	48	64	12	38	46	55	75	21	79
miR-1695-5p	144	11	13	20	1	10	172	12	99	52	10	18	44	1	6	24	45	52	10	43
miR-27b-5p	104	68	69	95	65	49	108	72	99	78	94	91	140	78	62	121	130	80	111	160
miR-1451-5p	99	80	71	63	97	47	45	61	99	63	97	68	76	80	69	106	55	78	74	79
miR-9-1-3p	150	23	32	31	18	9	43	40	98	44	34	16	42	72	37	30	26	147	56	38
miR-12268-3p	135	58	32	156	43	16	44	23	98	160	56	201	161	39	53	55	34	50	45	105
miR-6598-3p	115	99	31	105	33	30	83	19	98	76	71	76	144	179	60	149	271	91	154	188
miR-3530-3p	80	70	54	164	10	24	47	28	98	128	31	34	82	14	24	45	73	63	24	78
miR-7447-3p	61	146	73	53	100	34	79	36	98	295	47	54	83	110	139	62	59	13	87	159
miR-1693-3p	94	27	8	23	10	7	47	14	97	31	21	34	46	16	19	37	46	67	17	69
miR-6685-5p	76	167	164	45	154	58	59	94	97	49	123	65	89	78	110	118	56	60	89	93
miR-6569-5p	180	67	44	97	19	15	52	52	96	98	44	72	127	54	67	102	140	130	80	124
miR-1577-3p	84	27	30	28	6	3	56	9	94	76	40	45	54	7	24	44	117	95	15	109
miR-101-2-5p	58	123	106	66	142	88	52	102	94	31	133	70	83	82	90	147	33	31	84	103
miR-551-3p	220	36	23	34	7	12	57	14	94	75	54	52	95	18	47	50	64	213	32	109
miR-1600-5p	278	13	29	44	2	9	90	14	94	64	22	21	33	4	9	29	31	63	12	38
miR-182-3p	84	9	10	22	10	16	62	6	93	36	10	14	8	6	13	25	46	69	14	36
miR-33-2-5p	84	112	214	94	22	37	42	28	93	62	68	55	74	36	30	66	85	58	55	102
miR-12219-3p	100	81	109	113	11	7	21	6	93	63	33	40	43	18	18	49	54	105	49	64
let-7l-1-5p	251	88	110	74	80	44	74	62	93	75	106	95	125	103	68	100	52	96	95	84
miR-458b-3p	133	45	16	52	7	6	49	23	92	78	36	39	74	13	22	42	177	75	30	57
miR-12257-5p	153	131	78	133	17	26	45	46	92	160	57	111	144	28	34	62	76	78	52	105
miR-1677-3p	199	46	65	18	23	26	37	43	92	32	44	34	76	36	23	43	75	45	36	69
miR-1764-5p	244	35	24	48	6	3	88	14	92	89	45	20	46	21	31	43	65	105	21	85
miR-6556-5p	126	92	64	177	40	21	77	24	92	224	155	248	237	32	66	83	139	102	120	232
miR-1586-3p	141	13	12	25	4	7	169	15	91	45	5	12	16	3	5	11	28	58	5	20
miR-1651-5p	158	19	24	17	2	10	52	9	90	46	18	26	38	9	30	40	89	82	16	83
miR-6622-3p	229	47	46	60	24	6	166	31	90	141	315	411	295	43	69	78	176	227	89	776
miR-6674-5p	157	84	33	30	54	35	29	22	90	82	104	60	73	92	67	110	94	136	83	90
miR-6560-3p	427	39	38	33	5	12	46	15	89	77	35	36	88	14	33	52	60	142	46	55
miR-193a-5p	168	84	67	166	31	29	150	45	89	148	150	323	212	44	80	98	174	142	65	261
miR-458-5p	116	62	35	56	17	8	31	13	89	80	22	43	66	17	9	34	56	88	35	54
miR-1737-3p	97	63	31	191	31	11	60	14	88	134	47	76	117	23	43	62	136	65	126	87
miR-12225-3p	133	47	32	61	32	10	64	15	88	92	138	79	88	33	44	65	78	141	67	228
miR-1802-3p	189	4	5	7	1	5	28	6	88	18	8	8	10	5	8	18	18	48	4	14
miR-1576-5p	375	53	58	100	16	14	115	38	88	134	108	84	110	27	51	56	120	131	33	155
miR-6694-3p	87	28	50	35	15	16	48	18	87	53	34	32	54	18	30	68	66	100	22	107
miR-1790-5p	248	39	40	78	25	42	86	36	86	58	63	150	121	32	30	69	60	150	69	124
miR-1706-3p	192	17	12	33	4	7	70	6	86	50	15	29	58	8	6	36	35	84	18	58
miR-6704-5p	149	14	11	19	2	2	24	5	86	51	18	13	24	9	20	23	30	26	14	25
miR-6551-5p	249	61	22	52	1	7	71	9	86	59	30	24	70	10	16	42	116	81	27	71
miR-1686-5p	191	60	32	106	11	8	83	18	85	97	46	59	100	28	33	52	114	99	51	99
miR-6657-3p	97	36	12	20	11	12	135	19	85	69	105	43	60	11	24	73	113	206	49	423
miR-7471-3p	101	89	63	139	43	26	48	30	84	143	68	88	131	38	66	70	74	69	76	109
miR-130b-5p	51	35	31	39	25	29	97	30	84	34	52	29	35	23	18	63	95	76	18	85
miR-12254-5p	69	106	68	31	56	33	38	68	84	57	62	80	44	47	34	72	77	62	87	84
miR-1610-3p	163	49	39	82	18	10	88	35	84	81	86	67	79	21	34	69	99	170	59	221
miR-1684b-5p	125	47	36	93	29	8	67	15	84	138	64	134	145	34	72	92	70	58	75	130
miR-6709-3p	177	72	43	132	24	12	123	11	84	88	98	214	222	76	98	86	184	91	136	242
miR-181a-2-3p	43	44	110	40	24	54	68	92	84	29	62	47	162	31	37	144	71	89	44	72
miR-6516-3p	163	18	40	19	12	10	57	23	84	52	33	24	33	17	22	40	75	73	21	85
miR-3540-5p	109	61	139	114	13	7	35	11	84	162	22	27	39	13	17	30	44	38	19	55
miR-1581-3p	127	120	40	38	224	47	42	52	83	94	96	39	90	120	67	94	47	89	67	90
miR-2128-5p	170	49	63	197	21	9	40	11	83	210	41	53	75	20	50	32	20	35	39	34
miR-12252-5p	106	33	37	151	12	8	57	10	83	107	54	76	102	19	18	43	52	85	35	73
miR-6648-2-3p	70	11	22	20	4	6	45	8	83	20	10	15	41	4	7	11	37	35	9	58
miR-3524-3p	78	100	119	42	150	39	57	85	82	42	120	65	127	96	57	149	73	49	70	87
miR-1451-3p	97	23	24	32	22	14	59	23	82	40	26	38	53	20	18	43	49	77	41	62
miR-1763b-3p	92	15	4	25	1	9	135	9	82	48	12	17	27	4	5	16	45	64	25	69
miR-6606-3p	100	37	21	54	11	10	40	13	82	58	54	71	76	5	17	79	69	109	28	117
miR-12283-5p	170	31	18	29	3	10	90	8	82	42	40	18	34	3	4	38	49	88	8	72
miR-2127-5p	131	41	22	43	13	8	31	21	82	64	33	33	60	11	21	42	95	65	33	61
miR-211	52	101	98	185	109	74	52	68	81	30	77	94	148	115	59	106	44	58	75	86
miR-1716-3p	59	18	23	31	6	2	22	6	81	49	22	29	54	12	14	45	97	37	19	49
miR-146b-3p	189	82	97	169	76	63	75	49	81	73	143	103	122	97	54	113	40	60	67	52
miR-6672-3p	248	16	17	28	3	1	29	4	80	46	23	34	32	7	13	36	34	79	8	49
miR-1585-3p	190	25	20	27	3	5	46	4	80	44	24	33	55	6	15	26	34	61	12	42
miR-124b-3p	245	27	32	35	10	4	34	4	80	84	72	94	103	13	27	53	69	108	23	134
miR-144-3p	166	20	22	102	20	15	31	29	80	53	17	27	28	9	15	43	23	58	25	65
miR-460a-5p	86	70	35	74	68	23	42	66	80	33	52	49	44	52	56	60	32	60	67	74
miR-6570-3p	94	70	31	154	61	13	54	31	80	184	73	110	73	60	40	59	70	91	41	126
miR-6708-3p	76	15	12	28	8	8	38	6	79	45	21	17	42	6	8	38	46	91	8	45
miR-6664-3p	99	63	34	200	78	21	27	30	79	277	62	149	99	86	57	51	45	55	55	94
miR-3524b-3p	73	38	17	72	4	4	46	24	79	53	20	50	49	6	14	24	38	86	22	50
miR-6639-3p	79	11	17	15	5	2	56	5	78	45	19	10	34	3	15	23	56	42	14	64
miR-1694-5p	183	71	35	62	51	33	91	25	78	77	58	65	112	60	52	89	148	108	82	82
miR-455-3p	55	118	120	70	85	42	60	138	78	35	303	76	89	187	82	86	31	34	74	45
miR-1770-3p	61	13	8	27	4	8	61	17	78	33	20	23	32	4	14	33	39	70	13	55
miR-1713-3p	90	19	17	30	9	3	46	8	78	33	38	33	66	11	14	30	58	60	26	69
miR-6583-5p	124	48	27	45	10	9	42	13	78	75	44	39	67	20	23	38	68	103	27	75
miR-1582-3p	81	36	18	15	9	6	45	15	78	45	54	26	49	13	21	32	75	76	40	69
miR-6637-2-5p	165	45	39	47	26	13	59	15	77	105	68	73	65	13	24	59	66	119	52	109
miR-30b-3p	99	40	35	44	4	9	49	11	77	55	22	43	59	11	12	37	49	69	16	60
miR-6620-3p	78	67	29	22	32	26	56	31	77	35	54	32	59	36	23	61	64	63	43	49
miR-12207-5p	96	25	14	48	10	6	33	10	77	134	30	47	47	16	25	37	19	50	23	58
miR-6660-3p	73	45	20	49	11	27	100	30	76	34	36	42	91	15	16	43	144	89	40	119
miR-6651-3p	83	21	18	41	12	8	37	19	76	48	47	45	47	10	11	38	56	91	16	70
miR-1788-3p	134	58	32	43	16	7	45	15	76	93	82	24	46	33	28	42	72	82	41	120
miR-155	28	191	26	3	408	94	49	25	75	37	16	33	85	45	124	186	48	27	86	82
miR-6660-5p	105	25	17	51	8	4	56	18	75	50	23	32	71	10	15	42	47	62	28	97
miR-1583-3p	107	25	28	51	20	12	67	33	75	53	85	61	56	34	32	65	58	135	43	140
miR-6678-3p	92	43	20	52	8	8	83	24	75	53	28	29	62	13	21	22	85	51	25	90
miR-1726-3p	110	77	47	75	8	16	63	19	75	105	23	42	69	11	17	53	81	248	20	82
miR-6683-3p	121	27	12	19	4	9	42	10	75	66	27	24	33	9	31	38	58	79	11	53
miR-6695-3p	355	7	28	30	4	2	21	6	75	68	38	31	32	7	22	32	17	25	16	16
miR-1631-5p	136	28	16	36	16	11	58	7	75	53	26	24	62	8	12	54	94	119	66	83
miR-6685-3p	88	20	12	41	9	5	39	17	75	54	20	27	37	13	9	32	78	81	13	53
miR-1598-3p	194	15	20	18	4	3	63	10	74	67	29	40	50	10	26	52	125	58	18	99
miR-6622-5p	88	26	24	26	9	12	55	14	74	73	43	49	54	27	30	66	98	104	39	100
miR-1754-5p	149	69	92	94	10	17	64	21	74	99	45	75	91	17	28	34	82	80	32	81
miR-6599-5p	132	32	26	58	16	16	86	23	74	94	63	63	60	12	31	40	76	79	40	129
miR-1726-5p	77	12	12	20	5	7	23	7	74	27	17	26	27	8	9	22	41	62	16	36
miR-6644-2-3p	94	25	21	27	19	10	43	17	73	51	36	30	53	19	17	42	63	66	20	76
miR-1731-5p	583	60	68	63	5	6	25	20	73	151	64	38	120	9	18	77	54	190	17	51
miR-6626-5p	122	25	9	24	2	4	63	16	73	50	10	21	43	4	6	47	42	73	11	51
miR-6592-3p	109	37	25	82	12	12	41	37	73	98	81	78	62	31	29	64	58	100	53	140
miR-12280-3p	96	25	7	28	7	2	24	13	72	48	22	27	45	11	16	30	104	61	62	60
miR-6584-5p	43	16	16	11	6	9	32	13	72	16	12	7	11	6	9	18	11	25	12	39
miR-1664-3p	29	115	198	49	88	55	85	154	72	25	316	81	158	111	34	94	51	32	84	68
miR-1751-3p	133	30	25	38	8	7	69	10	72	59	46	28	52	22	22	54	69	71	37	138
miR-6582-5p	147	3	19	11	2	1	34	6	72	31	10	14	23	4	7	22	27	25	12	25
miR-762-5p	162	65	33	32	66	37	43	33	72	56	92	49	67	76	51	118	44	118	48	110
miR-449-5p	136	27	21	52	18	8	41	20	72	61	54	60	55	23	61	40	41	44	17	56
miR-1729-3p	117	39	44	35	57	18	68	30	72	69	79	43	36	36	44	48	62	85	42	138
miR-17-3p	65	76	68	43	78	45	20	67	72	39	109	46	54	42	52	97	23	29	42	58
miR-7452-3p	49	25	13	25	14	7	46	13	71	24	24	15	33	8	6	25	40	30	11	46
miR-6568-5p	177	95	23	59	23	24	99	48	71	100	46	48	95	38	48	82	146	107	84	117
miR-6542-3p	97	22	15	37	13	15	28	17	71	60	32	26	51	10	9	36	46	61	24	67
miR-130c-5p	52	52	43	107	29	43	28	9	70	80	37	55	58	34	36	50	23	23	37	62
miR-1774-5p	46	83	56	372	100	27	37	26	70	369	55	101	48	63	88	44	48	31	42	76
miR-1730-3p	100	16	8	14	2	6	25	6	70	31	20	18	27	8	13	28	61	52	12	32
miR-6570-5p	72	29	18	23	7	4	37	11	70	61	16	33	28	11	22	20	37	25	12	37
miR-222a-5p	67	94	91	28	94	85	82	43	70	45	70	49	80	69	42	129	81	54	91	71
miR-3525-3p	56	127	194	24	84	38	50	132	70	28	218	32	57	192	90	84	150	97	163	56
miR-10a-3p	45	45	57	70	36	88	46	42	70	20	57	70	53	34	33	116	47	40	42	40
miR-1669-3p	128	43	27	71	15	6	65	28	69	94	163	91	83	22	36	65	81	131	69	190
miR-7455-5p	103	108	150	206	22	16	45	21	69	146	64	71	127	20	33	51	72	56	56	103
miR-2954-5p	99	60	23	161	42	31	116	42	69	100	43	81	96	29	38	71	112	135	112	155
miR-1730-5p	77	39	24	18	7	14	33	66	69	60	30	32	52	12	36	34	57	65	20	63
miR-219b-5p	60	84	50	48	60	45	38	54	69	45	68	58	74	42	38	49	54	46	51	71
let-7b-3p	46	71	72	65	65	53	57	95	68	35	117	65	92	94	32	99	62	38	68	49
miR-757-3p	263	24	24	17	4	1	50	9	68	53	24	33	54	12	26	32	84	42	31	63
miR-6615-3p	79	44	33	75	9	8	79	25	68	75	49	49	100	25	55	38	102	85	84	98
miR-6604-3p	146	48	22	58	18	11	36	18	68	100	66	63	48	18	20	43	56	89	44	86
miR-6581-3p	80	85	43	53	84	44	40	53	67	68	75	59	49	44	62	118	45	85	89	103
miR-1462-5p	49	59	64	22	64	46	52	59	67	53	46	42	47	42	54	141	52	45	50	54
miR-7475-5p	159	70	49	142	30	28	54	43	67	118	67	96	168	21	34	84	99	90	66	125
miR-223	37	76	52	118	105	63	24	51	67	27	65	59	54	75	60	89	20	29	75	41
miR-1605-3p	53	35	15	16	5	3	9	1	67	13	13	15	17	4	8	13	75	17	10	33
miR-6630-5p	87	55	26	36	24	14	46	22	66	132	26	37	90	76	23	38	41	53	47	100
miR-6688-5p	50	11	10	7	4	2	76	3	66	15	5	15	29	2	1	37	70	98	5	81
miR-6692-5p	94	15	11	16	3	3	35	8	66	62	20	15	34	14	27	34	92	44	11	56
miR-1749-5p	56	22	13	23	1	4	32	8	66	39	31	21	31	6	12	22	57	50	16	52
miR-1434-3p	95	82	68	48	79	38	66	40	66	52	69	57	84	47	36	72	123	86	53	114
miR-6632-5p	57	18	15	24	8	3	28	8	66	44	14	28	39	8	10	19	30	221	10	70
miR-1666-3p	200	8	41	37	13	10	97	47	66	53	144	64	49	18	49	60	86	131	66	397
miR-1550-3p	126	6	15	12	10	3	20	6	65	45	12	11	20	11	8	30	46	147	8	38
miR-6699-5p	89	10	15	20	7	6	38	15	65	34	28	52	66	16	13	33	59	36	8	51
miR-12251-3p	97	54	23	96	19	15	50	16	65	90	40	52	91	20	35	39	53	62	35	71
miR-181a-1-3p	35	92	62	46	100	36	69	58	64	25	106	65	66	106	60	80	60	55	87	127
miR-30c-2-3p	56	93	90	98	57	42	103	62	64	41	85	76	96	65	40	113	137	31	62	73
miR-1615-3p	75	53	39	54	32	17	34	68	64	60	44	58	57	32	25	47	28	54	53	65
miR-1631-3p	68	27	8	62	17	14	33	40	64	35	52	79	91	25	28	44	75	73	39	86
miR-6655-5p	98	28	10	38	6	10	45	8	64	63	18	24	44	17	11	51	67	89	22	98
miR-6595-5p	69	43	24	33	56	24	49	20	64	53	34	35	58	39	26	72	101	70	33	65
miR-1604-3p	214	14	12	33	4	4	78	8	64	56	14	25	58	3	2	28	35	143	13	35
miR-6559-5p	77	31	12	29	8	5	36	10	63	26	30	44	37	8	13	30	134	43	27	58
miR-6661-5p	106	11	45	28	6	3	17	5	63	37	4	7	38	3	6	20	48	21	9	24
miR-1722-5p	56	19	12	66	8	8	66	7	63	118	20	38	44	11	16	46	54	67	10	55
miR-1625-5p	215	20	19	49	22	11	72	8	63	76	37	40	48	14	24	49	57	47	12	40
miR-10585-3p	100	46	27	36	18	12	67	29	63	43	48	43	67	6	18	51	59	83	30	87
miR-1552-5p	56	40	47	29	29	26	31	28	63	17	41	37	49	34	25	63	35	41	39	65
miR-217-5p	87	16	17	17	8	7	41	9	63	31	25	27	50	8	15	33	48	83	13	53
miR-29b-3p	27	70	58	23	87	48	21	34	62	14	74	41	45	50	35	73	22	27	56	50
miR-12258-5p	53	34	55	25	56	42	72	35	62	48	59	47	51	64	43	72	23	43	79	47
miR-1722-3p	63	12	8	15	2	14	63	9	62	27	11	21	32	2	5	26	17	130	8	67
miR-1464-3p	83	11	3	17	9	8	27	8	62	31	11	7	13	12	4	24	24	40	10	36
miR-6682-3p	174	30	44	64	10	10	60	6	62	74	51	62	66	9	24	39	85	151	28	102
miR-1573-3p	21	7	9	11	4	0	19	9	62	13	8	16	16	1	1	22	86	50	12	45
miR-6572-5p	143	24	17	33	5	7	66	8	61	52	20	19	43	16	14	39	65	48	19	35
miR-3524-5p	126	48	17	18	51	33	27	18	61	47	29	20	46	38	35	73	95	42	50	44
miR-6647-3p	245	25	18	23	4	10	72	12	61	58	36	24	52	6	8	31	32	71	22	62
miR-1738-3p	90	25	8	27	1	6	65	11	61	38	12	13	43	4	5	38	35	40	6	27
miR-1798-3p	59	42	23	47	20	6	31	19	61	88	35	48	76	22	26	26	66	19	40	119
miR-1701-5p	51	12	4	12	2	4	35	6	61	14	3	6	18	6	2	12	68	17	7	24
miR-3540-3p	115	30	10	35	16	6	25	15	61	45	31	88	93	10	14	36	53	50	26	48
miR-128-1-5p	56	54	44	38	55	52	74	44	61	44	61	61	67	37	40	52	64	55	77	77
miR-1591-3p	237	29	28	29	1	4	45	11	61	88	18	8	34	6	13	22	27	52	7	40
miR-12278-3p	176	13	18	15	2	5	16	7	60	44	10	17	21	5	6	27	38	48	8	19
miR-132b-5p	100	4	7	23	2	4	30	6	60	30	13	25	25	8	15	21	42	51	13	42
miR-12265-5p	52	62	67	36	74	16	50	49	60	25	75	49	76	38	31	86	46	69	43	53
miR-1796-5p	100	26	19	29	9	8	51	19	60	41	25	41	36	10	14	35	55	94	16	78
miR-7460-3p	66	22	135	11	65	8	16	64	60	22	129	77	77	122	66	112	64	79	70	85
miR-6681-3p	48	29	16	22	12	7	30	21	60	58	28	34	52	15	15	36	72	66	23	68
miR-1742-5p	65	27	14	18	35	14	37	18	60	35	27	24	39	19	15	35	45	43	18	48
miR-1467-2-3p	80	10	8	11	4	4	18	6	60	25	10	16	31	9	8	19	32	23	8	24
miR-202-3p	75	55	67	43	32	20	33	38	59	62	41	48	48	51	43	60	40	52	44	50
miR-1753-3p	59	46	21	22	1	23	50	10	59	30	22	18	40	4	26	91	47	86	44	51
miR-1617-5p	131	18	21	17	8	12	28	4	59	32	20	14	41	6	13	28	33	32	13	25
miR-1626-3p	54	54	37	73	10	11	18	14	59	147	23	44	42	10	34	16	31	35	15	47
miR-6676-3p	121	66	35	107	31	21	55	26	59	113	79	110	103	40	40	72	166	163	65	224
miR-6552-5p	377	19	26	22	6	9	37	11	59	92	23	32	25	12	15	26	52	103	27	30
miR-144-5p	73	14	20	120	30	16	49	36	59	40	35	38	34	15	15	41	37	48	18	80
miR-1636-3p	158	32	12	48	15	10	53	15	59	69	48	50	64	9	14	31	60	82	20	75
miR-202-5p	82	21	14	38	2	19	101	1	58	46	8	20	71	5	11	55	187	56	18	53
miR-726-3p	63	49	41	32	44	42	37	36	58	29	56	20	73	38	26	55	40	34	36	53
miR-1434-5p	35	41	18	33	34	22	26	11	58	22	15	18	20	5	13	33	33	28	9	34
miR-6649-5p	68	42	38	146	28	10	34	19	58	153	59	76	62	27	26	50	86	50	40	101
miR-18b-5p	56	34	33	10	6	9	20	10	58	30	35	23	17	13	9	47	33	45	31	25
miR-375-5p	86	46	20	50	29	12	73	24	58	67	143	66	85	38	43	62	103	122	120	204
miR-1580-3p	292	34	62	39	6	5	34	14	58	146	21	10	72	5	10	29	37	78	13	28
miR-1618-3p	47	14	6	24	4	4	29	12	58	39	9	19	22	8	4	15	38	44	7	30
miR-6619-5p	135	22	14	26	3	6	26	22	58	62	16	16	28	5	14	31	42	63	10	45
miR-31-5p	58	74	24	53	193	37	60	22	58	34	24	20	62	24	46	90	83	46	37	66
miR-12282-3p	23	5	4	5	1	5	14	5	58	3	11	3	16	0	1	12	22	29	2	25
miR-1608-3p	192	137	28	138	16	10	78	15	57	98	88	51	106	41	48	63	138	96	125	148
miR-103-1-5p	81	16	29	5	17	19	28	14	57	37	20	3	14	21	18	46	18	26	18	26
miR-6640-3p	90	20	25	31	10	6	43	10	57	65	28	40	42	10	18	31	53	49	29	59
miR-29b-1-3p	54	26	19	18	38	11	25	21	57	13	26	34	35	16	12	73	71	34	17	52
miR-6669-5p	87	8	10	22	8	8	37	11	57	29	13	22	31	5	10	36	36	67	12	63
miR-1663-5p	60	23	11	16	8	4	22	12	57	34	17	18	12	5	10	16	16	15	7	20
miR-6634-5p	70	15	19	26	10	7	33	10	57	52	21	21	40	12	21	28	60	72	19	74
miR-1779-3p	66	7	10	8	1	5	35	5	56	18	3	12	32	4	3	15	30	70	5	20
miR-1552-3p	74	12	25	23	14	19	28	20	56	30	20	22	43	24	15	36	29	31	21	17
miR-6612-5p	52	39	12	60	18	7	27	12	56	93	23	34	36	25	22	32	53	57	25	76
miR-133c-5p	154	13	23	27	0	4	44	7	56	46	12	18	54	6	8	38	20	113	10	27
miR-6618-3p	87	40	15	33	10	13	54	26	56	38	43	37	70	24	28	56	66	110	37	54
miR-6595-3p	70	24	22	21	4	7	50	10	56	56	26	20	49	7	17	18	70	48	19	48
miR-6700-3p	86	16	7	12	2	3	19	6	56	29	6	18	28	3	8	27	38	27	6	39
miR-6633-5p	36	39	19	23	19	8	18	9	55	88	70	30	48	19	42	44	72	69	58	136
miR-7447-5p	60	41	18	33	12	16	55	8	55	61	51	32	43	23	43	66	110	81	43	146
miR-12273-5p	136	73	40	119	19	18	51	32	55	87	56	67	105	44	42	57	69	83	87	77
miR-6691-2-5p	79	26	25	20	16	7	20	11	55	49	29	22	29	18	16	27	55	55	19	45
miR-1790-3p	96	50	17	41	6	6	61	11	55	35	39	50	58	16	28	42	116	109	86	98
miR-133c-3p	36	67	80	10	53	51	66	84	55	18	100	79	114	70	43	75	39	12	70	77
miR-6605-5p	252	4	19	14	2	5	39	3	55	32	14	17	24	5	4	31	35	43	4	20
miR-1682-3p	112	14	11	23	3	7	40	7	55	24	10	12	29	7	7	24	63	93	9	44
miR-12224-5p	64	27	20	47	14	1	53	12	55	44	35	36	67	42	27	35	119	47	101	88
miR-1748-3p	61	14	17	12	7	7	30	10	55	33	15	12	22	2	4	18	69	50	4	41
miR-7449-3p	81	26	25	32	5	6	40	15	55	60	32	48	69	8	16	30	83	76	17	69
miR-6681-5p	108	32	22	27	5	6	59	10	55	58	24	43	51	9	14	48	72	63	21	89
miR-12295-5p	80	34	11	61	19	6	41	21	55	68	47	100	80	22	26	38	45	84	20	91
miR-7-2-3p	100	76	21	63	23	20	37	21	54	80	45	38	55	22	26	33	46	83	27	74
miR-203-3p	119	54	28	33	8	14	48	27	54	64	67	84	68	23	22	36	52	69	22	74
miR-1579-5p	108	41	54	43	19	20	38	23	54	38	55	64	63	23	29	62	48	61	43	61
miR-6645-5p	92	12	11	11	2	4	35	4	54	30	10	16	12	7	5	21	31	34	3	52
miR-210b-5p	32	6	6	12	3	7	20	9	54	23	5	7	14	2	1	10	17	28	3	26
miR-6574-3p	81	24	19	20	15	7	41	13	53	59	24	17	23	5	9	20	45	75	16	53
miR-1550-5p	102	14	13	40	10	6	32	14	53	60	34	62	53	8	11	29	61	64	16	68
miR-10c-3p	50	19	19	70	16	49	91	50	53	43	29	68	30	8	11	91	65	24	20	42
miR-6569-3p	69	21	8	20	4	10	30	8	53	31	8	18	52	1	4	29	58	71	12	61
miR-6624-3p	111	48	19	42	10	11	26	22	53	65	48	53	59	23	24	40	56	63	50	70
miR-124c-5p	137	39	12	15	5	3	28	7	52	58	18	19	20	3	8	16	16	20	3	31
miR-3536-3p	62	15	18	24	2	2	55	4	52	30	35	23	40	5	16	29	47	62	19	83
miR-6614-5p	54	26	15	29	8	10	52	19	52	32	38	30	57	10	13	59	87	78	21	80
miR-3528-5p	77	51	27	101	56	19	40	11	52	74	19	39	71	25	30	45	70	58	26	54
miR-147	54	44	38	0	18	32	19	28	52	31	60	46	35	44	24	62	21	19	28	37
miR-726-5p	44	60	41	28	31	30	30	40	52	27	49	26	59	24	24	33	38	23	26	36
miR-6684-3p	154	29	16	35	6	3	32	8	52	51	28	32	46	8	16	67	126	58	31	70
miR-6665-3p	50	24	21	45	15	6	31	12	52	41	17	24	61	12	19	45	71	52	18	71
miR-194-3p	76	106	140	38	60	27	29	113	52	55	145	63	62	104	87	80	31	34	64	58
miR-2131-5p	51	16	33	14	37	26	16	26	52	24	22	13	28	13	14	44	21	38	36	33
miR-449b-5p	90	21	25	30	4	8	42	7	51	48	29	34	49	10	14	32	71	45	24	41
miR-1721-3p	79	27	22	14	22	18	17	27	51	50	32	37	41	27	31	46	19	42	33	43
miR-1612-3p	115	41	18	57	9	5	39	10	51	55	55	58	70	25	33	42	55	53	36	67
miR-12247-2-5p	96	39	13	36	6	7	40	23	51	31	54	47	63	29	51	34	84	87	84	99
miR-6609-5p	119	21	17	30	8	8	37	8	51	41	30	53	41	10	16	65	166	81	16	99
miR-33-3p	88	73	69	13	67	29	29	24	51	44	82	33	30	55	41	69	32	20	47	31
miR-1773-3p	52	16	18	18	5	1	39	7	51	33	22	20	27	8	8	20	313	56	13	67
miR-6610-3p	172	26	23	39	6	5	53	25	50	74	79	74	63	9	26	40	61	78	24	127
miR-2126-3p	64	16	13	18	3	7	26	4	50	31	21	17	35	7	14	31	76	59	13	50
miR-12275-3p	26	8	9	7	4	2	42	4	50	18	5	12	22	5	4	15	82	35	3	37
miR-6679-3p	42	34	27	27	29	13	35	22	50	44	39	31	43	27	14	35	40	40	48	65
miR-12223-3p	62	14	10	34	3	4	23	8	50	34	17	18	36	4	19	16	17	23	10	15
miR-6572-3p	70	16	14	16	2	2	24	18	50	19	29	30	28	11	13	21	48	60	12	67
miR-1794-3p	96	14	40	32	5	2	56	10	50	64	25	25	38	26	26	37	66	32	31	46
miR-1453-5p	77	22	12	82	12	4	29	9	50	108	30	57	72	9	18	25	33	39	16	75
miR-135a-3-3p	57	10	10	11	6	6	25	8	49	15	11	18	23	4	6	18	64	59	12	41
miR-6669-3p	133	71	24	82	18	8	36	18	49	95	42	70	80	48	42	51	75	72	92	87
miR-148b-5p	76	33	33	26	35	15	37	49	49	28	44	33	40	39	21	50	20	22	36	36
miR-6613-3p	64	42	26	47	14	11	54	50	49	62	65	57	110	17	28	47	85	99	43	197
miR-6609-3p	59	23	18	31	8	5	29	10	49	45	16	25	37	8	13	30	66	127	14	48
miR-12245-3p	177	48	40	95	38	14	51	57	49	122	84	73	64	53	43	64	67	134	40	170
miR-12233-3p	77	46	24	53	18	25	27	20	49	55	38	38	37	22	18	40	40	52	29	61
miR-20b-3p	106	10	8	16	8	6	61	7	49	28	14	9	17	7	15	19	31	36	11	32
miR-6650-5p	37	6	2	11	4	5	56	4	49	27	2	7	18	2	1	12	22	73	6	36
miR-1814-3p	96	7	13	25	3	1	6	4	49	46	31	14	14	14	19	18	13	8	8	16
miR-6561-5p	39	38	25	87	11	10	28	17	49	30	39	59	59	32	32	17	48	25	35	51
miR-101-5p	130	16	18	22	9	9	48	11	49	51	36	19	34	10	12	23	47	55	11	60
miR-205b-3p	62	11	9	12	4	0	12	8	49	36	20	6	20	6	6	20	22	29	9	34
miR-7466-5p	64	28	24	42	6	3	27	9	49	79	9	21	24	4	10	12	11	44	8	40
miR-1688-3p	40	17	18	11	2	2	38	1	49	33	15	19	41	4	12	14	49	48	21	67
miR-1797-5p	116	10	21	8	2	0	18	6	48	27	16	12	26	4	11	17	21	65	8	35
miR-3528-3p	59	13	9	19	8	5	23	2	48	37	14	17	25	5	11	15	30	22	8	41
miR-6630-3p	101	14	12	17	6	5	24	7	48	49	16	22	26	12	15	23	37	47	5	42
miR-7438-5p	93	7	16	19	1	0	19	7	48	38	21	13	19	3	30	21	14	14	4	24
miR-6629-5p	74	24	20	28	9	6	33	8	48	59	45	20	38	5	17	39	54	60	15	96
miR-6653-3p	57	15	18	23	5	5	33	2	48	31	10	18	38	5	9	25	36	60	12	56
miR-7457-3p	36	19	6	9	8	1	6	6	48	33	7	12	15	3	8	60	46	31	9	50
miR-6662-5p	98	16	10	24	2	6	47	13	48	22	18	17	34	7	26	19	31	41	15	42
miR-205b-5p	134	36	15	23	7	4	19	14	48	42	22	11	18	10	12	26	27	33	6	26
miR-12263-3p	139	28	34	68	4	6	32	8	47	72	30	48	90	16	26	29	44	42	47	57
miR-6678-5p	109	41	17	37	2	3	61	10	47	50	38	93	60	13	14	38	62	70	23	71
miR-6548-5p	74	23	19	9	7	16	25	8	47	38	27	12	23	9	18	46	54	48	22	53
miR-219a-3p	146	20	13	20	12	1	37	8	47	51	34	11	27	4	6	12	44	79	19	57
miR-6611-5p	52	8	6	7	5	1	31	6	47	26	2	6	9	4	6	22	73	18	5	16
miR-365b-3p	60	11	16	11	2	2	20	16	47	20	5	25	23	4	30	38	70	88	9	57
miR-12260-5p	60	24	35	26	17	9	28	24	47	43	43	31	42	12	27	41	55	50	28	57
miR-6677-3p	91	21	15	20	3	6	29	15	47	48	48	35	37	9	18	35	70	68	18	75
miR-1772-5p	106	16	14	18	5	4	28	11	47	31	27	28	43	10	9	26	55	47	19	51
miR-6708-5p	77	20	10	18	2	4	24	4	47	21	14	28	23	7	11	35	24	51	12	48
miR-551-5p	86	17	21	29	6	4	63	9	46	43	21	22	41	5	12	22	50	56	20	69
miR-12229-3p	92	30	14	44	21	11	32	16	46	37	39	33	50	25	11	40	53	50	28	36
miR-1695-3p	51	4	8	10	1	3	30	12	46	15	2	6	14	3	8	6	20	28	7	13
miR-1607-5p	89	68	22	45	18	8	43	29	46	50	46	50	108	15	33	55	86	89	114	79
miR-1641-5p	24	15	6	12	5	0	18	4	46	14	3	11	18	3	4	13	51	30	4	52
miR-1688-5p	43	6	9	22	9	10	28	16	46	37	13	15	37	6	5	18	30	50	14	31
miR-6667-5p	52	14	6	29	1	4	26	2	46	24	20	25	36	11	12	25	34	47	15	51
miR-1665-3p	144	32	51	60	10	9	29	16	46	61	29	38	76	6	19	31	58	59	18	84
miR-458b-5p	52	16	26	16	4	6	21	5	46	60	7	12	17	6	4	20	30	35	8	41
miR-6566-3p	70	7	11	22	1	2	41	8	46	22	7	17	26	4	5	23	37	71	5	37
miR-1595-5p	57	12	25	28	2	7	21	12	46	48	32	10	23	12	10	20	37	46	25	48
miR-1b-5p	148	65	20	109	18	8	60	15	46	76	31	49	84	17	23	37	133	52	73	67
miR-6646-2-3p	87	20	14	21	6	3	21	7	45	39	22	16	27	8	8	25	40	49	14	56
miR-6573-5p	147	29	20	39	4	9	54	12	45	49	26	23	43	7	14	26	60	55	16	83
miR-7461-5p	45	11	5	9	1	1	16	3	45	27	4	9	14	6	3	12	158	20	14	14
miR-204-2-3p	69	10	12	16	3	4	17	10	45	41	16	15	20	3	10	17	39	38	8	39
miR-153-5p	31	79	23	152	96	21	40	30	45	189	37	48	48	49	48	48	38	20	45	73
miR-34a-3p	74	25	21	12	7	8	24	15	45	23	22	17	28	14	21	18	31	59	34	52
miR-6700-5p	87	34	19	39	8	8	42	31	45	41	27	52	47	18	20	34	80	69	39	105
miR-1676-3p	56	22	20	40	5	9	31	8	45	39	21	30	24	9	15	22	61	63	12	57
miR-9-3-5p	30	96	57	18	118	26	31	74	45	21	86	24	49	52	58	61	38	24	61	52
miR-7475-3p	117	38	16	51	9	5	24	14	45	55	43	48	64	10	13	36	50	91	24	47
miR-6710-5p	58	16	13	24	2	8	54	13	44	28	12	15	31	5	10	25	62	58	17	42
miR-1757-5p	65	19	15	28	18	10	16	8	44	34	36	35	28	10	18	32	30	41	24	39
miR-190-5p	34	65	64	11	38	38	37	46	44	16	81	30	30	56	36	46	40	20	36	44
miR-6699-3p	108	31	9	9	2	2	19	9	44	37	16	16	35	2	12	34	47	49	19	35
miR-449c-5p	33	62	65	33	1	28	29	2	44	37	56	18	48	40	46	42	34	30	40	38
miR-1388b-3p	42	11	6	10	6	4	16	4	44	20	14	9	11	6	10	17	155	22	15	48
miR-6659-5p	56	26	9	12	4	8	28	7	44	45	35	19	35	5	13	27	52	68	19	72
miR-6643-3p	43	18	16	32	7	2	46	11	44	35	39	34	85	17	25	24	34	54	43	57
miR-365-1-5p	35	13	13	28	2	2	22	8	44	31	12	22	20	7	8	20	26	32	7	40
miR-1787-3p	79	18	8	35	4	4	22	6	44	34	55	63	48	12	12	32	34	54	15	81
miR-1777-5p	102	42	20	56	20	16	36	22	44	48	35	41	76	34	52	39	74	40	59	72
miR-203b-5p	54	14	16	17	8	2	31	23	44	42	61	57	53	11	19	45	62	62	22	107
miR-1584-5p	70	10	17	38	9	3	43	16	44	32	26	17	32	5	14	20	28	44	31	53
miR-6577-3p	87	22	24	23	4	6	40	4	44	35	43	52	47	4	7	20	46	86	14	61
miR-1640-3p	103	25	24	48	4	11	48	11	43	33	20	30	36	10	20	35	50	82	21	44
miR-6593-3p	46	34	27	29	8	8	35	19	43	68	22	43	51	10	27	26	52	44	17	52
miR-1763-3p	68	27	12	75	10	10	24	18	43	61	41	75	61	24	21	32	56	45	31	72
miR-6581-5p	64	6	8	28	7	6	42	8	43	27	50	18	23	5	12	23	40	95	17	80
miR-210b-3p	35	7	4	4	0	3	14	8	43	12	5	6	14	2	1	10	13	24	1	22
miR-12227-5p	88	22	6	18	8	2	34	5	43	37	28	18	27	10	9	31	48	60	20	42
miR-133b-5p	87	8	9	13	5	6	39	6	43	35	18	15	17	3	5	15	43	47	6	42
miR-1755-5p	137	23	13	18	2	8	51	9	43	60	24	12	17	6	13	22	65	62	20	96
miR-125b-1-5p	27	67	47	56	51	37	30	75	43	6	86	48	64	75	28	47	32	16	42	36
miR-1667-3p	75	11	18	15	2	4	33	3	43	38	8	10	26	7	20	15	20	214	4	21
miR-12236-3p	65	14	5	21	1	0	20	6	43	32	18	8	14	8	18	12	24	17	8	14
miR-6713-5p	102	10	7	11	8	2	9	4	43	16	6	8	15	8	3	15	16	17	2	20
miR-1738-5p	92	39	15	28	14	9	38	11	43	43	34	86	54	12	9	31	44	66	25	81
miR-190b-3p	90	12	12	14	2	1	16	3	43	33	11	15	16	4	4	16	20	26	7	22
miR-18b-3p	48	12	18	7	5	5	35	7	43	41	33	31	23	3	17	27	43	43	27	64
miR-199b-3p	262	441	657	410	467	496	474	29	43	146	47	26	55	502	311	757	310	197	34	42
miR-1607-3p	111	47	25	64	23	12	47	17	43	80	42	41	73	20	32	53	65	85	59	78
miR-1703-3p	96	19	12	36	6	5	42	5	43	30	38	47	47	12	18	29	45	47	22	55
miR-1662-5p	34	101	136	33	47	36	21	94	42	22	182	63	59	144	95	91	16	22	62	47
miR-6575-5p	46	20	9	20	9	12	23	16	42	44	25	29	36	22	20	30	60	41	23	55
miR-133a-1-5p	32	45	31	13	32	31	29	53	42	17	71	50	59	42	31	38	18	18	29	41
miR-6563-5p	35	10	16	21	8	3	39	6	42	28	13	30	38	6	6	18	70	40	10	58
miR-6564-5p	78	36	13	33	8	5	35	16	42	36	36	24	65	12	8	47	54	61	37	57
miR-1717-5p	36	13	7	8	4	2	25	3	42	22	20	10	22	5	5	31	30	69	11	39
miR-1588-5p	63	6	8	15	1	4	32	10	42	25	18	11	26	5	6	27	28	44	14	45
miR-196-5-3p	73	14	11	10	1	3	44	8	42	23	11	7	29	2	7	25	83	66	7	35
miR-133b-3p	73	15	21	25	8	3	46	15	42	47	20	41	39	12	7	22	47	50	22	50
miR-22-5p	41	33	34	19	29	28	22	28	42	15	51	39	42	52	28	51	24	25	33	53
miR-6591-5p	79	37	24	26	29	16	23	9	42	44	42	36	67	28	23	49	78	72	31	63
miR-211-3p	63	34	18	42	12	10	30	32	42	62	25	40	51	22	10	34	42	55	46	40
miR-7-3-3p	132	57	30	71	9	12	54	10	42	61	21	28	64	11	8	40	61	103	12	36
let-7g-3p	66	62	33	31	26	22	33	36	42	53	46	36	57	30	25	44	38	57	34	58
miR-191-3p	117	47	31	18	36	18	23	37	42	33	38	25	42	29	18	39	19	47	23	27
miR-1785-3p	91	10	8	30	7	4	32	12	41	30	28	20	18	6	10	24	42	59	15	79
miR-1713-5p	52	26	5	28	9	9	31	12	41	37	9	26	62	7	14	20	18	50	15	43
miR-1771-3p	53	18	17	44	13	5	32	7	41	55	33	30	28	16	16	24	54	50	17	80
miR-6703-3p	99	8	10	11	1	4	20	3	41	22	7	4	20	2	5	11	28	26	5	19
miR-1662-3p	90	38	30	58	10	12	44	24	41	55	58	38	42	44	38	35	64	68	45	103
miR-1729-5p	26	38	31	38	30	15	17	22	41	16	55	25	25	26	18	33	35	74	27	48
miR-7460-5p	45	20	19	107	26	5	20	18	41	57	43	92	56	42	21	34	36	36	51	51
miR-6551-3p	65	3	8	10	3	3	10	6	41	24	5	12	15	4	5	12	44	15	6	17
miR-6643-5p	36	18	7	18	8	3	20	7	41	30	13	25	27	10	11	17	31	28	11	29
miR-6542-5p	54	22	4	18	6	8	29	12	41	25	8	14	20	7	8	13	31	56	15	31
miR-1650-5p	100	13	18	40	5	4	25	9	41	49	21	26	32	12	26	28	27	22	12	30
miR-1564-5p	20	1	5	8	1	1	19	1	41	11	3	9	8	2	1	5	38	39	6	17
miR-1640-5p	71	20	11	36	9	5	55	12	41	33	143	417	214	16	20	32	83	103	34	294
miR-1620-5p	70	4	11	9	2	2	23	0	40	17	6	18	35	4	4	21	32	44	11	28
miR-7477-3p	59	45	17	35	15	8	26	20	40	50	16	23	24	18	13	21	39	50	27	37
miR-1306-3p	70	19	13	21	6	4	25	13	40	17	21	20	20	2	7	23	33	34	21	36
miR-1571-5p	42	10	5	14	8	1	21	3	40	26	13	10	9	2	9	21	20	26	12	31
miR-12285-3p	24	17	8	8	1	4	8	76	40	10	20	14	6	3	4	12	30	17	3	6
miR-19b-5p	43	21	13	13	10	2	14	4	40	56	18	31	31	8	18	29	33	25	16	68
miR-1742-3p	78	18	7	20	1	6	40	9	40	30	9	20	37	5	9	21	39	46	13	35
miR-1560-5p	70	6	10	29	7	8	26	13	40	28	23	15	10	8	13	15	17	30	8	54
miR-216-5p	63	5	12	15	3	2	12	2	40	32	13	16	16	4	13	11	21	19	6	22
miR-1598-5p	40	20	14	16	8	7	40	10	40	36	38	26	28	9	25	27	61	31	25	77
miR-211-5p	49	47	78	39	44	28	27	36	40	27	50	41	74	64	39	67	36	38	48	69
miR-29b-2-5p	37	8	8	7	8	6	20	6	40	18	8	6	24	8	17	20	24	26	15	46
miR-1647-5p	63	19	14	28	7	6	58	18	39	38	16	21	31	10	7	30	45	56	10	54
miR-456-5p	60	58	10	49	61	18	21	6	39	46	15	20	22	14	17	32	23	24	21	42
miR-6682-5p	72	22	12	20	6	4	44	3	39	37	14	10	23	12	12	26	69	74	20	59
let-7d-3p	99	14	21	22	9	7	39	16	39	29	25	17	42	12	20	32	52	43	12	70
miR-1587-5p	66	21	6	23	6	9	20	12	39	21	28	55	39	9	16	24	20	44	10	54
miR-7458-2-5p	31	8	6	8	4	6	26	12	39	10	5	3	5	1	1	9	10	12	3	12
miR-7441-3p	87	19	16	15	6	2	10	5	39	30	4	16	34	8	18	24	24	16	18	19
miR-3532-5p	124	23	30	16	4	3	89	9	39	48	12	14	22	6	44	18	31	52	10	97
miR-6617-5p	88	30	13	34	9	12	29	8	39	61	30	44	68	12	12	31	71	72	29	80
miR-1629-3p	49	13	13	59	7	6	18	6	39	37	33	23	46	6	6	14	48	61	34	39
miR-12225-5p	70	34	19	33	21	14	50	20	39	50	27	37	55	21	25	51	68	63	47	63
miR-6686-3p	56	12	7	16	4	5	16	10	39	27	37	21	21	8	16	31	45	32	15	62
miR-3529-5p	73	27	24	19	5	2	27	6	39	35	18	24	29	6	6	38	35	41	20	56
miR-1709-5p	148	59	23	38	8	11	86	26	39	63	115	54	78	9	35	65	122	139	80	245
miR-6548-3p	49	34	16	34	31	8	19	14	39	117	24	33	29	32	22	36	17	27	24	54
miR-1684b-3p	38	24	21	3	2	2	13	2	39	17	33	15	27	15	25	31	35	27	16	28
miR-1801-3p	83	24	16	43	12	6	54	18	39	31	36	27	46	11	19	44	57	89	39	63
miR-6600-3p	48	22	6	22	2	8	29	9	39	30	7	29	30	4	7	21	24	52	13	25
miR-1693-5p	45	11	5	17	1	10	31	10	38	35	14	25	33	6	10	16	36	52	18	53
miR-1460-5p	27	15	8	11	2	5	17	8	38	34	12	16	24	6	1	28	37	36	15	35
let-7a-1-3p	88	7	7	4	1	2	16	1	38	24	7	7	10	3	8	11	12	25	4	18
miR-6616-3p	53	25	14	16	6	5	74	6	38	21	40	29	48	16	14	24	59	54	30	76
miR-147-5p	54	29	17	3	12	16	9	17	38	34	31	19	10	14	19	40	18	30	35	51
miR-6680-5p	55	8	11	18	3	3	26	3	38	20	13	21	23	7	6	45	78	50	4	39
miR-6553-5p	123	34	6	27	3	3	40	10	38	31	12	12	30	7	4	22	34	43	10	36
miR-1647-3p	39	23	7	28	12	7	13	9	38	38	15	19	25	8	14	26	28	45	11	46
miR-129-1-3p	38	34	8	48	50	39	25	16	38	25	52	17	37	50	30	75	29	29	40	27
miR-12216-5p	98	52	15	54	15	10	46	15	38	61	56	99	110	33	31	42	104	77	78	93
miR-6545-3p	91	16	13	17	2	8	29	2	38	65	30	17	26	13	15	32	45	60	9	76
miR-12274-5p	42	49	48	112	44	19	59	52	38	53	74	101	86	41	48	64	48	48	46	54
miR-1743-5p	49	13	12	11	6	3	22	3	38	41	20	19	28	14	41	26	47	37	20	50
miR-6635-3-3p	64	5	8	24	2	2	16	8	38	28	22	36	29	4	6	78	114	89	16	116
miR-1591-5p	39	13	9	10	9	8	32	9	38	28	43	10	31	9	8	17	20	35	22	55
miR-6552-3p	40	11	10	18	9	3	23	8	38	28	12	12	25	4	10	31	27	36	14	41
miR-6593-5p	92	36	21	74	11	10	54	23	37	47	47	54	81	26	36	38	92	110	113	101
miR-3526-3p	37	21	14	15	6	4	17	3	37	27	4	21	30	8	10	19	50	26	8	29
miR-6701-5p	88	8	8	19	1	1	28	5	37	33	17	19	32	2	5	20	33	53	17	41
miR-24-5p	69	18	16	12	6	5	38	8	37	20	18	10	21	9	11	32	49	30	10	34
miR-1801-5p	92	7	10	12	4	0	20	4	37	20	8	10	15	4	9	16	22	41	4	27
miR-6627-3p	54	23	6	23	6	8	15	8	37	16	15	12	40	6	8	22	34	42	18	49
let-7c-3p	84	9	8	18	4	4	29	14	37	27	15	13	25	9	8	32	45	35	10	22
miR-6666-3p	36	16	13	26	6	4	17	15	37	23	27	26	44	10	21	26	32	30	15	53
miR-1813-2-3p	28	6	15	8	2	3	13	4	37	23	21	26	19	5	2	12	20	19	1	50
miR-1572-5p	74	11	13	14	9	6	32	7	37	44	23	14	32	8	15	30	40	58	7	37
miR-6629-3p	46	18	16	8	2	4	30	6	37	21	12	14	22	11	6	29	45	48	4	41
miR-1816-5p	40	23	19	38	10	4	20	8	37	58	25	37	37	20	14	26	36	28	17	55
miR-7444-5p	53	9	8	8	1	0	33	6	37	18	7	4	14	0	3	13	22	17	2	9
miR-1711-3p	67	17	17	16	3	4	43	7	37	45	12	33	58	7	8	16	48	77	12	35
miR-6670-3p	52	7	29	8	5	4	25	11	37	46	19	10	12	9	37	36	34	12	7	28
miR-7481-5p	123	14	16	20	2	3	34	5	37	37	7	8	18	2	6	24	22	31	8	25
miR-1702-5p	80	10	20	23	3	3	24	7	37	44	19	21	16	6	12	18	26	31	9	34
miR-6611-3p	31	18	18	26	18	9	20	13	37	48	20	16	26	12	19	20	29	34	28	48
miR-12211-3p	41	15	12	26	20	9	22	10	37	21	12	16	23	7	7	16	20	39	14	16
miR-6584-3p	80	9	8	11	8	1	43	4	37	28	11	17	28	4	1	92	75	80	26	61
miR-187-5p	56	20	16	38	9	9	22	14	36	39	15	24	20	8	13	26	57	55	19	45
miR-1728-5p	83	28	15	32	8	5	31	8	36	33	34	36	54	10	25	33	33	30	24	58
miR-7464-3p	17	0	6	4	2	0	16	6	36	8	2	3	6	1	2	11	120	14	4	19
miR-1578-5p	58	9	9	9	2	4	20	15	36	22	35	13	16	4	13	24	59	41	10	57
miR-9-3-3p	46	18	13	6	9	5	21	7	36	24	10	11	20	8	10	29	50	38	8	44
miR-1565-3p	39	5	6	18	3	7	23	2	36	34	27	18	25	6	3	17	35	37	5	39
miR-1616-3p	73	24	11	24	7	7	26	13	36	42	20	27	11	7	9	18	37	34	14	52
miR-1655-5p	40	7	12	18	3	5	23	7	36	16	8	6	19	4	7	17	19	18	7	19
miR-1732-3-3p	70	17	21	26	7	6	39	16	36	39	32	34	51	18	11	22	35	74	18	62
miR-6665-5p	62	27	14	26	7	2	26	6	36	47	14	17	33	10	17	23	39	42	24	48
miR-3535-3p	31	75	25	78	67	21	29	24	36	44	23	42	46	30	20	44	22	20	24	46
miR-1666-5p	135	32	29	34	22	7	25	11	36	36	13	17	39	12	23	41	25	79	20	37
miR-12245-5p	49	16	8	20	5	8	14	6	36	26	13	14	34	9	7	12	24	37	40	26
miR-6690-3p	47	8	10	16	7	1	34	3	36	17	13	12	27	4	7	15	39	47	8	35
miR-1660-3p	58	3	6	11	3	3	16	3	36	12	8	6	12	3	5	9	10	10	2	12
miR-6546-3p	88	18	19	26	10	3	28	23	36	40	43	44	30	22	12	34	46	63	15	91
miR-1690-3p	48	15	10	17	10	6	14	6	36	28	14	10	26	6	14	20	25	32	8	25
miR-199-2-5p	42	15	6	24	4	3	18	14	36	21	15	21	24	5	8	20	22	27	28	46
miR-1680-3p	80	10	18	17	3	5	13	3	36	33	36	16	22	12	20	14	41	31	29	44
miR-16-2-3p	26	50	30	30	64	27	22	40	36	24	35	25	23	23	24	40	9	28	40	19
miR-26a-3p	22	30	48	34	27	24	32	27	35	10	39	30	41	28	14	44	17	28	28	26
miR-122b-3p	59	24	9	22	4	1	18	5	35	27	19	23	44	2	13	22	38	45	12	49
miR-1555-3p	42	3	11	15	2	3	55	6	35	20	6	11	24	5	2	18	58	25	9	30
miR-6695-5p	75	11	6	12	4	5	27	8	35	39	15	16	19	4	20	24	51	28	2	29
miR-6516-5p	66	34	16	19	8	8	20	8	35	44	22	19	28	14	7	29	44	56	11	37
miR-1630-3p	105	39	22	15	7	7	32	10	35	35	19	8	27	6	35	14	36	39	19	30
miR-1707-3p	46	19	14	14	6	2	36	27	35	23	25	15	23	5	11	14	61	60	9	45
miR-20a-3p	620	13	11	9	3	3	27	8	35	119	17	5	4	2	7	14	17	136	14	20
miR-6580-5p	59	9	6	12	4	4	23	4	35	29	9	10	20	4	7	13	43	27	13	27
miR-1796-3p	13	3	5	5	1	0	19	3	34	17	2	9	12	3	5	8	21	20	7	36
miR-15b-3p	48	12	7	8	10	2	17	6	34	13	14	10	8	4	5	10	21	32	11	22
miR-383-5p	25	15	36	8	21	12	18	25	34	23	23	13	17	21	35	20	36	62	23	55
miR-12289-2-3p	71	27	37	32	16	9	44	15	34	46	91	60	63	17	30	42	51	72	38	113
miR-12217-5p	65	28	14	24	8	1	33	13	34	35	14	17	39	9	8	30	41	44	17	41
miR-1466-5p	39	12	19	56	15	6	26	14	34	59	21	32	38	11	18	27	25	36	18	49
miR-6671-5p	54	25	10	11	3	6	26	9	34	31	14	23	22	10	13	27	28	39	12	37
miR-12250-5p	51	15	12	11	3	6	18	8	34	33	31	29	30	7	4	15	19	59	9	44
miR-7468-3p	80	5	12	9	4	4	18	4	34	62	15	15	21	5	24	13	19	16	6	26
miR-7474-3p	22	22	10	17	3	3	8	11	34	40	6	9	22	1	6	15	34	13	8	21
miR-205a-3p	21	14	15	58	10	3	6	16	34	124	15	17	13	17	11	18	10	11	9	23
miR-1720-5p	54	36	15	20	8	6	16	12	34	51	32	33	50	18	22	18	31	62	20	72
miR-1685-5p	32	6	3	10	3	3	14	1	34	20	3	10	24	5	5	16	17	54	1	30
miR-1649-3p	42	9	12	6	6	10	19	8	34	16	13	13	29	4	9	14	34	31	10	45
miR-489-3p	60	16	30	295	12	25	34	10	34	26	29	14	22	14	15	18	41	30	11	31
miR-12267-5p	36	13	4	7	4	4	15	8	34	35	23	16	18	6	8	19	22	40	14	47
miR-6637-2-3p	23	8	10	15	4	4	19	4	34	17	11	17	24	4	10	14	28	52	7	40
miR-1769-5p	85	27	24	16	10	17	21	12	34	30	16	17	21	7	12	46	38	36	18	43
miR-6566-5p	58	20	7	23	8	8	24	5	34	23	28	13	17	6	8	23	29	36	13	48
miR-7481-3p	77	25	10	18	1	2	17	7	34	38	11	20	22	10	12	18	32	35	14	41
miR-1617-3p	30	4	8	21	4	3	20	9	34	19	19	9	15	9	5	10	47	28	12	33
miR-365-1-3p	31	36	34	133	32	41	53	47	34	18	55	44	45	26	17	53	20	13	22	29
miR-1701-3p	122	6	12	50	7	1	29	6	34	72	32	19	22	12	10	13	13	24	8	33
miR-365b-5p	34	9	7	10	4	4	14	6	33	30	14	20	31	6	6	20	20	32	4	38
miR-6615-5p	33	31	31	26	37	9	38	24	33	26	50	34	39	24	22	37	44	42	28	42
miR-29a-5p	25	34	18	12	22	5	22	13	33	14	30	19	27	9	20	29	33	27	11	50
miR-1676-5p	37	15	13	16	4	3	18	20	33	34	13	11	29	4	4	24	33	27	17	34
miR-12207-3p	94	26	10	35	13	3	27	13	33	50	16	32	39	11	12	27	33	42	14	37
miR-1757-3p	81	10	14	12	3	4	42	10	33	42	132	179	103	3	15	28	41	69	21	207
miR-12266-3-3p	64	21	14	12	3	10	19	8	33	17	10	20	26	16	12	22	22	47	19	21
miR-1668-5p	122	24	17	40	17	7	32	10	33	45	39	33	50	19	13	48	32	50	26	71
miR-1642-3p	75	11	10	9	1	2	26	4	33	18	5	8	7	4	8	15	13	28	4	26
miR-1553-3p	46	38	4	34	12	7	16	14	33	35	21	17	32	12	12	20	54	33	24	32
miR-1463-3p	57	14	4	11	0	0	7	2	33	20	10	12	13	4	22	24	16	24	9	23
miR-3536-5p	33	47	13	127	91	23	25	12	33	35	16	27	26	14	11	38	65	36	19	43
miR-1727-5p	50	5	7	7	3	5	20	3	33	27	9	6	12	2	2	9	23	42	8	27
miR-7437-5p	80	30	8	35	3	3	18	8	33	34	49	28	41	10	19	17	45	62	51	66
miR-6657-5p	39	17	19	43	9	6	33	11	32	43	21	39	81	18	19	55	68	128	19	56
miR-1782-5p	74	3	5	10	1	4	36	6	32	17	8	4	16	4	2	16	31	44	6	18
miR-1752-3p	53	20	10	24	4	6	21	12	32	34	18	24	20	10	6	25	42	49	22	37
miR-1746-5p	82	17	15	15	2	5	42	11	32	42	19	18	20	13	8	16	19	51	25	57
miR-6603-3p	41	16	8	21	2	2	14	2	32	33	22	15	29	10	19	12	17	32	10	35
miR-1329-5p	49	24	18	14	3	24	26	8	32	31	74	46	29	13	11	46	40	42	19	34
miR-7462-3p	25	6	5	7	0	2	13	3	32	17	4	12	23	4	5	14	21	45	12	26
miR-3530-5p	53	29	19	19	8	7	35	5	32	32	27	32	32	6	8	27	54	85	26	65
miR-6543-3p	37	17	8	12	5	4	17	6	32	32	13	8	20	1	9	27	46	43	12	54
miR-1646-3p	57	17	19	24	5	8	20	16	32	30	30	14	26	11	19	16	24	25	11	32
miR-12244-5p	35	26	14	27	12	7	15	10	32	25	21	26	27	13	12	40	17	40	22	47
miR-6565-3p	19	10	3	9	3	5	12	7	32	12	9	8	5	4	4	9	57	22	5	11
miR-6563-3p	51	18	11	10	3	5	30	3	32	40	16	25	45	5	9	26	55	33	10	46
miR-6641-3p	89	36	8	18	4	2	11	9	32	61	30	29	43	18	15	22	48	71	25	51
miR-12247-2-3p	76	19	16	30	9	4	25	19	32	35	26	44	56	13	13	25	27	56	18	77
miR-124a-5p	19	6	4	12	2	2	14	0	32	12	3	9	10	4	3	9	26	14	2	19
miR-7440-3p	84	20	6	18	2	7	14	2	32	21	13	18	34	10	5	22	24	46	14	37
miR-1589-5p	60	12	16	13	5	4	16	9	32	27	19	11	13	2	5	13	19	36	7	22
miR-3064-3p	38	14	9	34	10	0	17	6	32	37	61	35	41	11	27	21	39	37	27	74
miR-181b-1-3p	36	12	13	9	13	8	20	19	32	22	14	14	28	11	8	27	51	28	18	39
miR-6579-1-5p	65	62	12	36	34	4	26	22	32	118	44	51	44	42	55	43	37	43	51	75
miR-1708-5p	34	6	3	7	4	0	24	2	32	16	24	18	18	1	8	10	15	21	7	28
miR-12255-5p	46	43	13	40	14	16	28	14	31	40	21	27	31	8	13	20	62	37	11	35
miR-12233-5p	95	8	10	23	7	5	20	11	31	38	39	41	37	6	5	16	28	60	9	42
miR-499-5p	35	11	8	18	2	5	21	4	31	20	10	12	20	7	4	31	52	72	8	52
miR-9-5p	19	109	67	16	109	27	34	70	31	13	63	22	52	44	58	59	30	19	72	40
let-7i-3p	41	15	15	28	15	10	21	22	31	21	31	21	35	18	14	60	32	24	16	30
miR-1354-5p	43	36	17	30	18	1	18	17	31	29	37	31	27	15	20	22	29	32	16	53
miR-6571-5p	51	13	12	17	3	1	20	2	31	16	9	16	98	4	6	15	26	25	18	45
miR-12221-2-3p	61	10	4	11	5	3	20	5	31	20	16	12	20	8	4	11	43	27	13	35
miR-6679-5p	71	21	12	14	4	1	20	5	31	43	34	18	22	8	6	20	31	40	42	57
miR-1715-5p	39	14	8	15	7	5	16	6	31	33	14	12	14	7	5	15	24	38	14	25
miR-7478-5p	81	10	14	30	2	2	15	9	31	36	22	23	20	8	23	18	20	10	20	16
miR-12280-5p	22	9	4	9	9	2	13	4	31	17	6	9	18	9	18	5	19	12	20	15
miR-1733-3p	25	11	10	12	7	8	41	5	31	17	7	16	24	4	10	10	18	46	4	26
miR-3594-3p	31	8	15	89	23	6	20	6	30	94	28	30	34	7	7	12	18	12	8	30
miR-6714-3p	18	5	8	11	10	1	6	6	30	20	12	10	13	4	1	13	17	17	9	48
miR-6667-3p	76	12	4	19	3	4	35	5	30	32	22	13	33	7	12	38	44	58	17	42
miR-6649-3p	39	5	10	8	3	1	11	5	30	17	12	24	11	4	5	14	10	24	4	38
miR-12238-3p	52	11	15	52	10	11	24	17	30	54	31	67	67	9	19	30	24	37	8	59
miR-6594-5p	54	24	7	36	12	2	16	14	30	41	19	53	52	12	17	18	41	41	26	47
miR-12219-5p	57	4	9	13	3	1	40	8	30	31	11	14	12	3	9	16	60	34	15	32
miR-1674-5p	24	18	10	24	19	14	14	4	30	42	13	39	35	19	6	18	22	21	24	40
miR-6616-5p	52	14	14	34	6	1	29	10	30	35	56	36	39	9	24	34	55	58	35	127
miR-6560-5p	69	24	8	24	6	2	32	11	30	38	13	21	34	9	19	28	40	18	33	47
miR-6608-2-3p	99	10	6	10	3	4	20	3	30	28	4	15	17	5	9	15	27	22	19	27
miR-1588-3p	46	34	13	54	11	4	19	45	30	47	20	56	40	22	25	29	34	29	29	53
miR-1604-5p	13	10	14	31	7	0	16	4	30	29	6	12	32	5	6	13	12	29	6	16
miR-365-2-3p	53	3	2	15	1	0	14	1	30	17	13	8	9	2	10	6	8	17	3	29
miR-1587-3p	27	14	14	27	2	4	14	15	30	25	14	14	20	5	3	13	60	38	9	31
miR-6607-3p	42	9	5	5	4	1	10	10	30	12	10	11	13	4	10	11	14	26	5	38
miR-1589-3p	11	3	3	8	0	3	17	3	30	11	4	3	6	0	0	3	19	13	1	9
miR-1724-3p	44	20	5	6	9	10	18	13	30	21	16	16	24	20	14	28	18	31	20	28
miR-1789-3p	28	9	12	23	3	3	25	5	30	22	30	14	22	7	8	21	20	26	14	58
miR-7467-5p	20	2	2	9	4	3	19	2	30	10	10	8	12	0	5	10	14	13	6	25
miR-7452-5p	40	6	6	15	5	3	21	3	29	28	6	10	17	3	4	10	20	33	2	18
miR-1593-3p	24	5	5	8	3	2	20	4	29	17	6	8	15	1	7	24	41	34	5	29
miR-214b-5p	65	23	9	48	10	4	30	7	29	38	18	22	32	13	12	28	30	40	21	30
miR-429-5p	40	25	34	4	7	18	14	13	29	28	34	23	17	20	24	44	22	27	24	44
miR-6544-5p	21	11	15	5	10	7	30	6	29	16	7	10	14	8	6	24	32	18	9	35
miR-6631-3p	40	20	10	9	7	12	20	8	29	34	29	40	36	18	13	17	28	18	10	55
miR-6693-5p	15	19	22	12	26	8	14	15	29	28	15	21	14	9	14	29	33	27	19	32
miR-3539-3p	113	50	22	28	8	11	43	22	29	48	32	21	68	35	27	27	118	71	58	44
miR-1707-5p	23	10	6	8	1	2	12	3	29	19	20	23	27	5	5	21	33	32	4	44
miR-196-1-5p	20	22	29	6	14	9	20	35	29	19	24	13	29	30	18	29	24	5	18	29
miR-12237-5p	68	32	14	98	9	13	27	10	29	56	26	90	66	36	22	30	43	47	34	49
miR-1671-5p	55	4	4	13	2	5	18	8	29	16	19	12	20	3	10	10	22	50	6	46
miR-12226-5p	58	37	21	46	14	12	25	14	29	47	18	32	47	23	19	32	40	44	34	49
miR-1793-3p	31	17	10	5	2	4	28	1	29	8	2	8	23	1	1	33	68	67	1	18
miR-1616-5p	27	15	6	14	2	3	24	2	29	15	11	7	29	2	6	10	19	25	7	31
miR-1605-5p	38	6	7	5	5	1	17	4	29	28	13	10	15	3	12	8	33	16	11	34
miR-1553-5p	52	6	6	10	2	2	14	3	29	17	5	10	18	3	7	8	24	35	6	21
miR-1700-3p	54	24	12	15	6	4	18	5	29	17	18	14	28	5	10	16	26	20	13	28
miR-1673-5p	62	8	21	16	5	5	68	18	29	22	230	359	217	16	30	29	48	100	33	333
miR-3532-3p	14	10	9	13	3	5	10	6	29	27	14	30	22	2	1	14	45	24	4	32
miR-6692-3p	46	22	18	24	3	1	18	3	29	47	19	32	34	20	19	22	33	13	12	51
miR-3524b-5p	31	31	21	5	15	7	12	16	29	24	26	13	17	7	26	32	17	12	21	22
miR-6607-5p	40	23	12	31	6	4	24	16	28	31	21	25	28	9	12	19	48	27	30	31
miR-1762-3p	64	17	14	32	2	4	24	6	28	26	16	26	28	7	16	23	42	25	21	42
miR-32-3p	38	52	28	10	37	10	20	19	28	22	36	26	12	19	25	27	11	25	29	41
miR-6606-5p	66	19	16	16	1	2	19	3	28	16	81	89	52	12	9	25	15	57	20	100
miR-1763b-5p	65	18	17	18	13	8	17	12	28	14	21	24	24	25	16	46	32	27	17	29
miR-1736-3p	38	35	22	29	16	10	29	25	28	25	57	35	39	34	37	79	44	64	35	49
miR-6701-3p	67	13	7	3	4	2	23	8	28	26	8	11	15	7	11	16	29	42	10	31
miR-6640-5p	40	15	8	8	4	2	24	6	28	30	26	18	27	4	8	24	55	25	15	110
miR-1654-3p	58	8	8	10	2	4	22	5	28	24	13	10	14	5	6	16	28	28	4	46
miR-3523	28	35	27	19	24	27	17	43	28	20	45	34	38	49	28	51	16	21	30	25
miR-7444-3p	17	4	8	8	2	5	20	3	28	13	3	10	32	3	2	23	45	52	6	31
miR-1564-3p	25	2	7	18	4	1	33	4	28	13	6	8	7	2	1	4	18	31	4	29
miR-1623-3p	50	32	29	13	49	9	4	36	28	23	20	12	21	10	17	33	11	19	7	21
miR-1458-3p	40	14	12	9	4	6	15	7	28	33	13	10	17	2	6	22	32	30	14	32
miR-1773-5p	109	13	10	37	6	2	16	6	28	44	18	13	22	5	11	17	84	43	13	34
miR-7453-3p	46	34	17	47	8	4	28	11	28	26	18	39	36	8	21	20	32	19	15	29
miR-6620-5p	55	5	4	14	3	4	17	5	28	18	10	14	12	3	4	11	24	41	12	25
miR-1735-5p	42	8	6	13	4	1	13	4	28	15	12	18	26	8	3	19	21	35	8	34
miR-1743-3p	34	13	8	4	5	3	18	8	28	20	15	13	7	8	6	15	43	30	22	38
miR-184-3p	19	114	149	105	64	9	35	94	28	30	116	25	59	74	60	31	44	36	40	47
miR-1696-3p	16	14	5	10	15	14	16	2	28	19	18	7	30	15	16	22	18	13	12	17
miR-1649-5p	45	11	7	25	4	4	28	6	27	20	13	10	28	9	6	32	34	47	10	36
miR-1551-3p	47	4	13	10	11	6	12	3	27	24	7	10	15	2	7	14	24	11	8	16
miR-6639-5p	39	8	9	10	5	7	16	11	27	30	17	12	18	6	8	22	44	29	17	48
miR-1596-3p	27	12	3	18	8	2	13	2	27	36	9	12	24	14	4	21	55	34	9	31
miR-7482-6-5p	31	14	7	10	5	5	10	7	27	11	10	8	24	4	2	10	14	21	5	18
miR-1682-5p	63	24	16	69	12	9	38	8	27	38	14	24	51	10	9	20	98	41	20	34
miR-1723-5p	20	4	16	5	4	2	12	4	27	20	5	8	17	2	2	13	25	20	6	17
miR-12253-5p	16	47	49	17	34	12	30	36	27	8	26	25	32	27	21	30	24	5	22	33
miR-214b-3p	48	25	14	17	2	13	8	5	27	27	13	10	20	10	10	24	11	26	12	22
miR-190b-5p	28	18	19	7	23	6	26	4	27	19	13	10	14	8	10	18	37	20	11	30
miR-1672-5p	28	28	16	17	19	12	15	18	27	22	24	23	22	15	20	26	22	32	29	29
miR-3538-3p	40	13	5	7	0	1	8	3	27	27	7	13	18	0	3	10	21	37	6	30
miR-12284-5p	12	3	9	6	1	2	14	0	27	16	18	10	15	1	3	5	12	19	3	24
miR-1739-3p	32	2	7	11	2	2	16	2	26	8	5	11	10	4	4	5	19	22	8	14
miR-1655-3p	92	4	12	14	1	6	27	10	26	27	9	7	20	2	4	18	20	25	1	22
miR-12251-5p	56	3	3	3	1	1	5	1	26	12	5	6	16	2	2	14	16	26	6	18
miR-12259-5p	8	5	2	8	1	3	8	5	26	5	2	4	6	2	1	10	21	13	2	14
miR-12272-5p	32	18	22	21	8	8	27	13	26	22	12	19	26	10	6	30	59	29	12	42
miR-128-2-5p	12	8	5	16	4	0	12	9	26	9	24	40	24	4	8	11	19	43	8	28
miR-1756a-3p	16	8	3	3	1	0	13	6	26	7	1	7	13	3	0	12	40	30	3	16
miR-12279-5p	88	7	4	16	3	3	20	6	26	33	26	18	15	3	4	16	24	40	9	42
miR-1577-5p	30	10	13	9	4	6	9	13	26	14	10	10	18	8	13	19	57	16	10	20
miR-6641-5p	49	4	10	5	1	0	10	3	26	17	9	3	10	1	11	10	11	10	4	14
miR-12221-1-3p	12	9	2	3	1	3	14	1	26	12	4	8	4	1	4	7	22	23	2	21
miR-1460-3p	47	16	8	16	3	1	19	8	26	28	21	27	31	12	14	25	40	39	31	47
miR-1793-5p	31	6	1	12	0	5	13	4	26	13	4	6	10	1	2	6	24	29	3	14
miR-1699-3p	30	9	5	8	5	9	14	8	26	18	11	12	14	4	10	15	9	18	4	19
miR-6631-5p	45	27	13	31	9	8	30	7	26	23	25	30	24	8	14	21	35	38	23	45
miR-1457-5p	20	6	3	12	3	2	10	3	26	15	14	5	12	4	6	10	26	22	8	20
miR-338-5p	206	13	41	43	8	7	29	26	26	32	29	39	73	18	12	45	27	32	13	20
miR-1563-3p	26	26	11	21	25	8	8	11	26	21	14	12	13	7	7	13	19	16	16	22
miR-1597-3p	24	2	10	2	1	1	9	2	26	11	3	10	9	0	13	5	15	18	2	24
miR-184b-3p	39	15	8	24	3	4	18	6	26	26	10	32	27	8	6	16	24	23	12	30
miR-199-2-3p	38	18	20	15	10	16	10	20	26	25	23	19	21	9	9	20	28	39	19	28
miR-6659-3p	109	18	11	24	8	6	21	1	26	66	15	11	21	9	6	22	45	22	11	30
miR-6674-3p	53	5	14	9	1	3	9	2	26	15	6	12	16	3	5	17	33	25	7	12
miR-7471-5p	20	5	8	13	1	1	20	4	26	13	16	11	13	7	2	17	17	28	10	31
miR-218-1-3p	68	3	9	7	1	1	20	3	26	26	6	7	6	3	11	7	8	15	0	17
miR-2129-3p	47	11	8	16	4	3	15	7	26	34	11	10	16	2	7	8	12	21	6	15
miR-92-5p	20	18	9	11	13	4	34	7	26	32	11	22	17	7	17	15	20	18	16	37
miR-12295-3p	88	8	6	23	2	2	12	5	26	38	12	16	20	7	9	8	23	23	4	21
miR-1602-5p	57	14	12	15	4	4	10	8	26	15	14	11	8	2	7	9	12	22	5	20
miR-1769-3p	88	98	44	8	28	79	77	29	26	22	21	29	39	34	58	157	58	30	32	74
miR-1845-3p	65	10	12	23	2	4	31	5	26	38	12	19	31	10	3	23	41	30	14	35
miR-1756b-5p	147	18	16	21	14	9	15	9	26	43	10	15	12	6	14	21	6	27	16	24
miR-6623-3p	34	8	9	5	4	1	18	4	26	11	8	16	22	4	4	8	24	25	21	32
miR-130a-5p	22	12	7	5	4	4	6	18	26	10	16	2	5	5	12	20	9	3	5	9
miR-1745-3p	26	8	6	8	5	2	16	4	25	12	10	9	12	6	4	10	21	27	8	24
miR-1667-5p	42	11	10	21	4	2	24	8	25	20	43	13	31	8	9	24	39	59	12	90
miR-1776-5p	28	9	11	5	5	4	41	4	25	12	6	8	12	2	2	20	53	84	16	34
miR-215-3p	44	74	74	7	26	25	16	73	25	19	67	27	20	61	34	38	15	28	60	41
miR-1809-3p	33	4	3	8	1	1	15	5	25	12	8	9	16	1	3	25	41	36	27	36
miR-7446-5p	18	16	23	30	4	3	11	4	25	20	13	21	25	16	21	13	13	18	12	29
miR-1708-3p	70	11	11	17	11	1	10	2	25	61	14	9	15	13	5	17	32	20	12	30
miR-1800-3p	39	5	12	13	2	3	24	22	25	22	23	16	17	1	6	10	35	46	7	65
miR-6624-5p	23	12	12	20	6	4	16	5	25	23	10	13	33	8	8	10	32	35	11	34
miR-1a-3p	17	34	30	6	30	42	14	43	25	2	60	54	46	36	28	36	4	4	32	22
miR-6555-5p	65	16	13	8	6	3	10	8	25	14	9	8	10	11	14	17	19	11	5	18
miR-6668-3p	32	5	7	17	2	2	12	3	25	20	18	13	15	3	1	16	23	34	8	51
miR-12255-3p	31	17	8	32	6	2	14	6	25	20	17	29	29	5	2	14	18	32	9	23
miR-138-2-5p	37	9	7	4	4	3	24	9	25	23	31	12	19	4	11	16	23	38	21	46
miR-1745-5p	27	3	7	14	4	3	22	5	25	13	5	9	12	5	2	10	32	31	5	27
miR-1767-3p	90	9	4	12	2	3	21	5	25	13	6	8	20	5	7	16	25	24	5	16
miR-12288-5p	75	16	18	30	0	3	32	10	25	27	16	11	28	8	12	32	58	43	15	48
miR-1608-5p	17	5	3	9	1	1	14	5	25	12	12	10	7	0	4	18	14	14	4	27
miR-6550-5p	38	15	7	10	4	4	10	3	24	20	39	10	36	1	16	14	18	27	18	52
miR-12239-5p	83	15	10	17	8	3	12	5	24	35	13	16	14	7	12	22	18	32	5	21
miR-6623-5p	24	12	8	15	4	4	15	2	24	19	16	12	20	5	7	8	15	20	11	45
miR-12289-2-5p	94	20	15	33	16	7	38	7	24	40	25	33	67	20	13	36	37	52	24	68
miR-6562-3p	33	5	9	13	2	1	7	1	24	14	9	9	17	2	4	7	68	18	6	22
miR-1702-3p	38	24	14	26	11	6	40	13	24	36	26	22	37	15	16	28	29	33	23	39
miR-7445-2-3p	25	18	12	11	5	2	17	9	24	33	10	19	19	2	4	19	14	56	14	23
miR-183-3p	55	17	10	19	4	3	17	7	24	48	21	13	30	5	12	20	37	49	15	32
miR-1557-5p	23	10	7	4	10	8	8	12	24	17	10	8	8	5	2	18	13	24	10	18
let-7a-3-3p	16	12	9	11	6	2	19	1	24	31	7	12	11	7	11	22	16	72	10	18
miR-6666-5p	18	8	11	14	8	5	22	4	24	17	14	11	14	1	7	21	28	31	8	34
miR-2184a-3p	20	7	6	13	4	2	16	9	24	19	36	34	24	8	9	16	25	31	9	30
miR-1652-5p	70	18	13	28	10	6	23	10	24	36	30	23	27	4	15	21	18	40	17	40
miR-205c-3p	45	13	22	24	5	8	18	7	24	32	30	28	34	7	16	24	34	40	29	56
miR-6706-5p	14	8	7	15	4	4	13	3	24	20	16	13	18	6	4	14	22	25	10	25
miR-1740-5p	51	17	12	8	2	2	12	6	24	16	8	8	18	6	6	12	23	30	8	18
miR-1637-5p	32	3	7	5	2	1	7	1	24	10	12	6	17	4	5	14	18	24	11	27
miR-1562-3p	27	11	5	14	3	1	19	6	24	26	20	9	18	10	13	20	25	19	15	48
miR-6684-5p	41	12	12	10	7	4	28	9	24	15	8	8	17	8	10	15	17	23	4	18
miR-129-1-5p	38	6	4	11	6	9	24	13	24	19	14	12	19	8	6	18	18	19	7	20
miR-6668-5p	48	5	7	10	6	3	10	4	24	10	6	12	12	5	9	20	43	25	12	25
miR-1642-5p	38	10	7	19	6	1	13	2	24	21	4	17	14	5	7	8	14	16	6	18
miR-1699-5p	37	7	8	19	4	3	30	2	24	31	32	22	31	5	8	16	34	56	17	48
miR-6597-5p	102	41	15	24	4	4	22	8	24	42	13	18	53	3	11	34	29	48	11	37
miR-18a-3p	30	11	10	4	19	17	9	10	24	20	11	17	12	7	5	23	12	10	13	17
miR-196-3-3p	53	4	8	7	3	4	11	1	24	22	12	8	7	3	8	10	30	34	21	24
miR-1672-3p	38	4	8	4	0	3	5	2	23	10	4	6	12	4	3	11	15	9	3	13
miR-1753-5p	33	14	6	16	4	6	28	5	23	11	10	12	49	5	13	28	40	38	25	52
miR-100-3p	22	26	21	22	33	25	19	17	23	23	16	16	11	9	10	31	32	22	26	30
miR-1781-3p	22	25	26	18	24	8	22	16	23	25	14	16	14	23	11	24	36	26	28	38
miR-1614-3p	58	8	8	16	2	2	27	1	23	16	9	8	26	5	5	12	16	36	6	22
miR-181b-2-5p	16	20	20	6	20	22	9	25	23	7	24	21	21	20	14	22	13	16	25	13
miR-6617-3p	38	25	10	13	6	2	19	5	23	18	24	25	18	7	9	17	25	37	15	61
miR-203b-3p	50	21	11	15	7	5	11	4	23	27	24	16	15	6	3	20	43	59	17	48
miR-6663-5p	35	15	11	15	14	7	28	12	23	21	13	12	16	7	8	15	30	36	16	25
miR-6600-5p	68	14	4	11	5	2	23	2	23	28	14	33	28	8	6	23	20	35	15	45
miR-7-1-3p	15	30	25	7	50	34	13	31	23	5	26	14	19	23	23	50	16	13	27	25
miR-1741-3p	43	9	9	11	4	2	22	2	23	22	11	10	14	9	6	18	18	23	13	22
miR-1551-5p	21	12	8	3	7	3	11	3	23	28	10	10	9	4	7	13	26	18	8	22
miR-12249-3p	52	14	3	9	9	4	8	7	23	16	14	17	17	5	2	18	27	31	6	26
miR-1725-3p	42	13	4	6	0	0	15	3	23	24	5	6	3	4	8	6	33	53	7	19
miR-6579-1-3p	67	8	9	10	2	0	10	5	23	19	11	10	7	3	4	11	24	24	8	33
miR-6613-5p	32	3	8	3	7	3	5	3	23	23	6	16	9	4	3	13	25	22	10	15
miR-12212-5p	30	16	8	17	6	6	14	9	23	19	20	22	29	6	6	14	19	27	6	27
miR-1599-3p	55	19	10	21	4	2	12	9	23	30	17	27	24	5	9	9	28	56	14	42
miR-6547-3p	25	10	8	12	3	4	18	3	23	13	14	12	14	8	2	13	21	40	3	33
miR-1678-5p	37	8	7	17	3	2	9	4	23	17	5	11	18	4	2	9	33	20	4	28
miR-1747-3p	30	11	8	2	3	4	11	4	23	14	11	4	4	4	3	10	19	23	3	18
miR-6712-3p	68	35	10	25	13	10	27	9	23	46	20	35	40	8	9	24	65	35	31	40
miR-1746-3p	67	5	8	10	3	1	11	2	23	17	12	20	9	3	5	17	16	25	4	31
miR-1613-3p	37	14	8	9	3	2	15	8	23	16	3	6	9	2	2	19	18	29	1	25
miR-12228-5p	22	4	2	10	2	2	10	2	23	13	7	10	21	7	8	8	14	17	6	16
miR-1797-3p	25	11	13	7	9	10	12	10	22	14	8	10	10	5	5	13	16	24	7	16
miR-1716-5p	33	16	14	14	10	2	22	8	22	28	40	65	53	12	7	35	25	37	18	94
miR-6561-3p	39	8	5	19	2	2	22	5	22	24	23	12	28	1	11	26	37	40	13	62
miR-12218-5p	83	9	6	11	3	2	32	6	22	41	10	10	10	3	0	14	48	76	5	24
miR-3534-5p	48	14	3	15	0	2	14	3	22	23	4	9	16	3	2	10	22	21	2	15
miR-2184b-5p	16	9	4	15	2	2	18	2	22	14	6	10	8	2	1	9	13	14	6	19
miR-6550-3p	50	3	8	7	3	2	13	1	22	19	5	12	8	6	2	15	16	14	8	24
miR-1556-3p	46	17	8	14	4	3	26	5	22	21	18	20	30	8	8	20	62	47	16	36
miR-6652-3p	85	8	4	21	6	3	12	5	22	33	38	35	36	6	13	27	25	42	20	80
miR-1665-5p	31	5	2	9	1	1	8	3	22	13	6	6	10	1	2	10	15	17	6	25
miR-1459-3p	16	10	7	5	4	11	14	4	22	10	6	7	25	5	5	10	22	26	4	24
miR-1416-3p	14	20	45	4	15	11	10	30	22	2	34	14	14	18	19	18	8	3	20	22
miR-1785-5p	32	8	11	13	2	1	16	4	22	20	10	22	23	6	3	35	54	54	7	34
miR-1554-5p	20	23	21	16	36	8	6	16	22	22	12	12	19	20	14	27	18	9	28	27
miR-12242-5p	34	20	10	16	1	4	17	2	22	15	8	13	15	4	6	9	16	41	8	28
miR-367-5p	21	8	5	6	5	2	5	6	22	17	2	3	6	4	6	7	16	10	4	12
miR-449c-3p	35	6	3	4	4	2	13	4	22	11	9	11	10	2	1	18	18	35	3	19
miR-6576-5p	32	19	22	6	5	2	19	30	22	31	43	16	16	5	6	12	42	26	40	107
miR-96-3p	71	15	4	16	2	6	10	6	22	28	13	15	28	6	9	25	37	35	22	42
miR-1653-5p	14	6	14	7	10	5	6	4	22	16	12	9	15	6	8	20	10	10	16	20
miR-1783-3p	28	4	3	4	0	4	22	5	22	18	2	2	3	2	3	9	44	9	2	26
miR-1747-5p	28	17	20	31	6	3	21	7	22	60	14	23	29	6	15	18	37	22	17	35
miR-1594-5p	52	15	6	26	2	4	29	5	22	26	21	23	32	7	6	14	29	31	14	40
miR-1574-3p	11	7	6	10	1	1	24	3	22	5	5	7	17	1	5	10	50	19	7	17
miR-1807-3p	17	8	7	10	8	7	13	1	22	16	8	2	6	3	6	12	18	23	9	16
miR-7473-3p	45	11	3	12	2	2	10	4	22	16	9	8	10	3	7	16	22	34	14	26
miR-3529-3p	39	12	3	9	6	4	18	7	22	17	7	7	13	1	3	7	20	13	7	22
miR-12272-3p	9	7	5	11	4	3	10	17	22	8	4	8	21	0	2	9	23	29	1	21
miR-1452-5p	35	4	7	6	3	5	18	4	22	16	10	10	8	4	10	12	30	26	7	54
miR-6544-3p	22	13	9	9	5	2	10	3	22	16	12	9	13	6	10	12	15	19	16	35
miR-6603-5p	24	6	1	19	0	2	14	6	21	16	5	16	13	2	10	14	10	19	9	17
miR-6625-5p	53	9	7	12	4	2	21	5	21	21	13	14	17	4	10	17	15	27	9	27
miR-1601-3p	47	11	14	15	2	5	14	14	21	24	21	16	32	11	14	14	37	21	28	30
miR-1578-3p	19	4	1	8	4	0	8	7	21	13	10	7	12	2	1	6	9	16	13	18
miR-1739-5p	23	8	7	22	4	1	14	2	21	28	10	18	19	3	4	12	20	18	10	22
miR-1623-5p	20	7	3	8	3	2	7	4	21	14	3	9	10	3	2	30	33	29	6	31
miR-6711-5p	76	12	10	22	3	5	16	3	21	24	11	8	31	7	3	14	26	41	9	14
miR-1632-3p	36	8	3	9	1	3	6	4	21	14	8	8	7	2	3	10	11	34	6	8
miR-1615-5p	22	4	5	5	2	2	23	6	21	14	19	12	11	3	9	17	20	37	7	25
miR-1628-3p	52	25	16	7	8	4	21	7	21	18	21	10	11	7	7	20	22	27	9	23
miR-6697-3p	18	4	7	17	0	1	10	2	21	13	5	10	27	2	5	6	17	35	8	20
miR-1731-3p	17	10	2	10	2	0	20	3	21	10	4	10	13	2	1	11	21	26	7	18
miR-193b-5p	41	7	4	29	4	1	26	7	21	29	18	28	38	8	6	18	30	27	8	34
miR-199-3p	10	18	39	16	21	28	18	36	21	8	33	27	32	28	18	46	12	11	20	24
miR-6571-3p	28	3	2	4	2	3	10	2	21	14	6	5	10	5	8	11	13	15	2	17
miR-1698-2-5p	29	12	10	29	4	9	17	12	21	28	14	19	25	6	11	10	18	28	8	19
miR-3537-3p	31	8	6	12	5	4	8	7	21	11	7	7	12	3	4	7	13	11	6	15
miR-1683-5p	18	6	6	6	3	5	11	2	21	10	4	7	8	5	6	7	12	10	8	14
miR-1674-3p	51	13	4	16	6	3	30	7	21	14	16	13	29	6	8	26	50	26	17	37
miR-3537-5p	651	157	8	35	10	3	23	8	21	76	48	27	51	10	10	83	63	79	29	100
miR-3531-3p	50	8	5	9	1	5	9	3	21	16	7	6	8	4	4	6	24	7	4	8
miR-138-1-3p	34	15	5	15	3	3	26	3	21	25	18	14	18	4	2	20	22	44	11	52
miR-101-2-3p	20	11	10	12	11	7	11	8	21	11	17	9	13	11	7	13	12	10	9	26
miR-6586-5p	25	4	9	12	8	6	28	10	21	14	17	20	12	13	10	24	22	119	15	18
miR-1654-5p	28	8	4	12	2	2	22	4	21	17	13	16	17	4	4	10	18	36	9	40
miR-1775-3p	54	8	5	6	3	2	18	2	21	22	6	4	8	5	5	9	17	26	2	36
miR-1664-5p	36	18	9	14	4	2	22	10	20	21	9	8	16	4	8	11	17	21	4	18
miR-12238-5p	43	15	6	11	3	1	13	5	20	32	12	13	24	1	5	11	9	28	4	26
miR-1663-3p	46	8	4	10	3	5	20	2	20	12	14	8	13	3	6	14	22	48	4	34
miR-12292-5p	32	32	21	84	11	2	42	7	20	33	30	112	122	20	23	28	54	24	63	51
miR-6647-5p	41	7	7	23	6	4	18	12	20	22	15	17	12	11	5	19	22	34	12	35
miR-3064-5p	34	10	8	12	2	5	16	2	20	20	9	13	21	9	4	16	30	21	13	26
miR-6580-3p	42	10	9	15	2	2	17	5	20	22	8	6	22	7	7	15	50	28	18	30
miR-1806-5p	40	4	8	8	5	1	39	10	20	15	29	17	10	6	13	8	30	53	9	100
miR-1635-3p	45	3	6	10	4	3	17	3	20	12	14	13	33	3	6	13	25	29	5	42
miR-1732-3-5p	43	10	8	22	4	2	19	8	20	17	20	16	26	5	5	26	33	45	10	54
miR-449d-5p	8	7	4	10	3	9	10	1	20	11	6	9	6	4	4	16	16	16	7	26
miR-1585-5p	37	13	2	26	3	2	14	7	20	18	17	25	25	10	12	18	16	21	14	23
miR-12243-5p	12	12	10	12	9	9	13	9	20	12	11	12	13	8	8	9	11	7	7	9
miR-460a-3p	21	10	4	38	6	1	8	7	20	18	6	11	14	4	4	19	19	26	15	13
miR-205a-5p	26	14	4	13	3	6	4	13	20	13	14	5	12	11	6	11	23	23	12	17
miR-12256-3p	28	2	2	4	1	1	20	1	20	2	3	8	10	1	2	21	32	36	1	9
miR-12256-5p	38	6	8	14	0	1	21	3	20	17	6	6	14	4	4	9	19	18	4	17
miR-12227-3p	22	5	5	6	2	7	11	3	20	19	11	8	5	5	4	15	16	18	5	26
miR-1557-3p	104	70	75	153	9	7	54	8	20	65	46	47	96	10	16	43	71	51	19	82
miR-1454	18	39	13	41	51	26	13	13	20	16	18	9	20	13	9	29	8	6	16	18
miR-12242-3p	20	5	6	5	3	4	13	4	20	6	9	9	28	5	4	12	15	174	4	7
miR-1627-3p	32	2	7	5	2	4	2	0	20	13	4	3	13	0	4	24	17	37	1	28
miR-1621-3p	40	11	10	10	7	4	16	4	20	28	12	18	17	3	4	13	25	31	10	44
miR-1558-3p	35	13	4	14	11	5	27	14	20	23	10	14	16	4	12	16	35	29	7	22
miR-12293-3p	24	10	7	6	2	1	10	3	20	15	11	12	12	5	6	8	22	7	11	15
miR-135a-2-3p	34	8	1	6	3	5	18	6	20	16	5	4	18	5	5	9	23	20	8	38
miR-12249-5p	16	11	4	12	0	3	3	3	20	9	4	9	12	6	3	32	17	60	2	26
miR-6549-5p	28	18	4	13	2	4	17	9	19	16	15	13	22	7	10	12	30	20	10	38
miR-12231-3p	10	13	6	3	5	1	5	15	19	11	11	4	8	8	2	5	25	25	6	16
miR-7455-3p	26	11	4	21	4	1	26	4	19	22	5	15	44	4	3	16	40	21	6	17
miR-7456-3p	14	8	6	15	3	3	14	2	19	35	15	18	14	5	5	13	15	19	7	30
miR-1791-3p	30	13	11	18	6	1	20	10	19	15	8	14	14	9	15	16	22	25	12	38
miR-204-1-3p	45	8	5	12	1	5	14	2	19	32	11	13	27	3	7	16	9	58	8	30
miR-6576-3p	42	10	5	12	1	5	11	5	19	23	8	8	11	5	7	9	16	13	8	49
miR-6702-5p	30	7	5	10	11	7	11	5	19	18	16	10	31	4	5	30	27	31	7	33
miR-6707-5p	11	5	3	6	4	2	11	2	19	15	9	6	16	3	5	8	21	19	5	29
miR-1783-5p	20	11	9	7	8	2	27	7	19	14	10	13	14	6	8	11	17	17	14	33
miR-1750-5p	50	14	12	19	12	7	32	8	19	34	104	26	20	6	15	23	32	90	16	114
miR-12271-3p	17	6	8	23	1	1	11	0	19	22	10	8	27	10	11	12	21	10	6	21
miR-1736-5p	74	14	11	13	5	5	12	5	19	26	14	12	21	4	8	16	20	26	12	54
miR-184-5p	49	6	4	16	4	2	14	2	19	20	7	3	12	2	4	7	20	23	4	24
miR-7474-5p	14	5	8	12	2	2	10	4	19	22	19	14	9	5	10	7	12	19	3	27
miR-1705-3p	17	7	3	4	3	4	16	10	19	16	7	7	14	4	7	12	21	20	6	21
miR-6589-5p	44	15	8	18	6	2	24	4	19	29	9	10	20	9	6	22	23	22	11	21
miR-1759-5p	17	6	2	7	1	1	8	5	19	9	3	4	24	2	3	9	14	15	1	12
miR-135b-5p	10	15	1	6	1	2	15	0	19	11	14	11	17	2	1	12	19	30	5	26
miR-6693-3p	36	14	8	4	2	2	13	4	19	24	8	8	10	1	6	8	18	14	5	24
miR-1636-5p	31	11	7	14	7	6	20	9	19	18	13	9	18	9	3	16	17	37	7	20
miR-1465-5p	18	7	7	8	6	6	14	6	19	18	8	10	15	2	5	9	14	14	6	16
miR-34c-5p	72	7	8	7	5	2	11	5	19	31	18	20	17	13	10	16	29	34	3	37
miR-1800-5p	32	5	8	12	5	1	13	4	19	14	8	4	10	3	7	8	6	22	4	28
miR-217-3p	31	10	5	4	4	1	7	2	19	9	8	9	9	8	7	8	20	17	7	23
miR-6589-3p	16	6	3	5	1	3	6	3	19	13	4	7	9	4	2	5	29	21	3	17
miR-1779-5p	13	11	10	7	3	2	14	7	19	13	13	15	15	8	5	15	13	14	10	17
miR-1723-3p	73	22	8	11	3	6	46	3	19	26	8	10	17	2	6	22	30	27	9	38
miR-1639-3p	35	8	5	9	2	1	11	3	19	12	26	13	13	0	6	8	22	42	4	43
miR-6549-3p	44	9	4	9	4	4	13	2	19	18	10	8	8	8	5	7	22	39	10	37
miR-12224-3p	13	0	4	12	2	1	10	5	19	13	6	9	7	4	3	12	27	9	3	22
miR-383-3p	48	14	12	13	7	5	23	15	19	26	38	12	16	8	11	25	32	25	20	31
miR-12286-5p	22	8	5	17	8	4	11	5	18	6	10	14	14	5	7	10	40	17	2	13
miR-2130-3p	23	7	4	10	6	7	8	2	18	15	6	6	13	7	3	8	30	12	6	14
miR-6626-3p	19	10	2	8	1	5	10	5	18	15	10	8	15	4	6	10	14	22	5	14
miR-12209-3p	28	6	2	4	0	5	20	0	18	11	4	3	6	1	11	3	22	12	5	16
miR-1388b-5p	53	6	14	13	7	1	25	2	18	32	7	7	28	8	5	15	18	50	19	32
miR-12215-3p	24	11	4	12	4	3	12	6	18	15	4	12	18	6	4	13	18	20	5	19
miR-1799-5p	24	5	2	3	2	2	19	1	18	7	3	5	8	3	1	3	8	16	5	11
miR-19a-5p	18	6	8	6	11	9	3	6	18	10	21	15	12	10	7	22	12	10	9	21
miR-7457-5p	12	6	4	6	6	3	29	4	18	19	12	15	10	3	5	18	34	21	15	53
miR-7472-3p	33	15	4	3	5	1	12	7	18	9	7	4	12	2	3	10	10	25	5	12
miR-6714-5p	52	9	14	12	1	0	29	6	18	14	6	10	24	3	1	11	23	35	9	28
miR-1737-5p	54	14	12	25	9	8	27	17	18	39	40	15	21	9	16	12	20	38	15	70
miR-7462-5p	63	10	10	20	4	7	17	17	18	17	19	27	30	10	10	8	36	14	9	34
miR-12248-3p	31	7	25	18	5	6	38	22	18	23	170	76	45	9	16	37	70	65	48	149
miR-2129-5p	36	7	7	10	4	0	14	3	18	27	59	15	16	4	13	22	27	45	29	109
miR-454-5p	25	5	6	6	0	0	22	7	18	17	8	10	12	3	2	22	27	24	4	37
miR-6543-5p	41	12	5	29	12	2	21	6	18	61	25	21	28	8	19	32	37	32	30	51
miR-367-3p	11	13	8	5	6	3	16	6	18	36	17	10	8	6	5	8	22	9	13	17
miR-6673-3p	33	5	8	10	0	0	17	5	18	23	15	8	9	5	20	14	16	44	7	36
let-7f-3p	18	36	29	15	26	20	10	22	18	18	42	22	22	26	26	29	32	23	28	20
miR-12292-3p	22	16	6	23	2	5	7	4	18	30	8	13	15	3	5	9	13	15	10	18
miR-1771-5p	16	6	7	10	2	1	21	7	18	17	7	10	7	2	2	6	29	56	2	22
miR-1638-3p	42	3	8	7	1	2	24	7	18	11	3	8	2	2	2	12	13	17	4	8
miR-29b-2-3p	70	20	8	7	1	5	16	2	18	25	9	4	20	4	9	7	36	16	14	29
miR-1758-3p	22	7	8	8	3	1	22	2	18	13	11	21	17	4	7	11	32	19	10	37
miR-6610-5p	23	15	10	19	5	3	13	4	17	17	10	11	14	4	8	7	12	19	9	23
miR-7480-3-5p	16	13	6	8	4	3	14	4	17	21	12	10	15	11	14	13	23	28	11	32
miR-1808-3p	24	6	2	5	1	2	15	0	17	6	7	5	6	0	3	12	28	22	4	23
miR-12277-3p	22	9	8	14	12	4	3	14	17	9	20	13	15	9	7	14	25	22	5	34
miR-1778-5p	54	18	8	13	2	2	26	4	17	17	3	12	22	2	4	16	34	22	7	25
miR-1755-3p	24	3	9	11	1	0	8	2	17	18	7	8	10	6	1	4	15	24	6	14
miR-12285-5p	59	6	10	21	3	0	14	5	17	12	12	18	35	6	4	11	8	10	12	11
miR-1628-5p	15	6	3	12	2	1	13	4	17	11	6	4	16	3	5	6	22	20	12	24
miR-6675-3p	41	5	13	7	1	0	10	5	17	17	20	8	12	5	3	18	13	22	4	28
miR-1804-5p	13	5	1	6	1	2	6	2	17	8	6	9	9	0	2	8	14	18	5	25
miR-1590-3p	33	5	2	4	2	4	20	4	17	14	11	9	10	4	4	11	23	20	12	46
miR-12262-3p	17	12	8	18	20	2	12	6	17	15	12	14	19	7	18	18	16	10	9	12
miR-135a-1-5p	5	8	9	1	4	3	8	5	17	6	4	0	4	4	3	18	16	7	4	15
miR-1635-5p	50	3	7	8	7	3	14	8	17	18	11	13	12	5	8	10	14	12	8	21
miR-6558-3p	28	6	6	8	2	3	7	3	17	14	7	14	16	4	5	12	38	22	6	40
miR-12215-5p	15	10	5	9	6	2	8	5	17	11	19	9	13	2	7	7	9	13	11	22
miR-135a-1-3p	31	4	6	9	2	0	10	3	17	19	13	12	12	5	7	18	31	20	6	41
miR-1579-3p	92	6	16	19	10	6	25	8	17	20	39	20	17	14	12	22	34	128	17	90
miR-6608-2-5p	9	8	2	5	2	0	7	1	17	11	10	14	9	3	2	15	12	12	4	18
miR-1806-3p	14	11	4	4	5	5	8	2	17	22	12	11	17	18	7	12	24	22	8	17
miR-1627-5p	26	5	0	4	1	1	11	1	17	6	9	4	8	4	3	6	12	28	6	21
miR-6621-3p	24	4	6	14	4	0	16	5	17	14	28	14	44	7	6	23	27	50	9	61
miR-6694-5p	33	13	11	13	6	3	21	3	17	18	7	16	17	5	2	25	30	36	10	27
miR-1586-5p	19	10	7	17	4	3	26	7	17	16	10	16	30	7	7	13	26	23	12	33
miR-6621-5p	34	12	17	19	4	2	30	4	17	27	40	28	22	6	13	30	35	73	16	96
miR-1795-5p	27	8	6	13	6	0	9	3	16	17	10	9	11	4	6	16	24	37	4	21
miR-1803-5p	28	3	4	14	2	1	14	3	16	13	6	3	10	1	6	8	16	20	4	16
miR-1777-3p	13	8	2	11	4	4	10	5	16	4	4	15	25	6	1	14	19	35	4	22
miR-6646-2-5p	25	8	4	5	7	0	17	4	16	14	9	6	6	8	10	12	13	25	10	35
miR-6702-3p	24	6	3	10	2	0	12	2	16	15	20	7	8	4	3	7	18	23	10	21
miR-16-1-3p	17	13	4	3	9	7	11	2	16	11	3	7	6	4	6	10	18	18	12	16
miR-124c-3p	16	5	4	7	0	4	8	2	16	13	4	11	10	2	6	2	15	24	4	15
miR-3531-5p	16	8	2	5	3	3	16	3	16	9	3	5	11	1	2	8	20	21	4	29
miR-1558-5p	32	11	9	36	13	3	27	9	16	36	7	15	20	8	7	17	20	56	9	17
miR-12239-3p	6	6	4	6	5	1	14	2	16	11	6	8	4	3	3	4	21	14	7	16
miR-6680-3p	46	18	13	16	6	8	14	9	16	37	20	13	19	10	12	16	20	26	11	31
miR-6690-5p	36	5	3	9	2	2	7	2	16	14	9	17	11	1	2	10	8	11	4	12
miR-1658-5p	27	25	10	46	8	4	18	10	16	32	37	21	48	10	18	22	35	28	40	39
miR-4732-5p	17	12	10	15	4	5	19	2	16	18	4	6	17	4	6	12	21	33	5	19
miR-124a-2-3p	22	17	3	8	6	2	10	6	16	25	3	9	18	7	4	7	10	11	9	31
miR-12246-5p	29	8	6	10	4	3	15	4	16	13	12	8	13	4	5	10	23	20	4	15
miR-1792-3p	22	8	4	10	6	0	12	3	16	21	9	8	11	3	5	16	17	19	3	18
miR-1744-3p	74	13	16	10	2	1	13	1	16	33	14	17	23	6	12	45	100	54	10	45
miR-6555-3p	21	9	2	6	0	1	10	1	16	15	6	2	5	4	2	10	16	19	6	12
let-7l-2-5p	34	2	0	5	2	0	8	4	16	2	12	29	20	1	2	7	5	21	0	38
miR-6689-5p	27	9	9	7	2	0	15	3	16	15	6	4	12	3	7	11	14	13	10	12
miR-223-5p	21	16	11	43	29	13	10	13	16	17	10	19	17	9	8	25	42	18	14	26
miR-12281-3p	17	4	8	10	5	4	6	3	16	8	8	11	16	6	5	6	14	11	8	20
miR-6672-5p	13	6	4	12	0	1	6	4	16	9	2	14	6	2	2	6	18	20	5	6
miR-1799-3p	9	8	1	4	10	2	14	4	16	18	11	9	10	3	7	15	10	41	3	23
miR-6590-3p	13	10	3	6	2	2	16	2	16	7	9	7	11	4	3	7	24	19	5	16
miR-1795-3p	51	6	16	17	0	5	12	3	16	19	8	7	23	4	13	14	23	19	5	22
miR-3525-5p	9	60	61	8	25	7	8	62	16	7	73	12	13	71	41	13	12	13	59	16
miR-1634-2-5p	47	7	3	14	2	2	10	2	16	12	18	10	15	2	4	7	21	20	10	26
miR-6671-3p	21	14	4	12	7	4	17	4	16	27	10	8	18	5	3	10	14	23	6	26
miR-29b-1-5p	12	20	11	7	10	6	10	13	16	12	11	11	22	10	5	20	5	11	9	13
miR-12274-3p	37	6	9	3	0	5	9	2	16	12	7	9	4	4	8	6	12	20	2	11
miR-302d-5p	18	7	4	16	1	1	18	3	16	17	7	10	21	5	5	8	22	19	4	17
miR-6594-3p	74	6	5	4	2	3	24	2	16	22	6	5	14	2	2	16	11	43	6	25
miR-6711-3p	69	14	8	12	10	9	11	8	16	26	12	19	12	9	6	18	16	12	8	30
miR-1728-3p	56	22	5	10	2	0	14	2	16	28	16	8	22	8	4	20	24	28	7	27
miR-1645-5p	25	6	3	4	0	1	12	2	16	11	2	0	6	2	1	4	10	22	2	12
miR-1718-3p	40	6	8	16	2	4	14	3	16	21	11	5	9	4	11	17	12	20	4	17
miR-1780-5p	26	17	7	19	10	1	20	5	15	28	10	16	23	10	12	28	29	33	21	21
miR-6710-3p	11	3	3	1	4	3	6	5	15	8	11	14	14	3	3	9	16	15	5	14
miR-1567-3p	33	3	2	5	2	0	13	0	15	14	2	7	4	2	1	6	13	21	2	9
miR-3594-5p	18	10	0	7	5	0	13	4	15	18	10	14	14	9	4	17	14	26	13	31
miR-1761-3p	21	7	5	6	1	1	14	0	15	9	4	4	25	1	0	11	22	26	5	10
miR-1632-5p	34	11	6	6	3	5	20	1	15	14	4	2	8	2	2	7	33	27	4	17
miR-1354-3p	61	7	7	16	3	2	13	4	15	19	24	15	6	4	6	12	30	43	9	53
miR-1611-3p	62	8	4	17	4	6	10	5	15	20	8	9	7	2	8	8	23	22	7	13
miR-1689-3p	22	7	10	14	6	2	20	7	15	23	28	17	22	4	6	22	38	40	19	72
miR-1775-5p	29	5	4	3	1	2	6	3	15	15	4	6	10	3	4	4	14	37	6	14
miR-96-5p	15	6	4	13	5	1	10	3	15	14	9	10	17	7	5	7	17	11	9	24
miR-12257-3p	41	9	4	15	2	0	13	5	15	12	10	15	16	3	7	15	9	23	8	18
miR-1575-5p	20	5	6	8	0	2	15	0	15	4	6	7	10	4	2	11	11	18	3	19
miR-1808-5p	14	6	2	10	3	2	6	3	15	8	4	14	10	4	10	7	13	14	5	11
miR-122b-5p	28	9	2	12	3	3	20	4	15	18	6	11	11	6	3	11	20	25	10	26
miR-1804-3p	27	6	1	9	0	2	8	4	15	13	5	11	9	5	5	10	20	22	6	22
miR-1329-3p	10	5	5	2	2	2	12	4	15	6	9	4	5	1	5	14	18	13	8	18
miR-1462-3p	20	4	1	8	0	2	16	2	15	10	6	3	10	0	3	10	13	20	6	16
miR-6627-5p	10	7	3	10	2	3	8	2	15	11	3	8	27	3	3	8	7	22	7	15
miR-6673-5p	18	6	2	8	1	2	15	1	15	4	4	8	7	3	5	3	27	14	4	15
miR-1658-3p	34	11	6	17	2	1	15	2	15	23	10	14	21	7	7	10	28	25	10	29
miR-12213-3p	26	6	5	8	1	0	13	5	14	15	6	14	12	1	1	3	10	8	4	16
miR-1761-5p	45	4	3	3	0	0	4	1	14	6	9	12	46	0	0	10	9	10	2	15
miR-1624-3p	58	9	10	9	3	4	18	6	14	14	11	10	20	6	4	15	22	22	6	25
miR-7b-5p	29	54	39	11	1	0	4	2	14	21	38	32	26	43	35	3	18	4	4	9
miR-122-2-5p	19	19	2	29	0	2	2	2	14	63	23	82	18	29	28	8	15	13	8	19
miR-1459-5p	11	8	6	2	10	6	10	9	14	13	7	6	10	6	8	20	10	15	8	14
miR-216b-3p	12	6	2	5	2	1	4	0	14	8	5	4	20	2	2	6	52	16	1	12
miR-7459-3p	28	7	4	10	2	1	11	7	14	14	7	14	14	5	3	10	18	11	17	19
miR-12276-3p	39	4	5	4	1	4	4	1	14	13	9	15	16	2	2	33	47	26	2	24
miR-10585-5p	10	18	9	22	32	10	9	9	14	10	9	13	24	3	1	14	20	13	6	20
miR-6585-3p	19	8	4	3	4	2	17	3	14	13	2	6	7	3	2	10	16	7	4	8
miR-6644-1-3p	11	2	3	7	0	1	10	2	14	5	6	5	10	0	1	12	18	17	1	13
miR-12211-5p	26	17	8	27	12	5	19	12	14	9	9	15	20	7	4	11	12	13	7	18
miR-6553-3p	15	5	3	6	5	5	4	7	14	8	5	17	6	4	4	10	12	8	5	4
miR-1778-3p	14	5	2	5	1	1	4	3	14	8	5	3	8	1	4	6	11	20	10	30
miR-1659-5p	13	8	2	14	2	4	7	3	14	15	12	26	13	4	5	12	12	7	8	6
miR-7461-3p	33	4	4	16	0	1	16	3	14	21	47	12	8	2	8	20	12	31	13	72
miR-1759-3p	27	46	5	10	89	8	3	1	14	20	33	12	12	44	8	14	9	11	34	24
miR-1619-3p	34	5	7	6	1	0	18	9	14	15	2	7	9	1	1	8	18	24	6	25
miR-1643-3p	73	4	6	8	0	1	13	4	14	23	5	6	15	2	5	9	18	30	6	19
miR-1306-5p	13	15	10	18	11	10	9	9	14	12	20	18	17	10	16	13	29	10	14	32
miR-6658-5p	16	8	5	5	1	4	10	2	14	14	9	6	12	2	3	10	9	23	7	19
miR-1601-5p	40	32	6	20	2	3	11	16	14	23	12	17	22	4	4	72	46	52	10	51
miR-1805-5p	35	3	6	6	1	0	10	4	14	13	9	8	16	3	2	8	18	13	1	15
miR-132c-3p	31	9	6	8	4	3	4	4	14	19	8	10	16	2	2	15	16	27	4	15
miR-1603-3p	11	2	3	12	3	1	7	0	14	9	6	2	13	0	3	9	37	16	5	16
miR-12291-5p	12	1	6	10	3	2	11	0	14	8	11	8	18	1	3	6	5	8	2	17
miR-12221-1-5p	13	4	6	4	3	5	20	8	14	8	6	6	5	7	4	10	15	14	4	2
miR-1780-3p	16	3	5	12	3	2	9	3	14	12	3	5	10	4	1	11	19	22	4	16
miR-1594-3p	18	7	9	9	1	0	11	7	14	23	9	10	14	2	1	8	10	16	7	14
miR-1555-5p	30	11	7	2	2	2	16	11	14	22	23	15	9	2	12	10	25	31	21	39
miR-6652-5p	14	14	8	19	0	1	9	3	14	18	6	4	12	4	4	14	6	25	9	17
miR-6583-3p	12	7	4	5	4	4	10	2	13	20	5	7	10	1	2	10	11	16	6	12
miR-7451-5p	24	12	4	7	8	0	10	2	13	19	10	5	11	9	6	10	15	18	4	22
miR-1709-3p	20	9	4	14	3	4	20	1	13	22	14	6	23	6	9	15	32	12	17	27
miR-23b-5p	14	8	3	8	0	2	9	2	13	15	16	32	16	4	3	13	11	10	5	26
miR-6677-5p	20	7	4	6	2	2	8	5	13	16	4	6	14	4	9	10	17	25	7	27
miR-6602-3p	17	8	0	4	0	1	10	2	13	10	5	2	3	2	3	14	28	12	6	16
miR-1457-3p	42	46	10	4	4	2	15	30	13	18	20	7	17	2	5	12	11	20	5	17
miR-107-5p	12	14	10	18	8	3	12	3	13	38	16	12	14	10	11	5	12	5	9	28
miR-6618-5p	14	10	6	12	6	6	8	7	13	15	5	4	12	8	5	10	16	14	5	20
miR-1845-5p	29	11	2	12	5	2	17	10	13	14	7	7	14	2	5	6	17	29	7	14
miR-1652-3p	11	6	8	10	2	1	10	10	13	10	1	10	16	4	12	11	28	20	12	17
miR-1719-3p	61	6	7	9	2	3	7	5	13	9	9	7	12	1	3	8	9	13	4	6
miR-12278-5p	35	20	4	4	9	3	7	12	13	24	11	4	7	15	4	10	17	18	3	16
miR-15a-3p	13	4	2	8	4	2	6	2	13	13	3	3	11	2	3	5	15	10	7	12
miR-1571-3p	12	5	20	13	2	1	4	0	13	12	5	3	27	2	5	6	12	13	1	35
miR-1812-5p	51	14	10	6	5	1	12	0	13	17	6	6	10	5	4	6	10	8	2	14
miR-132c-5p	22	13	5	18	3	6	10	7	13	12	11	9	15	12	2	18	29	14	6	10
miR-1803-3p	14	4	4	17	6	0	20	2	13	12	9	14	18	3	2	14	30	32	4	20
miR-6633-3p	14	6	6	2	2	2	11	3	13	10	7	3	8	2	1	10	10	6	7	19
miR-124b-5p	10	4	8	4	3	4	9	1	13	10	2	4	7	4	4	10	10	8	3	15
miR-1602-3p	22	7	5	12	2	0	13	6	13	15	8	8	10	6	4	10	14	19	15	18
miR-1559-3p	26	6	7	9	6	2	13	0	13	11	15	8	7	0	3	13	18	19	8	22
miR-12288-3p	10	5	3	5	3	3	20	0	12	8	2	5	15	3	1	19	24	33	0	28
miR-6601-5p	12	4	3	21	2	3	16	5	12	13	9	10	12	1	7	8	11	26	4	34
miR-1700-5p	10	4	3	7	1	0	5	1	12	21	7	12	7	4	1	6	17	8	8	13
miR-12261-5p	19	10	5	6	4	0	8	11	12	14	8	7	11	6	5	6	18	30	6	27
miR-1811-3p	35	10	3	9	1	1	8	0	12	13	5	6	10	3	1	10	13	12	3	16
miR-7-2-5p	28	13	10	10	1	6	8	3	12	14	11	12	10	2	10	16	14	12	11	14
miR-12218-3p	10	16	12	10	3	3	8	9	12	11	8	14	11	4	3	6	17	18	9	21
miR-7441-5p	17	5	3	7	0	3	13	2	12	4	7	4	9	1	1	5	16	18	6	19
miR-460b-3p	20	6	4	40	4	3	6	2	12	15	5	3	6	0	4	7	10	14	6	10
miR-1678-3p	18	8	4	4	1	2	15	2	12	10	10	10	6	5	3	8	16	16	5	27
miR-12287-5p	24	1	4	11	1	1	8	0	12	10	7	12	14	1	3	10	11	17	2	20
miR-12235-3p	12	5	4	18	4	1	11	1	12	14	35	8	5	2	5	9	7	24	4	42
miR-12277-5p	14	2	4	12	3	1	10	2	12	13	2	10	17	4	4	11	14	6	7	7
miR-1768-3p	18	5	7	2	1	0	11	2	12	12	7	4	10	1	6	5	19	10	6	21
miR-9-2-5p	9	7	1	4	3	1	7	3	12	18	7	9	22	1	3	7	9	0	1	18
miR-6601-3p	22	9	11	17	0	0	14	3	12	14	5	6	14	2	9	7	18	17	7	13
miR-128-2-3p	22	7	6	15	8	5	15	9	12	9	18	22	16	9	13	15	13	16	13	26
miR-1463-5p	18	6	3	4	1	2	7	3	12	19	10	3	15	7	6	8	13	9	2	16
miR-12222-5p	18	7	4	12	6	1	8	8	12	14	10	15	16	4	10	10	18	19	10	13
miR-1c-5p	24	8	0	8	2	6	20	4	12	13	28	26	18	3	3	14	14	30	6	61
miR-7478-3p	11	8	3	16	3	2	7	4	12	11	8	9	9	5	6	13	18	18	8	18
let-7a-2-3p	14	10	5	12	8	6	7	3	12	9	6	7	15	2	4	7	8	18	6	17
miR-12231-5p	20	6	2	8	2	0	12	1	12	14	6	8	12	2	3	12	20	22	4	29
miR-6562-5p	23	2	2	6	2	0	11	0	12	14	4	8	6	1	4	8	10	82	5	14
miR-12264-3p	20	8	15	19	15	2	6	4	12	87	13	11	12	2	7	16	18	12	16	43
miR-7464-5p	18	4	3	10	3	1	9	7	12	15	12	7	6	5	5	14	19	12	9	27
miR-1762-5p	33	8	3	8	2	0	8	2	12	15	4	8	9	2	4	12	10	14	2	17
miR-12258-3p	19	4	3	3	4	3	16	2	12	12	11	6	22	5	4	16	10	26	18	26
miR-34c-3p	37	3	3	10	4	1	10	3	12	19	12	10	13	7	15	13	14	22	8	25
miR-1697-5p	10	2	0	2	2	3	5	3	12	10	6	6	5	1	0	5	11	10	2	11
miR-12243-3p	43	8	1	9	2	0	9	5	11	18	2	11	14	5	5	12	16	22	5	16
miR-6661-3p	22	7	8	12	3	1	6	1	11	7	1	7	8	3	1	8	14	9	2	14
miR-12290-5p	36	5	5	14	4	2	19	4	11	14	40	12	11	3	6	9	21	25	12	43
let-7d	5	18	17	16	6	10	5	13	11	5	17	19	15	16	10	23	10	2	21	8
miR-1633-5p	6	8	8	18	14	4	9	4	11	16	13	7	11	4	12	9	11	7	2	17
miR-6588-5p	33	6	2	12	1	0	4	3	11	18	3	3	9	2	5	7	14	16	4	15
miR-1760-3p	17	7	3	6	4	0	10	5	11	10	12	34	23	3	6	8	13	29	10	25
miR-1467-2-5p	37	10	10	5	6	3	33	6	11	14	17	22	16	4	10	13	28	29	19	38
miR-1744-5p	45	10	3	10	3	4	14	4	11	19	20	12	14	8	7	11	10	14	10	20
miR-1618-5p	28	4	9	15	3	1	21	5	11	16	29	18	19	6	9	14	15	33	12	50
miR-1791-5p	11	18	13	18	2	3	15	4	11	24	18	11	28	3	3	9	25	19	9	25
miR-1689-5p	22	4	8	6	1	1	7	2	11	9	8	6	26	0	2	14	15	13	4	26
miR-3533-3p	12	10	10	8	17	3	6	7	11	16	12	13	15	7	2	10	16	15	10	17
miR-12220-5p	10	7	1	9	4	2	7	4	11	11	4	7	2	2	2	3	10	17	2	14
miR-2984-5p	6	3	3	4	3	1	23	2	10	11	32	15	11	3	11	15	16	17	14	64
miR-762-3p	24	9	2	23	3	1	10	3	10	9	12	14	20	3	3	9	15	16	15	21
miR-219a-5p	15	2	7	9	4	3	10	7	10	12	11	4	7	3	11	10	5	17	5	11
miR-12269-5p	16	8	3	6	2	3	8	5	10	12	24	9	14	3	7	10	24	10	15	22
miR-12235-5p	32	14	10	21	2	2	20	2	10	20	17	18	41	3	6	15	40	17	19	17
miR-7469-3p	47	16	4	11	2	1	20	6	10	12	6	4	5	2	6	12	8	20	4	28
miR-6663-3p	24	4	1	8	0	2	8	1	10	9	22	7	10	3	2	15	20	24	6	24
miR-216b-5p	26	5	3	8	3	1	10	1	10	16	25	8	15	2	4	9	19	28	26	36
miR-1645-3p	10	7	4	11	1	0	6	3	10	8	9	5	10	3	7	6	13	19	5	12
miR-135a-2-5p	22	11	4	4	2	7	8	3	10	11	11	9	10	8	11	2	15	9	5	14
miR-6689-3p	11	14	5	12	5	5	17	5	10	20	9	6	19	4	4	9	15	21	7	16
miR-1454-5p	16	7	3	9	3	1	8	3	10	13	2	9	10	0	4	10	18	12	2	20
miR-138-2-3p	18	24	7	2	6	7	7	18	10	4	16	10	16	4	2	18	22	18	4	18
miR-1637-3p	25	7	12	6	0	0	22	6	10	21	6	13	7	4	10	13	16	23	6	26
miR-6675-5p	15	7	1	20	2	2	8	1	9	19	42	97	52	9	12	10	16	5	5	53
miR-6588-3p	40	2	5	11	2	2	8	2	9	30	17	24	15	2	3	6	17	22	10	40
miR-129-5p	9	16	13	26	10	19	27	27	9	2	39	21	17	28	8	28	20	3	14	7
miR-30c-2-5p	9	7	3	9	4	2	9	7	9	19	8	6	11	7	3	11	12	8	6	13
miR-12271-5p	22	4	2	7	0	2	10	1	9	12	19	16	14	0	6	10	21	22	16	36
miR-7472-5p	27	11	3	8	1	3	17	3	9	8	6	9	23	3	8	12	24	19	5	16
miR-1650-3p	13	6	2	4	3	4	13	8	9	11	0	2	3	3	0	11	19	27	4	14
miR-1453-3p	18	6	2	9	2	2	11	4	8	16	3	6	8	4	5	11	13	37	7	12
miR-155-3p	9	18	6	1	48	29	11	2	8	3	3	6	7	1	6	12	12	5	16	14
miR-365-2-5p	13	7	1	16	2	1	4	2	8	5	6	7	4	1	1	10	9	14	3	14
miR-6712-5p	19	4	5	5	4	1	11	5	8	17	6	13	19	4	4	12	9	22	7	25
miR-449b-3p	15	2	3	11	1	1	8	3	8	13	5	4	9	2	0	6	10	18	6	11
miR-7442-5p	19	10	2	12	4	0	8	7	8	13	6	10	15	4	3	13	11	39	9	30
miR-7453-5p	20	5	3	9	1	2	8	1	7	8	8	11	7	0	2	6	12	17	2	13
miR-1600-3p	18	6	5	11	3	5	9	1	7	11	8	12	27	5	4	5	15	35	8	24
miR-1629-5p	25	4	4	9	0	1	25	3	7	12	28	14	10	3	3	10	20	28	8	58
miR-1754-3p	16	7	4	8	1	1	9	4	7	11	5	18	7	6	5	10	25	14	3	15
miR-1805-3p	25	16	10	42	4	6	15	8	7	22	30	8	13	27	8	24	26	9	10	18
miR-7476-3p	57	4	2	15	4	4	20	1	7	15	18	10	8	4	2	8	26	48	10	38
miR-7b-3p	11	16	12	11	14	2	8	5	7	26	24	8	8	9	7	3	8	3	2	8
miR-1766-3p	21	5	7	5	6	2	18	7	7	21	31	4	17	7	12	24	48	22	33	69
miR-6605-3p	14	6	1	9	1	1	8	5	7	9	4	5	7	6	1	4	9	16	7	19
miR-1651-3p	17	8	5	16	12	6	16	4	6	12	22	15	9	6	7	14	12	30	6	58
miR-203-5p	13	7	7	14	3	5	11	2	6	21	7	10	11	7	4	10	14	10	6	19
miR-183	9	10	6	29	13	7	3	10	6	8	14	18	18	12	9	21	2	4	9	9
miR-1580-5p	50	13	5	6	3	2	6	3	6	18	12	10	24	1	6	10	15	26	5	21
miR-3525	5	19	32	1	6	4	4	40	2	2	45	3	2	25	14	1	2	1	29	4

## Sheet: S5c other species miRNA
ID	HF4059	HF4096	HF4118	HF4138	HF4145	HM3983	HM3999	HM4089	HM4101	HM4144	LF4171	LF4199	LF4203	LF4282	LF4287	LM4259	LM4277	LM4278	LM4291	LM4334
ame-mir-3758-3p	66	2	0	24	69	2	62	628	11	781	0	7	36	0	4	5	15	16	0	45
mmu-mir-8120-3p	17	6	2	4	12	2	2	12	0	6	9	5	9	3	8	3	10	11	4	11
aqu-mir-2014-5p	3	2	0	3	1	0	2	3	2	4	2	3	6	1	2	7	6	9	3	10
ptr-mir-1302-5-5p	13	3	6	1	3	7	4	7	3	6	5	6	5	1	3	2	3	7	4	3
abu-mir-214-2-3p	2	2	2	2	1	2	3	2	3	5	3	1	0	3	1	2	0	0	0	3
mmu-mir-222-5p	2	3	2	11	3	0	0	6	0	5	3	2	9	1	1	3	7	12	1	9
hpo-mir-5897-3p	33	3	1	3	3	0	1	1	0	15	1	5	7	1	2	2	5	3	1	6
bmo-mir-2808a-2-3p	17	6	4	13	4	2	2	4	5	7	7	11	11	4	3	10	15	14	10	16
gmo-mir-133b-5p	2	2	1	1	1	0	0	3	0	1	3	2	5	0	1	5	5	8	1	2
mmu-mir-12179-3p	2	4	3	4	3	3	1	3	2	3	5	3	4	3	4	2	3	2	3	6
odi-mir-1506-5p	3	7	2	3	15	11	2	3	2	1	3	4	7	29	4	5	2	0	7	16
mdv2-mir-M25-5p	2	1	1	3	0	1	1	3	1	0	2	2	6	1	1	2	2	2	2	3
eca-mir-8954-5p	23	1	1	2	7	0	1	7	2	11	1	3	6	1	4	2	2	9	1	4
sja-mir-133-5p	28	2	2	3	4	0	1	3	0	14	2	2	5	0	0	5	3	5	0	4
prv-mir-LLT11a-5p	7	1	0	1	0	0	0	9	1	2	2	3	4	0	1	4	5	6	0	4
cbn-mir-7616-2-3p	3	2	2	2	4	0	0	3	1	1	3	0	3	1	2	1	1	1	2	8
eel-mir-11063-3p	15	3	1	3	3	2	3	10	1	14	1	2	3	0	0	1	7	6	5	8
mze-mir-199-1-5p	18	4	3	1	0	0	3	32	1	24	1	3	2	0	0	7	5	12	0	9
bta-mir-2363-1-3p	4	1	1	0	1	1	1	5	1	4	1	0	0	1	0	2	6	5	0	6
ppc-mir-8328-3p	22	0	2	3	3	0	0	4	0	14	7	3	6	1	6	5	2	0	0	7
hsa-mir-3654-3p	8	7	4	8	3	5	1	3	2	5	6	3	6	3	3	6	2	1	6	7
oha-mir-133a-3-5p	4	0	2	6	6	0	1	13	4	10	5	4	12	2	8	4	9	6	6	6
cel-mir-254-3p	3	0	1	2	2	1	0	6	0	3	3	0	1	0	0	2	4	7	2	1
hpo-mir-10124-5p	26	7	2	9	14	1	5	11	1	10	6	7	11	10	1	6	26	8	8	15
cbr-mir-35d-3p	9	2	1	2	1	0	3	1	1	3	0	0	3	0	0	0	4	2	1	4
hco-mir-255-3p	8	2	1	2	5	2	1	7	0	8	2	3	3	1	4	6	4	12	1	8
hbv-mir-B14RC-5p	3	0	2	1	1	1	1	4	1	4	2	3	1	1	0	2	2	6	0	4
hsa-mir-6165-5p	6	2	0	3	3	0	1	5	0	3	1	1	0	1	1	4	3	4	1	0
hpo-mir-10149-3p	11	1	2	4	3	1	2	1	0	3	4	3	1	0	0	1	1	4	0	3
ptr-mir-498-3p	10	1	1	2	3	1	0	3	2	7	2	2	3	2	2	3	10	14	3	10
chi-mir-410-5p	5	5	3	3	8	6	2	1	4	4	4	1	2	5	3	6	3	2	4	4
hsa-mir-215-5p	9	13	21	0	2	8	7	4	24	8	14	6	7	24	11	10	3	4	8	9
bta-mir-2285ca-3p	315	22	2	70	75	3	3	48	8	94	50	38	36	15	1	50	14	21	7	24
sma-mir-8455-5p	15	1	0	1	5	1	1	21	1	7	3	1	4	0	2	0	2	10	0	2
cfa-mir-8842-3p	13	47	61	18	8	46	18	36	39	23	53	33	39	45	27	22	39	59	31	29
mdo-mir-12305-5p	22	5	4	6	5	1	1	6	4	5	22	7	12	3	2	14	7	17	3	20
dya-mir-263a-5p	98	5	5	20	29	0	4	31	1	34	4	2	8	0	3	0	0	50	2	18
ptr-mir-548h-5p	7	2	2	2	6	0	0	6	0	9	2	2	5	1	0	1	3	4	0	1
gsa-mir-2a-5p	6	1	3	3	4	0	1	1	1	1	1	7	3	1	2	2	1	5	1	6
cfa-mir-8893-3p	7	0	0	2	4	0	1	7	3	13	0	1	3	0	0	0	1	9	2	5
cpo-mir-1247-5p	5	4	2	3	2	0	2	3	0	7	0	1	5	0	0	4	3	5	0	4
tca-mir-3835-3p	2	0	3	1	1	3	0	3	1	0	2	3	2	2	0	4	2	5	7	1
tgu-mir-460b-5p	3	3	2	3	1	1	1	2	1	1	4	3	5	3	0	2	2	0	3	3
ppc-mir-8298-5p	3	0	2	3	0	0	1	3	5	11	0	0	1	1	1	2	4	12	0	16
dqu-mir-252b-5p	26	4	2	6	6	0	1	7	0	7	3	3	1	0	2	5	6	8	3	8
aca-mir-133a-2-3p	11	5	2	2	3	0	1	5	2	4	1	0	2	0	0	0	3	2	1	1
bdo-mir-1-5p	6	4	0	3	1	1	1	3	2	3	1	6	3	1	6	2	7	1	5	9
pma-mir-4629-3p	38	6	5	8	12	3	1	8	3	19	6	7	10	1	3	9	10	9	2	11
hsa-mir-1208-5p	16	9	3	8	8	2	4	6	0	2	3	6	6	1	1	3	6	10	3	7
bta-mir-2334-3p	3	2	2	5	4	0	0	3	1	5	4	3	5	3	0	2	8	2	0	1
hsa-mir-12126-5p	1	2	0	1	5	0	0	3	0	5	0	2	3	1	1	2	4	5	0	3
cli-mir-182-5p	10	0	2	3	1	1	1	3	1	2	1	3	11	0	1	2	5	4	5	4
mml-mir-584-5p	4	1	2	7	3	1	2	14	3	9	2	4	6	0	0	7	16	17	2	10
cpi-mir-26-3-5p	11	1	1	4	8	0	1	15	0	2	22	5	2	1	24	2	2	4	4	5
tca-mir-3811a-5-3p	5	0	3	1	1	1	0	5	1	0	2	5	4	0	0	4	3	2	3	9
cfa-mir-1837-1-3p	10	2	1	6	14	0	0	2	3	1	2	33	2	1	1	2	2	2	4	2
ppy-mir-608-5p	20	3	3	0	3	0	0	12	1	7	1	4	7	0	1	3	13	13	2	12
bmo-mir-3268-5p	3	2	2	1	5	2	0	5	0	1	1	3	2	0	1	1	4	1	1	7
tur-mir-92-3p	5	5	3	10	4	3	3	1	3	6	1	9	12	5	4	9	4	9	5	12
crm-mir-77-1-5p	4	2	1	4	1	1	0	2	4	4	1	6	3	1	0	3	1	19	0	7
mmu-mir-6994-5p	7	5	1	1	1	0	1	3	0	4	0	3	5	1	0	5	8	11	2	5
cte-mir-92b-3p	6	1	3	2	2	0	0	1	4	1	3	5	1	1	0	9	2	8	1	4
ame-mir-3758-5p	10	1	0	4	1	1	1	11	1	5	2	0	6	0	0	5	3	8	1	4
mmu-mir-8120-5p	2	0	1	2	1	0	0	2	1	3	0	2	2	0	1	5	4	6	0	3
cfa-mir-182-3p	7	0	0	2	2	0	0	6	1	7	0	2	5	1	3	3	2	8	1	4
bta-mir-1260b-3p	10	2	2	2	1	0	0	5	1	5	1	1	4	0	0	4	5	3	1	2
eca-mir-9149-5p	8	1	0	2	3	0	1	12	2	20	2	1	0	0	1	4	2	8	0	6
pma-mir-4548-5p	61	1	6	15	20	2	1	7	3	1	20	36	30	6	9	5	6	5	1	24
ppc-mir-8230-3p	28	0	0	2	1	1	1	3	1	5	6	3	3	0	1	7	2	8	1	5
hsa-mir-6715a-3p	18	20	9	7	9	21	4	17	8	5	27	1	4	23	19	40	10	7	16	29
bmo-mir-2808a-2-5p	25	3	4	10	20	1	0	8	7	14	4	6	8	3	12	5	6	4	3	4
efu-mir-9331-3p	6	3	0	3	4	1	1	3	1	7	4	2	3	0	0	4	5	7	3	4
bta-mir-6517-3p	5	1	2	3	8	1	1	8	1	3	10	2	6	0	2	9	8	29	0	4
tca-mir-11618a-3-3p	12	3	1	3	9	0	0	8	4	11	2	1	3	0	1	5	3	14	0	6
cbr-mir-61-5p	6	0	0	5	6	1	0	4	0	1	1	3	5	3	4	1	0	5	0	7
bta-mir-3600-3p	6	0	1	3	4	0	1	3	0	4	0	4	1	0	1	4	7	4	3	4
ccr-mir-217-5p	5	0	2	5	8	1	1	5	0	3	3	3	3	0	3	6	8	7	2	4
hsa-mir-139-5p	1	5	6	3	1	9	5	4	5	6	3	3	5	4	2	3	4	2	5	4
sha-mir-24-1-5p	13	1	2	2	3	1	0	2	0	2	1	4	6	0	2	0	6	17	6	2
hhv6b-mir-Ro6-3-3p	13	2	11	4	3	3	1	6	4	7	4	8	5	2	3	6	10	16	7	21
cbr-mir-35d-5p	4	0	4	3	8	1	0	5	2	2	3	2	2	1	1	4	5	4	3	15
hpo-mir-10149-5p	34	8	2	9	19	0	6	8	0	19	5	5	8	2	5	5	9	16	3	6
crm-mir-49-3p	3	3	1	2	4	1	1	3	0	1	1	2	2	1	0	1	7	7	2	6
efu-mir-9236a-5p	11	0	0	1	2	0	1	1	1	10	4	0	2	0	1	3	3	4	1	4
mcmv-mir-M95-1-3p	14	5	5	11	5	4	3	8	8	3	8	8	9	6	6	7	14	8	8	14
hsa-mir-3938-3p	11	0	4	4	1	0	0	5	0	10	2	2	5	1	3	0	2	3	0	5
ptr-mir-1233-3-3p	3	3	1	5	4	0	0	4	0	3	2	4	1	0	0	1	3	4	1	8
ppy-mir-4451-3p	4	10	7	10	4	19	9	9	8	7	14	7	14	6	4	15	5	7	11	16
mml-mir-639-3p	4	2	3	2	1	0	0	4	2	2	6	1	3	0	1	3	3	10	3	7
ame-mir-3741-3p	67	1	8	8	19	0	1	7	2	25	8	11	18	1	11	7	8	18	10	32
mmu-mir-190b-5p	7	4	0	1	5	0	1	10	1	12	0	2	1	0	0	1	3	5	0	8
dme-mir-987-5p	2	0	1	4	3	0	1	6	1	7	7	3	3	1	0	6	3	8	2	18
eca-mir-8908a-1-5p	20	1	2	5	5	0	0	2	0	4	5	2	2	1	2	5	3	8	1	9
ngi-mir-283-5p	13	1	11	8	13	1	0	3	0	13	16	16	14	1	14	8	2	1	1	2
eca-mir-9132-3p	6	2	4	6	6	1	0	1	2	3	1	2	2	1	0	0	3	3	1	5
dre-mir-128-2-5p	6	0	0	2	5	0	0	4	2	4	14	9	2	1	2	2	3	20	2	47
dps-mir-2522b-5p	45	3	5	12	12	0	1	12	1	8	5	5	7	3	11	6	11	5	6	8
tca-mir-3835-5p	4	7	5	3	3	3	2	3	2	4	2	6	5	2	7	2	1	4	4	4
abu-mir-92b-3p	2	4	8	11	3	2	2	3	7	4	3	3	8	8	1	9	5	4	6	4
hsa-mir-6503-3p	10	5	1	1	2	4	2	3	3	8	5	4	6	7	2	6	4	6	2	5
eca-mir-9014-1-3p	7	0	2	1	4	2	1	1	0	3	1	1	3	0	0	3	11	6	4	4
bta-mir-296-3p	14	1	4	10	16	0	0	9	0	6	7	8	7	2	1	4	6	6	4	10
bta-mir-11983-5p	5	1	1	3	2	0	0	9	0	7	0	1	4	0	0	1	7	16	2	4
hsa-mir-3176-3p	4	5	0	8	6	3	0	17	0	11	9	8	11	2	3	7	16	16	2	13
hpo-mir-37-5p	22	2	1	5	3	1	0	3	2	9	8	13	8	0	1	12	6	17	2	11
bmo-mir-3403-3p	6	4	3	7	4	1	1	3	1	0	0	2	9	1	0	4	11	6	1	9
ssc-mir-9818-3p	14	1	1	1	1	2	1	7	2	4	0	2	3	0	1	3	5	6	0	10
aca-mir-199a-1-3p	3	4	1	3	2	1	1	2	1	4	13	1	4	1	1	6	4	1	8	6
dsi-mir-286-5p	31	2	2	5	12	1	5	56	2	58	3	6	11	1	2	4	8	10	0	7
bta-mir-2334-5p	2	1	1	5	3	1	2	2	0	4	1	2	1	1	0	1	3	2	2	4
pma-mir-4599b-3p	3	0	0	2	1	0	0	9	1	4	4	4	6	0	1	0	5	2	4	13
pxy-mir-8489a-3p	33	6	2	2	4	0	5	9	3	80	4	2	34	0	1	3	7	11	1	6
ocu-mir-654-3p	8	0	1	0	4	1	0	3	0	9	0	3	4	1	0	4	1	2	0	5
sfr-mir-10475-3p	2	2	3	1	6	2	4	3	2	8	3	5	1	9	1	12	6	5	6	2
sme-mir-2165-5p	5	0	3	9	6	0	1	4	0	4	1	1	7	1	5	1	1	2	3	5
cte-mir-92b-5p	6	1	0	2	3	1	0	2	1	6	2	6	6	3	3	1	2	3	3	2
oan-mir-499-5p	6	5	1	14	15	4	1	7	0	7	2	8	8	2	7	4	13	4	8	18
bta-mir-1260b-5p	11	23	20	16	7	29	20	21	19	6	40	26	21	8	14	26	18	9	27	19
mle-mir-252a-3p	13	0	0	0	3	0	3	2	1	5	0	3	2	0	1	3	4	6	4	3
gmo-mir-137-2-3p	18	14	2	3	4	3	1	13	2	2	5	3	1	7	5	3	2	1	3	2
nve-mir-9455-3p	12	3	3	3	2	0	1	3	1	1	3	5	7	2	5	4	15	0	2	5
dme-mir-970-3p	57	6	7	12	11	2	1	13	4	15	7	10	6	1	7	7	11	0	1	3
pxy-mir-8492-5p	17	3	3	4	4	2	7	3	2	3	9	2	1	3	8	8	5	5	3	5
hsa-mir-8082-5p	16	5	1	4	6	0	1	6	3	11	1	3	2	1	2	2	2	2	0	9
pma-mir-192-5p	3	3	3	4	2	1	1	5	0	4	2	3	10	2	1	1	3	2	1	2
mmu-mir-6414-5p	1	3	1	6	2	0	0	4	1	1	0	1	0	0	1	4	3	3	0	3
ddi-mir-7100-3p	7	10	7	1	2	10	7	3	6	5	5	6	9	6	6	8	10	5	8	7
oha-mir-2970-5p	6	5	3	9	6	9	6	12	11	13	12	16	20	5	3	7	9	9	15	16
aga-mir-14-5p	8	4	2	4	9	0	2	7	7	19	3	2	4	0	2	3	3	11	8	18
cbn-mir-82-5p	2	3	0	5	7	0	1	14	4	2	1	3	4	0	1	3	3	7	0	9
dps-mir-2523-3p	32	0	6	6	10	0	0	21	0	7	24	7	10	3	4	7	15	43	1	73
xtr-mir-140-3p	3	6	3	6	5	3	2	6	6	2	2	1	2	1	3	4	3	3	3	2
bta-mir-758-3p	7	1	1	3	4	0	0	1	0	2	8	6	4	2	2	2	6	6	3	4
mml-mir-541-3p	4	1	2	7	2	1	0	4	2	0	7	7	6	2	1	4	9	12	2	9
cbn-mir-64a-4-3p	3	0	0	1	3	0	1	6	2	2	7	5	3	1	1	6	3	7	3	7
mmu-mir-5131-3p	10	1	1	9	5	0	0	5	1	7	4	3	10	0	1	4	4	1	7	6
oni-mir-10693-3p	6	9	3	1	2	4	4	4	2	3	3	3	2	3	2	8	5	2	5	2
cel-mir-4937-3p	24	13	20	48	29	4	9	26	15	80	31	26	22	8	10	15	22	41	30	35
abu-mir-23a-2-3p	15	35	32	32	23	36	23	43	41	37	45	34	55	36	26	157	27	15	50	33
mml-mir-6790-3p	5	1	0	2	2	0	0	1	1	3	0	1	4	3	0	3	5	3	3	2
egr-mir-184-3p	12	1	0	2	1	0	1	2	0	5	0	2	0	1	1	2	3	5	0	3
mdo-mir-7314-3p	8	1	3	2	4	0	0	3	1	6	3	1	1	0	2	1	4	3	1	0
bbe-mir-34a-5p	75	13	2	17	19	3	8	4	1	12	3	10	10	4	7	14	20	13	4	11
ptr-mir-1233-3-5p	7	3	2	2	5	1	2	12	2	12	3	7	6	1	2	7	5	7	2	2
bmo-mir-1926-3p	7	2	0	1	5	0	0	2	0	3	9	5	7	1	4	3	6	9	2	6
mml-mir-639-5p	21	23	5	17	26	12	5	6	2	9	7	19	20	5	5	11	18	15	10	21
cel-mir-791-5p	7	7	5	10	15	2	2	4	0	5	2	7	10	3	2	8	9	9	5	6
tca-mir-304-3p	4	0	3	0	2	1	0	3	0	1	1	3	1	1	2	4	4	8	1	2
prd-mir-7957a-3p	7	2	2	10	9	4	1	12	5	3	18	6	9	0	7	15	22	28	6	49
bma-mir-9508-3p	24	8	1	4	5	0	2	9	5	10	3	1	7	1	4	5	7	5	4	11
pha-mir-23a-3p	14	80	28	25	19	95	26	161	134	108	47	151	227	114	73	39	55	24	112	125
ola-mir-15a-3p	6	0	0	3	3	1	0	5	2	5	2	6	4	1	1	2	2	5	0	4
eca-mir-9132-5p	2	2	1	2	6	1	1	6	1	8	1	3	6	0	0	6	3	3	1	6
eca-mir-9157-3p	11	0	1	8	5	1	0	7	5	4	4	2	3	1	1	7	10	12	10	10
hsa-mir-3125-5p	5	2	1	3	3	1	0	1	1	1	1	2	1	0	2	3	2	11	1	2
aga-mir-10379-3p	7	7	3	2	3	3	2	4	2	2	4	3	6	2	3	4	4	4	5	5
cfa-mir-8793-1-5p	95	0	4	8	18	0	4	73	2	102	3	6	17	1	3	14	8	62	0	10
gmo-mir-7550-3p	3	0	2	1	2	0	0	3	1	1	2	3	6	0	0	2	5	2	2	4
ptr-mir-190b-5p	7	3	0	1	5	0	1	10	1	12	0	2	1	1	0	1	3	5	0	8
hsa-mir-6770-1-5p	39	1	6	11	11	0	0	7	1	17	4	4	68	13	52	8	13	28	3	25
chi-mir-1224-5p	16	6	6	12	9	4	1	7	0	12	9	11	25	7	7	10	13	11	6	9
cgr-mir-150-5p	3	3	5	3	2	8	3	4	3	2	3	4	2	1	2	4	1	2	2	2
hsa-mir-10396b-3p	3	1	3	6	3	0	2	4	1	5	1	4	7	0	0	6	3	5	2	7
eca-mir-9014-1-5p	3	1	1	5	2	1	0	1	1	4	4	2	6	2	0	2	1	3	3	5
bta-mir-296-5p	6	5	4	7	6	1	1	5	1	5	5	8	7	4	5	6	3	4	2	4
cel-mir-789-1-3p	61	7	1	3	5	0	5	17	18	13	8	29	89	0	0	2	9	6	7	7
hsa-mir-3176-5p	17	6	5	6	2	7	3	7	1	5	11	4	3	6	3	10	36	3	3	8
eca-mir-8962-5p	27	14	3	8	9	2	3	11	8	4	6	13	19	7	5	9	14	11	8	3
pxy-mir-8522-5p	1	3	0	0	3	4	1	3	0	5	2	1	1	1	0	7	2	3	3	1
bta-mir-504-5p	5	3	3	3	7	2	0	7	0	0	2	0	4	0	1	1	6	7	4	7
bmo-mir-3403-5p	7	12	3	3	5	12	0	5	2	11	5	4	3	1	2	3	9	10	21	13
xla-mir-27b-3p	3	8	4	13	7	6	4	3	2	8	8	6	6	5	3	5	6	3	5	4
cja-mir-9973-5p	0	1	1	1	2	1	0	1	1	0	3	2	2	1	0	1	7	3	1	3
pma-mir-4599b-5p	39	1	3	0	6	1	3	3	1	10	0	1	8	0	1	3	3	15	1	4
sfr-mir-10475-5p	76	21	21	12	22	2	0	9	2	25	11	8	7	4	18	15	14	13	4	16
oni-mir-10834-2-3p	4	2	1	0	3	0	1	7	1	3	0	0	8	1	3	3	10	4	7	11
abu-mir-10546-2-5p	13	0	0	2	6	0	1	3	0	13	3	1	3	0	1	0	0	6	0	4
nve-mir-9412-7-5p	10	7	5	7	9	2	2	14	0	15	0	0	3	0	1	6	11	7	2	10
hsa-mir-10398-3p	3	3	2	4	7	1	0	1	0	7	2	4	6	5	2	3	3	3	2	3
cfa-mir-8850-3p	1	0	2	1	2	0	2	6	1	12	2	1	13	1	0	7	9	13	0	3
nve-mir-9455-5p	26	0	2	4	6	0	1	1	0	4	2	1	2	0	0	2	2	7	0	5
dme-mir-970-5p	4	3	2	3	0	4	2	4	1	1	2	5	4	4	2	1	2	5	2	3
tni-mir-15b-5p	51	3	6	13	12	3	1	13	2	11	8	8	6	1	6	10	9	1	0	3
dre-mir-92a-1-3p	79	101	116	92	69	204	122	124	191	114	112	68	108	95	92	119	76	55	91	116
oni-mir-23a-3-3p	15	35	31	32	22	36	23	43	41	36	44	34	55	36	26	157	27	16	50	33
tca-mir-3843-3p	20	4	3	7	7	2	2	5	6	9	4	4	8	2	3	10	6	4	5	6
bmo-mir-2833-2-5p	6	2	1	2	7	0	0	3	0	1	1	1	6	1	1	3	2	4	3	2
dre-mir-7a-3-3p	13	3	1	2	1	0	1	4	1	8	2	4	13	1	0	4	16	25	0	14
hsa-mir-7845-3p	9	5	2	15	5	2	1	5	1	4	2	6	8	4	4	3	6	2	8	5
hsa-mir-6757-5p	34	8	3	7	21	1	0	26	1	5	4	2	5	1	3	7	10	8	6	16
tca-mir-3894-3p	3	0	0	3	5	0	1	9	1	8	3	4	4	0	1	8	3	6	0	6
ssc-mir-9801-3p	4	2	0	2	4	0	1	1	0	0	4	4	4	2	2	7	7	8	1	1
tur-mir-252-5p	2	4	4	0	3	4	4	3	6	1	5	3	0	1	2	1	1	4	2	2
bta-mir-326-5p	1	2	0	1	1	0	1	6	1	2	2	3	3	1	0	1	4	1	1	7
mmu-mir-5131-5p	75	72	48	338	272	39	16	60	29	82	93	227	383	54	114	110	130	69	178	244
dvi-mir-998-3p	11	1	1	1	3	0	2	7	3	7	3	2	2	1	2	4	3	3	0	11
dno-mir-23a-3p	15	36	31	31	23	33	25	43	41	36	43	38	56	37	29	45	28	16	51	38
ptr-mir-3200-5p	2	0	1	3	2	0	1	7	0	3	2	2	4	0	2	1	4	6	2	6
bta-mir-125a-3p	8	1	0	7	7	0	1	4	1	8	3	6	3	0	0	0	3	3	2	4
cel-mir-4937-5p	62	4	32	63	75	1	3	24	2	55	29	32	23	7	24	21	17	24	16	30
xtr-mir-191-5p	1	4	1	1	1	6	3	2	6	4	6	3	2	2	2	6	1	1	0	3
dpe-mir-278-5p	18	0	2	9	5	0	0	5	1	4	7	7	1	3	4	7	6	9	9	2
bhv1-mir-B9-3p	1	2	1	2	11	2	3	3	4	3	5	3	23	1	1	7	4	5	1	13
efu-mir-9259-3p	4	0	0	5	5	0	2	8	4	6	2	3	1	1	0	2	3	2	1	7
hsa-mir-548h-5-5p	7	2	2	2	6	0	0	6	0	9	2	2	5	1	0	1	3	4	0	1
cin-mir-196-3p	3	0	0	1	3	0	1	4	1	6	0	2	2	0	0	3	3	5	0	6
dre-mir-217-5p	9	1	3	5	9	1	1	4	1	6	1	4	5	0	5	8	9	5	2	5
tgu-mir-7645-3p	3	1	1	1	1	0	0	3	2	3	2	1	2	1	1	2	2	7	2	4
cpo-mir-758-3p	7	1	1	3	3	0	0	1	0	2	8	6	4	2	2	2	6	6	3	4
pma-mir-4556-5p	8	2	1	3	5	0	0	3	1	2	3	3	2	1	1	2	3	9	1	5
sfr-mir-10505-2-5p	46	6	7	10	12	1	2	21	3	24	11	11	7	3	4	6	13	36	3	26
xtr-mir-92a-1-3p	40	86	111	54	26	158	102	82	127	89	82	51	89	88	75	135	40	36	57	67
gmo-mir-7550-5p	12	12	10	6	7	7	7	9	10	9	8	21	10	8	6	12	11	6	9	12
ola-mir-138-3p	9	0	0	0	1	0	1	18	5	21	1	1	10	0	0	5	6	9	1	10
gmo-mir-11936-5p	8	2	1	2	3	1	1	2	2	3	3	3	5	2	0	3	3	3	2	3
bta-mir-2901-5p	4	0	1	1	1	0	1	6	0	0	2	1	3	1	0	6	7	18	1	4
bmo-mir-2780b-2-5p	11	1	0	2	6	2	0	4	1	4	3	2	5	1	0	4	5	5	1	4
cja-mir-9906-3p	58	8	3	4	17	1	0	13	3	28	5	4	7	2	5	8	17	11	3	2
oni-mir-10896-5p	29	30	16	39	22	4	6	13	6	12	6	11	17	4	4	7	16	14	20	8
eca-mir-9009-3p	85	70	154	49	30	69	46	53	54	104	104	73	97	127	67	120	47	98	73	40
hsa-mir-4750-3p	2	2	1	2	1	1	0	1	0	0	0	2	2	1	0	3	3	2	1	5
mdo-mir-7375d-3p	4	12	4	16	3	0	1	2	2	3	0	1	3	1	1	1	14	6	2	4
tca-mir-11633-3p	8	4	1	11	5	1	0	4	0	7	8	5	6	4	3	8	9	2	9	5
ssc-mir-215-5p	8	12	20	0	2	12	7	5	23	8	12	5	8	22	9	10	3	2	8	7
dps-mir-79-3p	7	4	2	3	9	1	0	10	2	0	10	16	2	0	6	2	10	6	3	37
bma-mir-307-5p	13	1	0	2	2	0	2	4	0	2	2	3	9	0	0	4	7	12	2	4
eca-mir-7045-5p	73	1	6	10	18	3	0	11	5	4	40	48	35	10	10	9	15	29	4	27
bmo-mir-375-5p	12	16	5	9	10	1	2	8	3	8	5	6	12	7	23	6	10	17	11	18
bmo-mir-2830-2-5p	5	2	4	7	3	1	1	4	1	3	2	6	2	1	0	5	4	6	1	2
mmu-mir-7227-3p	4	3	1	2	2	0	0	3	1	8	2	1	3	2	0	3	3	0	0	3
cfa-mir-8859a-3p	17	14	2	2	6	1	0	8	4	13	3	14	55	1	0	94	36	64	7	42
bmo-mir-2836-3p	16	2	4	10	5	1	1	11	2	14	4	2	8	0	5	6	11	6	6	5
chi-mir-494-5p	2	1	1	5	1	2	0	4	0	6	2	1	4	0	1	4	11	34	2	3
ppc-mir-8364o-3p	4	3	1	4	6	2	1	5	1	2	3	4	9	3	2	4	6	6	5	6
cfa-mir-8908f-3p	18	1	2	1	4	0	2	7	1	9	2	2	1	0	3	1	2	7	1	5
ptr-mir-1178-5p	13	3	3	0	2	0	2	4	2	5	0	2	0	1	0	3	6	6	0	3
hsa-mir-4467-5p	11	7	7	65	14	2	1	5	1	9	17	38	64	12	16	19	4	5	17	28
ssc-mir-320-3p	19	4	1	6	6	0	4	12	9	22	9	6	9	1	1	10	13	53	8	22
dre-mir-92a-1-5p	5	1	3	3	5	0	0	5	2	6	3	1	3	0	4	2	5	6	2	5
bmo-mir-2774b-2-3p	6	4	6	24	15	1	1	5	3	13	6	8	15	5	5	2	17	2	3	13
mml-mir-1304-3p	6	3	0	3	2	1	1	1	2	6	1	3	2	0	0	4	3	3	1	1
hsa-mir-7845-5p	6	4	2	3	3	0	0	6	1	4	0	3	3	1	0	4	8	4	0	2
pca-mir-971-5p	11	5	2	3	5	0	1	6	2	4	4	1	7	4	3	4	10	7	2	12
hsa-mir-6076-5p	3	2	1	3	5	0	0	4	1	5	21	4	2	2	2	6	1	7	6	18
ggo-mir-335-5p	6	2	0	0	1	1	0	1	2	3	1	3	2	0	0	2	3	5	0	6
eca-mir-8970-3p	3	3	0	2	2	1	0	1	1	4	2	0	2	1	0	7	1	10	1	3
chi-mir-346-3p	1	1	1	4	1	1	0	5	2	4	1	5	9	2	2	2	4	6	1	0
oni-mir-10626-3p	68	3	1	1	12	0	1	12	7	23	2	0	9	0	0	9	4	21	1	9
mmu-mir-7578-5p	34	10	5	5	10	0	1	4	2	16	0	4	4	1	2	7	6	5	6	4
pte-mir-92a-3p	0	2	1	8	1	1	3	1	2	2	1	2	2	1	1	2	2	1	2	2
gsa-mir-67-5p	56	1	9	12	4	1	2	9	1	16	5	4	12	3	4	14	5	9	0	4
ggo-mir-1283-2-5p	10	10	7	4	3	7	2	1	7	6	6	2	5	10	4	8	2	4	5	7
pxy-mir-8530-3p	2	1	3	5	3	1	1	1	0	6	3	2	9	1	1	2	2	0	1	1
ssc-mir-9801-5p	3	0	0	0	3	2	0	4	0	4	1	2	2	0	0	6	5	5	1	4
ssa-mir-214-3-3p	1	2	2	2	2	2	4	5	3	5	3	1	0	3	1	2	0	0	0	3
efu-mir-9208-5p	7	2	3	5	1	1	0	1	1	3	2	1	1	2	1	3	1	3	2	3
hme-mir-281-5p	8	5	0	1	3	0	0	2	2	5	0	1	4	3	1	2	1	11	3	4
ppy-mir-802-3p	2	2	0	2	2	0	0	5	1	2	0	2	24	0	0	31	20	20	2	35
dme-mir-4943-3p	13	6	1	2	4	1	1	4	0	8	14	2	7	3	4	7	9	6	15	14
mse-mir-100-3p	26	3	14	24	22	20	6	9	9	18	35	13	12	11	4	13	7	29	18	14
oha-mir-99b-3p	9	0	1	1	2	0	0	2	0	7	2	2	4	0	1	9	8	11	0	6
bbe-mir-281-5p	61	6	13	18	21	0	1	11	2	18	14	12	16	4	15	5	3	4	1	8
sja-mir-3501-3p	3	2	1	2	5	1	1	5	3	2	5	2	4	1	1	2	6	5	3	6
ame-mir-275-3p	7	3	2	4	2	0	1	1	0	4	3	2	3	0	2	3	4	9	1	3
rno-mir-3560-3p	6	3	4	3	5	2	0	6	2	8	2	2	3	1	2	2	9	9	4	7
ggo-mir-193a-3p	15	6	1	4	4	0	1	10	1	7	10	3	4	2	1	9	12	24	2	9
efu-mir-9364-3p	3	0	1	1	5	1	3	3	8	7	1	1	3	0	0	1	5	6	1	4
oni-mir-10829-3p	5	0	0	2	3	0	0	1	4	4	6	2	3	0	0	1	4	4	3	7
cja-mir-9906-5p	3	1	3	6	3	1	1	8	1	4	2	7	4	4	7	10	6	4	3	18
ptr-mir-143-3p	3	4	5	8	4	6	4	2	3	8	5	8	4	4	3	4	5	4	3	11
dre-mir-2185-1-5p	3	1	0	2	5	1	0	1	1	2	3	2	6	2	2	3	1	6	0	5
hsa-mir-6765-3p	9	26	5	29	14	18	6	14	14	12	39	11	19	15	4	13	5	4	22	10
cbr-mir-251-3p	57	0	7	3	15	0	0	8	1	26	10	2	14	1	10	10	13	17	15	41
eca-mir-9009-5p	18	2	1	3	6	0	0	4	2	13	1	0	4	1	0	1	3	5	2	2
pbv-mir-106-5p	13	1	2	6	3	1	0	3	0	7	3	3	8	1	1	5	1	1	0	2
dps-mir-252-3p	108	4	5	7	11	0	2	14	2	32	4	7	7	3	3	8	8	9	1	7
mdo-mir-7375d-5p	3	1	1	3	1	0	1	1	2	5	3	1	2	1	2	2	11	7	1	15
oni-mir-725-5p	3	13	3	3	9	5	2	2	4	6	2	2	12	2	1	8	7	3	2	3
hsa-mir-1225-3p	3	3	2	0	0	0	3	6	0	6	1	3	26	0	0	5	9	18	0	11
egr-mir-10254-5p	43	53	77	213	121	5	4	51	11	80	52	148	159	25	65	50	76	18	43	105
bta-mir-216a-3p	1	3	2	4	1	1	2	3	0	1	2	2	2	1	1	1	5	0	0	3
cja-mir-551-5p	6	1	2	14	7	1	0	1	0	5	8	6	6	3	3	4	6	3	9	4
hsa-mir-1296-3p	21	1	1	1	2	1	1	3	2	8	1	1	1	1	2	1	2	1	1	2
cfa-mir-8859a-5p	2	3	2	5	2	2	0	7	7	6	3	4	10	1	1	2	3	2	2	7
tgu-mir-124-3-5p	27	32	24	62	44	3	7	12	4	27	13	26	19	7	6	14	14	5	10	15
bmo-mir-2836-5p	6	1	1	1	1	0	2	6	1	4	1	0	4	1	2	3	4	5	1	3
hsa-mir-323a-5p	64	4	15	5	18	0	2	19	3	25	6	5	8	1	5	16	8	14	11	15
sko-mir-193a-3p	35	3	1	6	10	0	2	23	3	46	5	1	6	1	1	22	133	39	3	4
efu-mir-9186b-3-5p	19	18	3	31	30	6	1	23	7	19	41	3	30	20	32	19	39	30	77	70
lva-mir-22-3p	4	1	1	2	2	0	1	2	1	0	6	1	2	0	2	4	0	5	2	4
ccr-mir-128-5p	9	1	2	4	5	1	3	14	5	39	2	3	5	1	1	3	8	17	2	7
ssc-mir-320-5p	14	8	7	14	12	0	2	7	6	7	9	5	17	2	2	3	10	7	7	10
eca-mir-9140-5p	11	9	9	26	8	3	3	3	6	6	17	15	32	3	3	10	9	6	5	16
eca-mir-9165-3p	1	3	2	5	5	7	3	4	3	7	4	0	2	1	2	5	7	0	2	4
aga-mir-10362-5p	6	0	3	3	3	1	1	2	0	5	3	4	3	1	4	4	1	3	1	4
bmo-mir-2774b-2-5p	14	1	2	1	3	0	0	3	1	3	4	1	1	1	1	3	3	2	1	3
cja-mir-499a-3p	5	2	0	2	3	1	0	3	2	4	3	2	7	2	0	3	8	3	4	3
ame-mir-305-3p	48	5	8	9	15	3	8	26	10	94	6	8	10	2	4	9	13	21	4	26
fhe-mir-36b-3p	16	3	6	5	4	0	0	8	2	14	4	1	6	0	2	2	10	13	0	6
mmu-mir-695-3p	3	0	1	3	2	0	0	4	1	1	2	2	3	1	0	0	1	3	0	3
tcf-mir-10316a-5p	12	5	7	10	18	1	1	3	3	21	8	12	12	7	8	19	10	11	2	8
chi-mir-2320-3p	2	14	12	1	0	23	6	1	17	7	11	2	8	7	12	9	3	3	5	11
nle-mir-2467-3p	21	15	29	27	24	2	1	18	4	29	10	32	2	5	7	5	15	11	2	72
eca-mir-8970-5p	7	6	5	13	10	1	0	5	2	8	8	9	6	2	3	6	4	13	3	13
eca-mir-8908l-2-3p	44	3	8	21	20	1	24	363	8	128	3	11	21	2	3	10	15	16	2	35
pal-mir-9995-3p	18	19	7	8	9	10	6	7	7	10	14	10	7	5	6	15	6	5	10	5
hsa-mir-3914-1-3p	11	2	1	4	3	0	2	6	0	11	4	0	9	0	2	4	7	3	1	5
pte-mir-92a-5p	10	3	5	16	2	0	0	3	1	3	0	1	8	1	1	1	11	1	0	17
sko-mir-2007-3p	6	6	4	3	7	3	2	4	2	4	4	11	5	11	2	5	3	9	6	7
pxy-mir-8530-5p	28	8	1	18	8	1	0	16	2	6	8	9	23	7	6	11	40	16	24	20
mdo-mir-7262c-3p	7	2	0	0	4	1	0	3	1	4	3	0	2	0	0	2	2	6	4	2
bmo-mir-2808d-3p	17	6	4	7	13	2	1	12	2	17	1	6	13	0	1	12	7	10	5	11
dev-mir-D1-5p	5	0	0	0	1	0	1	3	0	3	2	3	4	0	0	3	4	5	0	6
bmo-mir-3209-5p	2	2	2	0	1	0	0	4	1	1	0	2	5	0	1	3	12	9	1	5
ggo-mir-140-3p	1	6	4	6	4	3	2	7	6	2	2	1	3	1	3	5	3	3	4	2
hsa-mir-205-3p	71	6	15	36	21	3	15	385	7	161	6	3	22	1	2	5	14	28	6	21
cel-mir-270-3p	4	1	0	3	0	1	0	3	2	4	1	1	4	1	0	2	6	7	1	5
mmu-mir-181c-5p	8	4	0	5	2	0	1	2	2	8	1	4	2	2	1	4	5	10	2	4
dmo-mir-263a-3p	10	1	1	4	4	2	0	2	0	4	4	1	5	1	1	2	3	1	1	3
ggo-mir-191-3p	4	6	3	1	3	1	1	4	1	6	3	1	3	1	0	2	5	3	1	0
dme-mir-1-3p	14	1	1	1	4	0	0	3	1	11	0	0	1	0	1	3	5	6	1	3
chi-mir-26b-5p	5	1	6	3	2	2	4	4	1	3	7	4	3	5	2	5	0	3	2	3
cpi-mir-222b-5p	16	10	15	9	44	1	2	20	4	27	10	11	12	9	13	9	17	47	8	18
hsa-mir-6846-3p	13	4	0	5	1	0	1	2	2	0	1	2	7	0	0	2	3	3	2	1
cin-mir-78-3p	4	0	2	1	2	1	1	1	1	4	2	1	2	0	0	2	0	5	2	2
mmu-mir-344g-3p	26	1	4	2	9	0	0	5	1	11	1	1	5	1	2	3	9	11	4	3
ppy-mir-421-5p	99	10	6	2	40	1	2	31	6	74	17	6	10	2	6	28	49	15	6	27
rno-mir-3585-3p	2	2	1	2	6	3	2	3	2	3	7	1	3	2	1	8	7	9	2	21
chi-mir-2290-5p	7	1	1	6	8	3	0	9	1	1	25	32	10	2	3	4	4	11	4	20
mdo-mir-885-3p	7	5	2	5	12	0	0	4	3	9	6	12	9	3	4	7	7	7	5	20
ggo-mir-491-5p	1	2	3	0	0	0	1	2	1	3	2	3	3	1	1	4	9	2	3	1
mmu-mir-7049-5p	0	1	1	3	2	0	0	5	1	0	0	0	2	1	0	3	6	3	2	3
bmo-mir-3314-3p	7	2	2	2	5	0	0	1	8	6	0	2	6	0	1	2	5	6	2	7
ame-mir-9866-5p	16	6	2	4	6	2	0	3	1	9	8	3	18	2	2	10	21	15	16	18
fru-mir-15a-3p	16	0	1	2	6	0	2	10	2	24	2	6	15	0	2	7	4	18	2	9
bta-mir-1343-3p	26	8	4	19	7	15	1	12	6	8	10	14	29	7	4	7	31	14	8	6
bmo-mir-3365-3p	1	3	3	7	3	1	0	2	1	3	1	3	4	2	2	4	4	2	3	8
hsa-mir-6084-3p	16	0	6	5	7	1	2	15	1	7	1	5	5	2	1	2	9	4	1	5
cbr-mir-251-5p	9	1	2	0	2	1	0	2	1	3	1	2	0	1	2	3	2	0	0	5
ppc-mir-2252-3p	7	4	2	1	3	2	1	5	1	3	3	5	6	2	3	4	5	4	2	11
ptr-mir-641-5p	120	12	17	7	25	5	1	37	6	41	18	18	20	5	4	18	20	32	9	28
dps-mir-252-5p	7	3	2	2	6	1	1	4	0	16	1	5	6	1	0	19	7	51	0	6
aca-mir-1329-5p	11	1	6	2	3	0	1	2	2	7	4	2	6	1	0	4	3	6	1	2
efu-mir-9209d-5p	31	2	23	43	62	0	1	20	1	47	26	25	19	4	17	11	17	33	17	21
dps-mir-2531-5p	7	2	0	0	2	0	0	5	3	8	4	3	8	1	2	5	5	9	1	7
dps-mir-2543b-2-5p	33	1	4	10	2	3	2	7	6	8	13	2	8	2	8	18	5	12	7	7
cin-mir-4006e-3p	19	14	1	24	13	1	2	4	2	0	2	3	8	3	0	2	3	4	3	10
dvi-mir-981-5p	11	0	2	1	7	1	1	7	1	1	0	2	3	1	3	1	6	0	1	4
efu-mir-9216-3p	9	2	3	3	3	0	2	4	1	13	2	2	3	0	1	11	16	7	0	5
cbr-mir-239a-3p	29	4	13	8	15	0	0	22	3	22	7	7	12	5	19	6	4	11	3	12
cja-mir-513e-3p	89	53	8	30	42	6	5	40	3	23	26	18	59	11	15	18	96	31	34	55
ssc-mir-9860-3p	7	1	1	0	5	0	1	1	3	3	0	2	3	0	1	3	3	9	1	7
ame-mir-263b-5p	98	7	4	21	30	0	4	31	1	34	4	2	9	1	3	0	4	53	5	22
cpi-mir-128-1-3p	2	0	0	1	3	1	0	8	1	3	11	2	0	1	0	2	6	7	4	16
bmo-mir-3284-5p	14	0	2	2	9	2	2	6	7	8	2	2	3	1	2	3	13	4	1	4
rno-mir-192-3p	5	1	1	2	5	0	0	5	2	3	9	1	2	0	4	1	5	6	4	9
mml-mir-410-5p	5	4	3	2	7	6	2	1	4	3	4	1	2	4	3	7	2	1	4	3
lva-mir-124-3p	109	6	15	9	16	2	0	2	5	21	16	13	18	3	7	13	4	10	3	8
bta-mir-2285dh-3p	5	0	2	1	4	0	0	4	1	6	0	2	4	0	0	2	4	7	1	1
dya-mir-275-5p	5	0	2	0	5	0	0	3	0	3	3	2	1	0	2	4	9	1	1	4
dvi-mir-9721-5p	25	2	6	6	15	0	0	8	1	17	5	4	5	2	3	4	9	8	0	11
tcf-mir-316-3p	9	2	3	3	5	0	0	4	1	6	0	1	5	0	2	2	6	15	8	4
crm-mir-58a-3p	7	3	1	2	5	1	1	10	1	18	7	8	4	1	5	8	10	12	5	19
oan-mir-7-2-3p	5	1	1	3	1	0	1	3	2	1	2	1	3	0	0	1	6	5	0	6
sfr-mir-10513-5p	76	20	9	20	11	1	4	30	9	19	9	7	17	1	4	17	22	20	11	17
oan-mir-490-5p	8	0	2	4	4	0	0	3	1	9	0	1	13	0	0	1	6	18	39	12
hsa-mir-718-3p	14	9	4	11	8	3	3	9	8	7	17	19	12	12	4	24	10	13	9	16
dps-mir-4-5p	16	8	2	15	11	3	0	6	3	5	8	19	13	11	7	1	12	5	12	21
cja-mir-499a-5p	1	1	0	2	2	0	0	3	0	5	3	3	2	1	3	0	2	3	0	3
dqu-mir-92b-5p	3	1	5	7	3	1	0	21	1	28	1	2	4	3	0	3	24	5	1	8
bta-mir-490-3p	19	0	1	7	3	0	3	43	8	28	1	2	17	0	0	9	17	72	5	15
crm-mir-52-1-3p	7	2	1	1	1	1	0	7	1	5	0	0	2	3	2	3	10	6	0	6
rlcv-mir-rL1-24-3p	477	0	40	46	76	0	0	30	0	2	25	26	49	14	43	47	27	57	9	2
cja-mir-9914-3p	315	4	32	17	24	2	6	76	5	103	9	7	18	1	17	35	26	66	5	24
tca-mir-3836f-3p	1	3	3	4	1	0	1	1	2	4	6	1	2	2	3	6	6	6	7	12
hsa-mir-4505-3p	65	7	6	11	10	1	5	53	1	42	3	2	13	2	7	11	31	6	9	17
eca-mir-185-5p	9	0	2	2	3	0	0	13	3	7	1	2	4	0	1	1	4	19	6	2
bmo-mir-2808d-5p	3	0	4	5	3	0	1	8	0	5	1	1	5	4	2	5	8	8	1	19
mmu-mir-9b-3-5p	6	4	2	1	4	4	2	4	2	4	2	5	5	3	1	6	6	3	2	5
dre-mir-153c-5p	5	5	7	3	3	3	3	3	4	3	6	2	2	6	1	6	0	3	4	6
dvi-mir-9542c-3p	4	1	1	0	2	0	0	5	1	4	0	1	2	1	0	3	2	12	2	3
dqu-mir-279b-5p	4	0	0	1	1	3	1	3	4	4	2	4	1	0	1	2	2	7	0	7
dps-mir-317-5p	6	0	0	1	2	0	2	1	0	5	1	3	5	0	1	3	7	8	3	3
pxy-mir-8544-1-3p	148	15	11	18	31	0	25	310	13	92	11	17	38	1	1	18	58	23	9	54
cpi-mir-152-3p	13	7	2	5	9	1	3	14	3	39	1	2	3	2	2	2	10	7	1	9
mmu-mir-6481-3p	11	0	0	0	5	0	1	2	2	4	0	0	3	0	1	2	4	10	10	5
hsa-mir-637-5p	11	20	4	13	15	1	10	15	2	17	9	20	13	3	4	3	5	3	14	30
dre-mir-138-1-5p	49	0	4	4	7	0	1	1	0	5	3	2	6	0	2	6	4	12	1	0
ppy-mir-1260a-5p	5	10	3	16	7	8	7	7	11	8	11	3	8	8	4	5	5	3	27	7
dmo-mir-263a-5p	99	5	5	22	30	0	5	31	1	35	4	2	8	0	3	0	0	50	2	18
ptr-mir-7-1-5p	11	3	0	3	3	0	0	9	0	4	0	1	2	0	3	2	2	9	2	4
dwi-mir-282-3p	12	0	0	0	3	0	1	2	0	6	3	2	2	1	1	3	1	7	1	2
eca-mir-9068-3p	9	6	3	14	6	1	1	6	1	1	7	8	5	2	3	2	6	10	4	8
ggo-mir-191-5p	7	3	2	1	6	5	2	3	10	5	3	2	4	2	3	5	2	4	3	7
mmu-mir-8090-3p	158	10	16	37	18	0	1	4	0	7	28	10	7	2	5	6	5	67	1	6
chi-mir-181c-5p	6	3	0	5	2	0	1	2	2	6	0	2	1	2	0	1	4	4	1	2
eca-mir-9033-2-5p	15	2	1	1	5	3	0	7	2	10	0	3	2	0	0	2	2	5	0	3
ggo-mir-424-3p	12	0	0	6	3	0	1	7	0	9	4	5	4	0	4	3	3	3	2	9
ola-mir-1388-3p	9	5	3	3	4	4	2	5	5	3	5	1	3	2	2	2	7	5	3	6
oan-mir-1369-3p	187	11	27	28	34	2	1	28	4	50	13	30	52	5	6	34	23	46	7	11
mdo-mir-885-5p	9	1	1	1	6	0	0	15	0	57	0	3	14	0	3	9	26	16	1	12
pma-mir-17a-5p	31	2	6	7	6	1	8	50	1	35	3	5	12	2	0	14	82	37	5	17
bmo-mir-3314-5p	9	0	1	2	0	2	1	2	0	1	0	2	4	1	1	4	3	5	2	3
asu-mir-36e-3p	47	3	5	9	20	0	3	32	0	59	26	6	9	3	25	14	10	23	3	14
dqu-mir-3786-3p	174	17	20	31	50	3	26	67	17	75	6	20	53	7	3	32	41	51	12	21
cpo-mir-744-5p	3	1	0	2	3	1	0	4	0	1	3	2	4	0	0	2	4	5	0	4
cli-mir-1720-3p	5	4	1	1	3	1	0	3	0	3	1	3	6	1	3	4	2	5	0	6
mmu-mir-1905-3p	1	0	3	8	18	0	0	2	0	5	5	4	6	2	2	3	4	3	2	6
hsa-mir-6084-5p	17	13	4	9	13	4	1	21	5	11	11	16	35	9	7	10	18	12	14	11
bhv5-mir-B13-5p	19	1	5	8	4	0	1	3	0	9	1	3	3	2	1	3	4	2	1	5
cfa-mir-29c-1-3p	1	3	1	2	1	2	2	1	1	4	2	0	2	1	0	2	0	1	0	1
hsa-mir-3192-3p	3	0	0	0	2	1	1	3	0	4	1	1	2	0	0	2	3	3	1	3
mse-mir-281-3p	4	6	1	2	3	2	1	1	2	2	2	1	2	2	1	1	7	0	3	1
oha-mir-425-5p	3	2	6	1	3	9	1	3	1	7	3	5	4	4	2	5	11	3	2	1
ola-mir-9b-2-3p	15	3	65	3	152	0	10	7	12	18	47	22	143	3	11	99	50	70	17	10
sme-mir-2147b-5p	11	2	2	2	2	0	1	6	1	4	1	1	4	1	1	1	2	4	2	7
rno-mir-3596a-5p	7	16	0	2	6	8	7	7	1	5	6	10	10	27	3	11	19	3	16	7
aca-mir-5444a-3p	7	7	0	5	5	0	0	5	1	2	5	1	3	0	0	5	5	7	3	15
eca-mir-215-5p	9	13	21	0	3	8	7	4	24	8	14	6	7	24	10	10	3	5	8	7
cfa-mir-148a-5p	2	0	1	0	3	1	0	4	0	3	1	2	2	0	2	7	4	2	3	3
isc-mir-2a-5p	6	6	3	4	3	5	1	7	5	2	3	9	7	2	1	4	5	3	8	9
cte-mir-2687-3p	46	10	9	77	42	2	1	71	8	27	25	32	21	9	12	18	19	23	8	21
mmu-mir-369-3p	6	9	8	10	5	15	2	5	2	11	11	10	10	3	8	10	6	13	9	10
cja-mir-330-3p	14	3	0	6	7	4	0	4	0	4	6	6	4	2	0	3	9	6	2	15
cja-mir-513e-5p	21	1	4	0	7	0	0	5	0	4	1	2	3	1	1	2	1	1	1	1
efu-mir-9267-5p	12	20	9	7	15	5	0	3	6	9	23	7	14	6	21	8	39	8	27	30
rno-mir-192-5p	4	4	4	1	4	0	2	4	3	9	2	1	1	1	1	4	3	1	0	5
sfr-mir-10491-3p	6	3	1	2	3	1	0	4	0	3	0	3	0	1	5	1	3	1	0	5
hvt-mir-H8-3p	6	1	2	1	1	0	1	5	1	3	6	11	16	2	2	1	7	3	1	14
sme-mir-2181-5p	3	0	0	2	0	0	0	3	1	6	0	2	3	1	0	2	1	14	2	11
cpi-mir-27a-3p	24	18	16	14	13	13	16	12	9	29	28	21	28	16	15	29	7	13	20	21
rno-mir-323-5p	64	4	15	5	18	0	2	20	3	25	6	5	8	1	5	17	8	14	11	15
cqu-mir-980-5p	9	1	1	4	1	0	1	3	0	8	9	0	6	1	0	9	66	9	4	14
oan-mir-7-2-5p	6	3	2	1	2	0	0	2	0	7	2	2	3	0	1	2	2	7	1	1
mml-mir-509-1-3p	10	1	0	3	0	1	1	6	6	19	0	0	2	0	0	4	4	3	0	3
ame-mir-283-3p	76	1	2	7	25	0	0	9	1	4	1	3	2	0	1	4	2	16	0	2
mmu-mir-1194-3p	4	4	1	3	2	1	0	4	1	4	1	1	2	1	1	0	2	2	1	4
hsa-mir-718-5p	8	5	8	19	9	9	3	6	6	7	3	14	12	3	4	10	9	9	4	11
eca-mir-8928-3p	42	8	2	11	10	1	2	6	0	14	2	9	10	4	5	9	12	15	11	19
ssc-mir-582-3p	16	14	6	72	38	15	5	6	3	15	34	50	51	17	20	18	19	18	16	27
abu-mir-27d-5p	28	10	2	12	12	1	0	2	3	3	5	5	5	1	4	5	6	8	6	5
eca-mir-8979-3p	1	2	2	3	1	0	0	3	2	1	13	2	0	1	1	3	1	8	1	16
cja-mir-9939-3p	1	1	1	2	4	3	1	1	1	3	1	1	3	2	2	3	3	1	1	1
mmu-mir-3970-3p	8	3	1	0	1	0	0	7	1	13	0	1	2	1	0	2	3	2	2	3
der-mir-13b-2-5p	1	0	1	3	2	0	0	7	0	3	0	2	3	0	2	1	3	5	5	5
dpe-mir-92a-3p	5	3	0	4	2	0	0	5	3	9	2	5	17	0	1	9	9	2	1	19
pbv-mir-139-3p	11	3	1	4	5	0	4	4	4	18	2	2	4	1	0	2	7	5	2	6
dre-mir-430a-18-3p	16	2	5	5	7	0	0	4	0	8	2	6	7	3	2	11	5	7	1	2
bfl-mir-4880-3p	10	0	2	3	7	1	1	4	0	4	3	2	5	0	3	2	1	10	0	3
eca-mir-9068-5p	39	18	4	16	18	1	1	6	7	7	10	12	13	3	4	10	6	20	8	21
sma-mir-8404-5p	13	0	1	8	5	1	2	9	2	17	1	0	5	0	5	1	4	5	0	6
ppy-mir-378b-3p	19	7	1	2	9	0	1	2	2	7	3	3	7	0	4	6	4	8	3	12
aca-mir-150-3p	4	0	1	2	5	0	0	1	1	1	5	2	3	0	0	2	7	3	2	5
dan-mir-288-3p	58	3	6	5	17	0	2	4	1	10	4	4	2	2	10	6	4	12	0	3
bmo-mir-3292-3p	7	1	3	3	4	0	1	3	2	4	3	5	1	4	4	3	3	3	1	3
ola-mir-1388-5p	0	2	1	3	4	0	0	1	2	2	1	3	7	2	1	4	4	2	0	3
oan-mir-1369-5p	8	3	0	3	3	1	0	14	4	3	13	3	8	2	0	3	10	6	2	18
hco-mir-5960-3p	18	2	4	4	2	0	1	9	1	13	2	2	3	1	2	3	5	4	0	8
dre-mir-27a-3p	21	26	30	27	20	23	33	24	34	40	67	23	42	31	32	43	23	18	27	32
mne-mir-205-3p	71	6	15	36	21	3	15	385	7	161	6	3	22	1	2	5	14	28	6	21
rno-mir-222-5p	2	3	3	11	4	0	0	6	0	5	3	2	9	1	1	3	8	12	2	10
ppc-mir-2235a-8-3p	5	1	3	1	6	0	1	5	2	8	2	1	7	0	0	3	19	16	1	8
asu-mir-36e-5p	3	2	1	2	2	0	0	4	0	4	0	1	1	0	1	3	3	1	1	3
bta-mir-2431-5p	5	2	0	0	2	0	0	4	1	8	0	1	3	1	0	3	7	18	2	3
mmu-mir-1905-5p	2	2	0	3	0	0	1	1	2	2	0	4	8	2	3	2	8	4	3	5
bta-mir-30e-5p	2	4	1	1	2	0	5	5	1	12	2	0	3	1	2	3	5	9	0	3
bfl-mir-34a-5p	74	13	2	14	21	3	8	2	1	9	4	9	10	4	4	12	19	12	4	8
mml-mir-939-3p	17	8	11	16	9	1	2	5	2	10	2	3	21	1	2	6	5	33	1	6
hsa-mir-3192-5p	16	1	1	2	6	0	0	2	1	6	2	6	7	3	2	4	7	4	1	3
mcmv-mir-m108-1-3p	24	4	8	7	7	2	4	36	6	34	5	3	4	1	4	8	20	19	1	15
hsa-mir-4759-5p	8	0	3	2	2	0	0	3	1	2	1	1	5	0	0	5	5	6	0	8
tcf-mir-92a-3p	0	3	1	1	1	2	3	1	2	4	1	2	2	3	0	3	2	2	1	1
mdo-mir-7398j-3p	0	0	0	1	2	0	0	5	1	2	5	16	13	0	2	4	2	4	2	18
ssa-mir-15d-5p	10	0	1	0	2	0	0	3	1	4	1	1	1	1	1	2	2	2	2	3
egr-mir-125-5p	82	4	9	11	10	3	9	105	3	48	5	6	23	3	6	13	24	67	6	26
dre-mir-2197-5p	1	0	0	1	1	1	1	2	1	3	0	2	3	0	1	4	3	8	4	1
eca-mir-9000-3p	26	6	4	11	16	3	3	12	1	14	6	4	8	2	3	16	14	15	9	14
ptr-mir-1291-5p	4	1	1	2	4	2	0	4	1	2	1	0	3	1	0	1	6	7	0	7
aca-mir-5444a-5p	8	33	9	12	8	68	22	12	1	13	1	1	7	4	6	23	21	3	13	13
mmu-mir-6917-3p	2	1	2	3	0	0	3	3	0	5	0	1	5	1	0	3	6	7	2	4
cte-mir-2687-5p	8	1	0	1	8	0	0	3	1	6	1	5	3	0	2	2	1	4	1	3
cja-mir-330-5p	12	6	2	3	7	1	0	3	5	3	4	5	8	2	0	7	5	9	0	3
dmo-mir-31b-5p	8	1	1	2	3	0	1	4	1	11	2	0	5	1	0	2	6	5	0	8
ppy-mir-1292-5p	14	2	12	3	2	1	1	10	0	9	8	7	11	6	5	2	3	2	13	6
dme-mir-4976-3p	5	2	0	3	2	0	0	5	0	3	0	3	4	1	1	3	0	2	0	2
mco-mir-4989-3p	6	7	2	0	3	2	0	1	2	5	1	1	4	1	2	1	5	0	2	6
bta-mir-1246-5p	13	2	5	9	4	3	2	11	3	9	4	3	14	6	2	12	9	17	2	6
gmo-mir-21-2-5p	11	1	3	2	2	1	0	5	1	3	1	0	2	0	1	0	2	4	2	2
aca-mir-5439-5p	18	27	9	16	14	2	5	12	10	10	5	3	10	3	3	10	17	8	9	14
mmu-mir-6968-3p	10	1	0	2	4	2	0	4	2	2	0	1	2	2	0	6	7	6	3	1
aae-mir-14-3p	3	1	2	6	5	1	0	1	1	2	2	3	5	1	0	4	4	1	2	4
rlcv-mir-rL1-7-5p	2	0	1	3	2	2	1	4	0	6	0	3	10	2	1	4	10	8	1	8
efu-mir-194-2-3p	5	0	0	1	3	0	0	2	3	5	6	6	3	0	0	2	4	3	3	6
ppc-mir-8364f-3p	2	3	2	2	0	1	0	1	2	4	2	1	1	1	1	3	4	2	0	3
cbn-mir-64b-1-3p	13	4	0	1	2	0	2	4	0	5	3	2	4	0	1	2	5	7	1	4
bfl-mir-92a-1-5p	9	2	0	2	6	0	1	22	0	9	2	2	1	1	0	1	6	3	1	9
ami-mir-9600-5p	4	3	2	3	8	0	0	2	3	4	1	5	4	2	1	3	3	8	1	3
dps-mir-2528-2-5p	8	8	2	6	15	1	0	2	2	5	4	5	5	5	2	4	8	11	11	7
eca-mir-8928-5p	8	0	0	3	1	0	0	6	2	2	17	6	5	1	1	1	2	13	1	22
ame-mir-9874-5p	5	0	0	4	2	0	0	7	0	1	6	2	2	1	1	4	9	11	0	11
pca-mir-14-3p	5	1	1	0	0	0	0	6	0	3	3	4	4	1	3	5	7	8	8	23
bmo-mir-3373-3p	8	0	0	2	4	0	2	21	0	8	0	0	2	0	0	4	5	2	2	5
oni-mir-10837-5p	17	5	2	14	10	0	0	12	1	23	1	8	19	1	5	19	28	31	5	18
hpo-mir-10051-3p	31	1	2	7	12	0	0	44	3	9	5	4	4	0	1	10	6	10	1	6
eca-mir-8979-5p	9	2	4	5	1	0	3	9	5	13	0	0	5	0	0	3	6	7	2	12
abu-mir-10544-3p	7	4	1	2	2	1	0	1	1	2	1	1	8	2	3	4	1	6	8	2
aga-mir-12415-3p	8	1	0	0	1	0	1	2	2	5	0	3	3	0	1	3	5	4	2	3
hsa-mir-6773-5p	25	4	4	10	9	3	2	12	2	25	4	5	18	1	3	11	9	11	8	22
ppc-mir-2260-3p	3	0	1	5	4	1	2	3	0	4	2	0	3	1	0	5	2	3	1	4
pma-mir-4602-3p	14	1	3	4	3	1	0	2	3	4	1	1	4	2	4	4	4	5	1	1
pma-mir-152a-3p	11	2	2	5	2	1	1	5	1	9	4	9	1	3	1	1	2	2	1	2
cbr-mir-86-3p	2	0	1	2	2	1	0	6	1	5	0	0	3	0	1	3	4	3	3	3
pbv-mir-139-5p	9	25	18	3	10	25	10	7	27	14	1	12	13	18	8	11	7	6	1	11
ggo-mir-149-3p	3	0	0	4	2	0	0	1	0	5	3	8	4	1	0	2	5	4	0	3
bta-mir-342-5p	23	22	5	14	18	1	2	21	5	11	5	5	10	0	4	8	42	27	4	29
pny-mir-10549-3p	2	4	5	2	5	0	2	3	0	3	3	2	3	1	0	1	9	2	4	6
aca-mir-150-5p	2	4	5	2	2	9	3	4	3	3	3	5	2	1	2	5	3	2	2	3
rno-mir-628-5p	52	0	7	3	15	0	0	6	0	25	6	1	13	1	9	4	7	12	8	22
hsa-mir-4520-1-3p	13	1	1	3	2	0	0	5	0	5	2	0	10	0	2	3	10	4	3	6
dan-mir-288-5p	4	2	1	1	0	0	0	5	2	2	2	1	3	2	0	2	11	3	2	4
cfa-mir-8816-3p	8	4	2	1	2	0	4	30	0	21	0	4	2	0	1	5	8	4	0	9
ppy-mir-632-5p	19	2	0	9	6	3	3	21	2	5	33	31	27	1	5	11	26	28	0	73
efu-mir-9275-3p	6	0	0	1	3	1	0	7	0	4	2	5	2	1	0	4	6	6	0	5
dre-mir-199-1-5p	18	4	3	2	0	0	3	32	1	24	1	3	2	0	0	6	5	13	0	9
abu-mir-137-1-3p	16	14	3	3	4	3	1	13	2	4	3	2	1	7	4	2	2	1	3	2
ptr-mir-501-3p	19	1	1	4	3	0	4	25	12	38	0	1	7	2	0	3	8	17	2	16
egr-mir-96-5p	63	5	10	11	4	1	7	28	2	38	9	6	13	2	7	8	18	16	30	9
hco-mir-5960-5p	11	1	0	3	6	0	1	7	0	6	2	2	4	0	1	2	10	8	1	5
ptr-mir-320a-3p	23	10	4	9	19	3	7	19	8	20	43	9	15	4	4	13	19	29	18	73
ppc-mir-2235a-8-5p	11	1	4	0	0	0	1	9	2	10	2	4	7	0	2	2	4	1	0	17
pha-mir-106b-3p	10	11	2	1	6	4	4	6	3	5	8	8	13	14	3	8	22	3	12	14
prd-mir-86-3p	553	7	33	37	57	2	14	84	19	317	25	23	35	8	22	34	21	11	3	29
cel-mir-1021-5p	0	3	1	0	0	0	1	5	0	2	2	2	4	0	0	2	7	3	1	3
cin-mir-4149-5p	10	25	13	10	17	8	0	11	8	17	37	17	22	7	24	12	39	10	43	35
rno-mir-298-5p	14	453	292	763	810	45	131	164	41	235	60	141	154	48	22	54	336	111	70	144
tcf-mir-3791-3p	0	1	1	1	5	1	0	2	0	2	18	3	3	0	1	4	6	9	2	22
abu-mir-214-1-3p	3	2	2	3	1	2	3	2	3	4	3	2	0	4	1	2	0	1	0	2
xtr-mir-106-5p	2	2	1	1	5	0	0	6	0	2	18	3	4	0	2	2	5	9	2	25
cgr-mir-191-5p	6	2	1	1	2	5	2	5	7	4	3	2	4	2	3	5	1	4	3	5
oan-mir-101-2-5p	8	1	2	0	4	0	0	3	1	1	5	1	2	1	0	4	1	8	1	8
mdo-mir-7398j-5p	9	2	1	4	1	0	0	2	1	4	1	3	13	0	0	10	17	9	0	4
crm-mir-2230-3p	8	2	1	0	2	1	0	4	0	20	1	0	3	0	0	2	24	3	0	1
cli-mir-9649-5p	10	1	0	2	1	0	1	7	2	5	0	2	1	0	2	3	3	2	0	9
eca-mir-9000-5p	133	7	16	19	33	0	1	17	5	51	15	10	27	4	23	21	19	27	13	33
mmu-mir-6236-3p	120	99	37	53	48	17	11	63	20	54	59	59	97	25	70	50	279	79	154	77
dvi-mir-9543a-3p	95	5	8	11	6	1	6	9	5	36	0	2	10	0	1	7	7	47	1	12
cfa-mir-320-3p	14	2	2	5	1	0	4	9	7	17	8	4	6	1	1	7	13	12	6	17
pma-mir-30g-5p	7	0	1	3	4	0	1	4	2	8	2	1	2	0	2	4	10	5	5	1
dme-mir-4976-5p	6	1	1	2	3	0	1	3	1	12	1	3	4	0	1	14	8	12	1	3
efu-mir-1193-3p	9	0	1	4	1	1	0	4	1	3	0	2	6	0	0	3	9	7	2	7
eca-mir-9076-3p	3	1	1	1	2	1	1	1	1	4	2	0	1	2	0	5	1	1	1	3
oan-mir-1326-3p	6	2	2	1	5	0	2	3	0	4	6	2	3	0	0	2	3	0	2	4
sja-mir-71b-3p	12	1	2	3	7	1	1	5	2	5	4	2	5	2	1	6	5	5	3	2
sma-mir-8412-3p	3	4	0	4	3	2	0	4	1	0	3	0	3	0	0	3	2	2	2	4
aae-mir-14-5p	8	4	1	5	10	0	2	7	6	9	1	3	2	1	2	2	4	11	5	22
ggo-mir-432-3p	3	1	1	3	1	4	3	5	4	11	0	0	2	0	1	2	1	6	1	6
abu-mir-10543-3p	480	0	40	47	75	0	0	28	0	2	25	25	49	14	40	48	27	56	9	22
mle-mir-12100-5p	1	1	2	3	2	0	0	1	2	4	0	1	3	0	1	1	3	5	1	4
cbr-mir-35b-3-3p	9	0	1	4	3	0	0	3	0	6	4	3	5	1	0	1	8	6	11	4
cqu-mir-100-5p	3	0	0	2	1	0	1	3	1	4	2	0	0	2	0	5	2	5	1	5
ddi-mir-7131b-5p	8	2	4	1	2	0	0	2	0	7	2	1	3	0	1	4	3	8	2	3
hsa-mir-5571-3p	8	3	2	4	10	0	0	4	1	4	6	4	1	3	6	9	5	6	8	10
egr-mir-281-5p	72	4	9	15	34	2	10	134	4	127	10	8	31	3	5	14	21	21	0	17
ppc-mir-8255-3p	4	1	0	3	3	1	2	4	0	4	0	1	9	0	0	8	6	11	2	10
dre-mir-101b-3p	12	0	1	1	2	3	0	2	2	2	3	3	11	0	1	4	2	4	0	7
bmo-mir-3373-5p	18	18	5	17	10	0	1	2	4	6	0	4	4	1	3	8	9	7	6	15
ssa-mir-7132b-3p	13	3	1	5	0	0	1	3	0	5	2	4	7	0	0	1	7	7	6	2
tca-mir-87a-5p	13	0	1	1	2	0	1	7	0	7	0	2	3	0	0	7	9	8	1	4
bta-mir-499-3p	3	1	0	2	4	1	0	1	1	3	3	2	6	2	0	2	7	2	2	3
tur-mir-210-1-5p	4	1	3	2	2	1	0	2	1	0	12	4	2	0	1	1	2	4	3	0
hvt-mir-H15-3p	1	2	3	4	2	6	4	1	1	3	0	0	1	1	3	0	0	5	3	5
oga-mir-222-5p	8	2	2	6	4	0	0	6	0	4	2	1	9	0	1	2	3	3	0	3
hsa-mir-548i-2-5p	9	2	3	3	2	0	1	2	0	9	4	3	7	1	1	3	8	11	1	7
dno-mir-219a-3p	4	3	1	3	2	1	1	4	0	2	4	1	11	2	0	2	6	1	1	6
cbn-mir-56-3p	2	2	1	3	2	0	1	2	1	7	1	1	6	0	1	5	11	6	0	6
aga-mir-12415-5p	3	2	1	3	1	0	1	3	0	8	1	3	4	0	1	3	10	4	1	1
dvi-mir-282-3p	12	1	0	0	4	0	0	2	0	7	4	2	1	2	1	4	4	7	1	4
cel-mir-228-5p	19	3	0	1	4	0	1	4	1	3	2	3	1	0	0	1	4	2	1	2
mmu-mir-758-3p	7	1	1	3	3	0	0	1	0	2	8	7	4	2	2	2	6	7	3	4
pma-mir-152a-5p	6	3	1	3	3	2	3	17	4	7	1	2	2	0	2	5	5	4	0	10
mmu-mir-1964-3p	6	1	0	5	5	0	0	2	0	2	13	2	3	1	0	2	1	7	1	14
hsa-mir-4767-3p	6	0	1	1	1	0	0	1	0	3	8	13	5	1	2	1	17	1	2	7
ola-mir-27c-3p	6	2	1	0	0	2	3	4	1	1	0	2	2	2	2	0	2	2	1	2
hhi-mir-26-2-5p	0	8	1	3	0	2	2	1	3	2	4	4	3	5	1	6	2	0	4	3
mmu-mir-6900-3p	6	11	8	28	24	5	1	16	3	6	4	13	13	1	4	1	21	4	6	14
cel-mir-56-3p	8	1	1	2	1	0	0	7	1	7	8	5	16	1	0	5	6	16	2	25
dre-mir-125b-1-3p	14	14	6	7	11	9	1	14	13	6	13	7	10	7	4	18	15	15	11	20
sha-mir-100-5p	3	4	3	6	8	1	1	11	1	10	6	11	13	5	5	11	6	5	2	28
sja-mir-3488-3p	46	14	31	26	16	9	13	28	14	79	18	27	32	9	18	33	48	88	15	63
oni-mir-10942-5p	3	0	1	1	3	0	1	1	1	2	3	2	2	1	2	4	1	3	2	4
dsi-mir-975-3p	22	1	0	2	2	0	0	2	0	2	0	3	5	2	3	5	3	7	0	5
mml-mir-769-3p	7	1	1	1	2	0	0	1	1	4	0	2	4	0	1	4	5	0	1	3
efu-mir-9275-5p	42	8	8	13	13	2	5	45	3	33	5	5	3	2	6	9	7	12	2	10
efu-mir-9338-3-5p	8	2	4	6	5	0	0	2	1	1	2	5	4	3	1	4	3	3	0	3
ptr-mir-320a-5p	14	5	5	13	9	0	0	7	5	6	5	5	14	1	3	4	8	6	4	10
sme-mir-133a-3p	1	2	2	0	0	0	3	6	1	5	2	2	3	1	2	11	15	6	1	5
tgu-mir-2996-1-3p	1	1	2	0	2	1	0	1	0	2	5	3	0	0	1	2	3	3	3	14
mdo-mir-12308b-3p	22	11	8	20	29	2	6	29	4	34	7	15	17	3	6	18	43	41	6	18
ppc-mir-2238c-3p	1	1	2	3	4	0	0	3	1	6	3	0	2	1	1	4	7	7	1	2
gmo-mir-143-3p	3	5	22	11	3	8	19	16	13	13	21	12	22	8	10	5	7	2	9	11
asu-mir-5353-5p	2	1	1	1	5	0	0	2	1	4	5	1	4	0	4	5	6	2	4	4
pxy-mir-8521b-1-5p	84	9	6	8	14	3	0	39	5	8	36	12	20	3	5	17	33	40	16	49
eca-mir-8911-5p	8	6	2	6	22	4	2	3	5	6	15	2	11	12	2	4	5	7	2	41
eca-mir-8936-3p	9	0	2	6	1	0	2	9	1	4	0	3	12	0	0	5	6	7	0	13
rno-mir-6320-3p	12	7	15	22	16	0	0	9	1	47	9	13	12	3	9	10	14	8	1	5
mmu-mir-504-5p	19	5	2	8	10	3	1	18	1	0	34	26	21	1	6	2	20	27	4	69
cja-mir-9922-5p	8	5	2	3	4	0	0	3	1	2	3	2	6	1	2	1	4	2	3	7
crm-mir-2230-5p	3	0	5	1	1	0	0	3	0	8	2	2	4	1	2	2	5	3	0	1
cja-mir-9947-3p	17	3	1	1	3	0	0	3	1	2	0	4	7	1	0	2	2	11	1	8
hsa-mir-4538-3p	2	2	3	1	3	2	1	7	0	4	1	3	14	1	0	7	8	7	1	11
mmu-mir-6236-5p	525	258	95	250	183	45	39	241	117	80	253	272	463	110	100	160	523	258	282	334
bmo-mir-3428-3p	40	0	6	4	7	2	0	4	1	3	5	3	20	0	2	8	6	7	1	3
sfr-mir-375-3p	7	0	1	1	6	2	0	3	1	5	1	3	1	1	1	1	3	12	1	2
hpo-mir-10106-3p	6	1	0	3	1	0	2	6	0	5	2	2	6	2	1	2	5	2	3	5
ocu-mir-628-3p	8	0	0	0	2	1	0	1	1	2	10	3	2	0	0	3	2	13	1	28
oan-mir-449c-3p	4	1	2	1	6	1	4	1	0	6	0	4	2	7	2	1	6	2	4	7
efu-mir-1193-5p	8	4	2	3	7	2	1	5	2	2	0	0	11	1	1	4	12	6	6	13
eca-mir-9076-5p	24	3	5	5	3	0	0	1	0	2	2	8	4	2	2	4	0	5	3	4
pxy-mir-8521a-4-3p	18	4	1	12	10	2	12	5	7	3	4	14	10	4	3	4	9	22	6	11
sfr-mir-92a-5p	6	2	2	2	3	1	2	17	2	7	1	3	1	1	0	1	12	5	1	3
pmi-mir-2013-3p	13	3	2	4	3	0	1	4	3	8	1	1	6	0	1	4	12	9	0	7
eca-mir-3065-3p	7	6	2	7	8	1	0	10	3	12	3	4	11	1	0	5	4	5	3	9
eca-mir-34b-5p	4	2	2	3	8	3	2	6	0	5	8	6	5	0	0	4	9	7	5	17
dev-mir-D16-3p	18	2	7	7	6	3	3	9	2	9	1	6	6	5	3	6	8	7	5	5
ssc-mir-486-1-3p	5	17	1	3	2	3	3	4	10	3	19	13	1	9	0	2	7	9	0	7
mdo-mir-12338-3p	40	3	5	11	18	1	0	9	0	16	5	6	8	3	15	7	2	2	1	5
sko-mir-4826-3p	25	12	4	8	6	2	1	8	4	6	3	4	19	0	3	4	27	11	12	11
bmo-mir-92a-5p	8	3	3	1	3	1	2	14	2	9	0	3	5	0	0	5	9	6	0	7
mmu-mir-6392-3p	8	0	1	3	2	0	1	1	0	3	2	1	3	0	1	3	4	1	5	6
abu-mir-729-5p	8	1	5	1	2	1	0	3	1	3	1	2	0	1	1	3	2	0	0	3
tca-mir-279c-5p	8	0	3	3	5	0	1	4	0	13	2	3	8	2	1	7	7	15	2	7
bmo-mir-3398-5p	194	12	28	21	30	2	7	190	8	92	7	13	57	8	7	29	89	110	51	44
eca-mir-582-3p	17	14	6	72	38	11	5	6	3	15	34	50	53	16	20	18	19	20	15	27
ppc-mir-2241c-3p	12	12	6	7	14	6	1	12	4	20	2	2	11	12	3	2	10	12	2	8
hpo-mir-10076-5p	9	0	1	3	2	1	0	3	1	3	2	4	5	0	0	1	1	7	0	2
mmu-mir-1964-5p	13	3	15	11	8	0	2	7	4	19	6	13	11	5	12	8	3	13	3	6
hsa-mir-4767-5p	9	1	1	3	6	0	0	3	1	3	3	0	5	1	0	2	2	6	2	3
cel-mir-56-5p	21	1	2	6	5	1	3	7	0	2	2	2	2	1	1	2	2	2	0	0
ptr-mir-548i-1-5p	8	2	3	1	4	0	0	2	0	10	5	1	8	1	0	4	6	8	1	8
abu-mir-133b-5p	2	2	1	1	1	0	0	3	0	1	3	2	5	0	1	5	5	8	1	2
dwi-mir-263a-5p	99	5	5	20	29	0	4	31	1	34	4	2	8	0	3	0	0	51	2	19
tni-mir-30d-5p	91	12	13	10	23	2	1	33	5	21	15	11	11	1	16	24	41	27	20	36
mmu-mir-8102-3p	37	6	3	9	8	1	5	9	0	9	8	11	21	2	4	28	16	19	4	8
ppc-mir-2238c-5p	3	2	12	1	0	2	6	4	2	3	1	2	4	7	13	12	7	6	7	8
tca-mir-3851q-5p	8	1	0	1	5	2	0	6	4	2	10	3	2	1	1	3	16	17	3	29
ptr-mir-3192-3p	3	1	0	0	2	1	1	5	0	3	2	1	5	0	0	2	3	3	1	6
bta-mir-431-3p	3	2	2	2	0	1	0	6	1	4	1	2	4	3	1	4	6	4	6	4
dya-mir-13b-2-5p	19	5	4	3	10	2	0	6	1	11	10	4	3	4	13	1	14	4	1	4
pca-mir-6039-3p	23	8	6	9	7	2	0	10	6	21	5	9	7	6	6	7	6	4	5	6
eca-mir-8936-5p	6	2	2	2	6	1	1	4	1	8	1	6	6	0	1	3	7	15	2	8
ame-mir-9882-5p	6	1	7	10	8	2	2	1	4	21	7	22	23	2	1	16	14	10	6	17
rno-mir-6320-5p	2	0	3	2	3	0	0	3	1	0	1	4	1	2	3	3	1	6	2	3
bmo-mir-3381-3p	13	4	5	3	12	3	0	4	3	8	4	10	5	7	2	6	9	7	3	9
cbr-mir-43-3p	8	0	2	1	5	1	0	2	0	3	0	1	3	3	0	2	4	7	0	6
bmo-mir-2780d-5p	16	3	1	2	9	0	0	4	1	7	2	1	6	1	1	2	2	4	2	4
cja-mir-9947-5p	7	5	7	5	6	3	5	3	10	17	4	3	1	3	4	4	1	4	4	6
cpo-mir-449c-5p	2	1	1	2	2	0	2	1	1	3	1	0	4	0	1	5	4	21	0	3
hsa-mir-4538-5p	80	3	2	2	8	0	2	11	4	27	2	6	5	0	2	11	3	9	2	0
pma-mir-196a-3p	6	2	0	2	3	0	0	2	0	2	2	6	5	1	0	1	3	3	0	5
cel-mir-236-3p	31	1	3	5	4	0	0	1	0	14	5	3	1	1	2	3	1	0	1	1
xla-mir-128-2-5p	24	7	0	11	6	1	3	7	3	3	4	3	18	1	3	9	15	14	7	4
hco-mir-5888-5p	14	2	2	1	1	0	2	16	5	21	1	1	1	0	3	0	7	16	1	7
rno-mir-336-3p	6	1	2	3	6	5	3	5	1	4	3	4	5	9	5	7	7	5	4	3
sfr-mir-375-5p	13	3	6	3	3	0	1	16	1	9	1	0	10	0	1	4	13	9	3	7
hpo-mir-10106-5p	51	2	5	6	4	1	1	6	1	18	0	5	12	2	5	2	8	4	2	14
dps-mir-31b-5p	10	0	1	2	3	0	1	4	1	11	3	0	4	0	0	3	6	5	0	8
nve-mir-9465-2-3p	6	6	0	2	6	0	2	2	1	4	4	4	8	1	1	9	7	7	7	7
oan-mir-449c-5p	1	2	0	3	10	3	2	4	0	2	2	6	3	1	3	2	3	2	2	9
ipu-mir-7560-3p	4	2	4	0	2	2	0	2	1	3	3	5	4	1	3	2	1	2	0	3
pxy-mir-8521a-4-5p	13	1	4	5	9	3	1	16	2	3	33	5	8	2	5	4	13	23	5	36
gmo-mir-727-5p	19	9	3	3	10	2	1	4	4	9	5	7	12	5	5	6	10	9	10	8
ami-mir-23a-3p	20	40	33	34	22	34	26	48	44	40	52	38	60	38	30	46	31	19	54	41
ggo-mir-889-5p	8	0	0	2	3	0	1	4	1	12	2	0	4	0	0	3	4	9	3	11
cfa-mir-8824-3p	5	2	1	6	2	0	0	3	3	6	4	0	3	1	1	4	53	4	1	9
efu-mir-9283-3p	1	1	0	2	2	0	0	3	1	4	2	3	6	0	1	2	1	4	3	5
nve-mir-9429-5p	38	1	2	1	11	0	1	11	1	9	2	0	2	2	2	4	4	6	1	4
chi-mir-411a-5p	6	1	0	1	6	1	0	1	5	3	1	2	1	0	0	2	3	3	1	6
eca-mir-3065-5p	11	2	1	3	3	0	1	3	0	7	4	3	3	0	1	2	4	9	2	13
cfa-mir-8875-3p	5	4	2	6	8	1	1	9	1	5	8	4	7	2	2	4	8	5	2	13
eca-mir-8908m-3p	8	3	5	11	4	1	0	3	1	6	2	8	6	1	1	5	4	4	1	16
sko-mir-4826-5p	7	1	3	0	2	0	0	1	1	2	6	1	0	0	2	8	11	5	4	24
hsa-mir-7154-5p	3	1	3	1	1	0	1	1	1	14	2	2	1	2	0	6	11	2	1	5
crm-mir-64d-5p	5	3	1	2	0	1	0	2	0	3	1	2	2	2	0	1	2	4	0	5
mdo-mir-12389-5p	4	0	3	4	2	1	2	3	1	6	4	2	3	0	0	3	10	6	2	9
hsa-mir-671-5p	6	1	0	3	2	1	0	2	0	5	2	2	1	0	1	2	3	3	0	3
bdo-mir-315-5p	6	1	2	2	3	2	0	1	0	3	3	3	1	1	3	1	6	3	0	2
ppc-mir-2241c-5p	5	1	2	2	2	0	1	1	1	4	2	1	2	1	0	3	5	4	0	4
sfr-mir-2756-5p	5	0	2	6	4	0	1	3	2	3	3	0	3	0	1	5	0	6	0	2
cfa-mir-30e-5p	1	4	1	0	0	0	5	3	1	11	2	0	2	1	2	2	3	1	0	1
hsa-mir-499a-3p	3	2	0	1	3	1	0	1	2	4	3	2	6	2	0	2	8	2	4	3
ocu-mir-148a-3p	5	1	1	2	0	1	1	1	1	3	1	3	2	3	3	3	0	1	0	2
cja-mir-9984-1-5p	12	6	5	8	5	2	1	3	0	3	0	4	5	2	0	2	4	3	2	6
cbr-mir-268-5p	10	0	0	0	2	0	0	6	0	6	0	0	2	1	1	3	6	6	1	7
ola-mir-338-1-3p	39	4	1	4	5	0	0	4	0	3	1	3	1	0	1	4	2	4	1	5
abu-mir-27a-3p	33	11	12	10	18	11	9	10	5	18	24	17	26	13	11	23	13	14	17	13
pma-mir-135a-3p	9	2	0	3	4	0	1	3	0	8	2	2	7	1	1	4	4	14	2	7
oan-mir-1334-3p	7	3	1	1	3	0	0	4	1	4	1	2	4	0	0	2	4	9	1	2
sma-mir-8420-3p	25	16	3	7	12	1	3	39	0	1	0	0	2	0	0	6	22	12	1	19
mmu-mir-8102-5p	19	1	1	5	8	1	0	3	8	5	2	4	4	1	2	3	3	9	2	4
tca-mir-282-3p	8	2	3	3	1	0	0	1	1	1	0	0	1	3	3	2	4	1	1	4
smc-mir-12460-5p	7	1	1	2	8	1	0	7	0	7	6	4	5	0	9	9	12	2	2	5
mmu-mir-182-3p	87	5	24	28	40	5	0	18	9	29	30	15	15	13	50	13	16	9	3	14
oan-mir-1385-3p	7	0	4	3	5	1	0	3	1	4	7	4	5	1	1	4	1	2	5	4
sma-mir-8471-3p	8	2	1	4	0	0	1	2	1	5	1	0	0	0	0	4	2	8	2	4
hpo-mir-2709-5p	2	4	5	2	2	5	3	4	1	6	4	2	2	2	1	1	2	1	3	3
dme-mir-1001-5p	16	3	5	7	12	1	0	5	4	9	2	7	6	1	8	7	1	4	2	6
ptr-mir-3192-5p	17	1	1	2	7	0	0	2	1	7	2	7	7	3	2	4	9	5	1	3
bta-mir-431-5p	2	0	1	4	5	1	2	1	1	2	2	2	2	0	0	5	6	7	0	3
prd-mir-7881-3p	29	27	3	16	2	1	7	7	2	12	14	8	11	0	1	13	6	69	1	7
hsa-mir-8064-3p	11	4	2	2	0	1	1	1	2	3	3	4	2	3	1	2	3	5	3	14
ame-mir-6056-3p	5	2	2	2	2	0	0	4	1	2	8	3	2	0	1	1	2	3	4	4
cfa-mir-8905-3p	488	10	42	61	87	0	4	48	5	50	31	30	60	16	41	53	33	73	13	42
cqu-mir-184-3p	17	1	2	2	6	0	0	10	1	8	1	3	3	1	2	2	5	3	5	3
ssc-mir-9796-5p	15	6	1	17	6	2	2	2	2	7	2	2	9	4	3	2	3	6	3	7
ssc-mir-142-3p	95	7	16	33	36	1	4	39	6	41	22	20	21	3	14	7	7	53	6	25
eel-mir-7132-3p	4	4	0	4	2	1	0	6	2	3	3	0	0	0	0	4	4	8	0	2
hsa-mir-320a-3p	17	2	4	7	13	3	5	18	8	17	40	8	8	3	3	12	17	25	11	72
hco-mir-190-3p	30	4	2	5	9	0	3	5	1	18	3	2	9	0	8	12	4	7	3	4
cli-mir-9640-3p	16	3	2	5	4	1	0	1	2	5	5	4	4	0	2	3	5	3	0	4
ppc-mir-63a-3p	5	3	1	3	2	0	2	3	1	1	2	4	6	0	0	3	6	12	3	3
cpo-mir-431-3p	4	2	2	0	0	0	0	6	1	4	2	2	3	0	0	4	6	2	1	6
oan-mir-1420d-3p	7	3	1	5	5	2	2	9	2	4	2	4	3	0	1	1	4	7	1	9
efu-mir-9232-5p	48	2	9	11	18	5	0	47	9	12	155	8	8	6	9	6	11	10	21	13
ami-mir-23a-5p	2	1	0	2	3	2	2	1	2	3	2	0	2	0	0	2	0	1	3	4
egr-mir-10279-3p	3	3	1	3	0	1	0	1	1	3	2	2	1	2	1	0	7	2	4	7
rmi-mir-5316a-5p	15	5	3	5	7	0	0	6	1	6	2	2	5	1	2	5	4	4	1	3
cel-mir-64-3p	5	2	1	1	2	0	0	1	1	8	1	0	2	2	1	3	8	5	3	5
hhi-mir-7791-5p	5	7	1	3	14	11	1	3	3	1	4	4	6	29	4	5	5	1	5	18
ssc-mir-493-5p	105	6	13	25	24	4	6	58	14	80	8	10	47	4	7	21	9	38	4	32
cpo-mir-500a-3p	6	0	0	1	1	0	0	1	1	2	2	6	7	1	1	5	4	5	3	9
tur-mir-307-5p	3	0	1	0	3	0	0	2	1	3	6	3	5	0	0	4	4	6	1	11
efu-mir-9283-5p	5	4	1	0	1	0	1	4	1	2	10	10	12	1	0	2	5	8	1	4
aca-mir-2970-3p	15	39	9	28	10	9	7	5	7	6	27	4	16	16	22	6	9	11	10	19
rno-mir-873-3p	2	3	3	1	0	0	0	3	1	1	2	0	5	1	1	2	3	7	4	5
dme-mir-288-3p	33	2	1	3	12	0	2	5	1	9	6	1	2	1	0	3	5	13	2	6
dme-mir-969-5p	6	0	5	5	4	0	1	4	2	3	1	7	4	2	2	3	3	5	4	6
eca-mir-9114-3p	6	3	3	3	6	0	4	2	3	3	2	3	3	0	1	2	3	7	2	2
efu-mir-9195-3-3p	5	4	1	2	0	0	1	15	2	8	1	0	1	0	1	2	1	5	0	1
ppy-mir-4484-3p	1	1	2	1	3	1	1	4	1	8	1	2	11	0	0	3	5	10	1	10
tca-mir-3817-5p	20	4	2	2	0	0	0	3	0	5	1	1	2	0	0	2	3	8	0	6
oan-mir-1415-3p	64	4	8	8	21	1	1	9	1	13	8	11	7	2	4	9	7	18	3	6
eca-mir-8944-3p	15	0	1	4	5	2	0	3	2	7	2	0	4	2	2	5	4	4	4	4
hsa-mir-499a-5p	14	6	13	19	7	0	2	23	2	41	4	16	19	0	4	27	48	59	5	32
pxy-mir-8504-3p	8	6	30	21	17	0	1	4	2	4	6	21	11	1	6	15	6	25	1	3
ola-mir-338-1-5p	18	2	4	1	0	1	0	3	1	2	2	5	2	0	0	1	2	3	0	3
tcf-mir-1175-5p	10	11	8	12	6	13	4	5	0	13	7	23	4	10	4	12	2	4	6	33
pma-mir-204-3p	31	3	4	3	12	1	5	16	4	30	8	2	10	2	3	7	23	21	6	9
ptr-mir-412-3p	14	0	1	1	2	0	1	3	1	6	2	0	2	1	0	3	2	3	1	4
oha-mir-125a-3p	9	3	4	7	7	0	0	2	0	4	4	5	6	2	2	6	1	7	2	2
dps-mir-2574a-3p	4	2	4	2	6	0	1	2	0	5	4	0	1	0	5	3	3	4	2	2
ccr-mir-27a-3p	21	26	30	26	20	23	33	24	33	40	67	22	41	31	32	43	23	17	27	31
mmu-mir-6244-5p	7	3	5	3	14	2	2	10	3	12	15	16	13	2	8	9	4	7	3	15
rmi-mir-5321-5p	7	3	7	35	7	0	1	4	0	4	11	20	31	5	11	11	1	5	11	20
cpo-mir-202-3p	9	0	2	2	2	0	1	2	1	3	1	1	1	0	0	3	0	11	1	4
hco-mir-5896-3p	5	1	0	2	2	1	3	8	0	8	0	1	4	0	4	2	3	6	2	4
sko-mir-4827b-5p	5	3	2	0	2	0	2	5	0	1	3	2	18	0	0	2	13	7	1	7
ppy-mir-187-3p	4	3	0	2	1	1	0	3	2	5	4	0	2	0	0	3	2	7	0	4
fru-mir-27c-3p	7	2	1	1	0	2	3	4	0	2	0	2	2	2	2	1	2	2	1	2
hsa-mir-7975-3p	29	48	16	10	12	10	15	6	15	17	20	15	8	9	9	9	8	11	9	19
cte-mir-277a-3p	6	3	2	2	2	1	3	9	1	4	0	2	1	1	1	2	4	4	1	1
rno-mir-3102-3p	9	1	1	0	2	0	0	4	1	1	8	2	7	1	2	4	4	7	1	4
sma-mir-36b-3p	9	2	3	0	5	0	0	3	1	7	0	2	3	0	1	1	3	3	0	5
ame-mir-6005-5p	3	0	0	2	2	0	0	3	0	9	3	1	2	0	1	6	4	3	1	7
ami-mir-33-1-3p	2	2	2	2	3	0	0	3	2	2	2	7	5	2	1	2	3	1	0	2
ppc-mir-2238l-3p	2	1	0	1	6	0	0	3	1	2	23	3	1	1	2	2	5	7	5	20
cqu-mir-133-5p	11	6	1	4	15	0	0	5	2	3	6	5	6	2	6	8	9	8	8	19
mdo-mir-12321-5p	2	1	0	2	0	1	0	1	4	2	8	23	13	3	0	2	5	2	1	9
hsa-mir-8064-5p	58	2	9	9	7	1	0	5	2	7	9	14	11	3	18	10	7	5	1	4
ame-mir-6056-5p	5	4	0	2	2	0	1	2	1	3	0	6	4	0	0	6	3	6	3	2
ggo-mir-1278-3p	2	1	2	1	3	0	0	6	1	11	1	2	1	0	0	2	7	4	1	3
der-mir-4-5p	16	8	2	15	10	3	0	6	3	5	7	19	14	11	7	1	12	5	12	21
hsa-mir-889-5p	8	0	0	2	2	0	1	4	1	10	2	0	4	0	0	3	4	9	1	10
cfa-mir-8905-5p	8	4	3	7	8	1	1	9	1	5	3	10	7	0	2	4	10	14	5	10
hsa-mir-1224-5p	7	9	6	8	6	4	1	4	8	9	10	10	10	5	6	7	4	5	5	10
cel-mir-2-5p	10	2	1	1	2	1	1	3	1	3	1	2	1	1	1	2	2	16	2	4
nvi-mir-137-5p	3	0	1	1	6	1	0	1	1	4	2	5	1	1	1	2	1	0	1	2
odi-mir-1493-2-5p	22	2	3	6	7	1	0	6	3	12	2	1	2	2	5	4	4	5	2	12
hsa-mir-320a-5p	11	8	6	12	12	0	2	7	6	7	7	5	15	2	2	2	8	7	7	9
hpo-mir-10084-5p	6	0	0	5	11	1	1	6	1	1	12	5	3	0	0	1	3	8	3	15
bta-mir-206-5p	30	1	6	4	10	0	0	21	0	7	24	7	9	1	4	6	11	42	1	73
dvi-mir-955-3p	5	3	1	9	13	2	0	2	0	3	2	4	8	1	4	3	8	2	3	5
cli-mir-9640-5p	5	3	1	0	3	1	3	5	0	3	1	2	0	1	2	2	5	4	2	5
mmu-mir-203b-3p	6	9	5	0	2	1	0	5	3	4	3	6	7	20	3	7	14	7	8	3
mze-mir-18b-5p	31	1	4	3	8	0	1	6	1	9	2	8	4	1	3	3	4	2	2	7
pxy-mir-9b-1-5p	20	11	13	34	16	0	2	7	3	15	13	12	13	4	3	3	12	38	5	28
hsa-mir-12116-3p	9	0	0	1	2	0	0	3	0	2	7	4	1	0	1	3	5	7	1	10
oan-mir-1420d-5p	5	1	3	7	3	0	2	1	1	7	1	2	4	1	1	2	9	11	0	11
sme-mir-71b-5p	28	7	8	7	13	1	1	7	3	12	2	5	6	1	9	11	8	6	1	8
rno-mir-141-3p	6	5	7	6	2	1	1	4	2	10	1	4	3	0	1	3	9	7	0	24
cel-mir-64-5p	4	4	0	6	5	4	0	2	1	4	4	9	9	5	4	4	5	5	3	9
eca-mir-3200-5p	12	1	5	3	6	0	0	5	0	5	8	7	11	1	3	2	5	7	1	7
ggo-mir-1197-5p	9	3	1	3	5	0	2	21	1	17	2	2	5	1	1	4	2	2	0	6
hme-mir-970-5p	10	5	6	5	5	0	0	3	2	10	4	4	5	0	4	5	12	11	0	7
prd-mir-7950b-3p	26	6	9	16	11	2	0	13	3	37	22	10	15	7	16	7	11	12	3	22
hco-mir-5926-3p	2	1	0	3	5	1	0	5	0	1	2	4	14	0	1	0	5	4	0	6
aca-mir-2970-5p	15	17	14	7	4	26	9	13	22	12	12	18	19	15	24	16	24	12	25	8
dme-mir-288-5p	13	2	1	2	2	0	0	6	0	3	0	1	2	3	0	5	7	10	0	5
pal-mir-10007-5p	1	2	0	3	2	0	3	4	0	6	2	2	5	0	0	1	10	1	3	3
efu-mir-9195-3-5p	9	1	1	2	3	0	0	5	1	7	2	2	3	0	0	2	7	4	1	2
tch-mir-219-3p	6	3	2	2	3	1	1	5	0	1	4	1	11	1	0	2	2	1	1	2
ggo-mir-487b-5p	63	4	14	6	18	0	2	19	3	26	8	6	11	1	5	19	9	13	6	16
pmi-mir-252a-3p	2	2	1	2	1	0	1	1	0	4	2	1	1	1	0	2	6	6	1	5
hsa-mir-920-3p	2	0	1	4	1	0	2	3	0	1	1	2	2	1	1	2	9	2	0	3
pte-mir-11947b-2-3p	1	3	0	4	1	1	1	7	1	8	1	0	18	0	0	2	2	12	1	3
cel-mir-392-5p	7	5	0	1	1	0	1	3	2	2	9	1	1	2	1	3	179	3	1	2
oan-mir-1415-5p	2	6	0	2	2	1	2	10	9	8	1	2	3	0	0	3	5	7	3	4
pma-mir-4589-3p	6	3	2	3	1	0	1	5	1	6	0	1	2	0	0	2	9	6	6	3
cja-mir-548f-5p	7	2	2	2	6	0	0	6	0	9	2	2	5	1	0	3	3	5	0	2
dse-mir-13b-2-5p	19	5	4	3	10	2	0	6	2	11	10	4	3	4	13	1	14	4	1	4
lmi-mir-8-5p	4	3	1	3	3	0	1	6	1	11	2	2	4	1	2	7	4	6	4	5
fru-mir-181b-3p	30	7	1	4	8	0	3	3	4	5	8	5	8	2	4	5	5	9	2	10
pxy-mir-8504-5p	40	3	6	9	20	2	2	19	3	5	5	4	6	1	4	7	9	33	8	14
cbr-mir-51-3p	3	3	1	1	4	2	1	2	3	5	0	2	3	2	0	2	2	2	0	4
ptr-mir-412-5p	5	1	3	0	2	0	0	3	1	2	1	7	3	0	0	2	5	6	0	6
dse-mir-282-3p	10	0	0	0	5	0	1	5	1	6	5	2	0	1	3	5	3	4	4	9
cel-mir-244-3p	9	1	1	1	0	1	3	10	2	5	1	0	1	0	4	3	5	4	0	2
xla-mir-216-3p	1	2	2	3	1	1	2	3	0	1	2	2	2	1	1	1	5	0	0	2
efu-mir-127-3p	4	6	1	3	2	0	0	1	3	2	2	3	1	0	1	3	6	7	0	5
eca-mir-9017-3p	17	2	1	3	5	1	2	7	0	6	0	2	4	0	0	1	5	4	3	3
hsa-mir-5685-3p	3	33	15	50	60	13	7	97	28	28	197	53	72	30	47	69	177	154	99	4
hpo-mir-10114-5p	6	1	1	2	1	0	0	2	0	6	2	2	1	2	1	3	2	4	2	1
xtr-mir-202-2-3p	22	3	1	1	1	0	0	4	0	8	0	4	7	0	2	2	5	3	2	6
ggo-mir-1180-3p	6	1	3	4	4	0	0	3	1	5	3	5	7	0	1	3	6	5	4	4
pha-mir-145-5p	1	2	1	2	0	1	1	2	1	1	1	4	2	2	2	1	1	0	3	1
cfa-mir-8832-3p	2	2	5	3	3	0	7	44	1	37	3	4	8	1	0	13	71	36	3	2
sma-mir-36b-5p	3	2	2	2	3	1	0	2	1	0	1	4	3	1	0	1	3	0	1	3
hsv1-mir-H18-5p	26	32	21	67	34	5	8	12	6	28	14	23	21	6	7	14	15	4	5	16
hsa-mir-4449-3p	26	4	8	27	24	0	3	4	3	14	4	3	9	3	6	7	7	13	7	6
bta-mir-210-3p	2	0	1	2	2	2	3	2	3	2	2	3	8	0	1	5	4	6	3	0
bta-mir-584-4-5p	3	2	0	8	5	0	1	15	3	8	1	5	6	0	0	6	14	17	1	8
cja-mir-452-3p	7	3	1	1	5	0	0	3	1	3	1	6	2	2	0	2	3	3	3	4
mml-mir-219-1-3p	5	4	4	2	2	0	1	6	1	2	1	1	7	0	1	0	4	2	2	1
ptr-mir-615-5p	8	5	3	28	17	2	0	5	1	3	7	9	17	4	3	7	7	3	10	16
dme-mir-iab-8-5p	13	1	3	2	6	0	1	5	0	10	2	5	3	1	1	3	1	5	3	9
hsa-mir-2053-5p	28	2	3	7	13	0	1	8	4	17	6	5	9	1	3	10	0	7	3	10
tcf-mir-10402-5p	30	2	3	2	2	0	1	1	8	9	1	0	3	0	1	2	2	0	1	2
dvi-mir-955-5p	6	0	1	7	4	1	1	5	6	5	4	4	5	1	5	3	3	12	2	8
csa-mir-216a-3p	51	1	6	9	13	1	0	16	1	13	7	8	26	2	2	12	16	15	7	9
xtr-mir-23a-1-3p	16	40	32	33	22	34	26	48	44	37	51	37	58	38	30	48	28	17	54	38
hsa-mir-1469-3p	4	4	2	2	5	2	2	3	0	1	0	0	2	0	3	6	6	2	1	3
bfl-mir-4897-5p	9	7	8	8	4	4	0	12	0	11	3	8	10	4	5	8	9	5	6	16
mmu-mir-6933-5p	2	2	3	24	3	4	0	2	5	3	14	10	2	3	1	0	3	2	4	5
rno-mir-141-5p	7	0	2	1	2	0	0	6	1	1	8	5	2	0	6	4	5	5	1	20
bmo-mir-3258-5p	5	0	0	1	8	2	0	7	2	2	2	5	10	2	9	13	11	16	8	26
bmo-mir-2774a-3-3p	5	4	6	30	13	1	1	6	3	14	9	10	17	5	4	8	7	7	6	16
dan-mir-4-5p	16	8	2	15	10	4	0	6	3	5	7	19	14	11	7	1	12	5	12	21
eca-mir-9092-3p	3	2	4	2	5	0	2	6	0	7	2	3	8	1	0	16	6	25	0	4
ami-mir-26-2-3p	6	3	4	7	1	1	1	4	1	6	18	22	8	0	2	5	4	7	2	16
mmu-mir-6984-5p	1	2	2	2	0	0	2	5	0	3	0	3	4	0	0	6	7	2	0	3
hsa-mir-219a-2-3p	9	3	2	2	3	1	1	5	0	3	8	3	10	3	1	7	20	4	15	7
fru-mir-30c-5p	3	0	1	2	1	0	0	4	1	3	0	0	3	1	0	3	3	3	3	1
ipu-mir-219a-2-3p	30	1	1	1	2	0	0	3	0	5	3	2	12	1	1	3	2	1	1	5
hsa-mir-6895-3p	2	3	1	0	4	9	1	3	0	1	3	2	4	3	0	4	3	0	3	10
hsa-mir-1180-3p	9	1	2	7	4	0	0	14	1	10	3	5	7	0	1	4	5	5	4	6
mmu-mir-148a-5p	6	0	1	0	3	2	0	3	0	7	0	4	1	1	1	5	3	2	2	2
hsa-mir-920-5p	3	1	2	2	3	1	2	3	1	9	0	0	4	0	0	6	3	7	0	6
ame-mir-3799-5p	9	6	2	3	2	2	0	6	1	6	1	1	4	2	1	3	9	1	4	5
gmo-mir-11237-3p	1253	23	43	81	202	6	12	237	22	177	40	25	47	7	6	21	53	356	25	36
cgr-mir-26a-1-3p	13	1	0	1	1	0	0	9	5	12	3	2	4	0	2	10	18	6	0	6
eel-mir-11053-5p	23	5	3	5	6	1	3	26	1	11	1	3	18	0	1	9	11	24	6	15
hsa-mir-564-3p	5	4	4	19	15	1	3	5	1	6	3	9	8	7	7	6	3	10	7	8
hsa-mir-6722-3p	8	1	0	2	3	0	0	6	1	3	1	1	0	1	1	2	4	4	2	3
mmu-mir-1247-5p	9	8	4	6	2	3	8	6	2	11	4	5	14	4	1	12	7	12	6	9
mco-mir-12065-5p	5	13	10	1	1	12	1	15	8	10	7	7	8	10	4	12	9	3	17	15
oar-mir-539-3p	3	0	1	2	2	0	1	4	2	7	2	2	2	1	0	2	7	9	0	1
mmu-mir-133c-3p	7	1	1	1	1	1	2	15	1	3	0	2	2	0	0	2	1	2	1	2
ppc-mir-8318-5p	9	1	4	1	6	0	0	9	0	4	4	4	5	1	8	2	4	1	4	3
aga-mir-9c-3p	98	18	35	38	87	3	3	94	11	52	57	32	54	16	64	61	102	40	29	98
abu-mir-7-1-3p	11	0	3	2	5	0	0	5	0	6	2	0	5	1	1	2	5	6	3	6
tca-mir-11615-3p	37	15	13	8	6	1	0	9	5	16	7	6	13	4	2	8	11	24	8	20
eca-mir-9017-5p	14	5	3	13	5	0	0	12	1	13	14	16	12	1	5	14	31	25	6	47
rno-mir-369-3p	6	9	8	9	5	15	2	5	2	12	11	10	10	3	8	10	7	14	9	10
hsa-mir-4783-3p	16	26	20	56	18	14	8	15	8	18	33	32	55	14	17	21	9	17	24	28
ggo-mir-1180-5p	14	3	2	0	9	0	2	5	2	6	6	12	6	2	3	3	6	10	6	18
oan-mir-23b-3p	6	1	1	3	3	2	1	1	2	1	1	3	9	1	0	2	6	7	1	5
ocu-mir-873-3p	5	0	5	1	0	0	0	9	3	15	2	0	5	2	0	1	9	5	0	4
hsa-mir-3928-3p	18	0	2	2	5	0	0	2	0	2	1	3	2	0	2	2	4	6	2	12
aca-mir-191-5p	8	3	1	1	2	6	2	6	6	3	6	3	3	2	3	6	1	5	3	8
cfa-mir-8832-5p	8	15	0	10	12	1	0	5	3	4	7	12	16	1	2	4	10	5	7	10
mml-mir-604-5p	323	2	236	241	216	350	184	170	590	389	407	353	238	303	154	415	98	275	464	7
xtr-mir-29b-5p	3	0	1	0	4	0	0	8	1	3	19	17	7	1	2	1	5	8	1	26
oar-mir-106b-5p	34	1	2	6	20	2	2	4	1	7	7	4	13	2	1	11	9	36	3	11
crm-mir-35b-5p	4	1	2	1	7	1	1	4	3	2	3	2	1	1	1	4	3	5	2	17
bta-mir-2285n-3-3p	26	2	4	0	12	0	0	4	0	13	3	4	5	0	2	5	3	3	1	6
cja-mir-9952c-3p	22	2	3	6	4	3	1	8	2	13	1	5	3	3	3	3	9	9	0	4
hsa-mir-4449-5p	8	1	2	1	2	0	0	3	1	2	2	1	5	1	0	0	2	5	1	4
cfa-mir-8883-5p	5	1	1	5	6	0	2	2	0	2	2	0	6	2	0	6	6	9	1	7
eca-mir-9122-3p	10	2	4	1	3	2	0	12	1	7	2	9	7	0	1	2	5	12	2	10
tch-mir-29a-3p	8	0	1	3	4	0	1	1	0	4	0	1	3	0	0	4	6	3	0	6
nle-mir-320c-2-3p	4	2	1	1	2	0	2	2	1	5	7	2	1	1	1	4	3	7	4	5
ame-mir-3782-3p	5	7	1	7	4	1	0	7	0	6	4	4	24	0	1	7	8	12	2	19
mml-mir-223-5p	6	1	0	5	1	4	0	2	2	1	2	2	5	1	0	1	0	7	2	5
tgu-mir-2974-3p	7	11	5	13	9	8	1	12	5	7	6	12	13	3	3	7	7	14	8	13
oan-mir-146a-3p	8	1	1	2	2	0	0	1	0	3	1	0	2	1	2	1	6	1	1	4
eca-mir-9173-3p	4	1	1	4	4	0	0	2	1	0	2	0	3	1	2	3	2	2	1	6
cgr-mir-140-3p	1	6	3	6	4	3	2	6	6	2	1	1	2	1	3	4	3	3	3	2
bmo-mir-2731-1-5p	22	2	3	3	7	1	2	10	1	11	0	1	5	0	1	2	2	3	3	6
eca-mir-8952-3p	0	3	0	3	5	1	0	3	0	3	2	0	2	0	1	1	5	5	0	7
cte-mir-315-3p	1	0	1	1	2	0	0	2	0	3	0	3	2	1	2	0	8	4	1	6
rno-mir-547-5p	20	2	1	2	8	0	7	26	2	42	0	2	4	1	0	1	7	3	1	17
ppa-mir-222-5p	0	2	3	8	3	0	0	7	0	4	0	5	9	0	1	2	3	2	0	3
efu-mir-9194-3p	32	2	9	4	11	1	2	25	1	9	26	8	12	2	5	8	13	43	2	78
ppc-mir-84b-3p	20	2	1	6	7	1	2	20	1	10	35	27	22	1	6	4	21	29	0	67
pma-mir-212-3p	51	6	6	12	11	1	9	36	4	26	3	20	24	0	4	12	44	36	6	44
hme-mir-928-3p	6	3	0	0	5	1	0	1	0	4	0	4	6	0	1	8	7	6	3	10
ssc-mir-9859-3p	5	0	0	2	5	1	0	2	0	4	5	3	5	3	8	4	6	9	9	17
dse-mir-9680-5p	14	1	2	2	2	1	1	4	0	3	0	0	4	1	0	2	3	5	0	9
sfv-mir-S6-5p	13	3	4	0	6	0	4	37	0	11	1	6	9	1	3	6	13	61	0	11
hpo-mir-10122-3p	7	0	0	6	5	0	1	5	1	3	0	4	5	1	0	2	6	6	0	4
jcv-mir-J1-5p	6	0	1	6	5	1	1	6	2	2	10	3	1	2	4	6	4	10	2	24
hsa-mir-645-3p	3	3	4	3	10	0	4	15	5	12	7	2	24	1	2	6	21	45	5	24
ami-mir-429-3p	23	0	22	41	56	0	1	7	0	42	9	24	17	4	10	9	12	14	12	18
dno-mir-181d-3p	5	2	3	2	6	5	0	3	1	4	3	0	8	4	3	4	3	5	6	5
ami-mir-26-2-5p	4	3	0	2	4	0	0	5	0	5	2	1	5	5	2	1	1	3	1	6
abu-mir-725-5p	3	13	3	3	9	5	2	2	4	6	2	2	12	2	1	8	7	3	2	2
efu-mir-486-3p	25	9	6	7	13	5	13	185	5	109	6	11	20	2	5	12	14	12	5	16
efu-mir-9321-5p	17	1	2	3	5	0	0	5	1	2	7	7	28	1	1	10	23	13	1	8
tgu-mir-2976-3-5p	43	33	13	44	42	8	4	9	6	24	53	62	44	5	7	12	19	20	19	70
cfa-mir-193a-3p	8	0	2	2	5	0	0	16	1	64	2	4	13	2	5	9	25	16	0	11
bbe-mir-200c-3p	2	2	0	2	4	0	0	5	0	2	6	2	3	2	1	5	5	6	1	3
hsa-mir-127-3p	5	13	10	4	6	0	1	1	3	8	2	3	3	3	1	4	11	7	2	10
cja-mir-27a-3p	25	18	17	17	16	14	16	15	9	31	29	21	31	16	15	30	8	12	22	22
ggo-mir-1286-3p	15	3	2	0	3	1	3	5	0	5	1	5	2	1	1	6	6	7	3	4
prd-mir-235-3p	2	2	7	1	3	1	2	2	2	2	4	2	2	8	2	5	2	3	2	2
eca-mir-345-3p	3	1	2	2	3	1	2	1	1	2	0	2	4	1	0	1	5	2	1	3
mmu-mir-344d-1-3p	3	2	1	3	0	1	0	4	0	2	0	3	10	0	1	2	10	4	2	7
tca-mir-2796-3p	7	2	0	3	2	0	1	4	0	3	1	1	7	1	1	1	4	3	3	3
kshv-mir-K12-12-3p	2	2	2	3	3	3	3	3	1	7	3	3	5	2	2	5	3	3	3	4
oga-mir-99b-5p	4	3	1	4	1	0	1	1	1	3	2	1	1	2	0	1	5	3	0	6
egr-mir-10236-5p	10	8	1	7	4	1	2	12	1	12	3	4	12	0	0	12	13	47	4	14
oan-mir-1421b-5p	11	0	0	0	3	1	1	5	3	19	1	3	5	0	0	7	14	8	1	3
bmo-mir-2771-3p	3	0	1	2	2	0	0	3	0	5	3	3	6	0	2	7	8	9	3	6
pte-mir-96-5p	38	1	4	2	4	0	1	1	1	7	1	4	5	2	8	3	2	5	7	2
oan-mir-23b-5p	12	2	5	4	6	2	1	10	5	6	14	9	10	0	3	16	15	12	3	16
dre-mir-26a-3-3p	26	2	5	4	8	0	0	14	1	7	0	2	6	2	0	5	6	14	6	5
cbr-mir-58a-3p	4	4	0	2	3	1	1	6	0	4	8	1	2	2	4	4	7	4	2	6
dan-mir-9b-3p	10	4	8	0	4	0	2	4	0	10	0	1	1	1	1	2	5	3	1	2
chi-mir-409-3p	3	3	2	2	0	1	1	1	3	1	8	2	1	0	1	0	7	2	7	4
mml-mir-6827-5p	7	2	4	0	1	5	2	2	3	3	4	5	3	2	0	2	5	2	1	2
efu-mir-9201a-5-3p	32	5	17	15	10	0	9	113	4	63	5	18	50	0	1	121	112	284	6	75
odi-mir-124b-3p	61	3	12	5	11	2	2	19	4	15	5	5	8	1	2	6	9	22	5	8
hco-mir-5934-3p	7	1	2	3	1	1	0	3	2	4	6	5	2	0	1	3	3	6	2	9
oan-mir-219-3p	83	61	33	49	66	21	15	8	27	55	17	36	49	17	13	27	31	14	29	27
hsa-mir-4635-3p	10	7	7	9	11	3	5	6	3	10	3	2	14	4	3	5	3	16	8	14
mdo-mir-7355-3p	10	4	4	9	5	0	0	5	13	0	1	5	4	1	2	2	6	0	6	4
cin-mir-4000a-2-3p	4	2	1	1	5	0	2	3	0	5	1	2	5	1	1	2	7	4	0	2
ame-mir-3782-5p	3	1	4	3	2	3	0	4	0	4	11	4	3	1	2	5	5	8	2	5
tgu-mir-2974-5p	12	6	5	16	6	2	4	10	2	13	9	7	13	2	4	7	7	13	4	8
ptr-mir-593-5p	2	6	2	3	8	1	1	3	1	3	0	3	7	1	0	2	3	3	4	1
hsa-mir-33b-3p	5	0	0	5	2	1	1	4	0	3	2	2	2	0	0	1	1	7	2	8
oan-mir-146a-5p	2	1	2	2	2	1	0	5	0	5	0	2	10	0	2	4	8	3	2	6
cel-mir-4805-3p	16	5	3	3	8	4	2	17	4	17	5	7	6	8	3	15	5	11	10	17
mmu-mir-7081-5p	30	0	7	8	8	0	0	3	2	6	3	5	7	1	2	4	8	1	1	6
mze-mir-23a-2-3p	15	35	32	32	23	36	23	43	41	37	45	34	55	36	26	157	27	15	50	33
hsa-mir-4254-3p	6	0	2	1	1	0	0	3	1	2	6	1	0	1	1	2	4	6	1	6
ggo-mir-503-3p	24	17	30	30	38	7	5	42	10	40	29	16	22	11	11	30	15	31	12	33
hsa-mir-3166-5p	8	5	4	4	2	2	2	5	1	4	2	1	5	0	1	2	8	5	8	3
nvi-mir-276-3p	16	0	3	3	5	0	0	3	0	2	2	4	5	0	1	2	2	4	5	4
mmu-mir-684-1-5p	40	0	5	6	6	0	0	5	0	5	4	3	22	0	2	9	11	7	1	4
mmu-mir-296-3p	2	5	0	8	1	5	1	3	4	1	1	10	4	4	1	3	4	4	2	2
oan-mir-1421aj-5p	14	5	0	10	3	1	0	2	1	6	6	4	10	5	5	5	7	5	9	3
chi-mir-379-5p	10	16	8	20	6	2	0	11	4	13	10	10	17	5	11	7	18	3	8	23
cja-mir-371b-5p	13	2	0	0	2	0	1	2	2	4	1	2	2	1	0	3	1	1	1	1
rno-mir-219b-5p	4	1	1	3	4	0	1	9	0	6	2	5	8	2	2	5	5	15	5	13
hme-mir-928-5p	5	1	1	6	7	1	1	4	0	5	0	4	3	0	1	5	6	5	0	5
bta-mir-545-5p	4	0	2	2	2	1	0	3	0	4	0	2	6	1	0	4	2	1	3	1
bta-mir-2308-3p	5	3	4	1	5	0	1	2	1	4	0	1	7	0	0	2	4	6	1	4
ppy-mir-1266-5p	19	4	3	5	5	0	3	9	9	9	11	5	3	1	3	2	4	12	7	12
eca-mir-9025-3p	2	0	3	12	18	0	1	2	0	7	4	3	7	4	2	6	11	3	1	8
hpo-mir-10122-5p	9	0	1	1	5	0	0	3	1	8	0	1	1	0	1	1	5	7	1	3
eca-mir-7035-3p	27	4	6	7	11	3	2	10	1	19	8	6	6	2	5	8	13	8	11	9
ami-mir-429-5p	0	3	3	0	2	1	1	2	1	2	3	1	1	3	1	1	4	3	2	0
mml-mir-1185-1-3p	6	0	0	5	8	1	2	7	0	13	2	0	1	0	0	7	25	5	0	1
mmu-mir-423-5p	4	2	2	2	5	0	0	3	0	2	12	6	5	0	2	1	4	4	1	3
cpi-mir-1788-5p	19	4	2	3	12	0	6	61	7	46	0	3	9	0	2	4	2	8	3	14
ppc-mir-2235a-1-3p	5	1	3	1	5	0	0	7	2	7	2	1	4	0	0	3	18	17	1	6
rno-mir-3593-5p	18	1	1	0	4	0	0	4	2	4	1	0	5	2	1	4	7	6	0	2
efu-mir-486-5p	22	16	3	3	4	3	4	5	19	8	21	14	3	9	3	4	0	8	5	3
cfa-mir-8891-3p	12	10	3	8	7	2	0	9	3	13	4	2	4	2	3	2	3	6	4	7
mdo-mir-12354-5p	1	8	4	0	0	8	4	1	1	2	4	2	3	3	2	7	1	1	3	3
cja-mir-27a-5p	13	0	1	4	6	3	2	13	3	9	5	5	4	1	4	8	10	13	8	10
eca-mir-345-5p	7	1	2	1	0	0	0	12	1	3	6	3	2	0	0	1	9	5	3	19
cbn-mir-48-1-3p	7	1	3	7	2	0	3	5	0	8	5	4	10	1	2	9	8	11	3	13
oha-mir-1805-5p	2	1	2	2	3	0	1	3	0	5	1	3	7	3	1	2	2	4	1	15
mmu-mir-195a-3p	11	2	2	5	3	0	1	4	1	4	1	1	1	0	0	3	2	4	1	5
str-mir-184-3p	6	1	2	4	0	1	0	3	3	3	23	4	4	1	3	8	8	12	0	33
oha-mir-146b-5p	7	3	1	3	4	1	2	2	1	2	1	2	1	1	0	1	4	5	0	3
abu-mir-15c-3p	13	0	0	0	3	0	4	17	1	8	2	3	9	0	1	7	16	49	7	22
dpe-mir-79-3p	7	3	2	4	8	0	0	2	2	1	2	5	3	1	5	8	2	2	2	7
tca-mir-2796-5p	10	3	3	10	5	0	1	16	5	14	7	5	8	5	13	13	21	13	5	8
kshv-mir-K12-12-5p	9	0	2	2	0	0	2	5	0	8	2	1	3	1	1	1	2	6	1	4
aca-mir-16b-5p	6	6	11	8	7	4	1	4	2	5	5	2	7	4	3	5	1	0	2	1
pma-mir-4627-3p	3	1	2	1	2	1	1	3	2	2	1	1	1	1	1	0	2	3	1	4
mse-mir-970-5p	4	2	1	3	1	1	1	2	0	7	0	1	5	0	0	3	4	13	0	4
dqu-mir-307-3p	7	1	3	7	0	0	0	4	0	5	0	1	5	0	1	22	5	5	0	7
hco-mir-5928b-5p	11	14	7	21	25	12	8	6	2	10	27	14	11	30	13	15	10	4	15	13
crm-mir-241-5p	5	4	0	2	1	1	1	9	1	8	4	4	4	0	0	5	7	9	4	9
bmo-mir-2796-3p	5	0	1	3	0	1	1	5	0	3	0	1	5	2	0	1	3	4	4	5
chi-mir-409-5p	36	0	1	2	3	0	0	2	0	13	2	0	4	0	1	4	3	6	2	7
efu-mir-9249-3p	0	0	0	1	1	0	0	4	1	5	2	2	3	0	0	4	5	5	1	5
sme-mir-13-5p	22	0	0	0	0	0	4	1	1	5	0	0	2	1	1	2	6	5	0	3
spu-mir-92b-5p	20	1	3	7	5	0	1	7	2	19	3	3	6	0	2	3	7	12	5	8
hsa-mir-1257-5p	1	1	0	1	2	0	1	1	1	4	2	5	2	1	1	5	2	5	1	8
bta-mir-2383-3p	5	2	0	1	4	1	0	4	1	1	1	2	4	1	1	3	1	1	0	4
cte-mir-1175-5p	10	0	5	6	5	1	0	5	0	2	3	3	7	4	5	3	0	2	2	6
cel-mir-4805-5p	2	0	1	3	2	0	0	3	0	2	11	9	1	0	2	3	2	4	3	34
ola-mir-128-3p	18	29	75	107	85	20	1	41	4	56	18	59	75	13	25	27	58	15	25	2
dqu-mir-11660-5p	36	0	2	4	15	2	0	3	1	3	4	2	4	0	0	4	4	11	1	2
isc-mir-278-5p	6	1	2	2	2	0	1	4	0	2	0	0	2	0	0	3	6	3	2	3
pxy-mir-8490-3p	9	1	3	5	4	0	0	2	1	8	1	1	0	0	3	2	4	4	2	2
hsa-mir-4254-5p	65	3	5	6	12	0	0	10	6	29	11	9	7	6	14	3	5	6	0	14
mmu-mir-34b-5p	1	1	1	2	2	2	3	7	0	3	2	2	2	0	0	1	2	5	1	7
dme-mir-9378-3p	18	6	0	3	8	1	1	3	1	6	7	2	10	1	0	16	12	16	1	4
rno-mir-758-3p	7	1	1	3	3	0	0	1	0	2	8	6	4	2	2	2	6	6	3	4
hsa-mir-572-3p	24	20	14	51	25	2	7	6	3	17	9	11	10	4	2	11	12	8	4	13
tca-mir-11618a-1-3p	4	1	1	3	8	0	0	2	5	4	2	5	10	1	1	1	1	4	1	2
hsa-mir-4740-3p	4	1	1	1	5	0	2	8	1	5	2	0	6	0	1	2	4	6	1	8
hsa-mir-4444-1-3p	15	1	0	3	3	0	1	6	3	11	9	4	8	1	1	25	30	8	3	11
cja-mir-541-3p	10	1	3	7	2	1	0	7	3	3	10	8	5	2	2	3	10	14	4	15
crm-mir-74a-5p	4	1	1	1	7	0	0	4	0	5	0	3	4	1	2	5	3	3	1	5
cpi-mir-130b-5p	21	2	1	2	2	0	1	22	0	2	1	1	8	0	1	5	28	12	1	31
cel-mir-80-3p	4	2	3	3	4	0	1	10	3	3	4	4	8	1	5	6	6	7	8	3
der-mir-9681-3p	20	1	3	3	22	0	0	1	0	4	2	0	1	1	3	6	5	3	1	3
crm-mir-73-5p	1	3	0	3	8	0	0	2	1	0	1	8	9	1	0	5	4	9	4	6
eca-mir-106b-3p	10	11	2	1	7	4	4	6	2	5	8	8	13	14	3	8	22	3	12	14
hsa-mir-3936-3p	5	1	0	0	5	0	2	5	4	11	2	3	4	1	0	3	1	13	3	11
mmu-mir-8119-5p	16	3	3	4	9	0	3	15	1	11	1	5	9	1	2	8	12	14	0	7
cfa-mir-8840-5p	28	10	1	8	7	2	7	44	3	50	3	4	7	3	3	6	4	25	4	9
ptr-mir-1233-1-3p	3	3	1	5	4	0	0	4	0	3	2	4	1	2	0	1	3	4	1	7
der-mir-286-5p	35	4	3	7	12	1	5	58	2	58	5	7	12	1	2	7	7	14	0	7
odi-mir-1490a-1-3p	6	1	1	2	1	1	0	1	1	2	1	0	2	0	1	3	3	6	1	4
cin-mir-216-3p	8	1	3	0	4	1	2	6	6	37	0	2	3	0	3	1	5	9	0	7
aqu-mir-2020-3p	7	0	4	2	2	1	1	2	0	4	0	3	3	2	1	0	6	8	0	5
bta-mir-2413-3p	0	0	0	5	3	1	2	1	0	2	2	0	6	2	2	25	12	11	2	8
hco-mir-790-3p	15	2	3	2	2	0	1	3	3	10	3	2	4	0	1	3	2	2	1	5
cfa-mir-8891-5p	10	4	2	9	12	0	0	4	0	8	3	8	6	2	1	5	6	5	0	8
mdo-mir-1547-3p	2	1	0	2	9	2	0	2	1	0	2	1	3	7	3	7	6	2	3	3
cfa-mir-210-3p	2	0	1	2	2	2	3	2	3	2	2	3	8	0	1	5	4	6	3	0
tca-mir-3833-5p	8	10	1	4	7	1	1	8	0	5	0	4	8	2	5	7	10	11	5	8
pal-mir-99b-5p	4	3	1	4	1	0	1	1	1	3	2	1	1	2	0	1	6	3	0	6
hco-mir-40b-3p	5	3	1	1	0	2	1	7	1	4	0	0	1	2	0	1	3	6	0	1
ami-mir-124-4-3p	8	11	2	3	2	0	0	4	1	2	4	2	8	6	1	2	3	4	3	5
pma-mir-4580-3p	9	5	1	15	7	2	2	5	3	7	7	11	13	0	2	9	7	10	6	9
mmu-mir-1938-3p	8	1	2	2	2	0	1	8	3	9	0	0	2	1	0	0	2	2	1	4
pxy-mir-8520-3p	4	3	0	5	2	0	2	4	2	4	2	3	18	1	0	4	5	16	1	3
isc-mir-993-5p	7	0	21	2	3	0	1	3	1	2	0	3	0	2	0	6	1	2	1	0
hsa-mir-4309-3p	38	25	6	49	23	2	3	13	2	9	9	13	28	6	5	14	55	6	15	10
mco-mir-153-5p	25	4	4	2	6	0	0	8	2	13	2	3	6	1	1	4	2	3	3	6
mmu-mir-326-5p	1	1	0	2	0	0	1	5	1	4	5	6	9	2	0	4	6	4	5	8
ppc-mir-2235a-11-5p	11	1	4	0	0	0	1	8	2	9	2	4	7	0	2	1	4	1	0	17
bmo-mir-iab-4-5p	281	14	16	20	113	1	2	26	6	29	16	2	13	0	4	21	17	33	7	55
ggo-mir-609-3p	5	1	4	3	2	2	0	2	3	1	5	2	1	1	2	5	2	6	2	7
bta-mir-12054-3p	11	1	20	20	4	1	1	4	2	5	3	3	7	4	10	16	8	8	3	4
fru-mir-199-3-3p	3	1	3	2	1	0	4	2	3	3	4	1	4	2	0	2	4	12	1	0
cja-mir-363-3p	8	0	1	3	2	0	0	5	1	5	2	0	3	1	3	2	4	2	0	0
cfa-mir-2114-5p	6	1	0	1	4	0	2	1	1	6	3	3	2	0	0	2	5	8	0	8
mmu-mir-142b-3p	9	2	3	6	11	2	1	6	5	3	15	17	8	10	10	14	19	10	10	19
hco-mir-993-3p	5	6	0	1	3	0	1	1	1	4	2	3	6	2	1	2	7	4	6	5
mmu-mir-431-3p	3	2	2	1	0	0	0	6	1	6	3	4	3	1	0	3	8	3	1	6
tcf-mir-10338-3p	12	1	0	5	5	1	0	6	1	7	2	1	9	0	3	1	5	3	0	3
nve-mir-9453-3p	2	3	2	4	5	1	0	3	1	1	4	4	3	3	3	1	4	5	3	4
mdo-mir-216-3p	1	2	2	3	1	1	2	3	0	1	2	2	2	1	1	1	5	0	0	2
bfl-mir-31-3p	12	4	15	15	14	25	4	5	15	9	6	15	22	18	17	18	5	6	11	16
tgu-mir-451-3p	2	1	2	5	2	0	0	10	0	6	4	2	3	0	1	1	6	13	0	1
dme-mir-9378-5p	2	3	7	11	11	2	2	6	4	17	6	21	23	1	1	7	5	8	7	16
hsa-mir-572-5p	4	3	1	1	3	0	0	3	0	4	3	3	4	3	1	4	10	7	7	5
mmu-mir-3085-5p	5	0	0	2	2	0	0	3	0	2	1	2	1	0	1	4	3	5	1	5
bta-mir-2286-3p	14	3	0	3	3	0	0	2	1	2	2	3	12	0	2	4	3	13	7	2
bma-mir-250-5p	15	1	2	1	2	1	2	6	1	7	3	2	0	1	1	2	16	7	1	5
bma-mir-49-3p	5	4	1	3	2	2	1	4	0	5	0	2	2	2	2	3	6	4	1	6
nbr-mir-10569-3p	11	4	0	1	3	0	0	2	1	6	4	1	0	1	0	5	8	10	1	9
bmo-mir-932-3p	6	0	0	0	3	1	0	2	1	6	0	1	4	1	0	2	5	5	3	3
mja-mir-6493-5p	6	0	3	2	2	1	1	4	0	2	3	0	0	0	1	2	2	3	0	10
tca-mir-11623-5p	6	1	2	2	2	3	4	7	2	23	3	3	4	2	0	1	2	2	2	5
bmo-mir-2999-5p	8	10	11	28	6	2	2	5	1	8	4	14	15	0	2	2	15	6	6	20
mdo-mir-7258-5p	8	0	0	8	2	0	0	15	2	6	1	5	5	0	1	4	13	21	1	9
dvi-mir-971-3p	16	3	3	6	5	3	0	11	4	9	9	6	6	1	10	9	17	11	15	31
pma-mir-4610-3p	4	1	0	2	7	0	0	3	2	3	3	4	5	3	2	2	9	4	2	5
eca-mir-1197-5p	9	3	1	2	5	0	2	21	1	17	2	3	1	1	0	2	2	3	0	6
cbn-mir-64a-2-3p	4	0	1	2	3	0	3	6	2	2	7	6	4	1	2	7	4	9	3	7
ssa-mir-137-1-3p	16	15	2	4	4	4	1	13	2	3	3	2	1	8	4	3	2	1	3	3
mml-mir-590-3p	30	3	6	4	8	1	8	88	4	13	2	3	3	0	7	4	4	6	3	12
cel-mir-80-5p	1	3	0	2	2	0	0	4	1	6	0	5	2	2	1	0	4	2	1	6
ppy-mir-614-3p	13	3	3	6	11	1	2	9	5	1	3	2	9	2	4	10	5	9	6	16
hsa-mir-3936-5p	3	0	1	1	1	1	2	5	1	2	2	1	2	0	2	2	0	4	0	6
pal-mir-628-3p	9	0	0	0	2	1	0	1	2	2	12	3	2	1	0	3	4	13	1	30
isc-mir-3931-3p	8	2	4	6	6	2	0	4	1	5	0	7	3	1	6	3	1	9	1	10
eca-mir-487b-5p	63	4	14	6	18	0	2	19	3	26	8	5	9	1	5	17	8	13	6	15
ptr-mir-1233-1-5p	6	3	4	3	5	1	2	12	2	14	3	7	6	1	2	7	5	8	4	4
ppy-mir-1304-3p	8	2	2	4	2	0	0	2	0	8	1	4	5	1	2	4	2	9	2	3
odi-mir-1490a-1-5p	9	0	1	2	3	0	0	1	3	10	2	0	3	0	2	1	2	3	2	11
tgu-mir-2989-2-3p	12	12	8	11	8	19	7	11	8	23	5	7	12	10	12	12	10	12	14	19
bta-mir-449b-5p	25	0	0	6	4	0	2	3	2	12	1	2	1	1	2	2	0	2	1	2
oan-mir-1421ac-1-5p	7	0	0	1	4	1	1	4	2	7	1	4	4	0	0	2	2	7	1	3
oar-mir-411b-5p	2	2	1	2	0	0	0	2	0	4	2	1	3	0	1	4	14	10	3	6
bma-mir-9506-3p	7	3	1	2	1	0	1	4	2	4	1	1	0	1	1	1	4	5	1	7
hsa-mir-10401-3p	3	3	3	3	3	1	1	1	1	2	0	3	5	1	0	5	5	7	0	4
mml-mir-663-1-5p	9	2	1	7	3	0	3	9	3	4	3	4	3	1	0	2	4	2	1	9
ame-mir-3790-5p	41	1	1	6	8	0	9	99	3	57	1	3	10	0	4	21	18	22	1	28
hco-mir-40b-5p	3	2	0	2	9	1	0	1	0	6	3	3	4	0	0	3	4	3	1	3
dno-mir-542-3p	1	1	0	5	0	2	0	2	0	0	0	4	5	1	1	23	36	19	1	11
cel-mir-4813-3p	4	2	3	2	1	0	2	5	0	3	2	2	4	0	0	5	14	4	0	4
crm-mir-35e-1-3p	25	5	3	5	8	1	0	9	7	7	31	12	16	0	3	13	22	17	8	19
ssc-mir-361-5p	0	3	2	1	4	1	0	2	2	2	3	1	2	1	2	2	3	2	3	5
hsa-mir-5189-3p	5	2	1	0	2	0	1	3	1	4	4	3	9	0	5	1	2	8	2	5
bta-mir-12026-1-5p	4	2	0	3	0	0	2	16	1	3	0	0	2	0	0	4	8	6	4	2
eca-mir-150-5p	2	3	5	2	2	8	3	4	3	2	3	4	2	1	2	4	1	2	2	2
mmu-mir-1938-5p	2	1	0	7	2	0	0	5	1	2	4	5	8	2	1	5	8	5	2	26
mcmv-mir-m01-3-3p	12	0	0	2	4	0	1	3	0	0	1	2	3	0	1	2	1	5	0	3
pxy-mir-8545-3p	12	0	0	2	3	0	0	5	0	9	5	5	1	1	2	1	0	3	2	7
xtr-mir-139-3p	20	3	2	3	7	0	1	5	1	11	6	9	11	3	2	5	10	21	1	7
bmo-mir-2807d-3p	3	2	1	3	1	2	0	1	0	1	2	2	1	0	1	4	2	4	1	3
ptr-mir-885-3p	12	10	6	8	12	0	2	11	2	19	7	13	17	6	4	13	16	16	4	32
fru-mir-218a-2-5p	5	1	3	6	2	0	4	3	2	6	2	1	5	0	0	6	6	9	0	5
hsa-mir-602-5p	7	2	2	17	11	5	0	2	0	10	5	17	14	2	7	4	5	7	3	21
tca-mir-309c-3p	28	0	3	5	5	1	1	21	2	16	4	4	5	0	2	3	4	7	1	6
eca-mir-1180-3p	8	6	3	9	10	2	0	5	5	12	5	6	8	2	0	4	8	12	4	4
efu-mir-143-3p	2	2	5	7	1	5	4	2	3	8	5	9	5	4	3	5	5	2	3	8
oan-mir-137b-3p	62	39	11	36	21	9	6	23	7	28	24	23	54	14	23	26	67	33	40	35
pbv-mir-133c-3p	4	1	0	1	0	0	1	2	1	3	1	7	7	1	1	3	0	5	2	4
asu-mir-100a-2-3p	3	1	0	1	0	0	2	3	0	3	4	2	3	1	1	4	6	4	0	3
lgi-mir-124-5p	13	1	0	2	8	0	0	4	2	4	1	0	2	0	1	3	4	0	0	3
hsa-mir-4440-5p	1	1	1	3	5	0	0	2	3	2	3	0	2	1	1	2	2	3	1	3
hsa-mir-4465-3p	10	6	5	18	6	2	13	6	7	7	7	15	25	4	2	9	26	5	15	9
efu-mir-9354-5p	4	2	1	2	3	0	1	3	1	1	0	2	2	2	0	0	2	6	1	2
mdo-mir-12362-5p	5	6	0	7	10	0	0	5	4	2	13	4	7	1	0	6	14	9	4	20
bmo-mir-3355-3p	18	5	2	4	11	2	3	11	0	12	3	7	10	2	3	2	20	7	4	11
ipu-mir-27a-3p	20	24	28	24	19	22	30	21	31	38	64	20	39	31	31	40	20	14	23	27
bta-mir-2286-5p	153	12	8	29	40	0	7	83	3	65	12	14	14	1	10	4	12	73	9	29
bma-mir-49-5p	7	6	4	5	6	3	1	6	2	14	9	3	17	3	5	14	7	7	7	9
ptr-mir-631-5p	6	2	1	7	5	3	2	3	5	1	11	5	7	5	1	4	7	6	4	10
nbr-mir-10569-5p	3	2	1	3	1	0	2	3	1	10	1	2	2	0	0	7	17	8	1	3
dps-mir-2521-5p	5	2	0	6	1	0	0	1	0	5	2	2	2	4	4	3	3	2	5	2
dps-mir-2546-3p	9	0	1	1	2	0	1	10	0	6	1	1	4	0	0	4	7	6	1	5
ppa-mir-486-1-5p	4	17	1	1	2	3	3	1	10	0	18	12	1	8	0	2	1	5	0	1
dvi-mir-971-5p	10	1	0	1	6	2	2	2	1	3	1	2	8	1	0	6	3	2	3	1
hpo-mir-87b-3p	7	3	0	1	1	0	0	14	1	4	0	1	2	2	2	3	3	1	4	5
bhv1-mir-B7-3p	39	21	10	5	4	3	2	10	52	24	16	6	11	2	4	7	6	13	7	20
mmu-mir-8097-5p	47	6	5	7	6	0	3	15	3	13	4	19	53	0	5	23	32	19	3	27
bmo-mir-2807a-1-5p	12	1	2	4	2	0	1	8	1	5	2	4	5	0	1	2	5	9	6	7
mmr-mir-320a-2-3p	12	2	1	3	1	0	4	9	7	15	6	5	6	1	1	7	7	12	6	17
ppy-mir-614-5p	16	0	3	2	0	0	0	3	1	7	0	0	3	0	1	3	10	3	0	4
rno-mir-3072-3p	1	1	3	2	5	0	0	3	2	2	3	2	2	1	0	2	3	2	0	4
sko-mir-1-3p	107	6	8	18	39	0	6	230	7	105	5	11	41	1	5	13	26	22	24	24
hco-mir-5942-5p	6	1	2	3	6	0	0	3	1	7	0	2	4	3	3	2	3	4	1	4
oni-mir-10975-3p	9	1	2	2	1	0	1	3	0	4	0	0	9	0	0	0	9	3	2	3
rno-mir-219a-1-3p	5	4	3	6	2	1	0	2	2	1	3	2	9	1	0	3	2	0	1	2
cfa-mir-8849-3p	8	3	1	2	5	0	1	1	4	4	7	5	7	1	0	2	11	13	6	1
efu-mir-26b-3p	4	2	3	4	2	1	2	7	4	2	20	6	3	4	1	5	9	9	5	15
sfr-mir-10503-5p	67	18	37	59	91	7	12	28	20	123	19	21	30	7	10	33	43	28	16	16
gmo-mir-11202-3p	37	8	2	1	11	0	0	11	3	28	4	2	4	0	5	7	13	7	3	3
cfa-mir-8791b-3p	4	0	2	4	2	0	0	3	1	6	2	5	4	0	0	3	4	2	2	4
hsa-mir-10401-5p	0	2	0	3	2	0	0	1	2	3	3	4	3	1	0	4	6	8	1	4
bbe-mir-4876-3p	5	13	4	4	11	0	11	4	4	22	2	8	3	0	1	6	17	7	2	7
gmo-mir-11253-3p	2	3	1	0	3	0	0	3	1	1	2	2	3	0	0	0	6	6	2	2
ocu-mir-758-3p	7	1	1	3	3	0	0	1	0	2	8	6	4	2	2	2	6	6	3	4
hsa-mir-5189-5p	3	1	2	3	3	0	3	7	0	11	1	3	5	3	0	9	8	5	1	2
oni-mir-10802-3p	3	0	1	1	1	0	3	23	1	8	0	1	14	0	2	3	5	8	1	7
mdv2-mir-M15-3p	2	2	1	4	2	2	1	1	3	2	1	2	1	3	1	2	1	4	4	3
fhe-mir-2f-5p	210	22	24	29	31	3	5	20	15	85	29	16	17	7	21	31	15	16	8	17
cfa-mir-138b-5p	8	0	1	3	2	1	0	2	1	2	0	1	3	1	0	3	1	4	2	2
ame-mir-9890-3p	21	3	4	1	13	0	0	12	1	13	3	4	8	0	0	4	9	5	2	9
cpo-mir-24-1-3p	16	1	0	1	3	0	1	1	1	4	1	1	6	0	1	6	7	9	1	1
hsa-mir-580-3p	9	18	18	2	9	15	10	7	7	9	7	5	10	8	9	14	9	8	11	14
pxy-mir-8545-5p	7	3	1	3	6	0	2	6	0	6	1	1	9	1	1	1	5	7	1	6
xtr-mir-139-5p	57	173	180	229	45	221	79	74	231	123	186	1	93	146	89	63	43	50	162	86
pbv-mir-216b-3p	4	1	1	1	3	0	0	3	1	0	6	10	12	2	2	0	12	2	1	14
bmo-mir-2807d-5p	5	4	1	1	3	0	0	4	0	4	0	3	6	1	1	1	4	5	3	5
mdo-mir-12297e-1-3p	11	0	0	3	6	0	3	5	1	6	14	3	3	0	0	3	6	24	0	17
bta-mir-2316-5p	4	0	1	2	2	1	1	2	2	4	4	4	4	0	0	1	2	6	1	3
mdo-mir-7266-3p	4	2	1	1	2	0	0	5	1	1	2	2	2	0	0	0	9	1	2	5
dme-mir-4958-5p	16	2	2	5	4	0	0	15	4	27	3	6	5	0	0	3	6	11	2	17
egr-mir-10252-3p	10	0	1	2	3	0	0	2	1	3	1	4	4	2	1	2	1	1	0	3
mdo-mir-143-3p	1	8	7	5	3	2	6	11	3	7	8	5	7	7	4	6	2	2	7	3
dqu-mir-137-3p	14	1	5	3	1	1	1	13	0	16	1	1	10	0	1	9	10	31	5	12
smc-mir-12459-3p	14	5	4	6	13	1	2	13	2	19	1	5	8	7	5	6	10	11	1	16
pbv-mir-133c-5p	3	0	1	1	0	0	1	7	2	8	1	2	4	1	1	2	3	1	1	0
xtr-mir-92b-3p	2	7	3	7	2	4	2	3	9	7	5	3	9	3	1	7	5	3	3	7
mdo-mir-12324b-3p	34	14	22	32	22	3	10	42	7	97	8	12	45	2	2	28	82	84	3	43
oan-mir-1359-3p	5	4	6	35	9	0	0	5	0	12	10	21	39	5	12	13	6	8	8	24
rno-mir-212-3p	8	7	0	2	3	0	0	8	2	2	2	2	6	1	2	2	19	16	10	7
cgr-mir-1260-3p	3	2	2	3	3	0	0	4	0	1	1	4	1	1	0	3	6	5	3	4
cja-mir-215-5p	9	13	21	0	2	8	7	4	24	8	14	7	7	24	10	10	3	2	8	7
ssa-mir-135c-1-5p	52	0	6	4	14	0	0	6	0	24	6	1	13	1	8	4	8	11	7	22
cel-mir-8208-3p	6	0	0	3	4	1	2	5	1	7	0	0	5	0	1	1	1	5	3	6
oar-mir-758-3p	7	1	1	3	4	0	0	1	0	2	8	6	4	2	2	2	9	7	3	4
tca-mir-3892-5p	3	2	0	1	3	3	4	3	0	3	4	5	4	6	2	9	2	2	5	2
ssa-mir-214-1-3p	1	2	2	2	2	2	4	5	3	5	3	1	0	3	1	2	0	0	0	3
cel-mir-38-3p	14	0	1	1	5	0	0	4	0	5	2	0	3	1	0	2	3	2	2	1
dqu-mir-315-5p	0	1	2	2	2	1	0	1	1	1	2	3	2	0	2	1	7	5	0	2
aca-mir-1805-5p	0	0	1	3	4	0	1	3	0	5	2	3	7	3	1	2	3	3	2	15
dps-mir-958-5p	158	3	7	4	16	0	2	24	2	50	5	2	11	2	1	13	16	19	1	21
mmr-mir-320a-2-5p	7	1	5	9	5	0	0	6	0	5	4	4	10	0	0	2	6	6	0	9
hsa-mir-369-3p	5	9	8	9	5	15	2	5	2	11	11	10	10	3	8	10	6	13	9	10
aca-mir-5404-5p	7	2	2	3	5	2	1	6	0	4	6	2	3	1	1	2	3	14	4	7
rno-mir-182-5p	6	1	2	1	1	0	0	3	1	6	0	2	3	0	0	1	3	8	1	4
asu-mir-236-5p	181	6	24	13	21	2	2	135	5	72	4	4	17	5	7	4	2	54	6	22
aca-mir-5429-3p	9	2	1	3	4	0	0	8	1	6	1	4	2	0	2	1	6	3	5	4
hsa-mir-661-3p	4	3	2	2	4	0	1	5	2	8	5	3	4	2	4	2	5	2	2	1
cqu-mir-970-5p	5	3	1	3	2	0	5	14	1	2	0	0	6	0	0	4	10	12	0	2
oni-mir-10975-5p	10	1	2	0	1	1	0	4	0	3	1	0	1	1	2	2	4	6	1	2
cfa-mir-8849-5p	4	0	3	3	5	0	0	4	0	6	2	2	6	0	1	1	7	3	0	3
tcf-mir-263a-5p	97	5	4	21	29	0	4	31	1	34	4	3	8	0	3	0	0	50	2	19
ggo-mir-668-3p	12	4	1	2	3	0	0	2	1	5	0	1	1	1	0	4	3	1	1	6
efu-mir-26b-5p	5	1	6	1	2	1	4	4	1	3	5	4	3	4	2	5	0	3	2	3
tgu-mir-7643-5p	122	8	5	10	19	0	3	36	9	61	2	3	14	2	9	18	14	22	4	13
mml-mir-3927-3p	13	3	5	4	13	0	1	3	1	7	2	7	8	1	6	10	6	9	2	6
gmo-mir-11202-5p	3	3	2	1	3	3	2	3	2	2	2	17	2	2	2	4	4	5	2	3
ame-mir-3748-3p	5	0	1	3	1	0	3	4	1	23	2	0	1	0	0	3	1	5	1	5
pal-mir-433-3p	11	5	3	5	5	1	10	28	6	13	8	9	3	3	1	6	13	6	1	11
bbe-mir-4876-5p	6	5	2	3	3	1	0	5	0	2	0	2	9	2	1	4	3	1	2	8
cte-mir-216a-3p	3	0	1	2	4	1	0	3	1	1	2	2	5	0	0	3	4	9	1	14
eca-mir-8918-3p	11	2	1	2	2	0	0	7	1	5	0	0	2	0	1	3	3	13	0	7
cte-mir-31-3p	5	1	2	1	2	0	0	9	0	3	1	2	2	2	2	1	4	3	0	2
hsa-mir-1273h-3p	10	2	1	0	3	1	0	4	2	5	0	3	1	0	0	3	2	9	0	4
ppy-mir-320b-2-3p	6	2	0	2	3	1	2	1	1	4	5	3	2	2	1	2	4	6	5	10
asu-mir-92-3p	3	2	2	8	0	1	4	3	3	5	2	2	3	2	0	2	2	3	2	6
mdv2-mir-M15-5p	6	2	1	1	2	0	0	1	0	1	3	3	1	1	0	1	3	3	1	4
ola-mir-187-5p	8	4	2	5	1	0	1	1	0	5	6	9	11	1	1	2	11	9	2	9
cja-mir-216b-3p	37	0	1	2	1	0	3	3	1	15	0	0	3	0	0	4	1	7	0	5
mml-mir-345-3p	2	0	0	4	3	1	2	1	2	1	3	2	2	2	0	0	2	4	1	5
aga-mir-137-5p	17	1	3	11	4	0	6	30	3	20	0	1	2	0	0	4	2	2	0	4
pma-mir-203b-3p	11	4	1	2	1	0	1	2	1	7	1	2	4	0	0	5	3	5	0	4
mghv-mir-M1-6-3p	11	1	1	1	1	0	4	16	1	3	0	1	2	0	1	0	2	9	9	10
dan-mir-278-3p	3	1	1	2	0	0	0	4	0	3	2	4	2	0	3	5	2	5	0	7
sko-mir-92b-5p	5	0	1	1	13	0	0	1	0	4	0	2	3	2	1	2	4	1	2	2
oan-mir-1359-5p	6	2	12	20	2	0	1	25	2	11	2	4	4	2	3	5	6	22	6	8
bmo-mir-2780a-3-5p	8	2	1	2	6	0	0	4	1	9	3	0	8	0	1	6	7	7	1	5
pal-mir-29c-3p	1	3	1	2	1	2	2	1	1	4	2	0	2	1	0	2	0	1	0	1
sfr-mir-10511-3p	8	2	3	2	2	1	0	2	0	1	5	2	2	0	0	1	1	5	2	4
bta-mir-2285r-5p	6	1	4	4	8	4	3	21	1	5	19	4	8	3	4	8	12	25	4	52
hco-mir-5924-1-3p	8	3	15	6	7	22	5	3	18	6	6	14	21	18	17	16	6	8	10	15
cgr-mir-1260-5p	2	7	5	1	2	3	4	3	4	2	5	3	2	4	2	6	1	4	3	3
hsa-mir-8089-5p	12	0	1	5	4	0	1	18	0	16	3	3	3	1	2	3	10	19	0	9
hpo-mir-10058-5p	1	1	1	1	2	1	0	3	0	1	4	3	3	0	0	3	2	4	3	3
mle-mir-2b-5p	14	2	1	28	6	4	1	8	2	7	6	3	3	3	9	13	6	16	9	31
hsa-mir-3182-5p	3	1	2	5	3	2	0	3	1	2	1	3	4	2	3	4	4	7	5	10
mcmv-mir-m21-1-3p	12	3	2	3	5	1	1	11	1	11	2	1	1	0	2	11	5	10	4	4
cli-mir-9639-3p	75	72	57	194	107	14	12	27	6	48	25	71	79	20	15	17	43	22	33	62
hsa-mir-4317-5p	4	1	1	3	1	0	0	2	0	1	11	2	1	2	1	3	6	7	4	22
bmo-mir-2808b-3p	14	2	5	3	1	1	9	2	20	7	0	1	3	0	2	2	2	3	1	20
efu-mir-9186l-3p	4	2	1	3	1	1	0	1	1	2	0	2	2	0	1	2	3	1	1	3
dps-mir-2576-1-3p	3	1	1	2	4	0	0	6	0	5	1	2	4	0	1	4	4	4	2	5
eca-mir-8986b-5p	3	2	4	7	6	2	1	2	0	5	11	10	5	1	1	5	5	5	4	6
dme-mir-4941-5p	10	0	2	3	3	1	0	7	2	7	6	2	3	1	1	2	2	5	1	11
eca-mir-9041-3p	1	0	1	6	4	3	1	6	0	3	3	1	6	3	1	1	2	3	4	3
chi-mir-628-3p	15	3	0	1	9	1	0	4	1	4	11	5	3	0	1	7	5	20	2	30
mmu-mir-6958-3p	2	1	0	3	6	2	0	1	1	10	0	4	1	1	0	3	4	4	0	3
sfr-mir-10481-5p	48	0	5	5	24	2	0	7	0	29	15	11	7	2	28	17	2	2	2	2
hsa-mir-711-5p	493	266	37	138	144	11	14	36	15	34	21	39	76	16	11	108	87	114	38	48
sme-mir-2155-3p	5	3	1	2	0	0	0	3	0	3	4	1	2	0	2	2	8	3	1	10
bbe-mir-34h-5p	2	1	1	1	3	1	0	3	1	6	2	1	5	0	2	3	4	2	2	10
aae-mir-9c-3p	97	17	35	38	87	3	3	94	11	52	57	33	54	16	64	61	102	40	28	98
chi-mir-222-5p	5	3	3	6	3	0	0	7	0	4	1	3	10	0	1	3	6	3	0	7
ame-mir-3748-5p	2	1	1	1	7	0	0	4	0	4	18	3	2	0	2	4	5	9	2	27
ssc-mir-4334-5p	10	2	0	3	1	0	1	2	0	3	4	2	7	4	0	5	0	4	1	2
oni-mir-10780-3p	152	5	8	14	24	1	4	26	2	62	6	13	10	4	7	7	6	19	5	6
eca-mir-9139-5p	11	4	3	7	5	0	2	24	2	3	1	3	3	2	1	5	9	15	1	4
hsa-mir-1273h-5p	8	4	17	20	14	2	0	8	1	46	10	13	8	1	9	13	15	7	1	7
rno-mir-6327-3p	38	20	6	10	9	1	0	6	21	24	9	19	34	4	8	36	19	12	11	19
asu-mir-92-5p	7	2	2	3	5	1	0	3	0	2	3	2	6	2	0	3	6	7	0	4
ame-mir-125-3p	13	3	2	2	5	0	0	1	0	1	6	2	3	0	1	1	4	5	1	5
hsa-mir-7851-3p	4	3	2	5	2	0	0	4	2	2	3	2	6	1	2	1	4	11	1	4
eca-mir-8969-5p	16	7	9	8	12	2	2	16	2	13	11	13	7	3	15	18	17	11	5	16
gmo-mir-11224a-5p	3	9	25	20	28	0	1	19	8	1	18	30	27	10	10	12	1	8	2	6
cel-mir-5545-5p	34	1	1	5	9	0	0	7	1	4	0	2	4	0	1	1	1	12	0	2
ssc-mir-191-5p	5	2	1	1	4	5	2	3	9	5	3	2	2	2	3	5	1	3	3	6
oni-mir-10878-5p	29	0	6	4	10	0	0	21	0	6	24	8	8	1	4	6	11	42	1	73
cbr-mir-76-3p	8	4	3	3	3	0	0	2	0	2	5	7	6	0	1	4	3	2	1	5
ame-mir-2765-5p	23	20	5	37	29	6	1	23	7	24	44	22	33	22	34	20	41	32	84	69
ggo-mir-139-3p	13	3	1	4	2	0	0	4	5	12	5	5	6	0	2	5	15	10	5	8
hsa-mir-4300-3p	7	1	0	2	3	1	0	5	0	2	3	3	2	0	0	1	5	1	1	5
cpi-mir-126-3p	67	3	1	17	20	0	7	157	4	81	3	7	18	1	0	1	5	22	3	14
bbe-mir-2057-3p	7	3	2	4	3	0	1	5	2	8	4	3	3	1	1	9	4	7	1	8
cgr-mir-211-3p	9	0	1	1	2	0	4	20	1	21	1	2	6	0	0	2	37	14	0	4
mml-mir-345-5p	6	2	0	4	4	0	1	10	1	1	7	3	5	0	0	3	8	6	1	10
ssc-mir-105-1-5p	22	13	8	4	15	4	6	12	2	6	25	8	8	2	6	11	10	10	22	32
cfa-mir-8806-3p	6	5	4	2	8	0	1	5	1	4	2	1	2	1	2	2	2	4	4	7
cte-mir-2707-5p	3	1	1	3	1	1	3	3	1	4	1	1	8	0	2	4	8	13	1	6
hco-mir-5950-5p	5	2	3	7	5	1	0	4	1	5	4	3	8	8	3	2	1	4	3	12
cfa-mir-8857-3p	10	3	3	9	8	0	1	8	1	9	2	5	9	1	0	7	17	10	6	14
hsa-mir-4651-5p	3	2	0	5	4	0	0	3	0	7	0	2	1	0	1	2	10	4	0	4
pbv-mir-9-4-3p	24	2	2	2	6	2	2	8	4	15	4	6	7	1	0	5	2	9	1	9
mmu-mir-6374-5p	4	3	4	4	3	0	0	3	1	3	2	3	6	0	2	1	6	5	0	4
rno-mir-344i-3p	6	1	1	2	2	0	0	3	0	7	1	1	9	0	0	1	7	34	1	3
lva-mir-71-5p	5	1	2	2	3	0	1	7	2	3	2	6	1	3	5	2	2	1	4	4
hsa-mir-4270-5p	25	4	5	11	6	0	3	10	2	17	4	10	9	2	6	7	4	13	3	8
mdo-mir-7371q-5p	18	4	8	10	7	0	0	2	0	3	2	4	7	0	1	5	4	9	1	4
cpo-mir-383-3p	38	0	2	3	17	0	6	17	2	26	0	0	0	0	0	4	4	27	0	8
cfa-mir-1301-5p	10	1	3	2	6	0	0	6	0	8	4	3	1	1	0	3	0	3	1	3
mcmv-mir-m21-1-5p	5	1	1	2	3	0	0	2	2	2	2	2	3	0	2	3	5	2	2	5
cja-mir-9912-3p	8	2	2	3	7	1	3	6	0	3	2	1	8	2	1	3	9	2	2	3
cli-mir-9639-5p	19	14	14	7	41	11	5	28	7	15	7	42	60	21	14	12	19	16	14	44
ami-mir-145-5p	75	1	6	4	9	0	1	5	1	11	3	3	9	3	9	9	7	8	12	8
nle-mir-769-3p	7	1	1	1	2	0	0	1	1	4	0	2	4	0	1	4	6	0	1	2
dvi-mir-9542a-3p	31	4	11	10	9	0	3	33	4	17	6	6	13	3	7	17	18	7	4	11
dps-mir-2576-1-5p	3	2	1	2	0	0	2	6	1	3	0	3	3	0	0	16	5	39	2	2
pal-mir-1307-3p	38	2	10	36	12	2	2	17	5	8	20	20	35	6	22	13	3	4	11	28
dme-mir-4966-5p	25	2	4	5	11	0	2	57	3	27	1	3	14	0	0	0	3	13	1	6
eca-mir-9066-3p	10	2	1	2	2	0	0	7	1	8	0	1	8	0	0	6	11	17	0	10
bta-mir-181b-2-3p	8	2	6	3	6	1	0	3	0	2	1	1	3	4	1	1	6	1	2	5
bbe-mir-10b-3p	3	1	1	1	2	0	0	1	2	4	1	2	9	0	0	6	10	3	1	6
oan-mir-1367-3p	11	3	2	3	2	0	0	2	1	7	4	3	9	0	4	7	3	3	2	4
dme-mir-34-3p	1	2	1	2	2	0	1	5	1	5	2	0	9	0	0	3	6	6	0	2
eca-mir-33b-3p	2	0	0	8	3	1	1	4	0	3	4	4	2	1	0	1	3	4	2	8
asu-mir-36c-3p	50	5	8	12	18	0	4	40	0	63	27	7	11	2	25	13	17	22	4	12
ola-mir-125a-3p	26	11	6	30	11	2	2	8	9	10	6	16	19	4	9	12	21	10	12	11
dre-mir-137-2-3p	11	0	3	1	5	0	1	4	0	5	1	0	3	1	4	4	3	7	2	5
rno-mir-6327-5p	12	2	2	7	4	2	4	7	6	7	3	16	12	10	9	14	10	22	7	35
hsa-mir-8072-5p	4	5	1	9	1	3	1	6	5	10	2	2	3	2	2	4	8	12	1	5
ame-mir-125-5p	6	1	0	4	2	1	2	7	5	10	2	1	7	0	0	2	8	4	1	5
hsa-mir-6082-5p	22	4	2	15	10	2	1	2	1	3	8	26	1	5	5	16	9	5	6	16
pma-mir-182-5p	1	0	0	3	1	0	0	5	1	5	2	1	3	0	1	5	11	17	0	4
aca-mir-92a-1-3p	1	1	1	0	2	7	3	4	4	4	1	1	3	3	1	4	1	3	2	3
bhv5-mir-B11-5p	6	3	1	3	3	0	1	3	0	6	3	4	3	5	3	5	8	6	5	7
ppy-mir-3661-3p	11	0	2	5	2	0	0	2	0	8	2	1	2	1	2	3	5	3	1	3
cbr-mir-76-5p	15	0	4	4	10	0	0	3	0	4	2	7	2	0	2	3	5	2	0	7
cli-mir-9622-3p	3	2	3	1	4	1	1	2	1	2	2	1	1	0	3	3	2	3	0	6
ggo-mir-139-5p	2	5	7	3	1	9	5	5	5	6	4	3	5	5	2	3	7	4	5	7
bbe-mir-2057-5p	8	2	2	3	4	0	1	3	1	5	0	4	2	2	3	7	4	5	1	7
cpi-mir-126-5p	24	26	43	75	48	6	7	10	9	27	4	28	29	6	5	10	14	2	8	13
hsa-mir-4325-3p	4	3	2	2	6	1	2	4	0	1	0	0	5	3	0	0	3	7	1	5
mdo-mir-761-5p	27	3	3	5	8	0	3	54	1	26	1	3	7	0	0	6	3	6	5	4
cel-mir-269-5p	4	7	3	3	10	4	0	3	3	2	9	1	6	2	4	7	4	6	3	12
bmo-mir-3215-3p	8	5	14	26	43	4	1	14	1	25	7	17	24	5	12	12	14	6	18	23
hsv1-mir-H6-5p	128	36	4	3	3	0	3	30	8	46	11	8	5	1	10	8	22	13	1	16
hsa-mir-7703-3p	10	0	0	3	6	2	0	7	3	2	2	8	13	1	9	11	12	17	8	28
cfa-mir-1199-3p	2	0	1	3	2	1	0	5	1	2	2	2	1	1	0	3	2	2	0	3
hsa-mir-12124-3p	10	4	2	7	1	1	0	5	1	3	3	2	4	1	0	1	7	8	2	8
cfa-mir-8806-5p	2	0	2	1	1	1	0	6	0	1	0	4	2	1	1	2	3	4	1	3
efu-mir-9265-5p	3	0	1	5	1	0	0	1	2	4	1	2	2	1	1	2	6	4	2	1
bmo-mir-3266-3p	13	2	3	4	4	2	1	29	3	21	13	8	3	4	0	2	7	18	6	22
pbv-mir-23a-3p	16	41	32	32	25	33	25	45	46	39	46	37	56	38	31	46	29	18	51	37
ggo-mir-92b-3p	12	5	3	17	6	1	3	5	1	6	7	6	16	3	4	8	6	9	4	8
ggo-mir-676-3p	15	6	7	3	7	1	1	11	7	16	4	5	8	2	8	3	7	7	6	9
ppc-mir-8364v-3p	0	1	1	2	2	0	0	4	0	2	0	1	8	0	1	2	4	5	2	6
ptr-mir-1302-3-5p	13	3	6	1	3	7	4	7	3	6	5	6	5	1	3	3	4	7	4	3
mml-mir-1260b-5p	5	11	4	8	4	6	7	6	12	8	12	6	10	6	4	7	7	8	8	13
eca-mir-9147-3p	15	19	10	8	8	2	1	10	3	12	5	11	13	2	11	8	12	9	20	19
hsa-mir-3115-5p	4	2	1	3	3	1	1	6	0	3	0	1	1	0	0	1	1	5	1	5
pma-mir-4546-3p	4	2	3	6	14	2	1	9	2	4	14	4	4	1	2	5	6	17	3	7
cfa-mir-8799f-3p	5	6	3	6	6	2	6	19	4	25	3	7	9	15	2	31	46	19	4	12
mdv2-mir-M23-5p	1	1	1	2	0	2	0	5	0	1	2	1	4	1	3	2	0	1	1	3
cja-mir-9912-5p	34	1	0	2	7	0	0	3	2	9	2	0	5	0	0	2	2	6	0	7
cel-mir-5553-3p	4	9	4	2	27	2	1	3	2	19	5	4	10	0	4	6	14	7	1	29
pxy-mir-8510a-5-5p	4	2	0	3	2	0	0	3	1	8	2	1	3	0	1	2	4	3	0	4
mml-mir-3173-3p	28	2	4	5	4	1	0	4	1	13	8	7	13	0	3	26	7	16	3	16
cja-mir-9963-5p	12	5	11	3	6	0	0	18	0	12	1	4	7	1	3	0	4	7	3	1
hsa-mir-3652-3p	477	0	41	47	76	0	2	28	0	131	30	28	50	14	41	50	31	63	12	28
pal-mir-1307-5p	20	8	1	4	4	0	2	3	3	8	7	4	12	3	8	4	11	7	5	4
eca-mir-9066-5p	6	3	5	2	1	0	0	9	0	7	0	3	17	0	1	6	8	12	2	11
bma-mir-5869-5p	9	4	3	5	3	1	1	8	0	4	2	3	6	0	2	6	10	6	4	8
cbr-mir-787-5p	9	0	0	4	2	1	1	4	2	8	2	2	1	1	0	2	3	2	0	1
egr-mir-10229a-5p	12	8	1	6	2	2	1	2	1	4	1	1	1	3	2	4	4	5	11	6
rno-mir-664-2-5p	3	0	1	8	4	3	2	9	4	6	33	11	6	1	2	5	4	13	13	57
hsa-mir-219a-1-3p	6	4	3	4	2	1	1	6	1	1	4	2	12	1	0	2	4	2	2	2
chi-mir-433-3p	4	1	0	2	4	0	0	4	1	0	4	4	1	0	1	2	7	6	2	3
oan-mir-1367-5p	5	0	0	9	1	0	3	5	0	8	0	3	2	0	0	3	7	10	1	4
sma-mir-8478-3p	4	1	2	1	5	1	3	5	1	6	4	4	6	3	1	5	14	4	2	4
ssc-mir-505-5p	25	3	9	21	15	2	1	40	4	4	94	104	73	8	12	11	22	43	7	183
mne-mir-7-1-5p	11	3	0	3	3	0	0	9	0	4	0	1	2	0	3	2	2	9	2	4
aca-mir-125a-3p	9	2	2	5	6	0	0	1	0	3	3	4	3	1	2	3	2	6	2	4
cgr-mir-219b-3p	154	13	15	22	39	1	2	15	10	46	19	20	15	9	25	29	12	18	9	20
bta-mir-4444-3p	15	1	0	3	3	0	1	6	3	11	9	4	8	1	1	25	30	8	3	11
odi-mir-1499-5p	2	4	1	1	2	1	0	4	0	2	2	3	7	1	0	1	3	8	3	3
mmu-mir-6382-3p	13	69	52	34	17	47	20	20	50	27	48	32	49	35	42	42	25	15	40	38
ptr-mir-3660-5p	5	2	0	2	2	0	0	3	1	1	1	3	2	1	2	0	0	6	1	2
rno-mir-296-3p	2	5	0	8	1	4	1	2	4	1	1	10	4	4	1	3	4	4	2	2
mdo-mir-12379-3p	1	0	0	0	3	0	1	4	1	2	0	2	4	0	1	12	2	4	1	5
mmu-mir-1903-5p	5	4	3	5	2	3	2	6	3	5	4	2	3	1	1	5	7	5	3	3
hsa-mir-4706-5p	9	0	1	3	5	1	0	9	1	4	12	4	4	1	0	3	7	8	5	17
ppc-mir-2240c-3p	0	0	0	1	3	1	1	2	1	4	1	3	8	0	0	1	5	7	1	6
isc-mir-252b-5p	22	2	1	1	10	0	3	1	3	14	0	4	3	2	1	3	2	1	3	3
aca-mir-92a-1-5p	11	3	3	3	5	0	0	5	2	3	1	2	1	0	4	2	2	2	1	2
mml-mir-937-3p	6	1	3	10	4	0	0	20	1	19	1	9	12	1	3	6	26	2	3	26
ppy-mir-3661-5p	3	0	2	3	7	1	0	2	0	5	2	4	7	5	0	6	7	7	1	4
mmu-mir-3969-3p	477	2	39	45	76	1	0	30	0	4	24	25	48	16	41	49	27	57	8	25
ssc-mir-199a-2-3p	0	3	2	1	2	1	2	1	1	2	5	3	5	1	1	7	4	2	0	2
ngi-mir-932-3p	9	3	1	7	1	0	0	6	0	2	0	4	7	0	2	2	3	4	0	3
fru-mir-187-5p	5	1	0	5	1	0	1	3	0	7	1	1	6	0	0	2	5	4	5	7
tgu-mir-2980-1-3p	94	5	4	19	29	0	4	31	2	34	4	2	8	0	2	1	2	49	2	19
ppc-mir-63h-3p	7	0	0	1	2	1	0	2	0	3	2	2	4	1	0	4	2	3	2	1
cfa-mir-6516-5p	2	2	1	5	7	0	1	1	0	4	1	1	7	2	0	1	6	8	5	1
dre-mir-2195-5p	7	0	3	1	8	2	0	4	1	2	3	3	0	0	2	5	8	22	1	6
bmo-mir-2745-3p	3	2	2	3	0	0	1	3	1	3	0	1	3	0	0	4	3	5	0	4
bfl-mir-4879-3p	8	1	3	2	5	0	1	4	1	5	2	1	7	1	1	2	0	3	0	1
cel-mir-46-5p	5	3	1	1	4	0	0	3	1	10	2	3	5	1	1	3	2	11	0	17
aca-mir-5390-3p	54	2	10	18	8	3	0	18	1	26	16	2	7	5	25	19	14	7	3	9
cja-mir-1247-5p	5	4	3	2	2	0	3	4	0	7	0	1	4	0	0	7	3	6	0	6
sbo-mir-29a-3p	8	0	1	3	4	0	1	1	0	4	0	1	3	0	0	4	6	3	0	6
cfa-mir-1199-5p	9	2	0	3	3	1	1	4	1	6	0	3	8	0	0	4	14	13	3	6
cfa-mir-212-3p	13	6	0	2	4	0	1	7	2	0	1	2	5	2	2	1	10	14	11	7
aae-mir-12-3p	6	0	3	1	2	1	0	8	1	6	10	8	6	5	1	9	9	8	2	17
cbn-mir-51-2-3p	5	4	1	2	3	0	1	3	2	2	1	3	2	1	2	3	9	1	2	4
bfl-mir-92a-2-5p	149	13	26	30	41	5	9	42	8	62	21	14	2	8	28	27	29	26	20	21
ggo-mir-92b-5p	5	2	2	5	2	1	1	1	2	6	2	2	2	1	2	4	2	4	2	4
oan-mir-1350-3p	9	3	1	0	6	4	1	4	1	5	6	1	7	3	1	8	5	2	4	4
mmu-mir-1192-5p	5	0	2	0	3	0	0	5	3	3	5	2	1	0	3	0	4	3	3	5
hme-mir-14-5p	0	1	1	3	3	0	1	6	2	6	1	3	2	0	1	2	5	4	1	3
cte-mir-242-3p	4	7	5	9	5	6	5	5	3	6	5	2	9	5	1	4	3	6	6	5
dvi-mir-iab-8-5p	13	2	3	3	7	0	1	6	0	10	3	7	3	1	1	4	2	5	3	10
ppc-mir-8364d-3p	26	16	2	13	15	1	2	4	8	7	11	11	7	5	6	9	9	26	12	15
ola-mir-21-2-3p	13	1	2	3	4	2	1	2	1	3	2	2	7	0	2	2	2	3	1	3
tcf-mir-10354-5p	9	2	2	6	2	0	1	5	1	2	1	3	5	1	0	3	12	9	3	3
eca-mir-9147-5p	13	13	13	34	12	1	3	9	3	2	13	26	13	4	4	4	22	16	8	5
bta-mir-2285i-3p	39	5	8	4	12	0	4	7	2	11	10	5	7	0	3	16	8	16	2	4
pma-mir-4546-5p	8	4	3	6	6	1	1	6	1	6	6	6	12	1	1	3	8	8	6	7
cgr-mir-139-3p	9	2	1	2	2	0	0	2	1	10	3	2	2	0	0	2	9	9	5	4
dre-mir-219-3-3p	22	4	6	4	6	1	0	5	1	10	1	1	8	2	3	2	7	4	0	6
mml-mir-3122-5p	3	2	2	1	3	0	2	3	1	3	3	1	0	1	0	2	7	10	1	3
hsa-mir-8080-3p	98	60	7	17	27	1	6	35	2	21	7	20	74	3	2	68	73	27	9	91
ppy-mir-1193-3p	3	6	3	6	2	1	0	2	4	5	2	5	6	1	1	2	8	6	5	5
hsa-mir-6090-3p	5	8	3	9	3	1	0	2	2	5	1	8	11	2	4	3	6	7	3	9
mmu-mir-6412-3p	15	19	11	9	4	9	7	9	9	18	7	18	19	11	7	15	10	6	3	13
prv-mir-LLT2-3p	9	2	1	4	1	0	0	1	1	7	1	5	5	2	0	5	3	3	2	4
prd-mir-7969-3p	20	1	0	1	4	0	1	27	0	19	0	2	1	0	0	2	3	5	3	7
hsa-mir-301b-3p	9	0	1	0	1	0	0	7	0	4	0	0	4	0	1	3	6	7	3	5
cbr-mir-84-3p	2	3	0	1	1	1	0	4	0	3	0	0	4	1	1	5	3	7	0	6
hsa-mir-3677-3p	8	3	3	5	3	0	2	6	1	11	1	2	4	0	2	0	4	8	4	2
ipu-mir-7550-3p	174	11	15	31	67	1	33	256	16	111	10	21	40	6	16	21	28	62	9	62
gmo-mir-11189-3p	15	1	2	3	4	0	0	3	0	2	0	0	3	0	1	4	2	9	1	3
sv40-mir-S1-5p	6	3	4	2	1	1	0	2	2	3	1	1	1	1	1	2	1	3	0	4
asu-mir-252-3p	5	1	3	2	1	0	1	3	0	7	4	2	1	2	2	6	7	5	9	22
ipu-mir-23a-3-3p	13	80	27	25	18	95	26	155	134	104	47	151	227	114	73	39	53	23	112	124
aae-mir-965-5p	5	0	2	0	2	0	0	3	0	4	0	1	2	1	1	0	5	4	1	2
cja-mir-519b-3p	5	2	1	1	2	0	1	1	0	3	1	3	2	0	1	1	4	1	3	1
cfa-mir-8865-3p	7	7	8	7	6	2	6	6	4	19	5	4	4	13	4	31	29	8	6	10
nvi-mir-305-3p	41	1	5	3	3	1	7	25	8	86	1	4	6	1	2	4	11	20	2	19
mmu-mir-219a-2-3p	8	4	1	2	3	1	1	6	0	3	8	3	10	3	1	5	19	5	15	7
nve-mir-2024f-3p	3	1	5	1	2	4	0	3	2	1	2	4	3	3	1	6	1	1	1	3
bdo-mir-305-5p	0	2	1	4	3	0	0	7	3	10	0	1	4	0	1	2	10	5	2	5
str-mir-7880g-5p	30	3	4	7	9	0	0	10	0	14	1	3	10	1	2	9	13	15	1	19
rno-mir-504-5p	4	2	3	2	7	2	0	5	0	0	1	0	4	1	1	0	4	6	3	5
nve-mir-9413-2-5p	21	0	0	5	22	0	20	183	2	192	0	1	6	0	1	0	4	6	0	19
rlcv-mir-rL1-30-3p	6	1	1	2	2	0	0	5	1	4	3	2	5	0	0	2	7	4	3	13
dya-mir-184-3p	7	2	0	2	2	0	2	3	0	2	2	2	0	0	0	2	5	2	0	6
ssc-mir-9816-3p	13	0	5	5	8	1	0	4	0	3	36	2	4	3	5	6	7	14	6	19
cja-mir-9971-3p	2	4	0	2	2	0	0	3	0	1	3	3	6	1	0	3	6	2	3	4
ppy-mir-152-3p	2	2	0	3	1	2	0	2	0	6	4	7	6	1	0	0	3	4	3	10
oni-mir-10916-5p	6	2	3	8	5	0	0	2	0	8	3	1	5	2	3	6	6	6	8	3
eca-mir-9074-3p	2	1	1	3	2	1	0	6	0	2	4	2	1	1	0	1	4	3	1	1
mmu-mir-6966-5p	5	1	1	3	5	0	1	2	4	1	6	4	23	2	0	5	11	11	6	10
bma-mir-5877-3p	57	2	6	5	14	0	0	8	1	33	6	1	15	1	8	5	9	5	8	27
hsa-mir-6852-5p	12	3	1	9	7	1	3	8	3	10	9	1	26	0	1	6	2	52	1	6
oan-mir-1375-3p	2	0	1	3	4	0	0	4	1	1	1	1	3	1	1	2	3	6	3	2
aca-mir-203-3p	3	4	1	18	3	0	1	1	1	5	4	6	9	2	3	5	10	12	9	6
cbr-mir-35b-1-3p	12	2	1	11	8	0	2	5	2	6	13	6	10	3	3	3	8	10	12	11
ola-mir-21-2-5p	3	3	5	4	0	1	2	5	1	2	2	1	6	1	3	1	3	7	5	6
cgr-mir-139-5p	1	5	6	3	1	9	7	4	5	6	3	3	5	4	2	3	3	2	5	4
ame-mir-6046-3p	4	2	1	2	4	0	0	6	0	4	0	1	3	2	1	2	3	12	0	6
dre-mir-219-3-5p	1	2	4	1	8	3	1	3	2	5	2	3	6	3	2	1	5	8	0	2
mml-mir-4667-3p	5	3	1	4	4	0	2	18	0	7	3	3	4	1	1	12	11	8	2	7
ppy-mir-1193-5p	8	5	2	3	7	2	1	5	2	3	0	0	12	1	2	4	12	7	6	14
mml-mir-7178-5p	6	1	3	2	4	1	1	4	1	3	5	3	5	1	1	4	12	10	1	18
aae-mir-1-3p	27	0	0	6	25	0	19	182	3	195	0	1	7	0	1	1	4	6	0	16
hsa-mir-6090-5p	2	1	1	1	2	3	2	2	2	1	2	3	9	1	2	7	7	7	3	3
mml-mir-920-3p	4	0	1	8	2	0	2	3	0	1	1	3	3	0	1	2	10	2	0	3
hsa-mir-3180-5-3p	23	11	6	11	7	3	4	15	9	12	19	15	14	5	5	7	16	29	8	31
mmu-mir-465c-1-5p	4	2	1	1	0	0	0	4	2	1	3	2	2	0	0	4	2	4	1	3
crm-mir-2229-3p	23	4	15	17	4	5	1	49	5	18	3	14	23	12	18	4	9	16	7	17
rno-mir-326-5p	1	2	0	3	1	1	1	5	1	2	3	2	4	0	0	1	5	2	0	4
cli-mir-9630-3p	5	2	3	3	1	0	1	4	3	2	1	2	5	0	1	4	8	9	1	6
mmu-mir-1962-3p	4	2	3	2	6	0	0	8	1	12	2	2	3	0	1	2	4	8	1	4
cja-mir-1258a-5p	11	1	0	1	4	0	3	7	5	10	0	2	5	0	0	4	13	13	0	8
ipu-mir-7550-5p	16	15	15	7	7	7	7	9	14	8	10	21	12	12	8	11	11	8	11	14
hsa-mir-10523-3p	10	2	3	6	5	0	5	6	2	11	5	5	5	1	1	4	21	7	0	11
cel-mir-54-3p	5	4	9	3	6	3	4	24	1	4	6	3	2	4	12	3	9	6	4	13
crm-mir-47-5p	26	26	24	17	16	3	3	32	10	42	14	18	33	7	11	27	27	54	14	55
cel-mir-4935-3p	24	2	3	8	7	1	0	6	0	9	3	6	10	3	2	8	11	4	5	7
dps-mir-2518-1-3p	34	10	27	39	35	5	4	36	7	38	40	45	40	8	10	42	31	87	21	66
pbv-mir-155b-5p	2	1	1	5	9	2	0	9	2	2	17	7	3	0	1	8	18	13	6	51
bma-mir-5881b-5p	49	0	13	12	24	1	0	8	2	12	13	12	6	3	7	7	11	6	2	13
hsa-mir-12132-3p	20	87	100	15	21	77	35	25	58	48	68	27	51	50	72	57	34	8	41	31
der-mir-92a-3p	4	2	1	5	2	0	0	2	2	4	2	0	0	0	2	2	8	8	1	9
oni-mir-10738-5p	6	1	2	1	7	0	1	3	1	2	6	2	3	0	1	4	6	10	2	10
mdo-mir-7312-3p	8	3	0	1	5	0	2	13	1	8	0	1	1	0	0	2	5	10	0	4
rno-mir-291a-5p	3	2	0	4	0	2	1	1	0	5	0	3	4	0	0	3	6	3	1	0
dme-mir-278-3p	4	1	1	2	0	0	0	4	1	3	3	5	4	0	3	5	4	6	0	8
cja-mir-519b-5p	6	4	1	3	2	2	0	6	2	2	2	3	7	4	2	0	3	4	1	9
cbn-mir-64d-2-5p	12	2	0	4	5	5	0	13	0	3	34	9	6	3	3	9	9	19	12	54
cgr-mir-503-3p	7	3	3	9	13	0	0	6	0	13	8	16	15	1	2	9	17	2	3	8
ppy-mir-27a-3p	23	18	14	12	13	13	16	13	8	28	28	21	27	16	14	27	7	10	19	20
cfa-mir-8865-5p	14	8	3	13	8	2	3	6	2	2	8	8	9	2	2	9	12	7	3	8
ame-mir-3764-3p	5	2	0	1	2	1	0	8	3	5	1	1	2	0	1	3	7	1	1	5
tca-mir-3807-5p	14	3	2	5	2	0	0	2	1	8	4	2	9	1	2	2	8	4	1	3
bta-mir-2438-3p	13	6	2	12	5	0	3	12	3	11	4	6	22	1	0	9	7	40	3	9
ppy-mir-939-3p	14	5	10	12	8	0	0	3	1	5	2	2	5	0	2	3	4	6	0	2
hco-mir-1-3p	3	2	1	1	1	0	2	6	2	5	2	10	6	0	0	15	9	6	0	59
pxy-mir-8510a-7-5p	4	2	1	2	3	0	0	2	1	3	2	1	3	0	1	2	4	2	0	3
hsa-mir-151a-3p	498	26	24	50	83	1	5	76	9	49	28	37	55	10	17	40	30	131	23	16
age-mir-23a-3p	16	39	32	32	23	33	25	46	44	37	49	38	56	37	29	46	30	16	53	39
rlcv-mir-rL1-30-5p	3	2	1	2	4	0	0	3	0	2	4	1	2	0	1	1	1	6	1	4
eca-mir-8960-5p	4	5	1	4	3	0	0	7	1	5	2	2	3	0	1	4	6	5	3	3
eca-mir-8985-3p	1	0	1	0	2	2	1	7	0	6	0	2	4	0	1	2	2	7	1	4
bbe-mir-92c-5p	3	2	1	4	5	0	2	7	2	5	3	4	4	2	0	1	11	7	0	9
hsa-mir-140-3p	1	6	4	7	4	3	2	7	6	2	2	1	3	1	3	5	3	3	4	2
tca-mir-11619c-5p	168	6	13	11	30	0	0	6	3	59	17	16	25	6	8	28	11	4	1	1
eca-mir-9074-5p	0	2	2	2	7	0	1	5	2	2	13	4	2	1	7	17	12	16	4	42
ame-mir-3049-5p	17	4	3	11	4	1	1	11	1	8	5	9	3	4	5	11	4	7	13	10
sha-mir-352-5p	25	3	5	10	16	1	2	8	0	8	3	13	5	0	4	4	13	11	1	17
sme-mir-278-3p	3	4	0	3	1	0	2	2	0	6	2	2	8	1	0	2	4	4	1	8
sfr-mir-10498-3p	3	2	1	1	0	0	3	4	3	6	3	4	3	0	1	0	6	6	1	10
chi-mir-873-3p	26	2	8	4	1	1	0	13	2	19	4	3	11	1	3	1	6	4	0	4
nve-mir-9412-5-5p	18	7	5	5	8	1	2	12	0	12	1	0	2	1	0	6	12	6	4	9
pal-mir-652-3p	5	3	17	7	9	4	0	9	3	10	4	5	3	2	5	0	3	17	3	20
sma-mir-8461-5p	97	2	7	9	17	0	6	16	2	31	5	4	15	2	1	22	18	32	1	11
rno-mir-3575-3p	3	3	2	7	3	1	0	1	0	3	4	6	6	0	2	2	1	7	8	4
isc-mir-5311-3p	150	495	452	927	1023	99	190	229	61	422	95	184	64	88	38	105	518	228	135	225
pha-mir-186-3p	85	107	41	171	58	9	10	20	20	68	17	55	120	45	61	23	7	8	31	20
efu-mir-9303-5p	3	3	2	2	3	4	1	1	2	6	4	2	3	1	1	4	6	4	2	3
bta-mir-2894-3p	31	1	4	6	6	2	1	18	1	9	21	3	3	1	6	0	9	16	1	34
mml-mir-4667-5p	5	2	0	0	3	0	1	1	0	5	4	4	4	0	1	0	6	3	1	2
ami-mir-9607-3p	4	6	5	4	11	0	3	4	0	6	6	7	4	1	2	3	4	7	3	15
bma-mir-9530-3p	3	3	1	4	4	1	0	3	0	3	0	3	7	1	1	3	6	5	1	2
dme-mir-993-3p	17	3	0	0	3	1	0	8	0	3	0	0	0	0	0	4	4	9	2	4
ame-mir-9b-3p	5	1	0	0	2	0	1	2	2	3	1	1	2	1	3	1	3	2	1	4
cfa-mir-489-3p	150	8	5	1	25	3	20	284	6	294	3	10	69	1	1	20	17	36	2	22
cbn-mir-54-5p	3	2	1	2	2	0	1	6	1	3	0	0	1	0	0	2	3	8	0	4
mml-mir-920-5p	11	2	1	5	2	1	1	5	3	5	0	0	1	0	0	2	2	2	0	2
hsa-mir-3180-5-5p	32	2	4	6	5	3	0	12	4	5	21	14	10	3	2	6	13	31	4	31
dqu-mir-927a-3p	4	1	2	3	4	2	2	2	0	4	2	2	5	5	2	10	11	6	5	5
bmo-mir-279a-3p	5	11	3	5	10	1	0	3	3	4	7	7	9	3	14	4	11	8	9	14
cli-mir-9630-5p	8	0	5	37	6	0	0	5	1	22	10	19	34	5	11	11	6	4	7	20
ipu-mir-7563a-5p	15	2	1	1	5	1	0	6	0	5	2	0	3	1	1	1	1	3	0	5
cel-mir-2213-3p	5	0	4	5	2	0	1	7	0	12	1	2	4	0	1	4	4	22	1	14
efu-mir-9186c-5p	5	1	1	2	1	1	0	3	0	7	3	0	2	1	2	4	5	5	0	2
tca-mir-11648-5p	3	3	0	1	2	0	1	2	1	2	0	3	7	1	1	1	3	4	1	2
bfl-mir-4887-3p	8	1	1	2	2	1	0	1	0	4	2	0	2	0	0	1	1	4	1	5
cel-mir-4935-5p	6	2	1	2	1	1	0	5	2	13	2	2	5	0	0	3	8	8	3	3
dsi-mir-iab-8-5p	13	1	3	2	6	1	1	5	0	11	2	5	3	1	1	3	1	6	3	10
dps-mir-2518-1-5p	20	1	3	2	9	0	0	16	3	10	7	2	1	0	2	5	7	11	1	14
efu-mir-9338-1-5p	8	3	4	6	6	0	0	2	1	1	2	5	4	3	1	4	3	3	0	3
bta-mir-2340-3p	5	6	6	11	7	4	1	5	2	3	5	4	7	5	3	2	6	4	6	8
bmo-mir-3299-3p	3	1	1	0	1	0	2	3	1	4	1	4	3	0	0	2	7	6	0	3
hsa-mir-548h-3-5p	8	2	2	2	7	0	0	6	0	9	2	2	5	1	0	3	7	4	0	2
hsa-mir-5091-3p	6	0	1	0	0	2	0	2	0	0	0	2	3	1	1	3	3	4	1	3
eca-mir-9104-5p	5	1	0	0	5	1	0	6	0	0	0	5	2	0	1	4	1	3	2	3
hco-mir-5967-3p	23	7	1	1	9	0	4	9	2	9	3	4	14	1	0	32	19	24	2	18
age-mir-198-5p	6	1	0	4	2	0	1	5	1	2	0	3	7	1	3	2	10	6	3	8
mse-mir-190-3p	3	0	2	3	3	0	0	3	0	4	12	2	1	0	1	1	4	8	5	19
ame-mir-3789-3p	18	1	1	5	3	0	1	22	1	21	0	2	10	0	0	9	5	6	1	8
xla-mir-146b-5p	3	7	4	10	2	7	2	4	7	3	4	3	1	3	3	4	3	1	5	2
mse-mir-263a-5p	96	5	4	20	29	0	5	32	1	35	4	3	9	0	3	1	0	53	3	19
hsa-mir-3130-1-3p	5	0	1	1	0	2	0	1	1	6	3	0	8	0	0	1	5	9	9	7
cpo-mir-487b-5p	7	4	4	1	6	0	0	3	1	10	3	0	4	0	0	4	5	5	2	2
hco-mir-5892a-3p	8	2	1	4	2	1	1	1	2	1	1	1	1	0	1	3	7	4	1	4
mml-mir-4650-3p	20	1	2	5	2	0	0	8	0	7	3	1	2	1	3	4	7	11	2	6
eca-mir-149-3p	3	1	3	9	1	2	1	1	0	5	7	10	6	2	0	4	6	1	0	6
dpu-mir-307-3p	11	0	4	5	6	0	0	4	1	5	3	2	1	1	1	4	2	1	0	2
mse-mir-6096-3-3p	5	4	2	9	13	2	0	5	0	5	2	4	8	1	4	2	4	6	3	3
ssa-mir-30e-3-3p	84	15	28	26	26	1	3	29	4	28	17	17	20	19	1	19	20	3	7	4
der-mir-6-3-5p	6	1	2	0	4	0	0	3	1	8	2	2	1	0	0	3	7	9	1	3
mmu-mir-680-2-5p	7	3	1	6	4	0	2	28	0	14	1	2	4	0	0	3	4	5	2	7
cja-mir-2114-3p	3	2	1	2	3	0	1	4	2	1	0	1	4	0	0	2	4	4	0	4
eca-mir-9007-3p	15	0	6	1	5	0	0	6	5	7	10	5	5	1	3	6	11	7	4	12
hcmv-mir-US25-1-3p	12	3	2	1	3	5	1	16	2	58	6	6	16	2	4	7	31	18	2	12
crm-mir-55-3p	5	1	1	2	2	1	3	17	2	3	0	4	4	2	1	1	2	3	2	5
ola-mir-30a-5p	2	0	1	3	4	0	0	5	1	1	2	8	3	1	1	1	3	5	1	4
efu-mir-9281-3p	4	2	1	1	2	0	1	2	0	3	0	1	2	0	1	2	3	6	1	1
pbv-mir-429-3p	2	1	2	2	0	1	1	2	0	2	2	1	6	0	0	4	12	4	1	5
hsa-mir-199b-3p	5	2	1	1	2	0	1	3	1	5	4	2	1	3	4	0	8	3	9	5
fru-mir-29a-2-5p	10	14	5	8	7	9	3	1	6	11	8	7	6	5	5	13	6	6	5	3
tgu-mir-425-5p	3	5	7	3	3	10	3	3	5	4	4	7	5	3	4	5	5	2	3	5
hsa-mir-150-5p	2	3	5	2	2	8	3	5	3	2	3	5	2	1	2	4	2	2	2	2
mmu-mir-142a-3p	95	7	16	33	37	1	4	39	6	41	22	20	21	3	14	7	7	53	6	25
pmi-mir-10-3p	38	5	14	15	17	0	5	47	4	86	11	23	24	3	10	38	53	159	11	46
mmu-mir-6390-5p	10	2	3	4	2	2	0	5	1	21	3	0	8	1	2	7	8	40	1	9
dme-mir-993-5p	8	1	1	2	1	1	0	3	0	3	1	3	6	1	1	1	1	7	1	3
ppy-mir-922-3p	16	1	1	1	3	1	0	3	0	4	1	2	3	1	1	4	2	0	3	1
tca-mir-3866-3p	4	0	2	1	6	2	0	2	0	1	3	2	3	1	2	2	3	8	0	10
efu-mir-9223b-1-3p	12	9	1	9	2	2	2	3	1	5	1	3	2	3	1	5	17	5	2	6
aga-mir-10356-1-5p	3	0	2	1	3	1	1	2	1	1	2	2	2	0	1	3	5	2	1	4
ppy-mir-541-3p	11	1	3	7	3	1	0	5	3	3	8	8	7	4	2	3	9	14	4	12
pal-mir-378c-3p	1	3	0	2	1	0	0	3	0	3	3	1	5	0	1	5	5	1	1	5
bbe-mir-252b-3p	34	3	2	3	0	0	2	7	2	16	0	2	1	0	0	1	2	4	2	6
dvi-mir-996-5p	2	0	0	2	1	1	2	5	1	0	1	2	7	0	1	3	12	7	2	3
ame-mir-2-1-3p	17	8	4	7	16	2	2	5	8	7	14	13	9	5	11	17	8	9	27	21
api-mir-3017b-1-3p	5	0	4	6	2	1	1	2	2	3	2	8	7	3	2	5	6	7	2	14
rno-mir-130b-3p	3	4	2	3	1	2	2	4	1	5	2	4	5	1	3	6	3	3	1	8
ppy-mir-639-5p	26	24	5	17	28	12	5	6	3	10	7	20	22	5	6	11	18	22	10	32
hsa-mir-5091-5p	16	2	5	40	9	0	1	6	0	13	11	18	35	5	14	11	3	2	7	22
der-mir-31a-5p	6	3	3	0	2	0	1	4	1	12	1	4	15	1	0	4	4	16	2	11
hsa-mir-484-3p	5	1	1	1	3	2	1	3	4	7	0	1	2	1	3	3	0	13	0	5
efu-mir-9311-3p	4	2	3	22	4	1	1	8	2	1	3	7	6	0	3	2	9	2	2	5
bta-mir-6529b-5p	15	1	0	1	5	1	1	19	3	27	0	1	3	1	0	0	3	13	0	2
mml-mir-4650-5p	2	1	1	3	2	0	0	2	0	3	11	2	2	1	1	4	9	7	4	22
ppc-mir-8261-3p	12	5	3	11	7	2	0	16	1	17	3	5	8	1	3	9	8	15	4	7
ptr-mir-380-3p	8	0	0	2	7	0	4	62	0	48	0	3	6	0	1	0	5	9	0	4
ame-mir-9864-3p	166	5	11	7	15	1	1	22	5	37	16	19	13	3	4	21	15	25	0	12
str-mir-7880p-5p	4	1	1	6	4	1	2	8	0	18	1	6	4	1	2	3	7	12	1	8
efu-mir-9362-3p	5	1	3	11	6	0	0	1	5	5	2	4	5	1	0	0	6	2	3	6
mmu-mir-3067-3p	6	3	0	1	3	1	1	1	0	2	0	1	2	0	1	3	1	9	1	3
mse-mir-6096-3-5p	21	2	2	6	7	1	1	5	0	15	9	12	5	1	2	5	9	8	3	6
pal-mir-758-3p	16	1	3	8	9	2	1	8	1	7	9	16	9	6	3	8	10	21	4	8
mml-mir-33b-3p	5	0	0	5	2	1	1	4	0	3	2	2	2	0	0	1	1	7	2	8
mmu-mir-3960-3p	19	9	4	10	7	2	6	16	3	10	7	8	13	3	4	14	20	10	9	13
pbv-mir-92a-2-3p	6	0	1	3	3	0	0	5	0	4	8	13	3	1	1	4	2	8	3	8
eca-mir-9007-5p	40	8	8	29	44	4	1	45	6	25	28	24	30	10	20	13	23	11	11	61
bma-mir-283-3p	4	0	2	1	3	3	0	1	0	6	2	3	4	1	0	3	2	8	1	1
hsa-mir-3685-5p	474	2	40	45	76	0	0	27	2	130	24	24	49	16	40	45	27	53	8	23
tca-mir-11631-5p	15	10	11	20	20	6	3	13	5	18	16	7	16	6	6	12	20	9	7	27
bfl-mir-4870-3p	23	0	6	6	3	5	0	21	6	12	16	6	2	2	6	10	14	45	7	45
bmo-mir-3231-3p	11	1	2	8	5	2	0	7	3	11	4	5	5	1	2	4	11	6	6	10
hcmv-mir-US25-1-5p	12	6	1	7	9	0	3	22	2	15	4	6	14	1	2	5	19	10	9	10
crm-mir-55-5p	11	2	2	1	5	1	0	7	0	5	1	5	2	1	1	4	4	4	0	2
sja-mir-3494-3p	8	2	5	4	5	0	0	3	2	12	1	0	2	0	2	2	6	3	0	3
dpe-mir-13b-2-5p	20	5	3	1	9	2	0	2	1	10	6	2	2	4	13	1	12	2	1	1
oan-mir-7404-1-3p	9	7	0	9	6	1	1	12	3	6	1	3	6	4	5	9	10	13	3	14
dre-mir-1788-3p	8	7	2	2	2	0	2	2	2	5	3	2	10	6	5	4	5	3	10	7
cja-mir-142-3p	95	7	16	33	36	1	4	39	6	41	22	20	21	3	14	7	7	53	6	25
fru-mir-92-2-3p	19	44	55	32	9	99	67	46	73	42	37	21	53	38	34	71	26	20	31	37
pal-mir-10005-3p	39	0	3	4	0	1	0	7	1	4	1	2	4	1	0	4	3	2	1	1
efu-mir-9195-1-3p	5	3	1	2	1	0	1	14	2	8	1	0	1	1	1	1	3	5	0	2
pmi-mir-10-5p	2	2	3	1	1	0	2	3	1	3	2	4	1	3	0	1	3	2	1	3
mmu-mir-210-3p	76	38	11	63	32	3	3	30	17	19	29	36	58	14	21	17	45	75	50	46
bta-mir-2446-3p	11	14	7	6	18	0	1	3	1	5	3	4	11	1	1	6	6	31	4	5
eca-mir-9163-3p	5	3	2	5	3	1	1	1	2	6	3	0	3	1	0	2	3	12	1	5
hsa-mir-3131-5p	52	23	6	8	7	1	3	12	1	6	8	3	5	4	3	6	4	7	1	3
oan-mir-1413-3p	3	2	1	3	5	0	2	3	0	2	0	3	5	1	0	5	2	14	3	5
pma-mir-4562-3p	8	2	0	6	6	2	0	10	1	2	8	4	8	1	5	4	9	20	2	10
ame-mir-79-5p	1	4	4	3	1	2	0	1	3	2	1	3	3	2	5	5	4	1	5	4
pxy-mir-8502-3p	9	9	6	10	3	1	2	6	0	16	4	8	20	1	1	12	32	6	2	8
pma-mir-4609-5p	13	8	1	6	9	2	2	3	6	7	4	3	3	0	4	2	4	4	1	6
hco-mir-60-5p	14	1	0	0	2	1	0	6	0	4	2	0	2	0	1	2	5	7	2	3
ssc-mir-9824-5p	7	2	11	2	6	0	1	3	2	4	7	4	8	2	1	5	7	9	0	10
mdo-mir-7262a-3p	48	3	4	2	0	0	0	3	3	7	3	4	3	1	1	2	6	1	2	6
bta-mir-12036-3p	96	25	22	38	68	5	12	61	29	67	25	33	48	9	9	44	65	86	11	36
cja-mir-345-3p	4	1	1	1	1	0	1	6	0	9	2	5	1	0	0	2	5	7	3	8
cin-mir-4058-5p	15	15	7	16	38	21	1	14	7	7	12	15	25	68	9	7	5	10	14	33
ptr-mir-761-5p	15	2	2	3	4	0	1	8	1	4	2	3	5	1	3	2	9	4	13	11
oar-mir-431-3p	2	2	2	4	4	0	1	5	1	4	1	2	3	0	0	1	4	8	2	10
hsa-mir-23a-3p	18	39	33	32	23	33	25	52	44	41	49	38	56	37	29	46	31	17	53	39
aae-mir-981-3p	10	7	4	0	2	7	4	4	1	5	5	2	3	3	2	8	5	2	3	6
ocu-mir-421-5p	98	10	6	2	39	1	2	31	6	74	16	6	10	2	6	28	49	15	5	27
oar-mir-1185-3p	5	6	0	1	4	1	0	5	0	4	1	3	11	0	0	15	20	10	5	11
ame-mir-6054-5p	25	3	2	8	10	1	2	29	5	12	53	42	33	2	9	10	27	56	4	93
pxy-mir-8521b-8-5p	81	9	6	8	14	3	0	39	5	9	35	10	21	3	5	17	33	40	15	48
dpu-mir-285-3p	4	1	1	3	3	0	0	4	2	3	2	3	4	0	2	6	9	5	3	9
ame-mir-11-3p	40	3	14	15	25	2	0	10	0	25	15	10	11	9	44	11	4	9	2	4
nvi-mir-13b-3p	5	1	3	3	11	1	0	20	1	4	7	3	6	1	0	6	21	5	2	27
cfa-mir-8903-5p	5	4	2	4	2	0	2	5	1	7	0	3	9	1	1	2	4	4	6	2
ame-mir-9889-3p	2	2	3	2	13	0	1	8	0	2	1	3	2	1	2	6	1	2	0	5
cfa-mir-497-3p	2	1	0	0	2	3	1	2	0	1	1	8	5	2	1	3	5	2	4	6
oga-mir-212-3p	14	6	0	2	4	0	1	5	2	0	3	2	5	4	2	1	9	14	11	10
dps-mir-2503-3p	3	1	2	3	2	0	0	3	1	3	4	1	0	0	1	3	3	7	2	3
mmu-mir-3960-5p	6	1	5	2	1	1	0	5	0	1	3	3	3	2	3	3	5	5	6	11
egr-mir-2b-5p	29	5	5	4	8	1	1	18	5	28	2	3	9	2	6	5	5	3	7	15
pbv-mir-92a-2-5p	20	88	100	14	20	78	35	26	59	48	67	27	51	50	72	57	38	8	42	32
hsa-mir-6788-3p	17	3	3	14	19	0	3	7	4	54	8	6	31	3	12	3	16	37	12	29
eca-mir-1179-5p	8	2	3	8	3	0	0	2	12	1	1	3	1	0	2	2	4	2	5	6
oan-mir-1420b-5p	6	1	1	4	1	0	2	1	0	4	0	2	2	1	0	2	11	6	0	11
bmo-mir-2761-3p	25	3	5	5	3	1	2	2	1	5	1	4	5	3	13	8	4	6	1	7
mml-mir-572-3p	26	19	16	52	28	2	6	6	3	17	10	10	11	4	2	10	11	7	5	13
ipu-mir-133b-5p	2	2	1	2	1	0	0	3	0	1	3	3	5	0	1	5	5	8	1	4
cin-mir-4006a-3-5p	5	1	0	1	2	0	0	1	1	1	0	2	2	0	1	3	4	6	1	4
bmo-mir-71-3p	6	0	3	3	3	1	0	6	0	2	2	2	5	0	1	5	1	4	1	12
sja-mir-3494-5p	6	0	0	3	2	2	0	3	1	1	5	2	2	2	3	1	6	5	1	3
mmu-mir-6982-3p	21	1	1	2	6	0	0	3	2	4	3	6	5	1	2	6	3	6	1	1
dme-mir-286-5p	31	2	2	5	12	1	5	56	2	58	3	6	11	1	2	4	7	9	0	5
pal-mir-10005-5p	9	1	3	2	10	1	0	6	1	3	15	7	0	1	4	2	10	7	4	21
ppc-mir-235-3p	1	3	1	7	1	2	3	1	1	3	1	2	4	1	0	4	4	5	1	5
hsa-mir-1247-3p	5	3	1	4	0	2	1	5	0	4	1	1	7	1	3	4	8	7	7	6
bmo-mir-2859-5p	29	1	2	3	2	1	2	1	2	9	0	2	1	1	2	1	0	7	2	2
mmu-mir-6348-3p	9	3	0	1	5	0	0	2	1	5	1	5	3	5	2	5	4	2	1	3
ccr-mir-25-5p	6	0	4	1	4	0	1	20	3	16	1	1	2	0	1	1	7	6	0	6
ame-mir-3772-5p	128	64	80	207	175	25	24	67	30	177	60	94	84	31	53	69	83	64	44	105
ame-mir-3797-3p	3	1	2	1	6	1	0	4	1	7	3	1	6	0	1	4	13	10	1	4
oan-mir-1413-5p	12	3	1	5	7	0	0	1	2	3	5	7	0	0	1	3	2	6	1	14
ssc-mir-194b-3p	13	0	1	2	10	0	1	6	0	14	1	1	3	1	2	5	11	11	2	1
pma-mir-4587-3p	6	2	2	3	10	0	0	6	4	6	1	1	5	1	5	0	2	5	1	6
eca-mir-1543-3p	12	5	1	4	4	1	1	5	2	10	5	3	3	3	7	13	4	5	8	10
efu-mir-506-3p	30	1	0	4	11	0	0	3	0	5	2	0	3	2	1	1	16	4	1	5
mmu-mir-12193-5p	7	20	14	3	5	14	6	3	8	7	19	8	7	7	6	18	7	9	4	7
hsa-mir-885-3p	15	10	7	12	12	0	2	15	3	23	10	14	20	6	4	15	17	22	5	34
hsa-mir-4295-3p	19	1	1	2	3	0	0	6	3	10	3	1	0	0	0	3	3	8	1	9
dpu-mir-315-3p	207	12	25	19	25	2	8	179	6	91	6	9	39	5	7	20	52	135	16	31
ptr-mir-410-5p	5	4	3	2	7	6	2	1	4	3	4	2	2	4	3	6	2	1	4	3
bta-mir-2284y-7-3p	2	1	0	1	1	1	1	3	0	3	2	2	1	0	1	3	8	10	3	16
ppc-mir-8316-3p	27	0	0	3	3	0	0	10	1	4	4	2	5	0	1	4	3	21	1	7
rno-mir-218b-5p	6	2	3	1	0	2	0	5	1	5	0	2	2	0	0	2	4	6	0	6
hsa-mir-320b-2-3p	5	2	0	1	2	0	2	2	1	2	5	3	2	1	1	2	3	6	5	5
aga-mir-13b-3p	1	2	2	3	4	0	0	4	0	1	2	6	3	1	3	6	5	27	1	4
dse-mir-280-3p	80	18	36	19	18	3	5	29	5	42	14	15	84	6	8	23	59	30	10	44
abu-mir-724-1-5p	9	4	8	8	8	1	0	16	2	25	7	12	12	1	5	22	32	23	4	16
ola-mir-218a-2-3p	11	13	12	30	6	2	2	4	2	6	5	14	19	0	2	2	14	6	8	16
bfl-mir-4875d-3p	23	8	0	1	7	1	1	2	0	2	2	4	6	1	1	3	2	4	0	1
bta-mir-12036-5p	7	5	2	8	1	0	0	5	2	9	3	4	5	0	2	4	2	7	2	3
eca-mir-9015-3p	4	5	5	6	4	2	1	5	3	10	9	5	4	2	3	7	8	8	6	4
cqu-mir-263-5p	95	5	4	20	29	0	5	31	1	34	4	2	9	0	3	0	2	50	2	18
abu-mir-199-1-5p	18	4	3	1	0	0	3	33	1	24	1	3	2	0	0	7	5	12	0	9
egr-mir-10260-3p	4	1	0	0	6	2	0	1	0	4	2	4	6	1	0	3	4	10	0	5
oni-mir-10703-3p	6	1	0	2	3	0	1	2	2	3	3	3	6	2	2	4	2	8	0	5
hcmv-mir-UL148D-3p	6	0	1	4	4	0	0	7	3	4	8	2	4	2	1	2	2	10	2	18
crm-mir-63-3p	6	2	1	2	2	0	0	2	0	1	1	3	5	0	0	4	2	4	2	8
mmu-mir-8109-3p	159	3	8	11	18	2	3	56	4	61	11	19	28	3	6	24	5	40	2	22
hsa-mir-6869-3p	8	1	1	2	3	0	4	4	0	2	2	4	9	1	1	2	8	9	2	12
oan-mir-181b-1-3p	12	4	0	2	3	1	0	4	0	5	1	2	1	0	1	1	3	2	1	8
dev-mir-D22-5p	41	0	3	2	4	0	1	8	0	21	1	1	4	0	0	4	2	7	0	5
nve-mir-2036-3p	9	3	2	1	13	1	2	13	4	21	1	2	6	0	0	7	8	13	4	3
aca-mir-129b-3p	12	12	13	19	24	17	3	15	10	13	8	16	15	18	31	10	25	18	11	29
oar-mir-369-3p	6	10	8	10	5	16	2	5	2	11	11	10	10	3	8	10	6	13	9	10
bmo-mir-3337-3p	4	2	2	6	15	2	1	17	0	7	34	7	2	2	4	10	11	23	10	55
bta-mir-584-2-5p	4	2	0	7	5	2	2	18	3	17	3	4	6	1	0	7	16	17	1	12
ame-mir-11-5p	3	1	0	4	4	1	1	3	0	7	2	2	5	1	0	6	3	6	0	6
mcmv-mir-m88-1-5p	6	0	0	0	0	1	0	1	0	4	1	4	8	1	1	2	0	4	1	6
bmo-mir-3388-3p	9	3	3	3	7	4	3	6	1	2	2	3	3	1	3	3	2	1	6	6
ppc-mir-2250-5p	2	2	1	2	1	3	1	3	2	6	1	0	2	1	0	1	10	4	1	2
mmu-mir-199b-3p	5	2	1	1	2	0	1	3	1	5	4	2	1	3	4	0	8	3	9	5
efu-mir-9242-2-3p	26	15	4	14	11	20	6	17	10	10	99	147	16	17	32	31	29	36	26	202
ssc-mir-9845-1-5p	6	0	0	5	5	0	0	2	1	2	3	5	2	1	1	3	5	5	0	1
cel-mir-2221-5p	2	1	0	5	2	1	0	3	1	2	1	4	7	1	1	3	11	2	0	8
aca-mir-139-3p	11	2	1	5	5	0	4	6	4	19	3	0	7	0	0	2	8	6	3	8
oan-mir-1422g-5p	45	1	5	4	10	0	0	5	2	3	4	3	20	0	3	10	10	11	1	3
mml-mir-572-5p	13	3	3	8	2	0	0	3	2	3	5	7	4	3	2	7	5	13	3	10
efu-mir-9239-3p	4	0	2	4	1	1	1	1	0	0	2	2	0	1	0	1	5	11	2	3
sfv-mir-S4-3p	30	5	4	10	9	1	7	26	3	41	4	11	14	2	1	8	23	21	3	10
mmu-mir-6982-5p	19	3	4	4	5	0	0	9	2	9	4	4	12	0	1	6	2	10	0	7
ppy-mir-215-5p	10	14	21	0	2	9	7	4	24	6	14	6	7	25	11	12	3	4	9	9
oan-mir-1391-3p	3	1	4	3	1	0	0	3	0	12	2	0	3	2	0	7	6	5	1	6
ame-mir-3797-5p	22	11	1	6	7	1	3	10	3	8	6	3	11	4	1	8	23	7	13	10
hsa-mir-4676-5p	27	2	2	1	8	2	0	7	1	19	3	3	2	2	2	10	11	7	4	10
tgu-mir-2976-1-3p	11	5	4	4	6	4	2	6	5	7	4	6	11	2	1	8	12	16	8	13
pha-mir-26b-5p	5	1	6	1	2	1	4	4	1	3	5	4	3	4	2	5	0	3	2	3
eca-mir-8926-3p	2	2	1	0	2	0	1	4	0	8	1	0	1	1	1	3	2	5	2	4
ptr-mir-1260b-5p	5	11	4	8	4	6	7	6	12	9	12	6	10	6	4	9	7	8	8	14
hsa-mir-6720-3p	37	4	3	9	20	1	2	4	3	11	8	8	13	6	2	7	9	11	4	17
cpo-mir-12084-3p	57	0	1	3	4	0	0	2	1	6	3	11	7	0	3	7	3	1	0	7
ppc-mir-56-5p	17	3	2	9	4	6	1	7	2	4	3	6	4	0	2	2	8	11	5	3
dme-mir-13b-2-5p	19	5	4	3	9	2	0	5	1	11	10	4	3	4	13	1	15	4	1	4
aga-mir-13b-5p	13	6	6	19	8	1	5	23	4	7	10	12	18	5	11	14	26	17	25	20
cja-mir-9937-3p	4	0	2	1	2	0	1	7	1	10	2	0	5	0	0	1	2	10	1	6
hsa-mir-4528-3p	10	1	0	4	5	1	3	28	0	26	1	1	2	1	1	0	4	4	1	7
cel-mir-242-5p	12	1	2	1	5	0	0	2	0	5	3	0	3	1	4	0	4	3	2	0
eca-mir-9015-5p	3	4	5	5	4	2	1	5	3	4	9	1	4	2	3	7	2	6	5	3
sme-mir-219-3p	1	2	1	3	5	1	1	2	2	3	1	2	1	1	1	3	3	4	1	4
ptr-mir-486-5p	4	17	1	1	2	3	3	2	10	0	18	12	1	9	0	2	1	5	0	1
hsa-mir-6818-5p	14	5	2	2	7	0	0	3	1	3	0	3	4	0	0	0	1	11	0	4
oni-mir-731-5p	8	0	4	2	10	1	0	3	4	4	7	5	6	6	0	3	5	10	3	12
tca-mir-6008-3p	14	2	0	0	4	0	1	5	0	4	1	0	5	1	0	6	1	5	3	5
egr-mir-2a-5p	6	7	2	15	18	2	8	89	2	98	1	8	6	0	1	15	5	45	1	4
tur-mir-745-5p	43	1	5	7	5	0	0	7	2	8	6	6	4	3	5	4	4	4	2	11
mmu-mir-8109-5p	50	2	6	26	19	3	0	54	11	19	98	47	42	8	15	33	40	108	21	207
cja-mir-582-3p	10	2	1	5	2	5	1	8	2	2	0	2	3	2	3	4	10	10	3	8
ptr-mir-320b-1-3p	7	2	0	1	0	0	2	1	1	2	5	2	2	1	1	4	1	5	5	4
eca-mir-8923-1-5p	5	2	3	2	5	1	2	2	1	7	5	5	3	1	0	5	9	4	0	3
hsa-mir-6724-1-3p	9	2	4	0	1	0	0	3	2	3	2	0	6	2	1	6	2	7	1	4
bmo-mir-3290-3p	3	0	1	2	0	0	0	9	0	7	5	4	4	0	1	3	3	4	4	6
oni-mir-10754-5p	4	3	0	1	3	2	1	7	1	7	3	2	4	1	2	8	12	10	1	11
bta-mir-2285n-1-3p	26	2	4	0	15	0	0	5	0	15	3	5	6	0	3	5	4	6	1	5
pal-mir-10013-3p	11	5	1	2	2	2	0	9	3	21	2	2	9	0	1	4	4	9	2	8
nve-mir-2036-5p	3	1	2	2	7	2	1	6	2	3	6	3	5	2	1	1	5	8	4	8
cfa-mir-8881-5p	3	6	2	6	7	1	0	2	2	9	4	2	8	2	3	2	2	3	2	11
ptr-mir-4536-5p	8	0	1	1	3	0	0	4	0	4	2	2	2	0	1	2	4	1	1	2
ppc-mir-2235a-6-3p	13	1	2	3	10	0	2	28	2	32	2	1	3	0	1	2	14	8	4	7
ame-mir-3780-3p	6	1	1	3	3	0	0	3	3	3	8	4	9	4	1	6	9	9	6	10
hsa-mir-758-3p	7	1	1	3	4	0	0	1	0	2	8	6	4	2	2	2	6	6	3	4
chi-mir-758-3p	7	1	1	3	4	0	0	1	0	2	8	6	4	2	2	2	9	7	3	4
eca-mir-9171-3p	6	1	0	2	1	2	3	4	3	9	0	1	4	0	0	3	2	4	1	3
bmo-mir-3388-5p	15	2	2	3	9	0	0	6	1	6	3	5	3	0	1	4	8	5	2	3
cte-mir-1990b-3p	6	2	2	0	8	0	3	16	0	25	1	1	4	0	1	1	3	5	0	3
dpu-mir-137-5p	14	1	4	0	2	0	0	6	0	6	2	3	3	0	2	0	2	1	2	5
ppc-mir-2238a-3-3p	2	1	0	2	6	0	0	1	1	6	5	3	2	2	1	4	18	3	2	10
aca-mir-139-5p	57	173	180	229	45	221	79	74	231	2	186	82	93	146	89	63	43	50	1	86
ptr-mir-199b-3p	3	2	1	0	2	0	1	2	1	2	4	1	1	3	3	0	5	5	8	3
oan-mir-1421n-2-5p	22	7	4	15	7	1	1	21	4	11	8	4	8	8	7	5	17	7	12	10
bmo-mir-9c-3p	32	1	2	2	3	0	0	2	0	4	2	1	3	2	3	3	2	3	5	2
rno-mir-92a-2-3p	4	4	2	4	2	6	1	6	6	9	2	2	2	1	3	10	2	4	4	5
bta-mir-12044-3p	5	5	11	22	21	12	1	9	1	12	7	19	23	10	2	8	6	2	9	32
dno-mir-26b-5p	5	1	6	1	2	1	4	4	1	3	5	4	3	4	2	5	0	3	2	3
dse-mir-310-5p	8	1	1	5	1	0	2	3	6	2	14	4	4	2	2	4	4	37	4	16
hsa-mir-643-3p	13	2	3	5	10	0	0	2	1	7	2	4	5	2	4	5	4	1	1	6
ame-mir-3718b-3p	43	0	4	5	6	0	0	5	0	2	8	6	22	1	2	11	9	6	4	6
dno-mir-224-5p	16	4	1	4	14	1	0	3	2	3	4	4	1	1	4	8	8	7	7	18
hsa-mir-211-3p	6	0	1	3	1	0	0	6	1	2	2	3	2	1	3	1	14	1	1	1
cgr-mir-3074-1-3p	2	3	2	2	6	0	1	7	1	4	4	5	4	1	2	4	10	5	3	12
ssc-mir-9786-1-5p	6	2	3	5	5	2	0	1	2	12	9	6	3	4	1	4	1	0	1	2
rlcv-mir-rL1-5-5p	11	0	0	1	1	1	0	6	0	5	2	6	23	0	4	4	7	4	17	6
bfl-mir-92c-5p	1	1	2	2	2	1	2	19	2	5	4	3	9	1	0	2	20	9	0	10
gmo-mir-11235-5p	18	0	1	3	7	1	1	2	1	11	3	1	1	0	0	2	0	4	0	2
chi-mir-504-5p	5	3	3	3	7	2	0	9	0	1	2	0	5	0	1	2	7	7	4	7
pma-mir-216b-5p	15	5	3	5	5	0	2	15	2	14	5	7	16	2	4	10	16	26	2	20
dqu-mir-11-3p	37	3	13	14	25	2	0	10	0	24	15	9	9	7	44	11	4	8	2	4
hsa-mir-6720-5p	2	1	0	2	2	1	0	1	1	1	1	3	1	1	0	9	3	17	1	5
rmi-mir-5328-5p	687	14	36	78	116	1	4	36	13	61	55	30	26	11	14	24	15	227	11	45
pal-mir-200a-5p	16	2	1	7	5	2	2	9	0	7	17	8	3	1	3	3	7	28	9	59
mml-mir-580-3p	1	0	2	0	2	0	1	9	0	7	0	0	2	1	0	2	10	3	0	5
bta-mir-219b-3p	155	10	12	25	40	1	2	14	9	46	17	16	14	8	27	26	13	17	7	20
cja-mir-150-5p	2	3	5	2	2	8	3	4	3	2	3	4	4	1	2	4	1	3	2	2
hco-mir-5932-3p	6	3	4	5	8	1	0	1	1	7	2	3	6	3	2	4	4	2	2	5
cli-mir-148a-3p	3	4	1	6	4	0	1	2	3	2	0	4	2	0	1	3	3	1	2	3
dno-mir-1388-3p	20	2	1	21	10	3	0	2	7	6	6	2	8	10	9	2	10	8	5	4
cfa-mir-632-5p	19	3	0	8	7	3	2	21	3	5	34	27	22	1	7	9	24	29	1	72
ppc-mir-2235a-6-5p	11	1	4	0	0	0	1	8	2	9	2	4	7	0	2	2	4	1	0	17
cel-mir-8194-3p	10	3	2	3	2	2	0	3	0	5	0	0	0	1	0	0	1	5	0	4
hsa-mir-4684-3p	5	2	0	2	2	0	0	4	0	2	0	2	2	1	1	1	3	3	0	2
eca-mir-9171-5p	97	5	4	18	31	0	4	32	2	36	4	3	8	0	3	1	1	51	2	20
hsa-mir-1199-3p	38	23	57	151	117	9	7	23	16	43	5	49	39	12	15	20	25	12	22	38
aga-mir-275-3p	25	5	2	6	6	0	1	7	1	6	6	0	23	2	2	2	20	15	3	12
mmu-mir-1928-5p	1	0	1	1	2	0	0	4	1	2	2	2	0	1	1	2	2	6	2	3
cpo-mir-98-5p	7	1	4	2	6	1	0	6	1	6	3	3	1	3	4	6	3	2	0	8
oan-mir-1421ah-5p	11	4	0	8	3	0	0	1	1	5	3	3	5	4	5	4	2	4	6	2
cte-mir-1990b-5p	90	4	8	9	17	0	3	24	3	26	5	3	10	3	6	4	2	6	3	8
ppc-mir-2238a-3-5p	11	0	0	0	4	0	1	18	0	8	1	0	0	0	4	5	6	3	2	9
ggo-mir-4484-3p	2	0	1	2	2	1	1	2	1	7	0	1	4	0	0	4	2	4	0	3
tch-mir-1277-3p	7	4	9	8	14	0	2	3	0	9	4	6	9	2	3	5	6	4	5	5
hsa-mir-181c-5p	10	6	0	7	5	0	1	3	2	8	2	5	2	2	1	6	6	12	2	4
oha-mir-202-3p	8	0	2	9	4	0	0	2	0	3	7	8	5	3	3	8	7	5	9	2
cin-mir-4201-3p	14	2	3	1	8	1	1	24	8	36	1	3	2	0	2	4	2	2	0	11
bta-mir-2306-3p	19	2	4	5	11	0	1	5	0	7	4	9	3	0	2	2	11	3	1	11
hsa-mir-5006-3p	3	2	1	3	9	0	3	6	0	3	3	2	4	0	2	4	9	1	2	7
eca-mir-9023-3p	27	3	3	8	7	0	4	32	14	36	5	3	9	1	2	10	12	23	3	24
hsa-mir-643-5p	5	0	0	1	0	0	2	4	1	5	1	2	2	1	0	7	3	1	1	3
ssa-mir-27a-1-3p	20	23	27	24	12	22	30	20	30	37	62	20	39	31	27	39	11	11	22	21
ame-mir-3718b-5p	6	4	1	0	3	0	2	7	3	6	0	1	1	0	0	2	2	3	1	2
aga-mir-263a-5p	96	6	4	20	30	0	4	31	2	34	4	2	10	0	3	0	0	50	2	20
cgr-mir-3074-1-5p	5	0	2	3	3	0	1	4	1	4	0	1	2	1	0	3	2	5	1	1
xtr-mir-148b-3p	10	5	1	8	4	1	4	6	5	6	3	12	6	0	1	17	14	15	104	6
bta-mir-187-3p	10	3	3	3	4	2	1	4	1	13	4	1	4	2	9	3	2	9	2	6
crm-mir-71-3p	7	2	1	0	3	2	1	3	1	4	5	3	2	0	1	3	5	6	2	14
cpi-mir-9592-3p	6	2	1	3	3	0	0	3	1	1	0	1	8	0	0	2	6	4	1	2
mle-mir-315-3p	2	4	0	4	0	2	0	1	2	3	4	2	4	2	0	4	4	4	2	5
mmu-mir-8117-3p	8	3	3	10	8	3	1	9	8	9	21	4	5	1	2	6	8	24	5	26
nvi-mir-275-5p	411	7	53	17	46	5	1	21	11	88	18	19	24	7	37	41	15	43	10	29
ocu-mir-30e-5p	1	4	1	0	0	0	5	3	1	11	2	0	2	1	2	2	3	1	0	1
hsa-mir-3960-3p	19	11	11	44	14	3	3	9	0	12	20	26	42	9	14	18	13	11	15	29
dre-mir-459-3p	11	0	3	6	3	1	0	2	0	8	3	4	6	0	0	7	4	3	2	2
ssa-mir-92b-3p	2	4	8	11	3	2	2	3	7	4	3	3	8	8	1	9	5	4	6	4
mml-mir-661-3p	2	1	0	4	2	1	1	4	0	4	2	4	3	1	0	1	2	4	1	0
oar-mir-1193-5p	8	5	2	3	7	2	1	5	2	3	0	0	12	1	2	4	12	7	6	14
bmo-mir-3345-3p	6	4	2	2	7	0	0	1	1	5	0	2	4	0	1	1	8	7	2	2
bmo-mir-3396-3p	10	3	1	1	6	0	0	4	0	2	5	3	10	2	0	3	7	11	1	7
tca-mir-3882-3p	4	1	2	1	2	1	2	4	1	1	2	2	1	1	1	3	7	6	1	6
eca-mir-1291b-3p	6	3	0	1	2	1	1	2	0	3	0	2	1	0	3	2	0	2	1	3
ppa-mir-320b-2-3p	3	2	0	1	1	0	2	2	1	2	6	2	2	1	1	2	2	5	5	4
dqu-mir-305-3p	48	5	9	10	16	3	8	26	10	94	6	8	9	2	4	9	13	22	4	27
cgr-mir-92b-3p	17	10	11	24	8	8	4	9	9	13	9	9	21	4	7	12	10	12	9	14
ola-mir-27a-3p	22	25	29	25	13	22	33	23	33	40	65	20	41	31	28	42	13	13	26	25
ssc-mir-9840-3p	8	3	3	4	3	2	0	2	0	5	1	3	0	1	3	2	2	1	2	3
bmo-mir-2794-3p	4	0	1	3	6	0	1	6	0	13	5	4	7	0	0	8	8	13	1	7
nve-mir-9445-2-5p	0	5	2	3	0	2	0	1	3	4	1	3	3	1	4	4	7	1	6	3
cbr-mir-35b-12-3p	13	0	2	5	2	0	1	8	0	13	4	5	8	1	0	6	12	10	12	15
mmu-mir-6990-5p	15	2	1	6	5	0	0	8	2	4	4	1	6	1	1	7	5	8	3	13
cfa-mir-8839-3p	6	4	5	8	4	2	0	8	2	3	8	10	6	2	2	7	13	19	3	11
efu-mir-9298-3p	4	1	2	10	4	2	1	4	1	3	52	43	3	0	1	2	37	2	19	3
hsa-mir-4633-5p	5	5	8	7	10	4	2	5	2	9	9	4	6	4	11	10	5	3	1	2
rno-mir-431-3p	2	3	2	2	0	0	0	6	1	5	1	4	3	1	1	2	4	3	1	5
mmu-mir-675-5p	75	54	14	61	42	12	7	34	44	25	24	33	66	20	15	30	70	41	41	47
hsa-mir-431-3p	2	2	2	2	0	0	4	22	1	5	1	2	3	1	0	1	4	3	1	4
ptr-mir-575-3p	2	2	0	1	3	1	0	8	2	3	3	0	2	1	0	1	7	4	0	2
isc-mir-276-5p	15	4	3	10	3	3	0	8	1	8	2	4	1	0	3	5	7	7	2	9
cpo-mir-106b-3p	10	11	2	1	6	4	4	6	3	5	8	8	13	14	3	8	22	3	12	14
aga-mir-275-5p	13	3	4	5	5	2	0	2	2	9	4	2	2	1	1	2	8	2	1	3
ptr-mir-1247-3p	1	2	1	4	1	2	0	4	0	3	0	1	6	0	2	3	8	8	2	7
nbr-mir-125a-2-3p	26	12	6	30	15	2	2	8	9	11	6	17	19	6	9	11	22	10	13	14
cel-mir-250-5p	3	2	2	2	2	1	2	4	1	3	2	3	5	0	2	3	2	4	4	6
sha-mir-130a-3p	15	14	6	4	9	4	3	15	4	34	7	9	8	8	4	7	19	13	3	9
rmi-mir-5336-3p	16	3	2	7	8	1	0	4	1	8	1	5	1	1	3	4	7	12	2	9
oan-mir-1422p-5p	2	3	7	2	6	3	0	8	2	10	3	3	3	5	1	6	1	5	1	2
chi-mir-182-3p	6	0	0	2	3	0	0	6	1	7	0	2	5	1	3	2	3	8	1	4
bta-mir-187-5p	23	1	7	44	25	0	0	13	0	23	15	35	37	9	16	12	12	20	20	40
eca-mir-9099-3p	25	2	1	2	8	1	2	16	0	8	5	5	7	1	2	5	12	14	1	14
ppc-mir-2253c-3p	3	3	2	3	3	1	0	5	2	3	3	1	8	0	1	1	2	6	3	9
crm-mir-71-5p	2	2	0	2	3	0	1	3	1	1	2	5	2	0	1	1	3	8	2	5
cpi-mir-9592-5p	60	6	10	12	16	0	3	39	0	25	2	3	15	3	7	8	21	18	5	17
mle-mir-315-5p	4	3	15	9	8	1	1	4	1	5	9	11	13	5	12	6	9	9	3	3
cte-mir-2e-1-3p	2	0	0	3	2	0	0	6	0	9	1	2	3	1	1	4	10	6	0	5
mmu-mir-8117-5p	4	0	1	2	4	1	0	4	0	8	2	2	2	0	0	2	1	4	0	5
bmo-mir-2824-3p	18	2	5	1	10	0	1	4	0	6	7	3	8	0	12	3	3	2	3	4
dno-mir-486-3p	31	2	6	4	12	0	0	26	0	10	24	9	9	1	5	6	12	43	3	73
hsa-mir-3960-5p	9	1	7	3	6	1	0	4	0	2	4	4	4	2	3	7	4	4	5	12
bta-mir-2411-3p	5	3	0	1	5	1	0	1	0	3	3	3	2	1	2	0	3	0	3	7
ptr-mir-346-3p	4	1	1	7	3	1	1	3	1	3	3	8	4	2	2	1	4	3	3	3
bmo-mir-3345-5p	43	0	2	4	9	0	1	13	2	24	0	1	7	1	0	3	6	9	6	8
efu-mir-9328-3p	15	6	4	9	6	4	2	10	3	7	5	7	6	5	2	9	8	7	7	16
bta-mir-2462-3p	19	7	6	7	15	1	2	11	8	6	15	14	14	3	8	16	27	15	11	38
ssc-mir-376b-5p	6	2	3	7	79	0	0	4	3	21	7	4	18	1	5	5	10	7	3	1
bmo-mir-3396-5p	6	2	1	5	4	1	1	3	0	4	0	2	2	0	1	2	8	9	0	6
oan-mir-551-5p	8	1	2	4	6	2	0	15	3	1	11	18	11	3	6	7	17	17	8	76
dqu-mir-87-5p	2	3	1	10	5	0	1	3	1	6	2	5	8	6	0	3	7	3	4	5
mmu-mir-324-5p	26	2	2	5	4	0	0	4	1	9	1	1	5	1	2	5	8	7	2	3
nvi-mir-34-3p	8	4	3	2	4	3	1	8	1	1	2	3	6	6	4	4	2	10	2	4
cfa-mir-8792-3p	40	0	5	5	7	1	3	7	1	10	1	2	1	1	2	2	3	13	1	3
bmo-mir-3248-3p	12	1	0	1	2	1	1	9	2	7	2	2	2	1	0	3	5	7	1	3
efu-mir-9186h-1-5p	2	1	0	1	3	0	1	2	2	3	5	4	4	0	0	2	7	4	2	8
cbr-mir-35b-12-5p	38	6	5	6	19	1	2	13	5	18	6	4	15	2	3	4	8	15	5	6
oni-mir-10965-5p	7	5	6	5	4	6	4	5	11	4	7	4	3	6	5	5	7	2	7	4
cfa-mir-8839-5p	9	0	1	7	2	1	1	7	0	8	2	2	9	1	0	2	4	11	1	7
efu-mir-9298-5p	3	1	1	1	2	2	0	4	2	2	2	2	5	0	0	5	4	3	1	5
bta-mir-1277-3p	7	4	9	8	14	0	3	3	0	9	4	6	9	2	3	5	6	4	5	5
eca-mir-9129-3p	9	2	2	6	8	0	0	6	3	8	17	6	5	1	3	7	8	9	11	22
mse-mir-1000-3p	4	0	0	3	5	0	0	3	0	3	3	2	3	0	2	5	6	5	1	3
dse-mir-263a-5p	97	5	4	20	29	0	4	31	1	35	4	2	9	0	3	0	0	50	2	18
mmu-mir-7063-5p	3	3	1	2	2	3	1	4	1	3	2	2	5	1	1	6	10	3	8	8
gmo-mir-23a-2-3p	15	35	31	32	22	36	23	43	41	37	44	34	55	36	26	157	25	15	50	33
sko-mir-315-3p	7	0	0	1	4	0	1	1	0	5	1	1	4	1	1	4	1	3	1	6
eca-mir-8959-3p	27	0	5	7	9	0	0	5	2	12	4	8	7	4	2	13	3	7	1	7
ppy-mir-760-5p	9	9	8	2	6	3	6	6	6	6	6	6	4	2	4	2	3	9	13	18
ptr-mir-1247-5p	5	5	3	4	4	0	4	5	0	8	1	2	5	0	1	5	3	9	0	9
sha-mir-130a-5p	62	0	11	8	19	2	1	9	0	25	7	1	15	1	10	7	9	17	8	24
rmi-mir-5336-5p	3	1	1	4	3	0	0	3	0	2	2	3	8	0	1	2	3	10	1	4
mdo-mir-551b-5p	8	1	2	4	6	2	0	15	3	1	11	18	11	3	6	8	17	16	7	75
sko-mir-252a-3p	20	1	4	1	6	0	0	11	5	4	10	6	3	0	4	5	16	12	3	32
dps-mir-2570-3p	51	2	5	7	14	1	5	15	1	32	3	2	13	0	0	4	7	16	2	4
egr-mir-10227c-5p	3	1	1	0	1	0	0	4	1	2	7	2	2	4	2	6	7	3	1	5
oan-mir-1349-5p	16	2	4	5	6	0	0	4	2	3	5	5	4	1	3	4	6	4	6	4
sma-mir-8435-5p	3	1	2	5	3	2	1	2	1	2	4	2	2	3	1	2	5	2	5	6
cja-mir-449c-5p	58	10	20	20	11	2	6	35	8	62	10	20	23	6	7	45	88	59	10	39
dno-mir-486-5p	4	17	1	1	2	3	3	1	10	0	19	12	1	8	0	2	1	5	0	1
bta-mir-2411-5p	12	5	2	1	2	0	1	9	0	7	0	0	0	0	1	2	2	3	0	5
gmo-mir-10544-3p	7	4	1	2	2	0	0	1	1	2	1	1	8	2	3	5	1	6	8	2
mmu-mir-6364-3p	497	2	51	58	101	1	3	34	6	222	31	31	64	14	43	64	49	70	10	25
prd-mir-7896-5p	1	3	1	0	6	1	1	11	3	0	2	6	5	1	1	2	1	11	1	3
efu-mir-9328-5p	13	19	43	125	84	9	1	10	10	33	1	33	20	6	9	8	9	1	8	13
bta-mir-1307-3p	65	7	14	41	29	2	4	23	6	23	31	24	37	12	40	20	10	8	14	34
xtr-mir-133d-5p	1	5	0	0	1	0	3	2	0	5	5	1	2	1	1	3	6	9	3	11
efu-mir-99b-3p	4	3	2	3	3	2	0	4	2	5	1	1	4	0	0	1	7	8	2	5
bbe-mir-375-3p	9	9	5	0	1	3	4	3	10	5	7	1	1	16	2	5	3	0	3	2
ggo-mir-378b-3p	16	7	1	2	8	0	1	1	2	7	2	2	2	1	4	5	3	7	3	9
sfr-mir-279b-5p	5	2	0	2	2	0	1	5	2	2	0	3	4	0	1	2	14	3	1	7
pal-mir-296-3p	14	0	4	9	16	0	0	7	0	4	6	8	7	2	1	5	6	6	4	10
hsa-mir-6729-5p	3	1	2	3	2	0	0	4	1	5	1	3	1	0	1	2	3	3	1	2
hsa-mir-9899-5p	29	21	17	21	11	21	8	13	12	15	30	12	19	13	14	20	11	16	21	21
mmu-mir-1936-5p	474	0	39	46	77	1	1	27	2	129	24	27	49	14	40	47	27	55	8	4
hsa-mir-5692c-1-5p	17	3	2	1	1	0	0	3	1	3	1	2	1	1	0	3	5	5	0	3
ptr-mir-26b-5p	5	1	6	1	2	1	4	4	1	3	5	4	3	4	2	5	0	3	2	3
rno-mir-105-3p	15	0	1	5	3	2	0	2	1	5	26	5	2	0	2	5	5	8	1	15
mmu-mir-5128-3p	8	4	0	1	3	0	0	7	0	6	3	5	3	1	1	1	0	5	2	5
bmo-mir-13a-5p	15	5	2	5	7	0	0	5	3	6	7	1	5	3	2	3	7	12	4	3
tgu-mir-24-5p	7	2	2	3	5	0	3	21	2	37	2	2	6	0	1	3	2	6	2	7
eca-mir-9031-3p	6	0	3	5	3	0	1	2	0	3	3	1	3	1	0	2	3	4	1	6
crm-mir-248-3p	1	2	5	6	4	0	1	3	1	0	1	5	2	0	1	1	7	5	0	3
eca-mir-9082-3p	129	38	4	5	5	2	2	30	8	51	6	11	17	1	8	7	17	5	3	12
oan-mir-1332-3p	24	2	4	3	3	0	0	2	0	74	1	13	14	2	0	12	93	11	1	14
mmu-mir-8100-5p	7	2	2	2	1	0	1	2	2	9	5	4	3	1	1	3	4	3	1	1
aca-mir-124a-1-5p	3	2	0	2	3	0	0	1	0	10	1	6	3	0	0	11	5	7	1	3
nvi-mir-283-5p	28	1	14	8	13	2	0	4	0	17	17	17	14	1	15	9	4	1	1	3
eca-mir-9129-5p	5	2	1	5	6	0	2	2	2	4	1	1	6	1	1	1	5	4	2	4
eca-mir-8937-1-3p	8	5	0	6	1	0	2	4	0	2	1	4	14	2	2	6	11	8	0	21
hhi-mir-23a-3p	20	48	36	34	26	36	27	45	51	37	49	37	59	42	30	51	32	19	58	41
mse-mir-2797a-3p	4	2	0	1	2	0	2	4	0	3	3	2	2	1	1	2	5	6	1	2
sko-mir-315-5p	2	0	3	5	2	1	1	3	0	3	5	3	1	0	2	1	12	7	1	6
eca-mir-8959-5p	494	14	46	57	109	5	3	43	5	26	30	28	59	18	49	52	44	67	15	42
cpo-mir-105-3p	13	0	0	6	4	1	0	2	1	5	28	5	2	0	2	5	4	9	2	19
mmu-mir-713-3p	5	2	3	0	2	0	1	5	1	1	3	2	5	1	0	6	1	2	0	5
cte-mir-87b-5p	15	7	7	68	16	2	1	5	1	13	24	41	67	11	17	21	7	11	17	34
ipu-mir-24-2-3p	9	9	0	1	2	4	0	1	1	2	3	2	5	4	5	5	5	3	10	5
cte-mir-1994-5p	10	0	3	3	4	0	0	1	0	6	7	4	7	1	2	2	7	5	0	12
bhv1-mir-B5-3p	19	2	2	13	6	0	0	10	0	8	4	1	3	3	5	8	15	9	7	9
dpe-mir-274-5p	8	2	10	1	14	0	0	4	1	5	2	2	6	2	7	3	5	5	0	3
hsv2-mir-H6-3p	5	2	0	3	4	1	0	4	0	3	3	6	7	1	0	2	3	7	1	7
aca-mir-5402-3p	0	0	1	3	2	1	2	2	3	2	2	2	2	1	0	2	5	1	3	3
ppc-mir-2241b-3-3p	12	5	1	2	3	0	1	11	1	16	0	1	7	1	0	1	10	10	0	5
ipu-mir-375-2-3p	2	0	1	5	6	0	0	7	2	2	5	4	10	3	7	2	6	5	5	6
rno-mir-3549-5p	6	6	2	2	2	1	1	9	1	5	1	4	5	1	1	3	10	9	3	12
hco-mir-5940-5p	29	3	3	4	5	0	1	4	1	21	5	5	6	0	1	6	9	13	2	10
cfa-mir-8822-5p	57	14	11	34	27	5	13	22	4	29	11	4	20	2	2	9	21	18	8	8
cfa-mir-8847-3p	30	22	3	12	22	2	7	10	40	6	9	7	18	1	5	5	22	22	8	10
sfr-mir-10501-5p	4	9	7	1	6	1	2	4	2	7	1	3	3	1	2	4	2	2	3	5
mcmv-mir-M55-1-3p	18	9	7	13	15	2	2	3	1	1	10	6	7	3	6	5	9	5	2	10
hsa-mir-4641-5p	12	3	0	1	3	0	1	2	0	3	2	4	7	2	2	3	4	1	2	4
sfr-mir-10454a-1-5p	33	0	6	2	5	1	0	6	4	10	1	2	4	2	4	5	0	3	4	5
chi-mir-323b-3p	2	0	1	1	1	0	1	6	0	3	1	4	3	1	0	2	4	8	1	9
bta-mir-1307-5p	21	8	2	5	5	0	3	3	3	9	6	4	14	4	8	4	13	6	5	4
cfa-mir-8898-3p	4	1	2	3	3	0	1	5	1	12	0	3	6	3	2	3	8	3	0	6
efu-mir-99b-5p	4	3	1	4	1	0	1	1	2	4	2	1	1	2	0	1	6	4	0	8
ggo-mir-378b-5p	7	1	1	2	1	0	2	2	0	1	2	1	3	2	1	0	3	5	0	3
mml-mir-4446-3p	8	1	1	1	3	1	0	5	2	6	2	1	5	1	1	0	3	5	0	4
pxy-mir-283-5p	0	0	0	4	2	0	0	1	1	6	0	2	6	0	2	1	6	9	3	6
bta-mir-10168-3p	6	9	25	24	29	0	2	18	8	1	19	30	28	12	10	13	1	9	2	9
mmu-mir-7071-3p	25	16	7	18	23	2	4	17	5	18	8	11	15	7	4	27	25	20	14	25
mml-mir-301b-3p	9	0	1	0	1	0	0	7	0	4	0	0	4	0	1	3	6	7	3	5
eca-mir-206-2-5p	29	0	6	4	9	0	0	21	0	7	24	7	8	1	4	6	11	41	1	73
aga-mir-283-5p	1	3	6	3	2	1	0	3	1	2	0	0	1	0	4	5	11	7	1	7
oan-mir-1421g-3-5p	7	1	0	5	4	0	1	12	0	13	0	1	5	1	0	1	2	3	1	7
pal-mir-1-2-5p	106	2	6	6	21	0	9	53	2	52	2	1	9	2	3	9	15	9	1	6
pte-mir-993b-2-5p	6	0	1	2	1	2	0	5	1	4	6	3	5	0	0	1	7	8	2	14
tca-mir-309a-5p	7	2	2	1	0	1	0	5	0	8	1	2	2	0	0	6	4	2	1	7
rno-mir-344a-1-3p	6	2	2	2	2	1	0	3	0	2	2	3	4	0	1	2	10	13	5	12
oan-mir-1421ab-2-5p	13	5	0	11	5	0	0	1	1	8	5	3	9	6	7	5	6	4	8	1
mdo-mir-7264-3p	5	0	0	4	2	3	0	5	2	2	1	1	1	1	2	5	11	2	6	14
eca-mir-9031-5p	4	0	0	0	1	0	1	2	1	3	6	3	2	0	1	4	5	4	7	14
rno-mir-196a-3p	55	0	7	1	8	0	6	21	1	11	2	9	5	1	3	5	5	15	3	6
ggo-mir-320b-3p	6	3	1	1	1	1	2	3	1	2	5	3	5	2	1	3	4	7	5	6
hsa-mir-432-3p	3	1	1	3	0	4	3	5	3	11	0	0	2	0	1	3	1	5	1	6
mcmv-mir-M23-1-5p	13	0	3	3	4	1	1	9	5	10	5	4	5	7	4	16	12	22	6	4
mmu-mir-6948-5p	4	0	5	2	2	0	0	21	3	25	2	1	2	2	0	7	5	9	3	9
bta-mir-2285bq-3p	9	1	1	2	2	0	1	3	0	3	2	4	2	1	1	2	3	2	3	4
lgi-mir-279-3p	7	2	5	4	11	2	0	2	4	3	1	4	3	4	2	2	7	3	3	4
bbe-mir-278-3p	6	2	1	3	1	0	0	7	2	4	3	1	2	2	1	4	5	4	1	2
eca-mir-9082-5p	2	1	0	0	3	2	0	4	1	4	0	0	2	1	1	2	4	4	0	3
mmu-mir-7655-3p	1	0	1	4	2	1	0	3	2	0	2	0	1	2	1	1	0	3	1	2
oan-mir-1357-3p	7	3	3	10	1	1	0	3	2	0	1	3	6	3	0	2	5	2	5	6
ame-mir-928-5p	1	2	0	4	3	0	0	4	6	5	1	1	5	0	1	1	5	3	0	5
bmo-mir-2832-3p	9	2	0	1	11	1	2	27	2	5	4	4	8	0	2	1	7	8	3	6
oni-mir-10770-5p	7	0	1	4	6	0	1	2	0	2	0	2	2	0	3	2	4	2	1	3
rno-mir-210-3p	76	38	11	63	32	3	3	30	17	19	29	36	58	14	21	17	45	75	50	46
cbr-mir-64b-3p	15	6	3	18	13	9	1	10	4	10	11	10	20	4	8	15	12	17	13	22
rno-mir-409a-5p	36	0	1	3	2	0	0	2	0	13	2	0	3	0	0	3	2	4	1	6
cpo-mir-551-5p	64	68	15	68	39	8	5	30	37	22	27	27	50	15	11	24	37	35	48	35
[truncated: 13,809 more rows]

## Sheet: S5d snoRNA
ID	HF4059	HF4096	HF4118	HF4138	HF4145	HM3983	HM3999	HM4089	HM4101	HM4144	LF4171	LF4199	LF4203	LF4282	LF4287	LM4259	LM4277	LM4278	LM4291	LM4334
snoRNA|RF00187-ENSGALG00000025205.2	53	103	44	178	61	364	134	42	21	26	35	55	59	34	65	145	73	36	79	88
snoRNA|RF00012-ENSGALG00000051839.1	223	230	162	1042	462	111	67	144	72	140	183	296	288	182	129	165	209	84	148	251
snoRNA|RF00281-ENSGALG00000025627.2	116	203	105	239	130	245	134	65	113	107	114	124	135	111	84	170	64	72	114	130
snoRNA|RF01296-ENSGALG00000025653.2	17	19	18	103	28	25	9	12	7	17	16	25	28	8	10	21	16	13	15	26
snoRNA|RF00611-ENSGALG00000025493.2	28	26	19	28	29	44	20	21	13	22	15	20	32	16	12	29	39	43	22	38
snoRNA|RF00430-ENSGALG00000025103.2	1	4	1	7	5	2	0	1	0	2	1	2	5	1	0	3	6	2	0	4
snoRNA|RF00576-ENSGALG00000025302.2	49	95	169	99	37	107	68	37	53	76	42	44	49	67	28	80	100	34	65	72
snoRNA|RF00151-ENSGALG00000048033.1	6	1	0	4	1	1	0	1	0	1	0	0	0	0	0	1	0	9	0	2
snoRNA|RF00575-ENSGALG00000025093.2	10	14	11	10	9	20	10	6	9	6	3	5	13	14	5	12	4	5	6	9
snoRNA|RF00407-ENSGALG00000042640.2	17	5	11	47	15	13	7	7	2	8	2	22	24	5	6	6	13	8	6	16
snoRNA|RF00273-ENSGALG00000032585.2	36	43	23	41	24	57	21	25	20	22	19	23	24	30	15	52	32	23	26	30
snoRNA|RF00302-ENSGALG00000017833.2	66	120	66	178	180	63	43	109	40	61	48	145	147	35	41	50	91	32	39	123
snoRNA|RF00287-ENSGALG00000047494.1	205	564	594	203	143	487	360	250	463	270	395	237	369	341	275	538	231	152	358	278
snoRNA|RF00325-ENSGALG00000027994.2	70	164	96	242	121	198	71	105	87	55	70	94	118	85	54	123	107	47	108	116
snoRNA|RF00417-ENSGALG00000025669.2	22	26	37	78	38	33	14	18	21	23	17	19	26	21	10	24	28	11	10	21
snoRNA|RF00309-ENSGALG00000017872.2	9	16	8	35	15	22	8	5	9	7	7	5	13	9	5	23	9	9	15	8
snoRNA|RF00593-ENSGALG00000017808.2	13	16	13	6	7	22	3	7	11	8	8	11	14	8	3	17	11	6	5	8
snoRNA|RF00430-ENSGALG00000024572.2	19	103	51	149	46	162	21	36	8	25	10	30	47	17	20	61	51	13	42	30
snoRNA|RF00188-ENSGALG00000025486.2	11	25	9	34	18	16	12	5	4	7	14	10	15	20	6	20	6	13	14	9
snoRNA|RF01291-ENSGALG00000025672.2	76	94	85	143	115	110	67	104	80	79	82	131	85	94	64	84	58	41	71	60
snoRNA|RF00273-ENSGALG00000033402.2	28	21	12	17	14	22	11	10	4	13	13	19	26	17	11	26	10	20	9	18
snoRNA|RF00072-ENSGALG00000043314.2	17	25	10	46	10	14	7	4	5	13	9	6	19	7	5	13	24	24	9	13
snoRNA|RF00581-ENSGALG00000017840.2	19	37	32	51	28	43	23	12	14	18	19	14	28	7	9	39	19	21	18	14
snoRNA|RF00150-ENSGALG00000026488.2	27	67	26	43	21	122	51	28	40	46	34	37	37	48	36	85	43	25	62	58
snoRNA|RF00579-ENSGALG00000025165.2	14	24	15	24	8	16	2	8	6	6	5	9	10	10	2	6	12	10	15	16
snoRNA|RF00157-ENSGALG00000026056.2	169	274	172	328	124	153	196	112	232	170	229	155	159	178	109	147	69	67	149	114
snoRNA|RF01191-ENSGALG00000025660.2	5	15	9	3	2	23	3	8	16	8	6	1	5	13	1	17	12	6	11	9
snoRNA|RF00151-ENSGALG00000021762.2	39	55	19	48	32	71	49	45	31	48	21	13	25	25	17	84	49	47	61	54
snoRNA|RF00279-ENSGALG00000017875.2	118	385	149	296	166	528	168	273	197	232	239	168	209	188	199	333	228	82	224	236
snoRNA|RF00607-ENSGALG00000025283.2	157	291	271	121	101	327	212	127	326	209	235	205	252	272	262	356	191	91	168	236
snoRNA|RF00213-ENSGALG00000047788.1	12	66	25	25	17	41	34	11	16	26	23	24	33	28	18	55	33	24	33	32
snoRNA|RF00151-ENSGALG00000021750.2	46	49	20	88	145	77	52	35	20	33	19	18	32	29	14	43	285	46	231	57
snoRNA|RF00563-ENSGALG00000024964.2	8	18	12	41	16	6	4	8	4	6	4	17	6	5	6	4	21	8	5	7
snoRNA|RF00404-ENSGALG00000017825.2	13	17	10	71	16	16	9	19	0	10	4	26	18	5	3	10	16	10	10	30
snoRNA|RF00325-ENSGALG00000027343.2	25	49	41	45	16	50	19	13	21	19	32	37	33	32	42	46	24	16	21	23
snoRNA|RF00069-ENSGALG00000017870.2	205	318	156	395	209	381	348	183	151	166	169	212	257	169	124	304	273	195	217	341
snoRNA|RF00154-ENSGALG00000025482.2	47	397	65	125	94	88	111	35	57	139	48	147	56	77	88	282	114	42	67	108
snoRNA|RF00403-ENSGALG00000025418.2	21	40	36	178	64	53	11	32	8	19	10	18	20	8	16	22	27	20	15	33
snoRNA|RF00611-ENSGALG00000025319.2	129	325	103	261	80	419	229	157	124	97	63	99	97	95	81	267	182	80	103	129
snoRNA|RF00608-ENSGALG00000025389.2	47	104	53	182	48	117	40	139	178	37	281	227	72	47	42	84	59	36	187	66
snoRNA|RF00425-ENSGALG00000017814.2	8	20	11	41	28	16	4	10	2	10	7	7	17	2	9	8	34	24	6	16
snoRNA|RF00591-ENSGALG00000040172.2	6	19	6	19	9	25	5	4	10	9	10	12	8	9	5	25	6	10	5	10
snoRNA|RF00138-ENSGALG00000017822.2	39	75	45	97	69	67	20	22	26	26	30	57	38	27	26	47	23	13	47	36
snoRNA|RF00578-ENSGALG00000025284.2	69	220	85	179	104	305	61	48	52	49	79	70	97	33	39	124	48	32	67	116
snoRNA|RF00575-ENSGALG00000024697.3	8	6	6	4	4	10	8	8	7	12	3	1	6	2	5	5	9	8	16	7
snoRNA|RF00186-ENSGALG00000024890.2	119	287	166	401	225	144	367	102	42	171	60	97	142	82	55	130	235	74	105	167
snoRNA|RF00265-ENSGALG00000017857.2	7	29	4	35	9	26	6	7	2	13	9	8	22	7	2	31	14	16	19	34
snoRNA|RF00400-ENSGALG00000017866.2	22	36	38	27	22	14	20	22	15	13	0	16	7	1	7	13	22	28	17	8
snoRNA|RF00431-ENSGALG00000017848.2	2	0	1	8	4	1	1	5	3	1	0	2	0	4	1	1	2	1	1	4
snoRNA|RF00096-ENSGALG00000054869.1	273	290	168	566	390	276	127	111	178	188	178	264	267	166	95	194	110	137	255	267
snoRNA|RF00325-ENSGALG00000028735.2	121	297	157	420	144	295	150	139	118	120	136	135	193	139	91	233	205	98	133	190
snoRNA|RF00270-ENSGALG00000025014.2	27	35	33	55	23	53	21	26	31	29	24	29	33	21	13	36	33	10	24	35
snoRNA|RF00392-ENSGALG00000026888.2	1	3	5	17	8	6	2	1	3	2	6	2	8	2	0	2	2	3	4	4
snoRNA|RF00334-ENSGALG00000017863.2	35	33	27	55	45	33	49	29	13	39	14	39	23	23	23	74	59	34	49	50
snoRNA|RF00137-ENSGALG00000049117.1	3	6	4	7	6	10	1	1	1	1	4	6	2	2	2	8	2	2	1	6
snoRNA|RF00612-ENSGALG00000025166.2	111	159	73	238	94	238	89	146	69	128	45	121	107	66	29	104	243	60	62	138
snoRNA|RF00493-ENSGALG00000025003.2	4	4	2	6	10	9	4	2	1	0	9	3	7	8	3	1	1	5	1	5
snoRNA|RF00407-ENSGALG00000031326.2	10	25	20	18	14	72	18	8	10	8	18	32	22	17	7	35	21	6	8	21
snoRNA|RF00341-ENSGALG00000025595.2	9	10	2	6	4	11	20	9	5	4	1	5	5	1	2	16	8	10	14	6
snoRNA|RF00319-ENSGALG00000017862.2	6	10	10	33	17	12	2	11	1	9	4	12	10	1	8	2	6	12	8	10
snoRNA|RF00561-ENSGALG00000025662.2	39	36	19	169	42	30	33	34	7	23	16	32	45	16	24	27	39	37	8	28
snoRNA|RF00151-ENSGALG00000024938.2	30	19	8	27	9	51	26	12	3	20	4	8	8	12	10	27	20	31	30	19
snoRNA|RF00397-ENSGALG00000025517.2	4	9	4	33	14	23	6	3	2	5	3	3	7	1	0	13	5	4	8	7
snoRNA|RF00151-ENSGALG00000024979.2	62	75	183	59	82	231	109	90	64	207	66	53	56	41	40	102	97	115	102	87
snoRNA|RF00399-ENSGALG00000017858.2	21	43	32	177	23	54	23	26	22	20	30	32	30	25	14	41	28	11	25	33
snoRNA|RF00560-ENSGALG00000026321.2	13	22	14	67	34	10	3	16	9	13	8	21	15	11	7	6	16	20	10	15
snoRNA|RF00572-ENSGALG00000032338.2	118	285	197	231	146	252	123	119	168	122	174	210	146	151	97	223	139	80	139	183
snoRNA|RF00280-ENSGALG00000030331.2	118	312	262	134	173	344	99	380	204	156	189	184	213	176	134	168	130	184	150	175
snoRNA|RF00392-ENSGALG00000017836.2	6	5	4	17	6	2	1	2	2	6	5	5	4	4	1	6	18	7	3	5
snoRNA|RF00421-ENSGALG00000024565.2	12	29	6	67	29	35	26	9	5	17	8	30	29	24	13	23	53	17	15	37
snoRNA|RF00091-ENSGALG00000017838.2	143	157	77	203	201	87	51	116	38	70	75	103	157	116	43	73	193	92	110	188
snoRNA|RF00606-ENSGALG00000025204.2	29	77	58	108	42	86	40	33	37	34	45	62	69	43	29	54	45	9	34	41
snoRNA|RF01156-ENSGALG00000025681.2	27	32	57	16	8	18	3	12	4	24	37	38	35	29	3	51	23	17	16	11
snoRNA|RF00410-ENSGALG00000034351.2	7	14	15	64	26	21	9	12	7	9	8	8	14	9	3	16	13	7	12	28
snoRNA|RF00067-ENSGALG00000017817.2	46	51	72	166	63	169	57	39	22	59	32	49	47	29	38	79	72	19	53	97
snoRNA|RF00212-ENSGALG00000024758.2	83	234	228	235	136	272	156	96	172	232	149	108	146	114	98	165	161	68	147	107
snoRNA|RF00278-ENSGALG00000025598.2	32	42	27	78	19	74	45	45	38	39	36	45	40	35	36	58	30	32	48	40
snoRNA|RF00418-ENSGALG00000025620.2	10	16	16	101	26	24	6	7	9	9	12	14	18	17	6	9	31	11	10	21
snoRNA|RF00012-ENSGALG00000053144.1	179	263	181	1094	428	74	51	150	108	124	215	298	321	203	126	195	242	70	119	261
snoRNA|RF00093-ENSGALG00000043763.2	91	122	64	41	77	92	116	48	42	76	54	46	58	35	45	112	113	61	112	75
snoRNA|RF00396-ENSGALG00000025694.2	1	3	0	4	1	0	0	2	0	4	1	5	3	0	0	1	7	1	1	1
snoRNA|RF00279-ENSGALG00000017876.2	112	104	220	222	122	161	97	132	140	75	64	116	173	72	86	92	101	72	64	118
snoRNA|RF00137-ENSGALG00000052556.1	7	13	3	18	11	9	2	5	1	1	3	3	8	3	2	11	13	3	3	12
snoRNA|RF00266-ENSGALG00000025593.2	96	544	160	338	202	143	202	226	112	196	83	115	161	97	171	361	189	112	169	235
snoRNA|RF00341-ENSGALG00000027728.2	22	20	12	33	18	53	26	20	9	13	9	5	5	13	5	32	22	35	32	27
snoRNA|RF01241-ENSGALG00000038614.2	60	84	110	319	135	78	43	46	74	63	69	98	91	81	62	85	98	59	54	78
snoRNA|RF00049-ENSGALG00000017831.3	41	104	107	54	24	166	58	49	67	61	69	56	61	75	41	120	59	38	62	62
snoRNA|RF01200-ENSGALG00000025689.2	5	15	11	31	14	13	5	5	8	5	10	8	9	12	4	12	7	5	2	8
snoRNA|RF00402-ENSGALG00000025680.2	28	29	32	87	56	21	10	20	4	18	16	114	70	21	22	6	49	16	20	74
snoRNA|RF00211-ENSGALG00000021748.2	16	32	6	43	29	38	18	9	2	10	15	28	45	25	21	39	34	14	33	33
snoRNA|RF01299-ENSGALG00000034828.2	263	378	409	316	196	317	142	186	211	284	165	259	199	265	156	158	224	373	126	338
snoRNA|RF00572-ENSGALG00000040801.2	215	291	290	276	384	315	175	280	228	421	259	173	246	199	243	295	263	210	546	254
snoRNA|RF00288-ENSGALG00000025021.2	15	27	20	64	24	16	13	7	8	24	19	22	26	21	14	34	35	4	22	40
snoRNA|RF00580-ENSGALG00000047055.1	98	326	279	147	73	443	155	121	271	117	198	120	243	151	147	263	141	61	164	116
snoRNA|RF00569-ENSGALG00000025646.2	63	188	149	69	67	119	129	223	98	141	208	206	186	193	126	212	248	48	138	149
snoRNA|RF00432-ENSGALG00000033075.2	18	28	36	124	62	33	14	11	12	12	8	24	28	13	7	12	27	6	10	18
snoRNA|RF00419-ENSGALG00000025270.2	18	41	31	102	53	55	10	15	19	15	30	24	38	20	25	19	44	10	23	29
snoRNA|RF00409-ENSGALG00000017828.2	10	22	9	41	19	11	3	8	5	7	11	10	15	6	8	12	9	6	10	3
snoRNA|RF01192-ENSGALG00000025679.2	3	10	2	9	5	25	2	2	7	3	8	7	8	8	1	9	1	0	7	3
snoRNA|RF00016-ENSGALG00000049707.1	256	450	295	757	451	389	162	205	186	231	253	345	331	252	180	341	163	130	299	293
snoRNA|RF00560-ENSGALG00000025661.2	21	17	17	47	23	14	5	17	10	8	6	12	20	10	7	10	31	25	16	19
snoRNA|RF01234-ENSGALG00000025649.2	3	2	2	14	6	6	1	2	2	5	1	1	7	3	3	2	12	20	0	5
snoRNA|RF00334-ENSGALG00000017864.2	15	21	19	58	20	37	11	2	10	7	15	12	12	9	7	18	10	13	17	19
snoRNA|RF00158-ENSGALG00000032111.2	53	71	73	95	34	200	80	75	75	64	39	76	55	74	38	142	81	27	53	68
snoRNA|RF01191-ENSGALG00000025641.2	45	118	109	99	30	240	123	78	172	126	90	70	87	65	27	74	78	60	67	135
snoRNA|RF00136-ENSGALG00000025668.2	161	205	71	208	181	190	137	92	86	128	60	80	122	75	103	117	125	167	116	141
snoRNA|RF00577-ENSGALG00000024621.2	18	35	5	28	11	88	14	13	13	22	12	10	7	9	15	51	15	19	29	16
snoRNA|RF00068-ENSGALG00000054063.1	150	163	110	117	80	194	120	121	117	102	98	102	159	99	84	99	219	67	84	135
snoRNA|RF00012-ENSGALG00000025958.2	212	258	178	1050	477	110	63	148	79	141	191	308	293	187	124	167	196	85	153	252
snoRNA|RF00398-ENSGALG00000025633.3	7	3	2	17	8	0	2	5	3	3	4	7	9	5	0	1	5	10	2	12
snoRNA|RF00581-ENSGALG00000046850.1	66	66	55	200	98	130	55	60	24	68	41	94	111	53	38	115	80	59	73	92
snoRNA|RF00190-ENSGALG00000017845.2	188	101	111	135	45	101	49	143	51	126	68	45	56	20	131	89	30	78	40	40
snoRNA|RF00571-ENSGALG00000024871.2	30	36	27	27	19	34	13	11	19	25	28	14	11	11	14	32	37	24	35	31
snoRNA|RF00016-ENSGALG00000054381.1	168	308	200	359	284	243	76	161	147	159	174	209	231	162	116	250	112	97	193	163
snoRNA|RF00569-ENSGALG00000025952.2	45	23	16	9	37	62	18	14	24	22	24	15	17	23	14	33	16	35	20	23
snoRNA|RF01186-ENSGALG00000025674.2	19	6	52	33	8	56	2	6	28	2	71	33	53	36	28	38	114	14	66	52
snoRNA|RF00188-ENSGALG00000024701.2	1	13	6	26	11	16	4	7	4	12	10	8	17	7	4	16	19	6	6	8
snoRNA|RF00439-ENSGALG00000028316.2	116	400	222	387	159	686	459	161	182	250	128	95	301	38	138	236	356	145	87	213
snoRNA|RF00213-ENSGALG00000052902.1	131	219	120	102	72	183	226	111	77	172	235	129	137	212	129	448	218	103	111	198
snoRNA|RF00581-ENSGALG00000052600.1	131	144	113	305	184	306	115	138	69	140	83	169	208	156	76	232	132	101	154	158
snoRNA|RF00189-ENSGALG00000017829.2	97	202	125	256	112	248	243	108	111	107	140	153	149	128	106	292	185	88	175	129
snoRNA|RF00322-ENSGALG00000017810.2	31	46	34	65	22	58	24	29	36	21	22	29	28	22	19	46	72	32	33	28
snoRNA|RF00567-ENSGALG00000048788.1	53	79	48	107	79	53	29	46	34	50	29	55	46	38	33	49	38	20	27	38
snoRNA|RF00568-ENSGALG00000025339.2	10	11	7	42	19	15	6	5	1	9	4	16	10	6	4	6	12	14	6	17
snoRNA|RF00093-ENSGALG00000017823.2	22	32	9	33	24	69	48	11	6	21	8	6	8	10	5	28	20	35	29	22
snoRNA|RF00414-ENSGALG00000021743.2	5	4	4	20	6	9	5	1	1	2	0	10	11	6	6	3	7	4	6	8
snoRNA|RF00443-ENSGALG00000017811.2	6	28	4	11	13	90	33	12	1	10	3	11	12	5	13	44	36	17	15	30
snoRNA|RF00091-ENSGALG00000017839.2	27	35	15	42	25	30	14	13	3	17	11	22	31	8	7	19	34	25	15	31
snoRNA|RF00342-ENSGALG00000017813.2	295	82	51	77	32	174	66	56	61	38	108	48	57	135	74	167	109	116	135	83
snoRNA|RF00580-ENSGALG00000052024.1	60	180	151	98	55	73	78	44	40	61	155	80	100	115	60	166	45	54	103	82
snoRNA|RF00324-ENSGALG00000025089.2	73	147	97	259	136	148	91	85	73	69	148	93	133	106	52	179	99	66	102	121
snoRNA|RF00277-ENSGALG00000021738.2	33	25	15	80	54	29	10	14	13	15	21	24	29	23	14	17	18	25	16	29
snoRNA|RF00067-ENSGALG00000017818.2	11	8	14	37	28	11	7	12	6	10	10	6	15	6	8	10	8	12	8	15
snoRNA|RF00431-ENSGALG00000017846.2	2	3	8	5	12	7	5	3	1	5	3	4	8	1	2	5	8	2	7	9
snoRNA|RF00494-ENSGALG00000025390.2	13	23	22	45	36	49	10	19	11	20	18	8	25	13	7	28	10	2	9	12
snoRNA|RF00394-ENSGALG00000034244.2	18	7	7	23	7	11	2	6	7	10	10	9	7	6	0	11	15	20	13	13
snoRNA|RF01229-ENSGALG00000025675.2	3	2	2	28	5	0	0	6	5	3	3	10	13	2	2	6	2	2	7	6
snoRNA|RF00092-ENSGALG00000036944.2	5	7	1	25	10	6	2	7	2	2	2	2	10	2	1	5	8	5	1	8
snoRNA|RF00071-ENSGALG00000024609.2	36	61	61	60	35	114	43	26	39	48	45	45	59	46	47	60	28	27	39	49
snoRNA|RF00401-ENSGALG00000025629.2	35	59	41	32	26	63	17	36	21	23	34	19	69	39	23	35	35	7	16	48
snoRNA|RF00155-ENSGALG00000024592.2	5	49	5	28	20	81	29	9	19	21	7	15	21	8	10	36	16	14	29	23
snoRNA|RF00049-ENSGALG00000021758.2	125	139	49	145	88	81	30	85	16	32	20	38	55	96	99	60	92	72	132	119
snoRNA|RF00212-ENSGALG00000017874.2	116	169	115	151	103	99	120	49	151	107	139	88	135	84	46	154	91	91	159	113
snoRNA|RF00429-ENSGALG00000017853.2	15	12	2	41	14	21	10	8	4	4	8	10	12	7	2	16	14	6	9	11
snoRNA|RF00016-ENSGALG00000017849.2	57	90	48	171	104	113	43	40	33	41	31	54	62	50	30	55	32	35	39	51
snoRNA|RF00592-ENSGALG00000052850.1	38	32	52	39	28	42	42	22	26	26	30	22	16	14	24	44	61	33	34	38
snoRNA|RF00393-ENSGALG00000017815.2	11	26	12	90	21	17	28	11	6	11	11	34	19	11	8	29	23	26	16	27
snoRNA|RF00274-ENSGALG00000031116.2	70	59	40	59	51	96	22	44	53	27	38	34	111	41	29	59	79	13	48	32
snoRNA|RF00138-ENSGALG00000017824.2	5	5	2	5	2	1	4	1	1	0	0	2	4	1	0	1	0	1	1	2
snoRNA|RF00045-ENSGALG00000021931.3	166	91	47	133	80	16	22	42	14	38	39	65	90	21	20	45	139	104	27	100
snoRNA|RF00420-ENSGALG00000017843.2	10	13	3	45	18	24	11	12	3	10	3	14	19	7	3	20	14	11	6	8
snoRNA|RF00613-ENSGALG00000017860.3	37	72	54	135	56	72	51	33	20	35	17	34	57	19	17	56	64	25	29	51
snoRNA|RF00284-ENSGALG00000024984.2	346	409	287	334	209	391	255	135	331	278	350	355	294	383	178	407	289	182	285	401
snoRNA|RF00152-ENSGALG00000025527.2	80	108	83	95	73	145	60	64	54	82	52	56	97	54	47	100	105	56	105	89
snoRNA|RF00088-ENSGALG00000030470.2	123	202	166	317	274	439	145	279	285	196	360	120	417	170	102	260	183	166	203	318
snoRNA|RF00211-ENSGALG00000021766.2	5	12	18	22	6	25	7	8	8	14	14	8	4	8	5	17	11	15	4	14
snoRNA|RF00569-ENSGALG00000030874.2	41	42	34	8	28	45	52	33	33	8	4	13	51	24	32	61	25	44	45	22
snoRNA|RF00412-ENSGALG00000017850.2	19	27	7	103	29	19	6	21	8	10	19	40	35	8	7	9	25	16	7	30
snoRNA|RF00275-ENSGALG00000032375.2	2	3	1	2	0	2	0	2	0	0	0	0	1	2	0	3	0	1	3	0
snoRNA|RF00439-ENSGALG00000027949.2	28	98	37	41	37	74	37	33	71	43	39	37	42	28	34	49	105	39	56	61
snoRNA|RF00309-ENSGALG00000017871.2	6	19	6	19	9	25	5	4	10	9	10	12	8	9	5	25	6	10	5	10
snoRNA|RF00325-ENSGALG00000027915.2	42	116	71	64	34	120	58	45	51	45	79	43	75	79	46	101	33	33	53	63
snoRNA|RF00056-ENSGALG00000017819.2	6	7	20	72	34	14	1	18	2	2	9	29	65	12	6	9	12	3	8	30
snoRNA|RF00067-ENSGALG00000025564.2	33	46	54	73	38	56	31	19	13	37	25	21	28	20	13	23	25	15	18	18
snoRNA|RF01161-ENSGALG00000025701.2	2	1	0	0	0	0	0	0	0	1	0	1	1	0	0	1	0	1	1	0
snoRNA|RF01182-ENSGALG00000025599.3	9	10	10	33	29	18	7	5	9	4	4	11	4	7	1	8	8	7	8	15
snoRNA|RF00322-ENSGALG00000025639.2	27	34	50	51	14	85	38	34	47	28	39	40	19	55	36	43	40	21	40	30
snoRNA|RF00278-ENSGALG00000025086.2	30	57	73	102	58	102	71	47	56	77	65	54	115	93	30	57	82	51	61	90
snoRNA|RF00411-ENSGALG00000027320.2	12	37	30	49	26	32	10	7	6	12	5	18	30	7	12	26	8	5	10	20
snoRNA|RF00413-ENSGALG00000017868.2	7	10	2	17	5	11	4	5	0	7	4	6	7	1	2	5	4	5	4	8
snoRNA|RF01183-ENSGALG00000025665.3	41	42	34	8	28	45	52	33	33	8	4	13	51	24	32	61	25	44	45	22
snoRNA|RF00413-ENSGALG00000025331.2	2	1	0	8	8	4	2	1	0	1	3	1	3	0	1	1	1	4	0	4
snoRNA|RF00609-ENSGALG00000025282.2	109	191	71	198	100	123	70	54	65	119	108	89	94	87	53	126	53	56	69	108
snoRNA|RF00438-ENSGALG00000025541.2	12	21	5	16	15	16	5	5	6	8	1	12	9	4	2	10	5	27	8	15
snoRNA|RF00566-ENSGALG00000025185.2	8	8	6	28	11	10	4	6	3	5	3	11	10	2	5	16	30	14	8	6
snoRNA|RF00099-ENSGALG00000030683.2	88	105	120	255	135	103	57	67	58	81	70	99	128	63	65	87	64	57	58	126
snoRNA|RF00609-ENSGALG00000025337.2	36	85	50	75	45	101	32	24	50	35	32	35	44	32	17	35	32	28	25	53
snoRNA|RF00340-ENSGALG00000017855.2	16	20	13	56	21	17	8	15	5	11	8	30	26	8	9	12	15	12	11	27
snoRNA|RF00573-ENSGALG00000024631.2	21	21	14	51	33	31	13	12	4	13	13	32	26	20	7	16	9	8	9	19
snoRNA|RF00598-ENSGALG00000017826.2	3	2	1	1	1	1	1	2	0	1	2	5	6	2	0	3	3	1	1	2
snoRNA|RF00431-ENSGALG00000017847.2	4	5	2	11	14	13	4	10	3	8	2	5	6	2	1	3	6	2	1	1
snoRNA|RF00155-ENSGALG00000025667.2	6	17	7	51	12	62	27	8	2	19	5	12	9	7	5	26	31	9	8	20
snoRNA|RF00408-ENSGALG00000017812.2	2	19	6	76	25	15	6	7	6	8	6	7	15	4	5	12	6	8	7	9
snoRNA|RF01277-ENSGALG00000025635.2	13	13	12	13	7	13	5	2	10	2	16	25	29	21	14	32	18	7	28	32
snoRNA|RF00069-ENSGALG00000017832.2	8	27	26	60	26	55	21	23	22	15	15	30	37	10	9	20	17	17	22	26
snoRNA|RF00090-ENSGALG00000017867.2	9	7	9	26	12	8	1	3	1	7	5	8	8	1	1	4	5	10	5	7
snoRNA|RF00405-ENSGALG00000025602.2	6	15	9	26	19	38	14	12	4	14	2	13	13	8	7	22	12	10	14	17
snoRNA|RF00416-ENSGALG00000038167.2	31	56	52	134	62	75	13	46	31	30	30	36	36	29	16	30	38	28	30	37
snoRNA|RF00263-ENSGALG00000025464.2	10	26	6	76	16	11	18	10	1	13	9	13	18	7	8	27	15	9	9	21
snoRNA|RF00535-ENSGALG00000037985.2	118	312	262	134	173	344	99	380	204	156	189	184	213	177	134	168	130	184	150	175
snoRNA|RF00188-ENSGALG00000017841.2	2	3	1	7	4	4	1	2	3	2	0	4	2	3	1	0	3	0	3	5
snoRNA|RF00139-ENSGALG00000021938.2	2	1	4	22	11	0	2	2	1	1	1	2	3	1	3	0	3	4	6	4
snoRNA|RF01225-ENSGALG00000025687.2	8	11	4	5	5	2	2	2	1	7	2	5	3	4	2	0	2	4	1	3
snoRNA|RF00586-ENSGALG00000025583.2	0	1	0	11	4	2	0	1	0	2	1	5	10	2	3	0	3	3	2	9
snoRNA|RF00392-ENSGALG00000025355.2	2	2	0	6	1	1	0	1	0	0	0	9	3	2	2	0	4	4	5	6
snoRNA|RF00598-ENSGALG00000038542.2	3	1	3	16	7	2	0	3	1	3	0	3	3	2	2	0	2	1	1	5
snoRNA|RF01233-ENSGALG00000025678.2	2	2	1	2	5	3	2	1	0	2	1	3	4	1	1	0	2	2	3	4
snoRNA|RF00493-ENSGALG00000025658.2	0	0	0	0	1	1	0	1	0	0	1	1	1	0	1	0	0	0	0	1
snoRNA|RF00151-ENSGALG00000046750.1	3	0	2	0	1	3	0	0	0	0	0	0	0	0	0	0	1	1	0	1
snoRNA|RF00599-ENSGALG00000025587.2	3	2	1	3	5	2	1	1	1	2	0	1	1	0	0	0	3	1	2	2

## Sheet: S5e mRNA fragments
ID	HF4059	HF4096	HF4118	HF4138	HF4145	HM3983	HM3999	HM4089	HM4101	HM4144	LF4171	LF4199	LF4203	LF4282	LF4287	LM4259	LM4277	LM4278	LM4291	LM4334
GENSCAN00000009822	9	10	2	16	14	3	0	13	6	5	7	8	4	3	4	2	7	6	3	20
GENSCAN00000009826	5	9	0	4	4	1	1	1	1	2	3	4	3	8	1	2	1	0	8	3
GENSCAN00000009530	17	0	4	1	3	1	1	25	10	36	2	2	7	0	0	3	4	12	0	16
GENSCAN00000011410	3	0	3	1	3	0	0	8	3	0	2	0	0	2	0	2	4	6	1	2
GENSCAN00000011414	1	3	1	10	5	4	0	4	1	4	1	3	1	2	1	6	3	2	2	2
GENSCAN00000011419	2	4	1	12	6	3	0	2	3	5	7	4	8	4	1	2	2	3	6	7
GENSCAN00000013781	3	3	8	4	8	2	1	2	1	4	0	3	2	5	2	3	6	8	4	5
GENSCAN00000012462	5	3	1	7	6	0	1	3	1	4	0	1	1	1	0	0	6	2	2	1
GENSCAN00000013783	1	1	2	12	9	6	3	2	2	3	7	3	1	3	1	0	0	2	2	3
GENSCAN00000013786	5	8	16	14	6	4	1	3	1	3	7	3	5	11	4	2	4	2	0	4
GENSCAN00000012466	6	7	1	7	5	3	0	5	1	4	2	5	5	5	2	5	8	4	3	2
GENSCAN00000012467	8	1	2	2	2	2	1	2	1	0	1	0	5	0	2	0	19	29	3	6
GENSCAN00000012469	6	1	2	6	1	3	2	10	3	2	6	6	8	1	1	13	23	13	6	21
GENSCAN00000012170	5	0	2	4	3	1	1	9	2	1	7	2	2	1	1	6	4	4	6	9
GENSCAN00000013491	37	11	4	10	13	2	2	18	1	9	1	6	8	5	4	5	10	12	9	17
GENSCAN00000012171	1	3	1	4	7	2	1	1	1	0	1	2	2	2	3	2	0	1	2	1
GENSCAN00000012174	3	5	1	3	0	1	0	0	1	0	2	1	1	3	0	1	1	0	1	0
GENSCAN00000013497	7	2	5	11	13	2	2	7	3	15	2	3	5	0	1	5	2	6	2	8
GENSCAN00000011710	4	7	2	7	9	5	0	1	3	1	3	1	1	3	1	2	0	0	2	0
GENSCAN00000011711	16	24	51	100	52	12	5	16	5	15	15	15	19	30	19	13	22	9	17	19
GENSCAN00000009835	1	2	3	3	1	0	0	2	1	7	2	4	2	0	2	1	4	1	0	4
GENSCAN00000011713	10	3	2	15	6	2	1	4	2	7	4	5	4	4	2	2	2	2	9	1
GENSCAN00000011714	88	8	10	18	25	3	4	46	5	61	6	12	10	6	4	10	12	20	5	17
GENSCAN00000008204	5	2	1	2	1	0	1	10	1	6	1	1	8	0	0	2	15	6	0	1
GENSCAN00000011718	20	22	4	7	19	2	3	99	6	47	1	10	10	2	1	2	7	10	5	12
GENSCAN00000011719	9	1	4	14	6	1	0	3	1	5	3	2	3	2	4	1	1	6	1	4
GENSCAN00000009547	46	7	14	28	28	0	22	405	8	240	6	2	51	1	3	39	45	11	4	42
GENSCAN00000012762	51	1	8	5	18	0	3	19	1	13	3	0	8	0	0	7	5	7	0	5
GENSCAN00000011428	9	4	4	17	13	4	2	5	1	2	8	6	6	7	8	4	8	8	4	7
GENSCAN00000012764	0	1	1	3	2	2	1	1	1	1	2	0	1	0	1	2	2	4	1	6
GENSCAN00000012766	17	0	2	0	0	0	0	3	1	10	2	2	2	0	3	5	2	3	1	1
GENSCAN00000009252	2	2	1	1	2	0	0	1	2	1	1	1	0	0	2	3	7	3	5	6
GENSCAN00000012768	1150	115	150	174	263	1	32	251	29	458	79	54	113	16	39	123	119	141	14	90
GENSCAN00000009257	21	1	8	4	6	0	0	8	2	5	4	5	8	7	4	11	7	3	2	7
GENSCAN00000011135	8	1	1	1	2	0	1	3	1	4	0	1	6	0	0	2	2	5	0	4
GENSCAN00000013798	9	0	0	7	9	2	0	10	3	2	18	3	4	0	0	4	13	8	3	44
GENSCAN00000012184	7	19	5	10	16	1	2	4	2	6	8	15	8	6	3	2	8	10	10	6
GENSCAN00000012186	164	11	0	5	12	0	5	57	1	2	0	2	1	0	0	5	33	70	6	18
GENSCAN00000012188	4	0	1	1	2	1	0	0	2	1	1	2	3	0	0	2	1	1	1	4
GENSCAN00000012189	7	8	1	3	12	1	1	0	1	4	2	4	2	4	1	3	5	3	2	0
GENSCAN00000008500	16	2	7	16	10	1	1	29	5	6	56	15	10	4	3	5	11	26	10	86
GENSCAN00000008502	7	1	1	1	1	3	0	7	1	1	8	1	4	0	1	3	9	4	3	26
GENSCAN00000008508	2	10	2	14	8	3	3	43	3	8	5	5	11	2	2	6	14	64	3	12
GENSCAN00000009846	3	1	0	0	6	0	0	2	4	2	1	3	4	1	3	0	3	0	2	4
GENSCAN00000009848	16	3	2	1	4	1	1	3	2	3	1	3	3	1	2	3	6	3	4	6
GENSCAN00000010404	5	3	2	1	5	1	2	2	1	4	2	3	0	0	2	3	2	4	1	7
GENSCAN00000008213	2	5	2	6	5	1	0	0	2	1	1	1	3	5	1	2	3	0	2	4
GENSCAN00000010111	11	12	3	32	21	9	4	5	2	5	5	11	38	13	3	4	15	8	4	16
GENSCAN00000011433	4	5	1	2	6	0	1	0	1	2	3	0	4	3	1	4	5	2	1	1
GENSCAN00000011434	0	2	0	7	5	0	0	2	2	3	2	3	2	0	1	5	4	5	0	2
[truncated: 10,061 more rows]

## Sheet: S5f snRNA
ID	HF4059	HF4096	HF4118	HF4138	HF4145	HM3983	HM3999	HM4089	HM4101	HM4144	LF4171	LF4199	LF4203	LF4282	LF4287	LM4259	LM4277	LM4278	LM4291	LM4334
[truncated: 40 more rows]
