# Supplementary material for: Dynamics of Small Non-coding RNA Profiles and the Intestinal Microbiome of High and Low Weight Chickens
Source: Front Microbiol. 2022 Jun 30;13:916280. doi: 10.3389/fmicb.2022.916280 (PMC9279615; doi:10.3389/fmicb.2022.916280)
Supplement: Supplementary Table 6 — Differential profiling of small RNAs of HWS and LWS. [file Data_Sheet_6.XLSX]

## Sheet: S6a Other species DE miRNA
ID	baseMean	log2FoldChange	lfcSE	stat	pvalue	padj
stu-MIR6026-5p	8.78062	-4.55343	0.833991	-5.4598	4.7666e-08	0.000753503
sly-MIR6026-5p	9.04882	-4.32358	0.81691	-5.2926	1.20587e-07	0.000953116
hsa-mir-3152-3p	9.56258	-4.16616	0.808837	-5.1508	2.59371e-07	0.00136671
cpo-mir-139-5p	17.5667	3.91602	0.769764	5.08731	3.63181e-07	0.00143529
dmo-mir-3-5p	6.87326	-1.98123	0.398275	-4.97453	6.54063e-07	0.00186899
dsi-mir-999-5p	6.69932	-3.98495	0.803615	-4.95878	7.09386e-07	0.00186899
tcf-mir-10341-2-5p	4.24139	2.83034	0.578341	4.89389	9.88603e-07	0.00195348
tcf-mir-10341-1-5p	4.24139	2.83034	0.578341	4.89389	9.88603e-07	0.00195348
ath-MIR5017-3p	4.77148	-3.3843	0.71946	-4.70395	2.5518e-06	0.003572
cqu-mir-137-5p	4.50581	3.00658	0.640668	4.69288	2.69384e-06	0.003572
ocu-mir-12092-3p	91.3402	2.97394	0.634238	4.689	2.7455e-06	0.003572
mtr-MIR2592h-3p	11.6894	-2.09614	0.449631	-4.6619	3.13299e-06	0.003572
aga-mir-137-5p	4.62333	2.82468	0.606476	4.65753	3.20021e-06	0.003572
gra-MIR7504g-3p	9.0422	-2.09982	0.455119	-4.61377	3.95423e-06	0.003572
hsa-mir-205-3p	32.1019	2.83873	0.615621	4.61116	4.00427e-06	0.003572
mne-mir-205-3p	32.1019	2.83873	0.615621	4.61116	4.00427e-06	0.003572
lla-mir-205-3p	32.1019	2.83873	0.615621	4.61116	4.00427e-06	0.003572
age-mir-205-3p	31.915	2.83718	0.61572	4.60791	4.06731e-06	0.003572
gma-MIR5368-5p	7.70392	-1.87105	0.407675	-4.58957	4.44153e-06	0.00369535
sfr-mir-13b-3p	5.04883	-2.19539	0.487117	-4.5069	6.57824e-06	0.00519944
mtr-MIR2592bd-3p	10.4732	-2.20342	0.491214	-4.48567	7.26851e-06	0.00547146
mghv-mir-M1-5-5p	4.57205	-3.00253	0.677378	-4.43258	9.31122e-06	0.00669054
hsv2-mir-H5-5p	9.41295	2.22507	0.504233	4.41278	1.02052e-05	0.00701405
mtr-MIR164a-5p	6.29041	-3.24	0.736888	-4.39686	1.09827e-05	0.00723396
lja-MIR11072i-5p	51.147	1.77924	0.406295	4.37917	1.19129e-05	0.00753279
ssc-mir-339-2-3p	21.652	-2.20171	0.506894	-4.34352	1.40215e-05	0.00852507
mtr-MIR2592n-3p	11.4118	-1.98908	0.463543	-4.29104	1.77836e-05	0.010412
bdi-MIR7740-3p	16.8839	2.85083	0.666339	4.27834	1.88294e-05	0.0106305
gma-MIR4403-3p	26.7992	-1.81834	0.426792	-4.2605	2.03974e-05	0.0109689
stu-MIR8045-3p	5.07119	-1.92587	0.452513	-4.25595	2.08164e-05	0.0109689
hco-mir-40e-5p	16.6044	3.03557	0.715807	4.24076	2.2276e-05	0.0111985
gma-MIR482c-5p	4.88747	-1.7307	0.408488	-4.23684	2.26689e-05	0.0111985
cfa-mir-8869-5p	6.86143	-2.24083	0.530996	-4.22004	2.4426e-05	0.0117008
ame-mir-3758-3p	68.6457	3.89419	0.924381	4.21275	2.52281e-05	0.0117296
dps-mir-927-3p	20.7316	3.06596	0.728917	4.20618	2.5972e-05	0.0117305
mdm-MIR11016-5p	9.33142	-3.07901	0.73592	-4.1839	2.86553e-05	0.0125828
ptr-mir-802-3p	5.26144	-2.77805	0.666192	-4.17005	3.04532e-05	0.0130109
ame-mir-3773-3p	35.3051	2.77356	0.669437	4.14312	3.42611e-05	0.0142526
gma-MIR5677-3p	4.03435	-2.71317	0.657997	-4.12339	3.73342e-05	0.0151328
odi-mir-1483-3p	8.26769	2.09164	0.508699	4.11174	3.9268e-05	0.0155187
gma-MIR9730-3p	8.46727	-1.76893	0.430975	-4.10447	4.05242e-05	0.0156245
vvi-MIR169e-5p	3.75061	-1.88403	0.460472	-4.09153	4.28543e-05	0.0160271
ppt-MIR902a-5p	23.3117	1.68626	0.412536	4.08755	4.35961e-05	0.0160271
dpu-mir-31-5p	15.8759	-2.0721	0.508192	-4.07738	4.55453e-05	0.0163632
pma-mir-4623-3p	3.176	2.049	0.504312	4.06297	4.84532e-05	0.0170211
ssc-mir-9837-3p	13.3374	2.11598	0.5236	4.04122	5.31736e-05	0.0182732
pab-MIR11410-5p	7.93149	-2.33409	0.57911	-4.03048	5.56625e-05	0.0185473
bdi-MIR7769-5p	280.517	1.5802	0.392671	4.02422	5.71651e-05	0.0185473
mdm-MIR166j-3p	3.69891	-2.30758	0.573955	-4.02049	5.80783e-05	0.0185473
efu-mir-9301-5p	3.77025	2.54534	0.633465	4.01812	5.86642e-05	0.0185473
eca-mir-8908l-1-3p	29.5381	2.59628	0.647256	4.01121	6.04096e-05	0.0187246
ssa-mir-203a-1-3p	3.32919	2.17006	0.542972	3.99664	6.42486e-05	0.0193287
hsa-mir-802-3p	5.17331	-2.75361	0.689334	-3.9946	6.4804e-05	0.0193287
bdi-MIR169j-3p	104.226	2.04253	0.51263	3.98442	6.76441e-05	0.0196701
osa-MIR172a-3p	5.71942	-1.80867	0.454251	-3.98165	6.84373e-05	0.0196701
cel-mir-240-3p	4.87384	-1.86578	0.469693	-3.97234	7.11685e-05	0.0200899
mtr-MIR166a-5p	4.72407	-2.25039	0.567135	-3.96799	7.24808e-05	0.0201013
odi-mir-1479-5p	8.39576	-1.45077	0.366116	-3.96258	7.41432e-05	0.0202079
cpo-mir-542-3p	4.08477	-2.97257	0.751124	-3.9575	7.57377e-05	0.0202926
eca-mir-8908l-2-3p	29.6424	2.56239	0.649361	3.94602	7.94618e-05	0.0209048
oan-mir-128-1-5p	4.91865	2.05824	0.522577	3.93863	8.19472e-05	0.0209048
ccr-mir-430-5p	2.38728	2.32751	0.590962	3.93851	8.199e-05	0.0209048
gmo-mir-128-1-5p	4.416	1.84551	0.470898	3.91913	8.88684e-05	0.0222989
hsv2-mir-H23-5p	26.3047	-1.52756	0.391381	-3.90301	9.50045e-05	0.0234661
tae-MIR531-5p	42.2429	1.77315	0.454919	3.89772	9.71033e-05	0.0235577
mtr-MIR2652i-3p	2.67382	-2.50285	0.643284	-3.89074	9.99393e-05	0.0235577
nve-mir-2041a-3p	7.58985	-2.66106	0.684269	-3.88891	0.000100696	0.0235577
sof-MIR159b-5p	39.175	-1.47487	0.3794	-3.88737	0.000101336	0.0235577
ptr-mir-326-3p	5.89522	-2.05063	0.528618	-3.87922	0.000104791	0.0237746
bhv1-mir-B3-3p	16.9297	1.34687	0.347357	3.87747	0.000105548	0.0237746
osa-MIR812g-3p	5.86465	-2.77619	0.716503	-3.87464	0.000106781	0.0237746
pma-mir-430a-5p	3.27975	-2.09489	0.541343	-3.8698	0.000108926	0.0237885
bmo-mir-2856-1-3p	6.65266	2.09753	0.542316	3.86773	0.000109853	0.0237885
efu-mir-9275-5p	9.46582	1.50353	0.389914	3.85606	0.000115229	0.0246153
hsa-mir-7157-5p	6.49601	-2.09086	0.543348	-3.84811	0.000119031	0.0249778
fru-mir-26-3p	19.1237	2.27629	0.591868	3.84595	0.000120086	0.0249778
mmu-mir-142b-3p	8.28309	-1.33856	0.34842	-3.84181	0.000122131	0.0250734
osa-MIR2874-5p	8.21647	1.78576	0.46599	3.83219	0.000127009	0.0257405
hco-mir-5900-3p	5.62335	-1.78555	0.468867	-3.80822	0.000139973	0.0276502
gra-MIR7504k-3p	18.8713	-1.73798	0.456631	-3.8061	0.000141177	0.0276502
hpo-mir-10039-5p	5.05375	-1.72291	0.452777	-3.80522	0.000141679	0.0276502
dvi-mir-9696a-3p	7.05894	-1.48412	0.390493	-3.80063	0.000144328	0.0278237
ami-mir-1788-5p	8.53234	1.96404	0.517243	3.79714	0.000146373	0.0278779
osa-MIR531a-5p	38.4205	1.91605	0.505646	3.7893	0.000151072	0.0283429
zma-MIR167j-5p	18.7129	3.8607	1.02031	3.78386	0.000154415	0.0283429
osa-MIR531b-5p	38.4193	1.91626	0.506592	3.78264	0.000155172	0.0283429
cel-mir-8191-5p	3.34992	-2.24787	0.594465	-3.78134	0.000155986	0.0283429
pmi-mir-375-5p	7.81561	-2.33327	0.617846	-3.77646	0.000159073	0.0285753
bma-mir-9502-5p	6.39475	-2.17256	0.576644	-3.76759	0.000164831	0.029277
gra-MIR8770-5p	7.53999	-1.9235	0.511802	-3.75829	0.00017108	0.0300492
ppy-mir-802-3p	5.20532	-2.69778	0.72027	-3.74551	0.000180027	0.0310383
hsv2-mir-H12-3p	5.36048	-2.67577	0.715398	-3.74025	0.000183834	0.0310383
ami-mir-150-3p	9.60112	-1.98236	0.530759	-3.73495	0.000187755	0.0310383
eca-mir-9074-5p	5.5863	-2.009	0.538113	-3.73341	0.000188903	0.0310383
fve-MIR11310-3p	2.65523	-2.26719	0.607501	-3.732	0.000189969	0.0310383
aly-MIR856-5p	18.026	2.72272	0.730343	3.728	0.000193005	0.0310383
efu-mir-9215a-1-3p	5.30395	2.70027	0.724395	3.72763	0.000193291	0.0310383
bta-mir-10170-3p	8.05547	-1.24069	0.333142	-3.72421	0.000195931	0.0310383
gma-MIR9724-5p	3.5529	1.92018	0.515733	3.7232	0.000196717	0.0310383
efu-mir-9242-2-3p	34.0999	-1.78351	0.479859	-3.71673	0.000201819	0.0310383
bmo-mir-6497-3p	5.88902	-1.82888	0.492078	-3.71665	0.000201879	0.0310383
efu-mir-9334-3p	4.44085	-1.90499	0.512753	-3.71521	0.000203034	0.0310383
ssc-mir-505-5p	26.403	-2.0115	0.541584	-3.7141	0.000203925	0.0310383
pab-MIR171e-5p	5.2734	-2.12221	0.571818	-3.71134	0.000206163	0.0310383
pab-MIR171d-5p	5.2734	-2.12221	0.571818	-3.71134	0.000206163	0.0310383
lja-MIR11107a-3p	5.4005	-1.91184	0.516349	-3.70261	0.000213389	0.0317508
ame-mir-252a-3p	5.2416	-1.65466	0.447288	-3.69931	0.000216187	0.0317508
ame-mir-6066-5p	33.7795	-1.8119	0.489946	-3.69816	0.000217168	0.0317508
bta-mir-2428-5p	9.15004	1.91827	0.518997	3.69611	0.00021893	0.0317508
prd-mir-86-3p	45.9686	2.03973	0.553978	3.68197	0.000231435	0.0332593
gmo-mir-11207-3p	258.485	1.56745	0.427594	3.66574	0.000246624	0.0343627
mtr-MIR2658-5p	3.5642	2.40457	0.656531	3.66254	0.000249728	0.0343627
hco-mir-5931-5p	5.07799	1.83083	0.499891	3.66246	0.000249803	0.0343627
tgu-mir-132-5p	16.5648	2.32787	0.635615	3.66239	0.00024987	0.0343627
ssc-mir-9859-3p	3.69979	-1.78004	0.486209	-3.66107	0.000251165	0.0343627
bmo-mir-3258-5p	5.2731	-1.71372	0.46822	-3.66006	0.000252155	0.0343627
ggo-mir-486-3p	24.1296	2.55569	0.698711	3.65772	0.000254466	0.0343811
bdi-MIR7721-3p	6.27566	-1.617	0.443261	-3.64796	0.000264335	0.034713
tcf-mir-10336-3p	19.8533	2.40877	0.66066	3.64601	0.000266344	0.034713
eun-MIR167b-3p	41.3297	1.75457	0.481747	3.6421	0.000270421	0.034713
pab-MIR397i-5p	20.5632	1.95387	0.536679	3.64066	0.000271938	0.034713
cin-mir-5605-3p	12.2427	-1.88448	0.517758	-3.63969	0.000272971	0.034713
oni-mir-10913-3p	3.04954	-2.71107	0.744911	-3.63946	0.000273212	0.034713
ath-MIR856-5p	18.2354	2.60734	0.716465	3.63917	0.00027352	0.034713
pal-mir-194a-5p	1.5762	-2.60813	0.717421	-3.63542	0.000277529	0.034713
cfa-mir-8822-5p	13.6436	1.22335	0.336911	3.63107	0.00028225	0.034713
sbi-MIR5388-3p	32.2069	2.97758	0.820045	3.631	0.000282322	0.034713
bdi-MIR9494-3p	26.9451	1.71619	0.472717	3.63048	0.000282892	0.034713
lja-MIR1120-3p	2.93172	-2.1264	0.585913	-3.62922	0.000284283	0.034713
pbv-mir-1788-5p	7.49821	2.18482	0.602188	3.62814	0.000285469	0.034713
tcf-mir-10306-3p	12.4013	-1.50785	0.415853	-3.62593	0.000287921	0.0347439
hco-mir-5961-3p	8.77846	-1.61428	0.44577	-3.62133	0.000293089	0.0350997
tch-mir-486-3p	24.0454	2.38024	0.658495	3.61467	0.00030073	0.0354293
egr-mir-10234-5p	5.51737	2.03628	0.563647	3.61269	0.000303031	0.0354293
eca-mir-8920-5p	17.1844	1.29492	0.358692	3.61011	0.00030607	0.0354293
eca-mir-544b-3p	65.6073	-1.54306	0.427461	-3.60982	0.000306411	0.0354293
efu-mir-486-3p	19.7279	1.95182	0.540779	3.60928	0.000307048	0.0354293
cas-MIR166c-3p	2.2596	-2.29341	0.636553	-3.60285	0.000314745	0.0360543
sme-mir-1c-3p	2.78919	-2.28987	0.636058	-3.60009	0.000318108	0.0361774
gma-MIR169k-5p	3.91758	1.94516	0.542248	3.58722	0.000334219	0.0376372
oan-mir-551-5p	8.25721	-1.73905	0.484947	-3.58606	0.000335706	0.0376372
aae-mir-1-3p	19.1236	3.898	1.08784	3.58324	0.000339365	0.0377794
xtr-mir-124-3p	17.2284	-1.34482	0.375608	-3.58038	0.000343101	0.0379282
dqu-mir-190-3p	7.21782	-1.81399	0.507796	-3.57229	0.000353879	0.0381481
tgu-mir-2988-3p	24.2069	-2.20053	0.616219	-3.57103	0.000355585	0.0381481
dvi-mir-977-3p	63.9061	-1.2028	0.336835	-3.57089	0.000355764	0.0381481
mmu-mir-8105-5p	10.9478	-1.87375	0.524856	-3.57003	0.000356943	0.0381481
gra-MIR7486e-3p	23.9748	2.54832	0.71384	3.56987	0.000357156	0.0381481
pal-mir-486a-2-3p	24.1189	2.42269	0.679018	3.56793	0.000359808	0.0381735
mdo-mir-551b-5p	8.18422	-1.72282	0.483243	-3.56513	0.000363677	0.0383267
mdo-mir-7394c-5p	15.8245	2.52318	0.709316	3.55719	0.00037484	0.0385842
ggo-mir-27b-5p	10.1265	2.04666	0.575531	3.55612	0.000376375	0.0385842
pal-mir-1-2-5p	11.3593	2.04743	0.57598	3.5547	0.000378414	0.0385842
bdo-mir-11596-5p	5.00235	-1.68469	0.474629	-3.54949	0.000385976	0.0385842
bdi-MIR1122-5p	6.65468	-2.04872	0.577609	-3.5469	0.000389793	0.0385842
pal-mir-486a-1-3p	23.2512	2.59843	0.733137	3.54426	0.000393715	0.0385842
eca-mir-486-3p	23.2512	2.59843	0.733137	3.54426	0.000393715	0.0385842
aca-mir-148a-3p	5.13024	-2.58481	0.729486	-3.54333	0.000395109	0.0385842
zma-MIR166i-3p	3.48857	-1.68502	0.475644	-3.5426	0.000396198	0.0385842
bta-mir-2436-5p	13.205	-1.78697	0.504425	-3.54258	0.000396228	0.0385842
sme-mir-754b-1-3p	5.50908	-1.60218	0.452269	-3.54255	0.000396285	0.0385842
ssc-mir-10386-3p	34.4103	-1.774	0.500847	-3.542	0.000397099	0.0385842
aca-mir-1788-5p	7.76445	1.93755	0.547099	3.54151	0.000397851	0.0385842
ame-mir-3783-5p	5.70159	-2.24857	0.635493	-3.5383	0.000402709	0.0386467
cme-MIR166c-3p	2.48271	-1.99507	0.564107	-3.53668	0.000405186	0.0386467
nta-MIR6151h-5p	2.49002	-2.20048	0.62226	-3.53626	0.00040583	0.0386467
osa-MIR5080-5p	3.81647	-1.92828	0.545625	-3.53407	0.000409207	0.038735
cst-MIR11334-3p	21.8872	-1.38529	0.3923	-3.5312	0.000413674	0.0389248
hsa-mir-5001-5p	26.6551	-2.03502	0.576678	-3.52886	0.000417348	0.0390381
cas-MIR156h-3p	10.2775	-2.10168	0.595979	-3.52644	0.000421192	0.0391659
mml-mir-920-5p	1.90863	2.15454	0.611301	3.52451	0.000424273	0.0392216
cte-mir-1990b-5p	8.49632	1.64231	0.466468	3.52074	0.000430337	0.0395509
mdm-MIR11002b-3p	257.715	1.60405	0.456035	3.51739	0.00043582	0.0397272
mml-mir-590-3p	8.85118	1.97471	0.561788	3.51505	0.000439678	0.0397272
mdo-mir-7398j-3p	2.96723	-2.31998	0.660028	-3.51498	0.000439794	0.0397272
sfr-mir-10503-5p	29.2004	1.13213	0.322384	3.51175	0.000445165	0.0397669
sbi-MIR396e-3p	7.60179	-1.76614	0.502931	-3.51169	0.000445264	0.0397669
gma-MIR4399-3p	5.89123	1.67505	0.477613	3.50714	0.000452959	0.0399514
peu-MIR2916-3p	111.17	-1.60458	0.457629	-3.50629	0.0004544	0.0399514
bhv1-mir-B6-3p	2.81525	1.89075	0.539293	3.50599	0.000454913	0.0399514
bdi-MIR5185i-3p	5.29855	-1.54307	0.440334	-3.50431	0.000457792	0.0399822
aly-MIR156h-3p	10.3627	-2.0918	0.59775	-3.49946	0.000466198	0.0404926
ptr-mir-588-5p	3.93635	2.16263	0.61884	3.49465	0.000474675	0.0405604
hsa-mir-588-5p	3.93635	2.16263	0.61884	3.49465	0.000474675	0.0405604
ppy-mir-588-5p	3.93635	2.16263	0.61884	3.49465	0.000474675	0.0405604
mmu-mir-130b-3p	14.9317	-1.55095	0.444396	-3.49002	0.00048299	0.0409901
gmo-mir-11206-5p	248.866	1.66009	0.475886	3.48842	0.000485879	0.0409901
aof-MIR168b-3p	9.75699	-1.46977	0.421435	-3.48754	0.000487484	0.0409901
mdm-MIR11002a-3p	259.611	1.60291	0.460059	3.48414	0.000493716	0.0412945
osa-MIR5498-3p	5.74201	-1.49196	0.428493	-3.48189	0.000497889	0.0414244
mtr-MIR5298b-3p	11.0988	-1.3033	0.374829	-3.47704	0.000506987	0.041522
isc-mir-5311-3p	265.57	1.52326	0.438375	3.47478	0.000511269	0.041522
tcf-mir-10402-5p	2.85773	2.30699	0.663974	3.47452	0.000511768	0.041522
cpi-mir-9597-3p	13.4786	2.2593	0.650258	3.47446	0.000511876	0.041522
mdm-MIR11002c-3p	257.67	1.61497	0.464833	3.4743	0.000512196	0.041522
ath-MIR156h-3p	10.497	-2.04314	0.588367	-3.47256	0.000515527	0.0415788
ppt-MIR1030f-5p	1.70862	-2.19897	0.634555	-3.46538	0.000529485	0.0423466
aqu-mir-2018-3p	3.06923	-2.10992	0.608938	-3.46491	0.000530404	0.0423466
cfa-mir-8906-5p	3.37522	-1.78097	0.515207	-3.45681	0.000546603	0.0434206
hsa-mir-7703-3p	5.68727	-1.53377	0.443961	-3.45474	0.000550832	0.0435378
gra-MIR8771f-3p	7.38716	-1.77339	0.514186	-3.44893	0.000562817	0.0440461
bdi-MIR5177-3p	4.54659	1.57553	0.457038	3.44727	0.000566279	0.0440461
cin-mir-4201-3p	5.07357	2.0012	0.580525	3.44723	0.00056637	0.0440461
oha-mir-1788-5p	7.41484	2.14357	0.622128	3.44555	0.00056989	0.0440461
asu-mir-5354-5p	7.41002	2.01301	0.58434	3.44494	0.000571195	0.0440461
ptc-MIR166c-3p	2.16219	-2.10201	0.610639	-3.44232	0.000576756	0.044259
osa-MIR399g-5p	12.1537	-1.51895	0.441621	-3.43949	0.000582821	0.0445084
ath-MIR828-3p	3.39521	1.87094	0.544426	3.43653	0.000589216	0.0447804
ptr-mir-3154-5p	21.2996	1.85927	0.541665	3.43252	0.00059801	0.0449503
ppy-mir-3154-5p	21.2996	1.85927	0.541665	3.43252	0.00059801	0.0449503
mmu-mir-3154-5p	21.0834	1.88313	0.548931	3.43055	0.000602367	0.0449503
str-mir-124-5p	7.55635	2.0026	0.58414	3.42829	0.000607397	0.0449503
bta-mir-3154-5p	21.5883	1.82922	0.533787	3.42687	0.00061059	0.0449503
hsa-mir-3154-5p	21.384	1.85242	0.540622	3.42646	0.000611506	0.0449503
crm-mir-85-5p	8.19582	1.34482	0.392734	3.42424	0.000616519	0.0449503
cgr-mir-3154-5p	21.276	1.86717	0.545296	3.42414	0.000616744	0.0449503
aof-MIR391-3p	52.2801	2.01442	0.588321	3.42401	0.000617043	0.0449503
oni-mir-10909-5p	14.4252	-1.93555	0.565908	-3.42026	0.000625619	0.045366
hsa-mir-4508-5p	9.64256	1.4502	0.424891	3.41311	0.000642258	0.0463599
pma-mir-1a-3p	240.383	1.6118	0.472631	3.41027	0.000648978	0.0465845
ppc-mir-2248-5p	4.1341	-1.6678	0.48919	-3.40931	0.000651264	0.0465845
mml-mir-4650-5p	2.89476	-1.95233	0.572966	-3.40741	0.00065583	0.0466998
isc-mir-307-5p	9.46226	-1.48172	0.435128	-3.40524	0.000661062	0.0468089
ptc-MIR396f-5p	2.67178	1.75256	0.514829	3.40417	0.000663664	0.0468089
cfa-mir-8826-3p	9.60074	-1.82403	0.536286	-3.40123	0.000670841	0.0468089
mml-mir-486-3p	43.2184	2.44765	0.720139	3.39886	0.000676678	0.0468089
dno-mir-507-3p	11.8886	-1.71145	0.503611	-3.39836	0.000677915	0.0468089
sly-MIR319a-3p	23.8455	2.05898	0.605876	3.39835	0.000677946	0.0468089
pab-MIR11514-3p	5.70068	1.7112	0.503811	3.39651	0.000682519	0.0468089
stu-MIR319a-3p	24.2537	2.01943	0.594822	3.39501	0.000686253	0.0468089
ath-MIR1886-3p	13.4339	2.25403	0.663985	3.3947	0.000687026	0.0468089
ppt-MIR419-3p	17.008	-2.05308	0.604952	-3.39378	0.000689341	0.0468089
sha-mir-199a-5p	4.25226	-1.80221	0.53107	-3.39355	0.000689934	0.0468089
osa-MIR439d-5p	7.37811	-1.8349	0.541256	-3.39009	0.0006987	0.0472011
cgr-mir-1973-5p	36.0746	2.3128	0.682988	3.3863	0.000708411	0.0476137
gra-MIR8743e-3p	9.93744	2.38731	0.705801	3.38242	0.000718501	0.0476137
esi-MIR8621-5p	25.9644	2.08103	0.615423	3.38146	0.000721016	0.0476137
mmu-mir-486a-3p	24.1607	2.43101	0.719093	3.38066	0.000723118	0.0476137
hsa-mir-2392-3p	4.74215	-1.95296	0.577963	-3.37904	0.000727404	0.0476137
rno-mir-542-1-3p	4.65262	-2.42693	0.71849	-3.37782	0.000730626	0.0476137
ath-MIR854b-5p	29.7086	1.59881	0.473549	3.37623	0.000734868	0.0476137
ptc-MIR399a-5p	36.892	2.28359	0.67649	3.37565	0.000736415	0.0476137
cpi-mir-1788-5p	8.24139	1.99732	0.591889	3.37449	0.000739524	0.0476137
nta-MIR6157-3p	5.92681	-1.27748	0.378592	-3.3743	0.000740044	0.0476137
pca-mir-14-3p	3.08213	-1.88787	0.560123	-3.37045	0.000750445	0.0476137
lja-MIR11115-5p	19.3142	1.73287	0.514146	3.3704	0.0007506	0.0476137
osa-MIR3979-3p	192.104	1.61232	0.478403	3.37022	0.000751085	0.0476137
hsa-mir-3122-3p	2.58947	1.94167	0.576136	3.37015	0.00075126	0.0476137
hsa-mir-4466-3p	21.0415	1.44199	0.427968	3.36938	0.000753382	0.0476137
mmu-mir-3569-5p	7.14762	2.26719	0.672926	3.36914	0.00075402	0.0476137
ath-MIR854a-5p	29.6836	1.59411	0.473252	3.36842	0.000756012	0.0476137
tch-mir-542-3p	4.49262	-2.47266	0.734413	-3.36686	0.000760305	0.047694
cpi-mir-126-3p	15.8368	2.30753	0.687509	3.35637	0.000789739	0.0493446
tcc-MIR171g-3p	25.7313	-2.00677	0.598127	-3.35509	0.000793403	0.0493784
eca-mir-9039-5p	8.50093	1.70023	0.507071	3.35304	0.000799283	0.0495356
ami-mir-551-1-5p	8.51019	-1.58926	0.474211	-3.35137	0.000804119	0.0495356
bta-mir-2399-3p	10.6412	1.95183	0.58247	3.35096	0.00080533	0.0495356
hsa-mir-486-1-3p	43.1007	2.45252	0.733013	3.34581	0.000820417	0.050268
bdi-MIR7708a-5p	26.6349	-1.39072	0.416533	-3.3388	0.00084141	0.0513553
dre-mir-199-3-5p	20.1349	1.94447	0.582736	3.33679	0.000847505	0.0515283
hsa-mir-4317-5p	2.75206	-2.00615	0.601935	-3.33283	0.000859666	0.0518806
pab-MIR3695d-3p	16.6351	2.05991	0.618076	3.33277	0.000859863	0.0518806
bta-mir-1225-5p	6.04649	1.29725	0.389724	3.32864	0.000872711	0.0522366
sbi-MIR171e-3p	3.36561	-1.92046	0.577233	-3.32701	0.000877842	0.0522366
mtr-MIR2088-5p	177.284	2.028	0.609628	3.32662	0.000879061	0.0522366
mmu-mir-30f-3p	4.63523	2.343	0.704553	3.32552	0.000882541	0.0522366
sme-mir-2152-5p	9.03116	-1.09059	0.328148	-3.32347	0.000889041	0.0522366
gra-MIR8757b-5p	6.8179	-1.40343	0.422288	-3.32338	0.000889322	0.0522366
mmu-mir-7654-5p	23.6307	1.81143	0.545106	3.32308	0.000890294	0.0522366
cel-mir-4923b-3p	36.8271	2.26119	0.680572	3.32248	0.0008922	0.0522366
ath-MIR854c-5p	30.1364	1.56704	0.471914	3.3206	0.000898229	0.0522404
nta-MIR6144-3p	9.13353	-1.5672	0.472115	-3.31952	0.000901721	0.0522404
cgr-mir-542-3p	4.9141	-2.24749	0.677178	-3.31891	0.000903691	0.0522404
bmo-mir-2797d-5p	12.5823	-2.46297	0.742225	-3.31836	0.000905483	0.0522404
ptr-mir-2392-3p	4.77815	-1.89588	0.571751	-3.31593	0.000913394	0.0525052
xtr-mir-33b-5p	3.93037	-2.28397	0.689852	-3.31081	0.000930268	0.0532815
pal-mir-282-3p	9.86233	1.42265	0.429843	3.3097	0.000933969	0.0533003
chi-mir-542-3p	4.6149	-2.42559	0.733415	-3.30726	0.000942134	0.0533953
hsv1-mir-H5-5p	8.09133	1.878	0.567856	3.30718	0.00094239	0.0533953
bdi-MIR399d-5p	9.95498	-1.50572	0.456193	-3.30063	0.000964681	0.0535913
ame-mir-2765-5p	25.7674	-1.18994	0.360663	-3.29931	0.000969221	0.0535913
crm-mir-59-3p	3.90864	-2.03188	0.616052	-3.29823	0.000972957	0.0535913
ppt-MIR160d-3p	50.5992	-1.1528	0.349526	-3.29819	0.00097312	0.0535913
efu-mir-9218-5p	9.00252	-2.0131	0.610513	-3.29739	0.000975881	0.0535913
oni-mir-10834-1-5p	9.19844	-1.96351	0.595749	-3.29587	0.000981189	0.0535913
oni-mir-10834-2-5p	9.19844	-1.96351	0.595749	-3.29587	0.000981189	0.0535913
ptr-mir-1197-5p	2.92333	1.94789	0.591017	3.29583	0.000981317	0.0535913
hsa-mir-1197-5p	2.92333	1.94789	0.591017	3.29583	0.000981317	0.0535913
ppy-mir-1197-5p	2.92333	1.94789	0.591017	3.29583	0.000981317	0.0535913
ppy-mir-1976-5p	5.89263	-1.33284	0.404467	-3.2953	0.000983181	0.0535913
mdo-mir-761-5p	6.21736	1.87851	0.570223	3.29434	0.00098653	0.0535913
dme-mir-286-5p	8.48791	1.84861	0.561469	3.29245	0.000993182	0.0537679
bta-mir-2477-5p	3.84906	1.92938	0.586244	3.29109	0.000997987	0.0538363
odi-mir-1478-3p	47.0247	1.62834	0.494991	3.28965	0.00100314	0.0538363
ssc-mir-489-3p	40.628	1.9414	0.59023	3.28922	0.00100466	0.0538363
csi-MIR166e-3p	2.93891	-1.63327	0.497819	-3.28086	0.00103493	0.0546665
mtr-MIR399h-5p	2.52823	-1.89487	0.577601	-3.28059	0.0010359	0.0546665
hsa-mir-542-3p	4.62233	-2.42681	0.73983	-3.28023	0.00103722	0.0546665
tcf-mir-3791-3p	3.15812	-2.09078	0.63748	-3.27976	0.00103896	0.0546665
mtr-MIR167a-5p	5.83613	1.64378	0.501303	3.27901	0.00104173	0.0546665
ame-mir-6054-5p	16.2651	-1.60693	0.490227	-3.27793	0.00104572	0.0546665
mdm-MIR169g-5p	27.7098	-1.51604	0.462563	-3.27747	0.00104742	0.0546665
gra-MIR8656-3p	16.2323	1.97778	0.603466	3.27736	0.00104782	0.0546665
eca-mir-8908d-1-3p	3.4816	-1.8963	0.579265	-3.27363	0.00106177	0.0549865
nve-mir-9413-2-5p	18.8146	3.8638	1.18076	3.27231	0.00106674	0.0549865
mdm-MIR319a-3p	27.0246	1.92014	0.586985	3.27119	0.00107095	0.0549865
oni-mir-10653-1-5p	12.2118	1.80845	0.552885	3.27093	0.00107195	0.0549865
lus-MIR166d-3p	2.18167	-1.97529	0.603948	-3.27064	0.00107306	0.0549865
aca-mir-133a-2-3p	1.83337	1.94166	0.59375	3.27017	0.00107482	0.0549865
bdi-MIR166a-3p	3.26545	-1.5309	0.468715	-3.26615	0.00109019	0.0555926
dme-mir-313-5p	3.26783	-1.76525	0.540682	-3.26486	0.00109519	0.0556682
bta-mir-2457-3p	5.14833	1.8138	0.556092	3.26168	0.00110754	0.0559519
lus-MIR166a-3p	2.51708	-1.76275	0.540457	-3.2616	0.00110785	0.0559519
ppc-mir-8364w-3p	6.83818	-1.53225	0.470012	-3.26002	0.00111404	0.0560852
eca-mir-9148-5p	2.42448	-1.92435	0.590959	-3.25631	0.0011287	0.0564501
ppy-mir-1290-3p	3.07189	-2.52498	0.775527	-3.25582	0.00113064	0.0564501
mtr-MIR399i-5p	2.80728	-1.87175	0.575024	-3.25508	0.00113361	0.0564501
bta-mir-542-3p	4.63906	-2.36283	0.726065	-3.25429	0.00113677	0.0564501
oni-mir-10653-2-3p	12.3439	1.76711	0.543107	3.2537	0.00113914	0.0564501
efu-mir-9355-5p	7.26351	-1.63892	0.503978	-3.25197	0.00114609	0.0566169
hsa-mir-8059-5p	7.53441	-1.69363	0.521181	-3.24961	0.00115565	0.0569115
gma-MIR5672-3p	8.65144	1.81688	0.559656	3.24642	0.00116867	0.0573737
bdi-MIR169e-3p	2.56714	1.76907	0.545648	3.24214	0.00118634	0.0580312
cpa-MIR166b-3p	2.8788	-1.69635	0.523543	-3.24013	0.00119475	0.0580312
ame-mir-3780-3p	3.70835	-1.36764	0.422113	-3.23998	0.00119538	0.0580312
nve-mir-9413-1-5p	18.8721	3.82667	1.1812	3.23965	0.00119675	0.0580312
cfa-mir-8859a-3p	14.1258	-1.99255	0.615292	-3.23838	0.0012021	0.0581127
mdo-mir-1545g-3-5p	11.0429	1.80149	0.556627	3.23645	0.00121028	0.0583295
hsa-mir-4767-3p	2.75292	-2.10676	0.651171	-3.23535	0.00121496	0.0583769
pbv-mir-216b-3p	2.943	-1.93687	0.598998	-3.23352	0.00122273	0.0585724
cbr-mir-7596-3p	3.52332	2.26283	0.700673	3.22951	0.00124005	0.0589387
osa-MIR166f-3p	2.91644	-1.82891	0.566326	-3.22942	0.0012404	0.0589387
pab-MIR11452-5p	2.22904	1.78823	0.553777	3.22916	0.00124156	0.0589387
fve-MIR11289-3p	11.5605	1.52044	0.471058	3.2277	0.0012479	0.0590623
ppt-MIR1064-3p	11.8934	1.43956	0.446565	3.22364	0.00126573	0.0595936
cte-mir-750-5p	27.1883	-1.9674	0.610582	-3.22217	0.00127222	0.0595936
mmu-mir-6921-3p	4.11773	2.16887	0.673216	3.22166	0.0012745	0.0595936
ptc-MIR482b-5p	24.5832	-1.676	0.520347	-3.22093	0.00127776	0.0595936
aly-MIR169i-5p	14.334	-1.62611	0.504881	-3.22078	0.00127842	0.0595936
hpo-mir-10063b-3p	24.0339	-2.21836	0.688934	-3.21999	0.00128196	0.0595936
cel-mir-4805-5p	3.01747	-2.17163	0.674788	-3.21825	0.00128977	0.0595936
cfa-mir-8825-3p	24.6676	2.2491	0.699175	3.21679	0.00129634	0.0595936
bdi-MIR397a-5p	16.3842	2.14602	0.667366	3.21566	0.00130145	0.0595936
dme-mir-4971-5p	27.7381	-1.91854	0.596761	-3.21493	0.00130478	0.0595936
ppc-mir-8291-3p	2.70179	-2.04639	0.636632	-3.2144	0.00130717	0.0595936
nve-mir-2041b-2-3p	7.05781	-2.79377	0.869431	-3.21333	0.00131206	0.0595936
mml-mir-572-3p	11.224	1.21265	0.377404	3.21313	0.00131297	0.0595936
aga-mir-219-3p	9.15882	-1.47676	0.459622	-3.21298	0.00131364	0.0595936
bdi-MIR5185c-3p	5.59322	-1.31729	0.410075	-3.2123	0.00131676	0.0595936
osa-MIR440-5p	26.741	-1.41408	0.440286	-3.21172	0.00131944	0.0595936
mmu-mir-8109-5p	30.6574	-1.58117	0.492597	-3.20986	0.001328	0.0598093
bdi-MIR7726a-5p	4.35656	1.88217	0.587029	3.20627	0.00134469	0.0603889
mmu-mir-7069-5p	3.51443	-1.85226	0.578871	-3.19978	0.00137534	0.0615508
ola-mir-24a-1-3p	16.3932	-1.04982	0.328157	-3.19915	0.00137835	0.0615508
pte-mir-11950-3p	5.16194	1.80749	0.565914	3.19393	0.00140352	0.062498
gma-MIR9745-5p	10.8496	-1.98973	0.623367	-3.1919	0.0014134	0.0627613
dme-mir-964-5p	5.44489	-1.3884	0.435165	-3.19051	0.00142021	0.0628871
osa-MIR166a-3p	2.98351	-1.60869	0.504807	-3.18673	0.0014389	0.0635368
mml-mir-802-3p	5.67124	-2.12448	0.666838	-3.18589	0.00144308	0.0635437
cpi-mir-140-3p	7.05614	1.01453	0.318662	3.18372	0.00145396	0.063845
rno-mir-298-5p	187.242	1.64718	0.517555	3.18261	0.00145952	0.0639117
ptr-mir-572-3p	11.1741	1.18129	0.371358	3.18099	0.00146771	0.0639637
smo-MIR1103-5p	15.7661	-1.6693	0.524808	-3.18078	0.0014688	0.0639637
vvi-MIR166d-3p	2.45625	-1.82873	0.575197	-3.17931	0.00147626	0.0639708
bdi-MIR1127-3p	6.95437	-1.91896	0.603607	-3.17915	0.00147706	0.0639708
mml-mir-449b-5p	2.64781	1.88844	0.594424	3.17693	0.00148843	0.0642624
tca-mir-3870-3p	6.09319	1.66116	0.522995	3.17625	0.00149192	0.0642624
hbv-mir-B4-3p	4.70275	-1.62373	0.511814	-3.17251	0.00151128	0.0643825
gma-MIR10421-5p	26.8041	-1.31842	0.415623	-3.17215	0.00151315	0.0643825
tae-MIR9674a-5p	34.7638	2.3731	0.748113	3.17211	0.00151337	0.0643825
vvi-MIR166h-3p	2.67787	-1.80431	0.568985	-3.1711	0.00151863	0.0643825
sly-MIR166a-3p	2.55899	-1.77046	0.558508	-3.16999	0.00152446	0.0643825
bmo-mir-3308-5p	37.988	1.03207	0.325581	3.16992	0.00152482	0.0643825
tni-mir-128-1-5p	2.89793	2.08099	0.656532	3.16968	0.00152607	0.0643825
prd-mir-7905-3p	6.48405	-1.62686	0.513296	-3.16945	0.00152729	0.0643825
ppt-MIR166k-3p	184.898	1.7978	0.56853	3.16218	0.00156591	0.0656673
osa-MIR1846d-5p	7.48574	1.62344	0.513398	3.16215	0.00156608	0.0656673
gma-MIR168a-3p	8.29794	-1.20216	0.380517	-3.15927	0.00158163	0.0660832
mmu-mir-8100-3p	2.44054	1.93502	0.612588	3.15877	0.00158436	0.0660832
efu-mir-9298-3p	8.69165	-2.20811	0.699886	-3.15496	0.00160522	0.0667772
gma-MIR5559-3p	6.51663	-1.53907	0.488074	-3.15335	0.00161411	0.0668921
sko-mir-252b-3p	2.57243	-2.04911	0.649909	-3.15292	0.00161645	0.0668921
smo-MIR1088-3p	9.62266	-1.81187	0.57526	-3.14965	0.00163469	0.0674703
eca-mir-8908h-3p	3.58206	1.67857	0.533617	3.14564	0.00165724	0.0682209
cpi-mir-126-5p	18.1796	1.39507	0.443599	3.14489	0.0016615	0.0682209
mes-MIR828b-5p	7.09141	-1.587	0.504918	-3.14308	0.00167179	0.068283
sbi-MIR166d-3p	2.60651	-1.78929	0.569406	-3.14239	0.00167576	0.068283
bta-mir-2426-3p	2.12553	1.86687	0.594378	3.14088	0.00168441	0.068283
ptr-mir-1272-3p	141.428	1.58873	0.505886	3.14049	0.00168664	0.068283
pma-mir-4577-3p	53.8664	-1.06437	0.338979	-3.13992	0.00168993	0.068283
mml-mir-936-5p	22.473	-1.80366	0.574772	-3.13805	0.00170078	0.068283
mmu-mir-8112-5p	188.582	1.6298	0.519449	3.13755	0.00170366	0.068283
gra-MIR8755-3p	7.4828	1.12742	0.359441	3.13661	0.00170916	0.068283
ppc-mir-2238l-3p	3.43037	-1.97893	0.630994	-3.13622	0.00171143	0.068283
dpu-mir-252b-3p	2.40597	-1.92155	0.61273	-3.13605	0.00171242	0.068283
ath-MIR166e-3p	2.16873	-1.9505	0.622176	-3.13496	0.00171877	0.068283
ssc-mir-219b-3p	4.28186	-1.53158	0.488623	-3.13449	0.00172153	0.068283
ppc-mir-8268-5p	15.8785	1.52156	0.485517	3.1339	0.001725	0.068283
efu-mir-9198a-3p	14.4524	2.22451	0.709834	3.13385	0.0017253	0.068283
dsi-mir-286-5p	8.61128	1.75151	0.558978	3.13342	0.00172781	0.068283
hsa-mir-1272-3p	141.295	1.58372	0.505735	3.13152	0.00173902	0.0685546
ghr-MIR7514-3p	4.2734	-1.50977	0.482443	-3.12943	0.00175144	0.0687895
oar-mir-3956-5p	3.19276	-1.48886	0.475845	-3.12887	0.0017548	0.0687895
pab-MIR399h-3p	8.36065	1.67814	0.536434	3.12833	0.00175803	0.0687895
bta-mir-2459-3p	10.3307	1.31111	0.419337	3.12664	0.00176817	0.0688032
gmo-mir-139-5p	7.29646	2.09443	0.670117	3.12546	0.00177525	0.0688032
bta-mir-4449-3p	4.73852	1.54761	0.495167	3.12544	0.00177542	0.0688032
ame-mir-3753-3p	4.66945	-1.49353	0.477945	-3.1249	0.00177865	0.0688032
ptr-mir-571-1-3p	2.92945	-1.5851	0.50736	-3.12421	0.00178285	0.0688032
cja-mir-4780-5p	2.2305	2.09999	0.672227	3.12394	0.0017845	0.0688032
osa-MIR2874-3p	5.19013	-2.10056	0.67329	-3.11985	0.00180942	0.0692738
pab-MIR397g-5p	15.9216	2.25433	0.722758	3.11907	0.00181423	0.0692738
pab-MIR397d-5p	15.9216	2.25433	0.722758	3.11907	0.00181423	0.0692738
pab-MIR397c-5p	15.9216	2.25433	0.722758	3.11907	0.00181423	0.0692738
cgr-mir-574-3p	13.1088	1.11955	0.359036	3.11822	0.00181949	0.0692951
oan-mir-1380-5p	13.4933	-1.54212	0.494724	-3.11714	0.00182617	0.0692951
cfa-mir-8889-5p	4.12347	1.48307	0.476001	3.11569	0.00183512	0.0692951
oan-mir-24-2-5p	20.4021	1.70636	0.547697	3.11552	0.00183621	0.0692951
osa-MIR3982-5p	3.47061	1.57795	0.506494	3.11544	0.0018367	0.0692951
cel-mir-56-5p	2.58772	1.77631	0.57044	3.11393	0.00184614	0.0693798
cin-mir-4160-3p	2.65168	1.75706	0.564303	3.11367	0.00184773	0.0693798
cbn-mir-64d-2-5p	8.13411	-1.64677	0.529144	-3.11214	0.00185736	0.0694119
cbn-mir-64d-1-5p	8.13411	-1.64677	0.529144	-3.11214	0.00185736	0.0694119
ami-mir-132-5p	2.1841	1.83228	0.589356	3.10895	0.00187751	0.0697395
ath-MIR167d-3p	3.31684	-2.01101	0.64693	-3.10854	0.00188015	0.0697395
ppc-mir-8307-5p	5.5044	1.77733	0.571817	3.10821	0.00188222	0.0697395
xtr-mir-29b-5p	4.17573	-1.97096	0.634234	-3.10762	0.00188599	0.0697395
cgr-mir-344-5p	5.31397	-1.82011	0.585889	-3.10657	0.00189269	0.0697395
mmu-mir-6966-5p	4.08666	-1.48414	0.477752	-3.1065	0.00189317	0.0697395
esi-MIR3454a-3p	4.94291	1.26163	0.406354	3.10477	0.00190427	0.0697395
sbi-MIR821b-3p	2.61529	1.92612	0.620445	3.10442	0.00190652	0.0697395
bdi-MIR156b-5p	188.902	1.61341	0.51976	3.10415	0.00190825	0.0697395
bmo-mir-2731-1-5p	3.277	1.5031	0.484567	3.10195	0.00192249	0.0697395
bmo-mir-2731-2-5p	3.277	1.5031	0.484567	3.10195	0.00192249	0.0697395
mdm-MIR166f-3p	2.60862	-1.72406	0.555813	-3.10187	0.00192301	0.0697395
rno-mir-6327-5p	8.5494	-1.15047	0.370903	-3.1018	0.00192348	0.0697395
pla-MIR11609-3p	4.85897	1.69236	0.54613	3.09882	0.00194293	0.0701355
oni-mir-10788-5p	6.57693	1.64708	0.531529	3.09877	0.00194328	0.0701355
ppe-MIR169j-3p	9.54651	-1.16927	0.377572	-3.09681	0.00195618	0.0704403
gma-MIR166m-3p	2.9929	-1.91831	0.619621	-3.09595	0.00196186	0.0704842
str-mir-184-3p	4.73741	-1.76656	0.570743	-3.09519	0.00196684	0.0705028
pca-mir-3782-5p	12.4663	1.55417	0.502314	3.09402	0.00197467	0.0705516
cbn-mir-64c-1-5p	8.1728	-1.62894	0.526751	-3.09242	0.00198529	0.0705516
hsa-mir-572-3p	11.1028	1.16657	0.377272	3.09212	0.00198731	0.0705516
dsi-mir-964-5p	5.55206	-1.32461	0.428417	-3.09187	0.00198902	0.0705516
pab-MIR3695c-3p	17.4508	1.88383	0.609331	3.09164	0.00199051	0.0705516
eca-mir-8908c-3-5p	9.23841	-1.82082	0.589093	-3.09089	0.00199555	0.0705718
ptc-MIR482d-5p	3.41236	-1.6477	0.533429	-3.08888	0.00200915	0.0707591
ptc-MIR168b-3p	6.71352	-1.82029	0.58935	-3.08865	0.0020107	0.0707591
pxy-mir-2733b-5p	8.08711	1.83953	0.59568	3.08812	0.00201427	0.0707591
mmu-mir-7071-5p	2.46064	-1.70157	0.551328	-3.08631	0.00202659	0.0710341
ppe-MIR164a-3p	5.8636	1.73509	0.562421	3.08504	0.00203524	0.0711688
nta-MIR166g-3p	2.05416	-1.82421	0.59147	-3.08419	0.00204105	0.0711688
rno-mir-7a-2-5p	9.0607	-1.87004	0.606413	-3.08377	0.00204394	0.0711688
dya-mir-286-5p	8.52907	1.725	0.559591	3.08262	0.00205188	0.0712882
aqc-MIR166b-3p	2.77494	-1.62278	0.526571	-3.08179	0.00205763	0.0713311
tcf-mir-10353-3p	8.60274	1.08747	0.353099	3.07978	0.00207153	0.0716559
eca-mir-489-3p	35.7426	2.21414	0.719138	3.07888	0.00207783	0.071717
bta-mir-12058-3p	3.49082	-1.56744	0.509529	-3.07626	0.00209617	0.0719368
zma-MIR166b-3p	2.39665	-1.66238	0.540432	-3.07602	0.00209783	0.0719368
csi-MIR169e-5p	7.78092	-1.46281	0.475553	-3.07602	0.00209785	0.0719368
gra-MIR8755-5p	12.5819	2.04945	0.666602	3.07447	0.00210874	0.0721535
ppc-mir-83-3p	2.95486	-1.94719	0.633979	-3.07138	0.00213074	0.0727487
hco-mir-5957-5p	6.06794	-1.76813	0.57606	-3.06936	0.00214518	0.0729745
seu-MIR11041-3p	3.92816	-1.38109	0.449988	-3.06916	0.00214658	0.0729745
bta-mir-2284y-1-5p	13.6873	-1.3816	0.450437	-3.06724	0.00216046	0.0732886
ath-MIR866-3p	11.8146	-1.21867	0.39762	-3.06491	0.00217737	0.0736498
oni-mir-10780-3p	13.3414	1.50306	0.490477	3.06449	0.00218042	0.0736498
cpo-mir-500a-3p	2.08924	-1.70477	0.556499	-3.06339	0.00218843	0.0736776
mdm-MIR166d-3p	2.80048	-1.58068	0.51604	-3.0631	0.00219057	0.0736776
dno-mir-10b-3p	7.26742	2.13853	0.698416	3.06197	0.00219883	0.0736935
atr-MIR8569-3p	6.55907	-1.46095	0.477198	-3.06153	0.00220211	0.0736935
bta-mir-2400-3p	3.13418	-2.16032	0.705725	-3.06113	0.00220502	0.0736935
bmo-mir-929-3p	3.22408	-1.63732	0.535039	-3.0602	0.00221192	0.0737681
oni-mir-10767-3p	3.50627	-1.40323	0.458671	-3.05934	0.00221823	0.0738226
cme-MIR395b-5p	2.33886	-1.63706	0.535238	-3.05856	0.00222402	0.0738599
oni-mir-10714-5p	3.28965	-1.96759	0.643914	-3.05568	0.00224552	0.0740609
dre-mir-128-2-5p	4.51192	-1.92578	0.630257	-3.05554	0.00224652	0.0740609
hsa-mir-12118-5p	15.2676	1.38718	0.453998	3.05548	0.00224699	0.0740609
mdo-mir-12321-5p	3.54087	-2.03179	0.66502	-3.05524	0.00224881	0.0740609
tca-mir-3806b-1-3p	2.25434	-2.17172	0.711306	-3.05315	0.00226451	0.0742771
eca-mir-8930-3p	3.9303	-1.44215	0.472384	-3.05292	0.00226627	0.0742771
dno-mir-542-3p	4.28587	-2.72972	0.894648	-3.05117	0.00227953	0.0742771
cfa-mir-542-3p	4.28587	-2.72972	0.894648	-3.05117	0.00227953	0.0742771
mco-mir-281-5p	20.3453	1.70082	0.557531	3.05064	0.00228357	0.0742771
emu-mir-281-5p	20.3453	1.70082	0.557531	3.05064	0.00228357	0.0742771
dse-mir-286-5p	8.53412	1.72222	0.564664	3.04999	0.00228849	0.0742842
oan-mir-1401-5p	6.18117	1.32204	0.433551	3.04934	0.00229345	0.0742927
pab-MIR482p-5p	4.61681	-1.55188	0.509136	-3.04807	0.0023032	0.074456
chi-mir-219-3p	4.31786	-1.47663	0.48469	-3.04655	0.00231483	0.0746791
dme-mir-1009-5p	3.33998	1.68474	0.553153	3.04571	0.00232134	0.0747368
rmi-mir-5326-5p	6.40874	1.68829	0.554557	3.04439	0.0023315	0.0749113
str-mir-8396-3p	11.8157	1.90121	0.624789	3.04296	0.00234263	0.075016
mes-MIR166a-3p	2.5716	-1.65744	0.544718	-3.04275	0.00234425	0.075016
mtr-MIR2618a-5p	7.40752	-2.04908	0.673992	-3.04021	0.00236415	0.0754999
pxy-mir-8528b-5p	2.66125	-1.87023	0.615364	-3.03922	0.0023719	0.0755948
cfa-mir-449b-5p	5.18178	1.33346	0.439309	3.03536	0.00240251	0.0763861
mmu-mir-1197-5p	3.0182	1.81244	0.59725	3.03463	0.00240827	0.0763861
efu-mir-9328-5p	20.5824	1.73162	0.570722	3.03409	0.00241262	0.0763861
cme-MIR858-3p	7.57664	1.47442	0.486021	3.03366	0.00241606	0.0763861
lus-MIR166g-3p	3.51274	-1.51463	0.499506	-3.03225	0.00242741	0.0765918
bfl-mir-252b-3p	3.01082	1.96627	0.648671	3.03122	0.00243565	0.0766986
bbe-mir-252b-3p	3.09927	1.91185	0.630892	3.03038	0.00244242	0.0767591
eca-mir-9031-5p	2.31211	-1.76352	0.582609	-3.02694	0.00247041	0.0769959
ata-MIR171b-5p	5.60334	-1.33578	0.441543	-3.02526	0.00248423	0.0769959
rco-MIR166c-3p	2.61636	-1.59606	0.527731	-3.02438	0.00249144	0.0769959
pal-mir-542-3p	4.28647	-2.72842	0.902163	-3.02431	0.00249201	0.0769959
hpo-mir-10057-5p	5.67305	-1.22194	0.404074	-3.02404	0.00249422	0.0769959
ath-MIR5645e-3p	14.3589	1.71382	0.566811	3.02361	0.00249776	0.0769959
lja-MIR11121-5p	2.94673	-1.67676	0.554561	-3.02358	0.00249806	0.0769959
aae-mir-11916-5p	3.89024	1.45843	0.482471	3.02284	0.00250416	0.0769959
dps-mir-2550-3p	6.85822	-1.27505	0.421864	-3.02241	0.00250769	0.0769959
bta-mir-182-3p	23.0805	-1.94777	0.644443	-3.0224	0.00250777	0.0769959
nle-mir-542-3p	4.2933	-2.73061	0.903596	-3.02193	0.00251166	0.0769959
ppa-mir-542-3p	4.2933	-2.73061	0.903596	-3.02193	0.00251166	0.0769959
osa-MIR159a-3p	6.4748	-1.24419	0.411746	-3.02174	0.00251328	0.0769959
aly-MIR166e-3p	4.17272	-1.77168	0.586658	-3.01995	0.00252817	0.0773024
dme-mir-999-5p	6.74606	-2.87855	0.953464	-3.01905	0.00253571	0.0773833
cpi-mir-152-3p	5.46139	1.40571	0.46625	3.01493	0.00257036	0.0782896
osa-MIR2103-5p	13.2642	1.15294	0.382504	3.01419	0.00257668	0.078331
hsa-mir-4528-3p	3.92247	1.89527	0.629009	3.01311	0.00258585	0.078459
bta-mir-2389-3p	2.84731	-1.48895	0.494401	-3.01163	0.00259853	0.0786927
osa-MIR166c-3p	4.88708	-1.25867	0.418029	-3.01096	0.00260423	0.0787145
cgr-mir-449a-3p	3.26107	-1.40856	0.468233	-3.00825	0.00262754	0.0791142
bta-mir-2413-3p	3.52725	-1.97251	0.655864	-3.00751	0.00263401	0.0791142
aga-mir-34-3p	2.21474	-1.69623	0.564058	-3.00719	0.00263673	0.0791142
eun-MIR10224-3p	16.0086	1.61268	0.53629	3.00711	0.00263748	0.0791142
cfa-mir-489-3p	35.7514	2.20801	0.734502	3.00613	0.00264593	0.0792175
egr-mir-281-5p	20.5355	1.66149	0.553165	3.0036	0.00266802	0.0795016
cfa-mir-8858-3p	2.9728	-1.77282	0.590368	-3.00291	0.00267413	0.0795016
gma-MIR9752-3p	15.0358	-1.42258	0.473745	-3.00284	0.0026747	0.0795016
tae-MIR159b-3p	6.44711	-1.23462	0.411283	-3.00188	0.00268316	0.0795016
ame-mir-3757-5p	3.5546	1.59273	0.530608	3.0017	0.00268474	0.0795016
osa-MIR2919-5p	79.5844	-1.02355	0.341002	-3.00161	0.00268559	0.0795016
vvi-MIR3633b-3p	14.9804	1.71741	0.572835	2.99808	0.00271686	0.080122
eca-mir-763-3p	5.13912	1.52097	0.507412	2.99751	0.00272199	0.080122
cfa-mir-219-2-5p	3.54833	-1.64222	0.548051	-2.99647	0.00273127	0.080122
rco-MIR166b-3p	3.16328	-1.92034	0.640928	-2.99619	0.00273377	0.080122
eca-mir-8963-3p	38.3194	2.07905	0.694094	2.99534	0.00274135	0.080122
oni-mir-301c-3p	4.20885	1.89047	0.631152	2.99527	0.00274201	0.080122
eca-mir-8913-5p	15.0023	1.45125	0.484515	2.99527	0.00274203	0.080122
der-mir-286-5p	9.42003	1.58154	0.528442	2.99284	0.00276396	0.0806139
tcf-mir-282-3p	8.04419	1.87241	0.626088	2.99065	0.00278385	0.0807058
pab-MIR11474-3p	3.24784	1.69473	0.566719	2.99043	0.00278589	0.0807058
mmu-mir-6385-3p	5.64491	1.55339	0.519539	2.98993	0.00279038	0.0807058
ssa-mir-30c-1-5p	3.6231	-1.50937	0.50482	-2.98991	0.00279056	0.0807058
pab-MIR393b-3p	2.37164	-1.75515	0.587067	-2.98969	0.00279264	0.0807058
aca-mir-5444a-5p	19.9902	2.01103	0.673137	2.98755	0.00281223	0.0811237
bta-mir-2290-5p	7.28848	-1.4624	0.489889	-2.98517	0.0028342	0.0815013
pab-MIR3627j-3p	7.30631	1.75205	0.586948	2.98502	0.00283563	0.0815013
far-MIR159-3p	11.9853	1.02494	0.34356	2.98328	0.00285176	0.0816231
fve-MIR11297-5p	14.5018	-0.994631	0.333464	-2.98273	0.00285693	0.0816231
ppc-mir-8294-3p	20.4085	1.41877	0.475789	2.98194	0.00286432	0.0816231
ptc-MIR7825-3p	627.614	2.25772	0.757142	2.9819	0.00286467	0.0816231
hsa-mir-4682-3p	17.6271	1.88506	0.63219	2.98179	0.00286569	0.0816231
hsa-mir-6847-5p	7.37548	1.79128	0.601198	2.97952	0.00288705	0.0820836
hsa-mir-4737-3p	5.73918	-1.33276	0.447602	-2.97756	0.00290551	0.0822967
hsa-mir-1538-3p	3.9759	-1.70159	0.571526	-2.97728	0.00290819	0.0822967
pab-MIR399f-5p	4.05396	-1.51955	0.510416	-2.97707	0.00291016	0.0822967
hsa-mir-601-5p	6.01389	-1.35917	0.456974	-2.97428	0.00293676	0.0828196
stu-MIR8021-5p	7.14503	-1.91022	0.642461	-2.97329	0.00294626	0.0828196
eca-mir-1197-5p	3.17867	1.68714	0.567484	2.97303	0.00294879	0.0828196
sbi-MIR5385-5p	3.96817	-1.90071	0.639338	-2.97294	0.00294961	0.0828196
atr-MIR8552b-5p	1.8907	-1.82958	0.615652	-2.97178	0.00296082	0.082987
efu-mir-9268-5p	9.34948	-1.80468	0.607689	-2.96973	0.00298058	0.0832271
bmo-mir-3273-3p	22.3223	1.82182	0.613539	2.96936	0.0029842	0.0832271
tae-MIR9668-3p	2.74327	-1.71423	0.577325	-2.96926	0.00298523	0.0832271
efu-mir-9228-2-5p	9.7773	-1.8636	0.627747	-2.96872	0.00299045	0.0832271
ppc-mir-59-5p	3.58904	2.05778	0.69329	2.96813	0.00299617	0.0832399
bra-MIR5715-3p	4.92165	-1.30288	0.439119	-2.96703	0.00300693	0.0833922
tca-mir-927c-3p	2.25852	-1.64054	0.553252	-2.96527	0.0030242	0.0836142
osa-MIR1854-5p	3.91279	-1.41573	0.477532	-2.96469	0.00302989	0.0836142
hsa-mir-3137-3p	14.37	1.05019	0.354401	2.96329	0.00304366	0.0836142
ghr-MIR7509-5p	7.46149	-1.18139	0.39885	-2.96199	0.0030566	0.0836142
mmu-mir-1938-3p	1.98931	1.74015	0.587521	2.96185	0.00305798	0.0836142
hsa-mir-4687-3p	4.96395	1.40609	0.474813	2.96137	0.00306276	0.0836142
dqu-mir-305-3p	13.3449	1.25804	0.424848	2.96116	0.0030648	0.0836142
mmu-mir-3473e-5p	3.87408	-1.61274	0.544648	-2.96107	0.00306573	0.0836142
mdo-mir-7366-3p	9.27059	-1.88377	0.636203	-2.96096	0.00306684	0.0836142
mdm-MIR10984b-5p	3.97193	-1.4043	0.474458	-2.95979	0.00307848	0.0836142
tca-mir-3806b-2-3p	2.29468	-2.03403	0.687262	-2.95961	0.00308024	0.0836142
bta-mir-449b-5p	2.60522	1.81199	0.612349	2.95907	0.00308566	0.0836142
chi-mir-449b-5p	2.60522	1.81199	0.612349	2.95907	0.00308566	0.0836142
pxy-mir-6307-5p	2.47254	1.89359	0.640133	2.95811	0.0030953	0.0836142
bbe-mir-34f-5p	8.50549	1.35651	0.458627	2.95777	0.00309872	0.0836142
mmu-mir-6401-5p	14.0649	2.18912	0.740285	2.95713	0.0031052	0.0836142
chi-mir-2404-5p	19.4485	-1.24726	0.42185	-2.95664	0.00311014	0.0836142
bta-mir-2404-1-5p	19.4485	-1.24726	0.42185	-2.95664	0.00311014	0.0836142
ata-MIR399a-5p	5.20722	-1.55133	0.524873	-2.95563	0.00312031	0.083745
lja-MIR11169-3p	9.96017	-0.958255	0.32445	-2.95347	0.00314221	0.0841899
pal-mir-27a-3p	8.49015	1.13433	0.384555	2.94972	0.0031806	0.0850744
aly-MIR4239-5p	17.1899	2.75559	0.934407	2.94902	0.00318778	0.0850854
gma-MIR166t-3p	2.58956	-1.4978	0.507993	-2.94846	0.00319361	0.0850854
sha-mir-363-5p	10.5251	-1.56793	0.53184	-2.94812	0.00319716	0.0850854
zma-MIR166f-3p	2.56741	-1.54039	0.522606	-2.94751	0.00320343	0.0851089
bta-mir-2467-3p	4.99143	1.34885	0.457995	2.94513	0.00322823	0.085624
bdi-MIR7747-5p	13.2946	-0.969126	0.329256	-2.94338	0.00324649	0.0858887
rco-MIR166e-3p	2.76868	-1.66841	0.566881	-2.94313	0.00324908	0.0858887
ptc-MIR481b-5p	3.05588	-1.43421	0.48741	-2.94251	0.00325559	0.0859172
ola-mir-181a-2-3p	2.69986	-1.83258	0.622977	-2.94164	0.00326475	0.0860152
nta-MIR166e-3p	2.82791	-1.46929	0.500419	-2.93612	0.00332344	0.0874158
bna-MIR166a-3p	2.84827	-1.45934	0.497243	-2.93486	0.00333701	0.087434
csi-MIR3954-3p	3.17368	-1.41722	0.482896	-2.93485	0.00333714	0.087434
ptc-MIR398b-5p	9.78177	1.33262	0.454121	2.93451	0.00334072	0.087434
ame-mir-3734-3p	13.5123	1.45271	0.495215	2.93349	0.00335176	0.0875779
mtr-MIR2652f-3p	5.4275	1.19677	0.408045	2.93294	0.00335764	0.0875867
crm-mir-2231-5p	7.60078	1.18345	0.403593	2.93228	0.00336483	0.0876298
ghr-MIR166b-5p	4.01567	-1.38914	0.474096	-2.93007	0.00338881	0.0878026
cpa-MIR8139c-5p	9.39028	1.22285	0.417541	2.9287	0.0034038	0.0878026
cpa-MIR8139b-5p	9.39028	1.22285	0.417541	2.9287	0.0034038	0.0878026
cpa-MIR8139a-5p	9.39028	1.22285	0.417541	2.9287	0.0034038	0.0878026
cpa-MIR8139d-5p	9.39028	1.22285	0.417541	2.9287	0.0034038	0.0878026
asu-mir-236-5p	20.81	1.74546	0.596182	2.92773	0.0034145	0.0878026
cte-mir-1996b-3p	4.08085	1.68636	0.576033	2.92754	0.00341656	0.0878026
mse-mir-1926-3p	2.55811	-1.57202	0.537012	-2.92734	0.00341872	0.0878026
eca-mir-9047-3p	5.7059	-1.36242	0.4655	-2.9268	0.00342468	0.0878026
gma-MIR4370-3p	3.96896	-1.3348	0.456094	-2.92659	0.00342701	0.0878026
bdi-MIR5182-5p	10.2268	1.29616	0.443015	2.92576	0.00343611	0.0878932
dsi-mir-4966-3-5p	5.74948	2.04622	0.699599	2.92485	0.00344617	0.0880082
hsa-mir-663a-5p	3.10469	1.51179	0.517105	2.92356	0.00346052	0.0882017
bta-mir-219-1-3p	4.42113	-1.35976	0.465269	-2.92253	0.00347195	0.0882017
ipu-mir-7550-3p	39.197	1.45511	0.497942	2.92225	0.00347516	0.0882017
hsa-mir-3131-5p	6.61856	1.34108	0.459092	2.92114	0.00348748	0.0882017
dqu-mir-6039-3p	10.5002	1.21799	0.417062	2.92041	0.00349573	0.0882017
cre-MIR1171-5p	14.0729	1.24952	0.427858	2.9204	0.00349584	0.0882017
tae-MIR9666a-3p	5.30798	-1.09205	0.373978	-2.92009	0.00349926	0.0882017
ame-mir-305-3p	13.1778	1.24786	0.427397	2.91966	0.00350411	0.0882017
cme-MIR166a-3p	2.18073	-1.58528	0.543171	-2.91857	0.00351646	0.0882017
hsa-mir-3671-3p	2.54196	2.01962	0.69203	2.91841	0.00351824	0.0882017
csi-MIR166c-3p	2.62316	-1.61557	0.553581	-2.91839	0.00351841	0.0882017
ame-mir-279d-3p	5.97834	-1.07318	0.36777	-2.91808	0.00352192	0.0882017
tca-mir-11643-5p	3.50329	-1.39035	0.476524	-2.9177	0.00352628	0.0882017
mmu-mir-326-5p	2.67038	-1.51086	0.518031	-2.91655	0.00353922	0.0883854
pab-MIR11423g-3p	41.5582	1.22822	0.421392	2.91466	0.00356074	0.0887826
mtr-MIR2592n-5p	9.50945	1.45923	0.500776	2.91395	0.00356889	0.0888458
eca-mir-9082-3p	13.2784	1.49831	0.514674	2.91119	0.00360061	0.0894713
mmu-mir-7689-5p	10.7334	1.2278	0.421918	2.91004	0.00361382	0.0894713
ppt-MIR166d-3p	2.81353	-1.54893	0.532285	-2.90998	0.00361457	0.0894713
cja-mir-199-1-3p	13.293	-0.862925	0.296559	-2.90979	0.00361666	0.0894713
tca-mir-3806b-3-3p	2.85247	-1.78295	0.613074	-2.90821	0.00363507	0.0897781
hsa-mir-4283-1-3p	2.85499	-1.79839	0.6186	-2.9072	0.00364683	0.0897781
aly-MIR166d-3p	2.29139	-1.69502	0.583125	-2.90679	0.00365158	0.0897781
bta-mir-2443-5p	3.10611	-1.62319	0.558416	-2.90677	0.00365178	0.0897781
bmo-mir-2817-3p	5.89495	-1.5908	0.54764	-2.90483	0.0036745	0.0899932
hsv1-mir-H18-5p	16.4648	1.07681	0.370776	2.90421	0.00368184	0.0899932
hvu-MIR166b-3p	4.66406	-1.23126	0.424026	-2.90374	0.00368739	0.0899932
hsa-mir-6073-3p	7.01286	1.56783	0.540027	2.90325	0.00369311	0.0899932
mmu-mir-6965-5p	22.0159	-1.76779	0.608917	-2.90316	0.00369414	0.0899932
pma-mir-30d-5p	5.21099	1.13753	0.391876	2.90278	0.00369869	0.0899932
ppe-MIR166b-3p	2.70803	-1.51801	0.523095	-2.90197	0.00370823	0.0899932
bdi-MIR399c-5p	5.67925	-1.41841	0.488793	-2.90187	0.00370944	0.0899932
ptc-MIR7817a-5p	114.099	1.56999	0.541076	2.90162	0.00371244	0.0899932
eca-mir-9017-5p	8.78095	-1.22037	0.420682	-2.90093	0.00372055	0.0899932
cja-mir-197-5p	3.05448	-1.97537	0.680993	-2.90071	0.00372315	0.0899932
bta-mir-2461-3p	10.8518	-1.4207	0.490089	-2.89886	0.00374528	0.0903898
sbi-MIR167a-3p	2.19253	-2.29917	0.793619	-2.89707	0.00376667	0.0907675
ppt-MIR1076-5p	5.08359	-1.64958	0.56957	-2.89619	0.00377718	0.0908822
oan-mir-7425-5p	17.8171	0.9089	0.313997	2.89461	0.00379629	0.0911457
mdm-MIR11000-3p	6.90093	-1.34471	0.464601	-2.89433	0.00379966	0.0911457
ggo-mir-342-5p	3.2928	1.51351	0.523316	2.89215	0.00382615	0.0916421
ssc-mir-9835-5p	3.48803	-1.74864	0.604753	-2.8915	0.00383413	0.0916942
lus-MIR172b-3p	4.60817	1.41658	0.490249	2.8895	0.00385851	0.0921381
mes-MIR166b-3p	2.31024	-1.62904	0.564207	-2.8873	0.0038856	0.0926449
bna-MIR166c-3p	3.621	-1.40652	0.487347	-2.88607	0.00390088	0.0928692
pbv-mir-9-2-3p	4.86349	-1.53168	0.531094	-2.884	0.00392657	0.0929375
sha-mir-221-5p	2.78904	-1.63766	0.567873	-2.88384	0.00392852	0.0929375
tch-mir-592-5p	4.09402	-1.26427	0.438465	-2.8834	0.00393409	0.0929375
mmu-mir-592-5p	4.09402	-1.26427	0.438465	-2.8834	0.00393409	0.0929375
rno-mir-592-5p	4.09402	-1.26427	0.438465	-2.8834	0.00393409	0.0929375
mdv1-mir-M13-5p	6.13336	2.68782	0.932297	2.883	0.00393903	0.0929375
ppt-MIR1048-5p	48.0687	-1.17134	0.406443	-2.88193	0.0039525	0.0931164
zma-MIR827-5p	4.53457	-1.55281	0.538999	-2.88092	0.00396515	0.0932755
efu-mir-2683-3p	2.48897	-1.49207	0.518093	-2.87992	0.00397777	0.093305
dwi-mir-281-2-3p	5.09639	-1.9161	0.665406	-2.8796	0.00398186	0.093305
hsa-mir-219a-2-3p	4.49948	-1.3278	0.461136	-2.87942	0.00398412	0.093305
gma-MIR4356-3p	1.56624	1.87242	0.650529	2.8783	0.00399824	0.0934973
gra-MIR7504l-3p	2.20837	-1.68368	0.585348	-2.87637	0.00402281	0.0939329
ssc-mir-92a-2-5p	3.46463	1.7082	0.594044	2.87555	0.00403328	0.0940386
mmu-mir-1198-5p	4.04776	1.51831	0.528567	2.8725	0.00407241	0.0947024
rno-mir-219a-2-3p	4.18828	-1.38162	0.481	-2.87239	0.00407374	0.0947024
ptr-mir-219-2-3p	4.50721	-1.33064	0.46358	-2.87037	0.00409997	0.095108
lja-MIR11160-5p	4.14488	1.32673	0.462257	2.87012	0.00410322	0.095108
pma-mir-4544-3p	7.94143	-1.73655	0.605616	-2.86742	0.00413836	0.0957821
cja-mir-934-3p	4.67001	-1.38693	0.48404	-2.86532	0.00416585	0.0958857
dme-mir-4966-5p	6.56475	1.84129	0.64265	2.86515	0.00416807	0.0958857
hbr-MIR6174-5p	9.82391	2.12268	0.741021	2.86454	0.0041762	0.0958857
stu-MIR8022-5p	3.92648	-1.69138	0.590468	-2.86448	0.00417691	0.0958857
osa-MIR11340-3p	14.8199	1.29421	0.451829	2.86439	0.00417816	0.0958857
vca-MIR159-5p	5.03006	1.49443	0.521741	2.86431	0.00417923	0.0958857
cja-mir-9947-5p	5.5524	1.26786	0.442779	2.86341	0.00419112	0.0959403
aae-mir-12-3p	4.24417	-1.27489	0.445265	-2.86321	0.00419375	0.0959403
sha-mir-92a-3p	11.2304	-1.44572	0.505035	-2.86261	0.00420163	0.0959817
tae-MIR167a-5p	3.47342	-1.38399	0.483766	-2.86086	0.00422489	0.0962236
bdi-MIR5181b-5p	3.10728	-1.64746	0.57596	-2.86037	0.0042315	0.0962236
efu-mir-9226-5p	13.1436	1.11125	0.388535	2.86011	0.00423499	0.0962236
efu-mir-9228-1-5p	9.83943	-1.76368	0.616721	-2.85977	0.00423948	0.0962236
tca-mir-3822-3p	12.5428	-1.8602	0.650526	-2.85953	0.00424265	0.0962236
nta-MIR6148a-3p	19.3163	1.86484	0.652309	2.85883	0.00425207	0.0962991
pab-MIR11572-5p	8.56581	1.40578	0.49188	2.85798	0.00426351	0.0964201
cbn-mir-55-5p	11.9993	1.64809	0.57682	2.8572	0.00427393	0.0965177
gmo-mir-11235-5p	2.1599	1.78221	0.624004	2.85608	0.00428905	0.0967209
cas-MIR400-5p	33.6665	-1.20445	0.422519	-2.85063	0.00436322	0.0982532
ppe-MIR172a-5p	3.76392	1.39083	0.488086	2.84957	0.00437787	0.0982817
eca-mir-542-3p	4.62542	-2.47938	0.870156	-2.84935	0.00438091	0.0982817
mmu-mir-6538-5p	11.5698	1.09385	0.383917	2.84919	0.00438313	0.0982817
cqu-mir-980-5p	5.29773	-1.93255	0.679092	-2.84578	0.00443032	0.0989257
bta-mir-134-3p	2.79333	1.98402	0.697678	2.84376	0.00445853	0.0989257
bbe-mir-4874-5p	5.24896	1.26098	0.443452	2.84356	0.0044613	0.0989257
mtr-MIR156a-5p	6.92841	1.00246	0.352538	2.84354	0.00446147	0.0989257
tcc-MIR166a-3p	2.6114	-1.53069	0.538306	-2.84352	0.00446179	0.0989257
cfa-mir-506-5p	5.59665	1.6959	0.596443	2.84335	0.00446418	0.0989257
bdi-MIR395d-3p	11.481	-1.69752	0.597253	-2.84221	0.00448013	0.0989257
sbi-MIR166i-3p	4.05044	-1.31526	0.462809	-2.84191	0.00448442	0.0989257
ptc-MIR166h-3p	2.15578	-1.64705	0.579617	-2.84162	0.00448848	0.0989257
ath-MIR5633-5p	2.72444	-1.70814	0.601166	-2.84139	0.00449177	0.0989257
chi-mir-2290-5p	6.48789	-1.50592	0.530023	-2.84124	0.00449381	0.0989257
pab-MIR11574-5p	6.79506	1.6049	0.564888	2.84109	0.00449601	0.0989257
cli-mir-137a-3p	19.1998	2.84962	1.00307	2.8409	0.00449863	0.0989257
bta-mir-10181-5p	2.34376	1.823	0.641804	2.84043	0.00450529	0.0989257
cte-mir-1990b-3p	3.17441	1.81292	0.638261	2.8404	0.00450572	0.0989257
rno-mir-547-5p	5.71064	1.81508	0.639169	2.83974	0.00451498	0.0989914
aof-MIR12161-5p	7.19007	-1.38725	0.488612	-2.83917	0.00452317	0.0990318
bma-mir-236-1-5p	48.9329	1.47319	0.518961	2.83873	0.00452935	0.0990318
mtr-MIR2199-3p	7.17449	1.16369	0.410075	2.83775	0.00454327	0.0990913
mmu-mir-681-5p	21.2238	1.68637	0.594339	2.83739	0.00454843	0.0990913
cfa-mir-8807-5p	2.10895	-1.53756	0.541932	-2.83717	0.00455147	0.0990913
hsa-mir-6499-5p	3.94923	-1.31663	0.46413	-2.83678	0.00455715	0.0990913
ppy-mir-638-3p	14.5895	-0.941531	0.332061	-2.83542	0.00457658	0.0993772
cfa-mir-8878-3p	6.13207	1.12034	0.395246	2.83454	0.00458917	0.0995138
hsv1-mir-H14-5p	6.97369	1.65672	0.584654	2.83368	0.00460157	0.0996461
aae-mir-11897b-3p	2.98376	-1.9143	0.675715	-2.833	0.00461133	0.0997209
gra-MIR8775-3p	14.5236	1.77873	0.628086	2.83198	0.00462613	0.0999042
bna-MIR166d-3p	2.28167	-1.55258	0.548576	-2.8302	0.00465183	0.100149
eca-mir-9033-2-5p	2.53572	1.5556	0.549713	2.82984	0.00465719	0.100149
eca-mir-9033-1-5p	2.53572	1.5556	0.549713	2.82984	0.00465719	0.100149
bta-mir-2404-2-5p	19.7676	-1.18522	0.418887	-2.82945	0.00466282	0.100149
cbn-mir-38-1-3p	4.91116	1.61168	0.569932	2.82784	0.00468625	0.100516
osa-MIR812i-3p	5.53267	-1.41591	0.501008	-2.82613	0.00471147	0.10078
rgl-MIR7807a-5p	4.90239	-1.17681	0.416428	-2.82596	0.00471387	0.10078
ppe-MIR8132-3p	10.2566	-1.24346	0.440059	-2.82566	0.00471836	0.10078
ipu-mir-7574-3p	4.03766	2.61012	0.923849	2.82527	0.00472408	0.10078
osa-MIR5524-3p	9.52947	1.8944	0.670926	2.82356	0.00474938	0.101184
bmo-mir-3204b-3p	38.2911	1.46245	0.51816	2.82239	0.00476669	0.101325
mmu-mir-542-3p	4.62742	-2.47878	0.878339	-2.82212	0.00477075	0.101325
ath-MIR5021-5p	17.4246	-1.04372	0.369875	-2.82182	0.00477523	0.101325
pbv-mir-137b-5p	9.55018	-1.21284	0.430037	-2.82032	0.00479757	0.101662
gma-MIR9740-5p	3.64471	-1.23274	0.437321	-2.81885	0.00481955	0.101688
ggo-mir-542-3p	4.59816	-2.46824	0.87584	-2.81813	0.00483037	0.101688
mml-mir-542-3p	4.59816	-2.46824	0.87584	-2.81813	0.00483037	0.101688
ppy-mir-542-3p	4.59816	-2.46824	0.87584	-2.81813	0.00483037	0.101688
cfa-mir-3958-3p	6.06901	1.05553	0.374567	2.81799	0.00483252	0.101688
mtr-MIR2615c-3p	9.34824	1.30323	0.462522	2.81767	0.00483739	0.101688
cli-mir-9641-5p	48.9372	-1.12531	0.39952	-2.81665	0.00485276	0.101704
pma-mir-7a-1-3p	8.97961	1.44652	0.513673	2.81604	0.00486191	0.101704
oan-mir-1421ag-1-5p	4.57998	1.35148	0.479938	2.81596	0.00486323	0.101704
pab-MIR11436c-3p	2.6337	1.79586	0.637754	2.81591	0.0048639	0.101704
bta-mir-2473-3p	7.02339	-2.43901	0.866526	-2.8147	0.0048823	0.101954
mml-mir-7164-5p	7.15313	-1.50017	0.533227	-2.81338	0.00490235	0.102238
ami-mir-139-3p	10.4042	-1.55989	0.554789	-2.81168	0.00492828	0.102643
ppc-mir-2248-3p	9.76848	-1.60019	0.569444	-2.8101	0.00495268	0.103016
mmu-mir-1927-3p	2.20686	-1.60212	0.57045	-2.80852	0.0049769	0.103384
vca-MIR166b-3p	2.30821	-1.52108	0.541688	-2.80803	0.00498452	0.103406

## Sheet: S6c DE chicken miRNA
ID	baseMean	log2FoldChange	lfcSE	stat	pvalue	padj
miR-1673-5p	65.7097	-2.23747	0.456267	-4.90387	9.39685e-07	0.000712443
miR-1640-5p	64.9513	-2.04871	0.418913	-4.89055	1.00557e-06	0.000712443
miR-6675-5p	16.1941	-1.80277	0.550629	-3.27402	0.00106029	0.0500811
miR-1757-3p	39.8141	-1.59934	0.42825	-3.7346	0.000188014	0.0222013
miR-12248-3p	37.072	-1.4431	0.367702	-3.92463	8.68614e-05	0.0133413
miR-6622-3p	126.847	-1.42784	0.361294	-3.95204	7.74894e-05	0.0133413
miR-1567-5p	104.697	-1.34525	0.470446	-2.85952	0.00424287	0.111336
miR-2984-5p	10.6771	-1.32455	0.383983	-3.44949	0.000561648	0.0360469
miR-2129-5p	17.5297	-1.31618	0.347853	-3.78373	0.000154498	0.0199021
miR-6606-5p	25.2071	-1.30722	0.368739	-3.54513	0.000392425	0.0278033
miR-6635-3-3p	24.6594	-1.21697	0.372875	-3.26376	0.00109945	0.0502557
miR-1766-3p	15.2457	-1.17009	0.344028	-3.40113	0.000671067	0.0381443
miR-6621-3p	14.1305	-1.12385	0.284842	-3.94552	7.96261e-05	0.0133413
miR-12271-5p	8.61774	-1.09309	0.321464	-3.40036	0.000672976	0.0381443
miR-1760-3p	9.6275	-0.972528	0.311457	-3.12251	0.00179315	0.0666785
miR-216b-5p	9.86573	-0.954331	0.335393	-2.84542	0.00443534	0.114271
miR-1716-5p	22.8683	-0.937929	0.276725	-3.38939	0.000700473	0.0381758
miR-7461-3p	12.4967	-0.93075	0.398988	-2.33278	0.0196598	0.220192
miR-6598-3p	97.8396	-0.923428	0.314648	-2.93479	0.00333769	0.0953348
miR-6709-3p	95.1721	-0.907554	0.282758	-3.20965	0.00132897	0.0570652
miR-216b-3p	6.23559	-0.899229	0.449386	-2.00102	0.0453906	0.328322
miR-6616-5p	27.5833	-0.891755	0.243192	-3.66688	0.000245533	0.0231947
miR-6663-3p	7.40071	-0.8814	0.337942	-2.60814	0.00910358	0.157314
miR-12276-3p	9.53613	-0.874898	0.403011	-2.1709	0.0299386	0.273697
miR-375-5p	63.1105	-0.860745	0.233795	-3.68162	0.00023176	0.0231947
miR-6621-5p	20.2748	-0.84029	0.279975	-3.0013	0.00268828	0.0828108
miR-12247-2-5p	41.9293	-0.839316	0.236228	-3.55299	0.000380878	0.0278033
miR-6657-3p	58.4095	-0.822873	0.370422	-2.22145	0.0263208	0.266404
miR-1744-3p	18.0608	-0.822086	0.367269	-2.23838	0.0251966	0.266404
miR-3064-3p	23.8172	-0.819631	0.266756	-3.07258	0.00212215	0.0703301
miR-1629-5p	10.0221	-0.817973	0.383168	-2.13476	0.0327806	0.28497
miR-1809-3p	11.3302	-0.808551	0.362173	-2.2325	0.0255817	0.266404
miR-128-2-5p	12.8347	-0.799393	0.324298	-2.46499	0.0137015	0.194151
miR-1750-5p	26.3844	-0.794898	0.338805	-2.34618	0.018967	0.220192
miR-12224-5p	40.6845	-0.792341	0.295376	-2.68248	0.00730784	0.150267
miR-12249-5p	9.49052	-0.792078	0.403493	-1.96305	0.04964	0.338172
miR-1c-5p	11.7717	-0.786324	0.358434	-2.19378	0.0282514	0.27114
miR-1689-3p	15.641	-0.776018	0.265745	-2.92016	0.00349853	0.0953348
miR-203b-5p	30.3695	-0.772518	0.23474	-3.29095	0.000998497	0.0500811
miR-23b-5p	8.47375	-0.761216	0.340511	-2.23551	0.0253839	0.266404
miR-12269-5p	9.08384	-0.752025	0.294141	-2.55668	0.0105677	0.164554
miR-1707-5p	12.2974	-0.742216	0.28102	-2.64115	0.00826258	0.157314
miR-12216-5p	48.3605	-0.728546	0.227921	-3.19649	0.0013911	0.0579759
miR-1785-5p	14.0412	-0.728091	0.305806	-2.38089	0.017271	0.214676
miR-1667-5p	18.9107	-0.727431	0.272795	-2.66658	0.00766267	0.150267
miR-2184a-3p	14.5178	-0.715477	0.262594	-2.72465	0.006437	0.144781
miR-12258-3p	9.17581	-0.710719	0.304654	-2.33287	0.0196549	0.220192
miR-1709-5p	56.3186	-0.702476	0.28555	-2.46008	0.0138905	0.194211
miR-6633-5p	38.684	-0.700527	0.26945	-2.59984	0.0093266	0.157331
miR-6657-5p	30.8164	-0.69799	0.250377	-2.78776	0.00530737	0.129664
miR-6652-3p	19.6431	-0.692355	0.295894	-2.33987	0.0192903	0.220192
miR-6640-5p	17.6223	-0.683523	0.306682	-2.22876	0.0258296	0.266404
miR-1618-5p	12.8093	-0.672512	0.281217	-2.39143	0.0167827	0.212331
miR-1684b-3p	17.7282	-0.665417	0.316518	-2.1023	0.0355269	0.296127
miR-1790-3p	41.0359	-0.658989	0.255575	-2.57845	0.00992432	0.159804
miR-1753-5p	16.9473	-0.655716	0.269115	-2.43657	0.0148275	0.197441
miR-6656-5p	98.4485	-0.654534	0.319785	-2.04679	0.0406784	0.320229
miR-6550-5p	14.6511	-0.6496	0.298161	-2.17869	0.0293548	0.27278
miR-1669-3p	60.1825	-0.642206	0.241145	-2.66315	0.00774134	0.150267
miR-1460-3p	18.6124	-0.641178	0.210072	-3.05218	0.00227186	0.0731642
miR-1600-3p	9.02027	-0.64096	0.30793	-2.08151	0.0373873	0.306716
miR-1787-3p	25.6036	-0.640855	0.274113	-2.33793	0.0193911	0.220192
miR-6593-5p	47.7249	-0.631036	0.250259	-2.52153	0.0116845	0.174283
miR-1743-5p	21.0094	-0.626269	0.265686	-2.35717	0.0184147	0.220192
miR-1736-3p	35.4257	-0.614446	0.257982	-2.38174	0.017231	0.214676
miR-6609-5p	34.1825	-0.61418	0.289538	-2.12124	0.0339012	0.292915
miR-7437-5p	25.4926	-0.608156	0.273583	-2.22293	0.0262206	0.266404
miR-7447-5p	41.89	-0.601135	0.22173	-2.71111	0.00670582	0.148471
miR-6558-3p	9.79605	-0.600085	0.295171	-2.03301	0.0420514	0.323842
miR-3594-5p	9.90429	-0.59965	0.277627	-2.15992	0.0307792	0.274334
miR-6561-3p	14.9101	-0.588148	0.278894	-2.10886	0.0349567	0.293174
miR-135a-1-3p	9.9286	-0.587659	0.292011	-2.01246	0.0441719	0.326772
miR-6643-3p	28.2322	-0.582249	0.243303	-2.3931	0.0167065	0.212331
miR-12225-3p	63.443	-0.578352	0.216025	-2.67725	0.0074229	0.150267
miR-12289-2-3p	39.3484	-0.565408	0.216762	-2.60843	0.00909595	0.157314
miR-1699-5p	16.7285	-0.537462	0.266966	-2.01322	0.0440912	0.326772
miR-1556-3p	16.8492	-0.500065	0.242877	-2.05892	0.0395018	0.312704
miR-1397-3p	75.4817	-0.493149	0.239216	-2.06152	0.0392532	0.312604
miR-6686-3p	19.2233	-0.474516	0.234204	-2.02608	0.0427566	0.326772
miR-6622-5p	41.4033	-0.46569	0.182951	-2.54544	0.0109141	0.168101
miR-6676-3p	71.5303	-0.446368	0.206285	-2.16384	0.0304764	0.274334
miR-1765-5p	60.4109	-0.41562	0.182692	-2.27497	0.0229076	0.248935
miR-7477-3p	26.4541	0.442457	0.209679	2.11017	0.0348441	0.293174
miR-3523-5p	67.3656	0.446288	0.2255	1.97911	0.0478041	0.333436
miR-1703-5p	65.9055	0.479496	0.232499	2.06236	0.0391735	0.312604
miR-1561-5p	83.0804	0.480818	0.223909	2.14738	0.0317629	0.277827
miR-1754-5p	53.552	0.48358	0.240673	2.00928	0.0445074	0.326772
miR-6570-5p	23.5995	0.493801	0.22889	2.15738	0.0309764	0.274334
miR-6684-5p	12.7663	0.516379	0.248156	2.08086	0.0374466	0.306716
miR-7452-3p	22.2244	0.516674	0.235476	2.19417	0.0282235	0.27114
miR-1698-2-3p	120.459	0.534023	0.222232	2.403	0.016261	0.209471
miR-6619-5p	24.2141	0.539932	0.274205	1.96908	0.048944	0.335372
miR-1625-5p	36.6059	0.543731	0.26914	2.02025	0.043357	0.326772
miR-1797-3p	12.0233	0.544054	0.270593	2.0106	0.0443678	0.326772
miR-6628-3p	134.949	0.553987	0.25443	2.17736	0.0294534	0.27278
miR-1589-5p	13.5805	0.554596	0.252916	2.1928	0.0283214	0.27114
miR-1617-5p	21.8872	0.559303	0.265229	2.10875	0.0349657	0.293174
miR-489-3p	24.1743	0.568703	0.262994	2.16242	0.030586	0.274334
miR-1673-3p	28.8919	0.569782	0.257057	2.21656	0.0266534	0.267857
miR-3537-3p	8.59165	0.585442	0.265837	2.20226	0.027647	0.27114
miR-1655-5p	12.054	0.587644	0.252062	2.33135	0.0197349	0.220192
miR-6651-5p	78.0291	0.602467	0.271128	2.22208	0.026278	0.266404
miR-12211-3p	17.9925	0.611211	0.245974	2.48486	0.0129603	0.186043
miR-190b-3p	12.9722	0.614809	0.305285	2.01389	0.0440214	0.326772
miR-1551-3p	11.6547	0.615091	0.283193	2.17198	0.0298569	0.273697
miR-1664-5p	11.4397	0.616805	0.238552	2.58562	0.00972033	0.158319
miR-6553-5p	19.2006	0.622114	0.2995	2.07717	0.0377855	0.307713
miR-191-3p	35.8035	0.629911	0.308493	2.0419	0.0411614	0.322241
miR-726-5p	39.2074	0.633061	0.318989	1.98459	0.0471904	0.333436
miR-367-5p	7.23544	0.637598	0.307419	2.07404	0.0380758	0.308306
miR-3529-3p	9.64856	0.644945	0.27295	2.36287	0.0181343	0.220192
miR-20b-3p	19.0951	0.649234	0.296613	2.18882	0.0286097	0.27114
miR-1642-3p	11.1479	0.668129	0.331452	2.01576	0.043825	0.326772
miR-1738-3p	20.8838	0.674002	0.33066	2.03835	0.0415145	0.322483
miR-6558-5p	46.501	0.67889	0.343232	1.97793	0.0479363	0.333436
miR-458b-5p	16.9846	0.680813	0.279546	2.43543	0.0148742	0.197441
miR-12211-5p	12.9382	0.682893	0.289778	2.35661	0.0184427	0.220192
miR-2131-5p	30.0968	0.686316	0.348621	1.96866	0.0489922	0.335372
miR-182-3p	23.6466	0.69733	0.342328	2.03703	0.0416475	0.322483
miR-1701-3p	20.0201	0.699311	0.348995	2.00378	0.0450934	0.328322
miR-12278-3p	19.1154	0.704546	0.352132	2.0008	0.0454136	0.328322
miR-7455-5p	69.912	0.704822	0.327499	2.15213	0.031387	0.276244
miR-1602-5p	11.2273	0.708044	0.265589	2.66593	0.00767747	0.150267
miR-3531-3p	8.04232	0.710281	0.329021	2.15877	0.0308678	0.274334
miR-144-5p	38.2796	0.720453	0.293132	2.45778	0.0139799	0.194211
miR-33-2-5p	70.5701	0.724017	0.331367	2.18494	0.0288935	0.27114
miR-137-3p	105.364	0.739086	0.28137	2.62674	0.00862073	0.157314
miR-1691-3p	38.2308	0.741024	0.372159	1.99115	0.0464647	0.333436
miR-6703-3p	11.9446	0.746185	0.35678	2.09144	0.0364886	0.302364
miR-6582-5p	17.0348	0.753599	0.379254	1.98706	0.0469161	0.333436
miR-1719-3p	7.41038	0.755835	0.342797	2.20491	0.0274605	0.27114
miR-2129-3p	11.1713	0.77481	0.251088	3.08581	0.00202997	0.0701577
miR-1626-3p	33.9653	0.774883	0.31081	2.49311	0.0126629	0.184983
miR-1563-3p	16.6409	0.780494	0.298984	2.61048	0.00904141	0.157314
miR-10c-3p	43.3074	0.791259	0.383852	2.06136	0.0392685	0.312604
miR-1456-5p	265.643	0.798995	0.344683	2.31806	0.0204461	0.226345
miR-222b-5p	143.063	0.812401	0.296441	2.74051	0.00613432	0.142497
miR-100-3p	24.5896	0.817877	0.349063	2.34307	0.019126	0.220192
miR-205b-5p	20.8479	0.819757	0.259949	3.15353	0.00161307	0.0634921
miR-6587-3p	130.815	0.825823	0.301979	2.7347	0.00624365	0.142698
miR-1695-3p	11.228	0.835693	0.357693	2.33634	0.0194734	0.220192
miR-6687-5p	254.013	0.836968	0.366246	2.28526	0.0222973	0.244925
miR-6584-5p	16.6162	0.839397	0.287265	2.92203	0.0034776	0.0953348
miR-6713-5p	11.768	0.851278	0.350146	2.43121	0.0150484	0.197441
miR-1655-3p	12.8934	0.858093	0.345473	2.48382	0.0129981	0.186043
miR-6605-5p	20.1454	0.858842	0.434343	1.97734	0.0480035	0.333436
miR-6597-3p	129.178	0.861334	0.367	2.34696	0.0189273	0.220192
miR-6598-5p	101.234	0.866948	0.342942	2.52797	0.0114724	0.17294
miR-210b-5p	11.2469	0.868207	0.332435	2.61166	0.00901037	0.157314
miR-3530-3p	51.2358	0.868384	0.264516	3.28292	0.00102738	0.0500811
miR-1589-3p	5.53845	0.877266	0.435834	2.01284	0.0441312	0.326772
miR-1593-5p	32.6055	0.88092	0.330382	2.66637	0.00766757	0.150267
miR-153-5p	62.5746	0.881659	0.416175	2.11848	0.0341342	0.29314
miR-1638-3p	7.59893	0.888746	0.363143	2.44737	0.0143903	0.196473
miR-218-1-3p	8.8036	0.888905	0.394264	2.2546	0.0241587	0.25934
miR-1812-5p	7.84165	0.89076	0.324855	2.74203	0.00610614	0.142497
miR-1648-5p	135.846	0.894738	0.356514	2.50969	0.0120839	0.178363
miR-3535-3p	41.9113	0.900904	0.372137	2.42089	0.0154824	0.201271
miR-7481-5p	15.677	0.921733	0.315336	2.92302	0.00346656	0.0953348
miR-16-2-3p	38.3217	0.938546	0.424565	2.21061	0.027063	0.270058
miR-1663-5p	16.0902	0.938786	0.235257	3.99047	6.59415e-05	0.0133413
miR-1660-3p	8.59421	0.941807	0.331913	2.83751	0.00454666	0.115047
miR-6661-5p	19.0789	0.946204	0.368523	2.56756	0.0102417	0.163062
miR-6662-3p	277.916	0.957814	0.483592	1.98063	0.0476333	0.333436
miR-2128-5p	54.0101	0.958383	0.365387	2.62293	0.00871781	0.157314
miR-144-3p	35.7456	0.958616	0.268094	3.57567	0.000349333	0.0275003
miR-218-2-3p	71.5397	0.961268	0.439453	2.18742	0.0287118	0.27114
miR-365-1-3p	44.6761	0.971002	0.412212	2.35559	0.0184935	0.220192
miR-1560-3p	238.181	0.982558	0.404047	2.43179	0.0150243	0.197441
miR-7444-5p	9.45016	0.982667	0.380001	2.58596	0.00971092	0.158319
miR-2184b-3p	214.541	0.988174	0.434705	2.27321	0.0230137	0.248935
miR-92-3p	62618.1	0.99978	0.502888	1.98808	0.0468031	0.333436
miR-15b-5p	267.562	1.00472	0.380877	2.6379	0.00834203	0.157314
miR-3594-3p	22.9927	1.00592	0.388297	2.5906	0.00958082	0.158319
miR-7466-5p	20.3802	1.00698	0.281433	3.57804	0.000346185	0.0275003
miR-1644-3p	26.797	1.00971	0.365072	2.76577	0.00567885	0.136389
miR-1756b-5p	19.2471	1.01377	0.304861	3.32534	0.000883097	0.0463462
miR-10585-5p	14.8482	1.01627	0.415377	2.44663	0.01442	0.196473
miR-92-2-3p	347.46	1.01809	0.481642	2.11379	0.0345334	0.293174
miR-1457-3p	13.854	1.0216	0.391351	2.61044	0.00904262	0.157314
miR-1774-5p	91.1101	1.02664	0.462041	2.22196	0.0262861	0.266404
miR-460b-3p	7.53749	1.02763	0.383111	2.68232	0.00731144	0.150267
miR-1434-5p	25.8797	1.02858	0.299141	3.43843	0.000585094	0.0360469
miR-205a-3p	20.2329	1.03905	0.399439	2.60127	0.00928785	0.157331
miR-6634-3p	66.7884	1.08144	0.372949	2.8997	0.00373515	0.0998625
miR-20a-3p	14.9939	1.08961	0.387666	2.8107	0.00494335	0.12289
miR-456-5p	31.4938	1.09167	0.355489	3.07089	0.00213422	0.0703301
miR-1591-3p	26.3646	1.11455	0.344364	3.23655	0.00120985	0.0535738
miR-124c-5p	18.5366	1.14084	0.308782	3.69466	0.000220184	0.0231947
miR-1580-3p	35.4337	1.15717	0.373197	3.10069	0.00193071	0.0683953
miR-1695-5p	28.8161	1.1869	0.439689	2.69941	0.00694621	0.150267
miR-1633-3p	85.0648	1.19209	0.444957	2.67911	0.0073819	0.150267
miR-1600-5p	31.6599	1.19965	0.345389	3.47334	0.00051402	0.0346841
miR-1623-3p	25.5371	1.2188	0.416149	2.92876	0.00340321	0.0953348
miR-3536-5p	40.8089	1.27567	0.422376	3.02022	0.00252589	0.0795376
miR-1454	25.1947	1.40504	0.446976	3.14344	0.00166975	0.0639469
miR-3538-5p	137.362	1.43233	0.459716	3.11568	0.00183519	0.0666785
miR-451-5p	874.556	1.4437	0.564293	2.55842	0.0105149	0.164554
miR-3540-5p	45.2851	1.45048	0.326567	4.44159	8.92963e-06	0.00316332
miR-2954	3751.03	1.4626	0.74127	1.9731	0.0484847	0.335136
miR-6578-3p	19.092	1.54432	0.427102	3.61581	0.000299413	0.0265167
miR-7458-2-5p	9.16637	1.54592	0.334266	4.62481	3.74943e-06	0.00177098
miR-6644-2-5p	37.6116	1.61014	0.412308	3.90519	9.41518e-05	0.0133413
miR-2954-3p	3579.47	1.61088	0.735029	2.19158	0.0284098	0.27114
miR-451	1038.56	1.69342	0.56787	2.98205	0.00286326	0.0863242
miR-1586-3p	25.5633	1.7936	0.418892	4.28177	1.85413e-05	0.0052546
miR-2188-5p	628.93	1.83463	0.576141	3.18434	0.00145085	0.0587386
miR-155-3p	16.4004	1.85516	0.73081	2.5385	0.0111327	0.169625

## Sheet: S6b DE lncRNA
ID	baseMean	log2FoldChange	lfcSE	stat	pvalue	padj
lncRNA|>ENSGALT00000104245.1-ENSGALG00000049792.1	15.5427	-7.1163	1.06189	-6.70151	2.06277e-11	3.37262e-08
lncRNA|>ENSGALT00000099530.1-ENSGALG00000049792.1	19.3745	-4.66556	0.784447	-5.94757	2.72149e-09	2.22482e-06
lncRNA|>ENSGALT00000094920.1-ENSGALG00000044735.2	8.16474	-3.84041	0.88531	-4.33793	1.43833e-05	0.007271
lncRNA|>ENSGALT00000096614.1-ENSGALG00000044735.2	8.28657	-3.67632	0.856754	-4.29098	1.77884e-05	0.007271
lncRNA|>ENSGALT00000103596.1-ENSGALG00000049077.1	15.9905	3.51183	0.872897	4.02319	5.74141e-05	0.0182548
lncRNA|>ENSGALT00000096405.1-ENSGALG00000049077.1	15.93	3.57844	0.897587	3.98673	6.69903e-05	0.0182548
lncRNA|>ENSGALT00000097999.1-ENSGALG00000053673.1	4.02161	-2.58191	0.702533	-3.67514	0.000237721	0.0555247
lncRNA|>ENSGALT00000098724.1-ENSGALG00000051964.1	1.51046	2.95239	0.841454	3.50868	0.000450344	0.092039
lncRNA|>ENSGALT00000093749.1-ENSGALG00000053253.1	5.84406	-2.10312	0.613427	-3.42848	0.000606964	0.110265
lncRNA|>ENSGALT00000100586.1-ENSGALG00000006584.6	1.8081	3.12518	0.92504	3.37843	0.000729021	0.11253
lncRNA|>ENSGALT00000098879.1-ENSGALG00000051044.1	3.90822	-2.98102	0.888039	-3.35686	0.000788342	0.11253
lncRNA|>ENSGALT00000101534.1-ENSGALG00000053253.1	5.07617	-2.29797	0.687198	-3.34396	0.000825906	0.11253
lncRNA|>ENSGALT00000105534.1-ENSGALG00000051822.1	12.547	-2.20528	0.678422	-3.25061	0.0011516	0.144835
lncRNA|>ENSGALT00000103027.1-ENSGALG00000050429.1	1.21997	-2.67744	0.844643	-3.16991	0.00152487	0.178026
lncRNA|>ENSGALT00000099227.1-ENSGALG00000047912.1	1.10738	2.7009	0.857454	3.1499	0.00163327	0.178026
lncRNA|>ENSGALT00000105877.1-ENSGALG00000046775.1	9.04833	2.16418	0.696874	3.10555	0.00189926	0.186113
lncRNA|>ENSGALT00000097404.1-ENSGALG00000054906.1	2.73874	-2.63279	0.849285	-3.10001	0.00193512	0.186113
lncRNA|>ENSGALT00000092860.1-ENSGALG00000047872.1	21.0788	2.36378	0.776465	3.04428	0.00233235	0.193506
lncRNA|>ENSGALT00000099760.1-ENSGALG00000051709.1	17.3315	-2.18812	0.719281	-3.04209	0.00234938	0.193506
lncRNA|>ENSGALT00000101930.1-ENSGALG00000050264.1	7.04478	-2.00208	0.661597	-3.02613	0.00247707	0.193506
lncRNA|>ENSGALT00000099042.1-ENSGALG00000053029.1	5.04104	2.57725	0.851952	3.02511	0.0024854	0.193506
lncRNA|>ENSGALT00000098505.1-ENSGALG00000051951.1	8.32455	2.10413	0.702449	2.99543	0.0027406	0.203677
lncRNA|>ENSGALT00000100715.1-ENSGALG00000049954.1	2.63679	2.32074	0.781527	2.9695	0.00298285	0.205623
lncRNA|>ENSGALT00000100636.1-ENSGALG00000049472.1	2.3731	-2.17498	0.734833	-2.95984	0.00307803	0.205623
lncRNA|>ENSGALT00000095839.1-ENSGALG00000050556.1	16.9852	-1.92617	0.652211	-2.95329	0.00314408	0.205623
lncRNA|>ENSGALT00000095333.1-ENSGALG00000053930.1	2.11258	-2.37404	0.81078	-2.92809	0.00341047	0.214466
lncRNA|>ENSGALT00000097582.1-ENSGALG00000050718.1	6.95359	-2.34382	0.806053	-2.90778	0.00364003	0.220424
lncRNA|>ENSGALT00000101583.1-ENSGALG00000050084.1	7.4845	1.93622	0.673454	2.87505	0.00403958	0.23193
lncRNA|>ENSGALT00000101143.1-ENSGALG00000047056.1	26.6415	-1.58659	0.555202	-2.85767	0.0042676	0.23193
lncRNA|>ENSGALT00000093828.1-ENSGALG00000049954.1	2.30369	2.28199	0.799807	2.85317	0.00432852	0.23193
lncRNA|>ENSGALT00000049702.2-ENSGALG00000031974.3	4.94745	2.46432	0.869517	2.83412	0.00459516	0.23193
lncRNA|>ENSGALT00000092950.1-ENSGALG00000051878.1	1.86266	-2.38707	0.845589	-2.82296	0.00475819	0.23193

## Sheet: S6d DE mRNA
ID	baseMean	log2FoldChange	lfcSE	stat	pvalue	padj
GENSCAN00000022333	15.3787	-5.13043	0.911172	-5.63059	1.8e-08	0.000129984
GENSCAN00000024734	11.4461	-2.63638	0.473456	-5.56838	2.57e-08	0.000129984
GENSCAN00000026222	20.1677	-3.37885	0.634927	-5.32163	1.03e-07	0.000346611
GENSCAN00000024920	10.7514	-4.14597	0.791363	-5.23903	1.61e-07	0.000408042
GENSCAN00000024784	5.05077	-3.82647	0.75651	-5.05806	4.24e-07	0.000774885
GENSCAN00000027391	23.7642	-2.88247	0.571811	-5.04095	4.63e-07	0.000774885
GENSCAN00000026410	15.2539	-3.90557	0.779121	-5.01279	5.36e-07	0.000774885
GENSCAN00000013326	15.5295	-3.71987	0.762658	-4.87751	1.07e-06	0.00135782
GENSCAN00000020417	8.46391	-2.35	0.488536	-4.8103	1.51e-06	0.00165192
GENSCAN00000035307	25.0424	-3.487	0.727719	-4.79168	1.65e-06	0.00165192
GENSCAN00000017278	8.18839	-2.29169	0.482728	-4.74738	2.06e-06	0.00165192
GENSCAN00000003071	29.3253	3.86872	0.814955	4.74715	2.06e-06	0.00165192
GENSCAN00000017711	7.31203	-3.02079	0.637128	-4.74126	2.12e-06	0.00165192
GENSCAN00000012957	3.72313	-3.47728	0.737859	-4.71266	2.45e-06	0.00175952
GENSCAN00000012063	4.07717	-2.86388	0.609803	-4.69641	2.65e-06	0.00175952
GENSCAN00000022836	8.7684	-2.68304	0.57255	-4.68612	2.78e-06	0.00175952
GENSCAN00000020682	75.1707	-3.34852	0.71858	-4.65991	3.16e-06	0.0018815
GENSCAN00000031837	7.45048	-3.78031	0.833069	-4.53782	5.68e-06	0.00319283
GENSCAN00000012630	5.81436	-3.29943	0.731229	-4.51217	6.42e-06	0.00325615
GENSCAN00000004724	5.83027	-2.59704	0.575665	-4.51138	6.44e-06	0.00325615
GENSCAN00000016647	2.07927	-3.24051	0.734729	-4.41048	1.03e-05	0.00496597
GENSCAN00000015089	2.26067	-3.29302	0.756889	-4.35073	1.36e-05	0.00623591
GENSCAN00000026421	39.7317	-2.74736	0.635218	-4.32506	1.52e-05	0.00670362
GENSCAN00000000431	28.9652	-2.24306	0.51975	-4.31564	1.59e-05	0.00670436
GENSCAN00000030077	16.214	3.87736	0.900447	4.30605	1.66e-05	0.00672174
GENSCAN00000007921	222.568	-2.9704	0.696785	-4.26301	2.02e-05	0.00759122
GENSCAN00000017475	20.7987	-2.63025	0.617158	-4.26188	2.03e-05	0.00759122
GENSCAN00000003602	19.6524	-2.40324	0.572911	-4.19479	2.73e-05	0.0095168
GENSCAN00000010640	14.9486	-2.53258	0.603912	-4.19362	2.75e-05	0.0095168
GENSCAN00000009756	4.30547	3.6471	0.871543	4.18464	2.86e-05	0.0095168
GENSCAN00000000083	7.18218	-1.65075	0.394938	-4.17979	2.92e-05	0.0095168
GENSCAN00000018118	6.51253	-2.30185	0.554871	-4.14844	3.35e-05	0.010577
GENSCAN00000025093	29.4564	-2.56193	0.620592	-4.1282	3.66e-05	0.0112023
GENSCAN00000022053	24.4038	3.18949	0.777548	4.10198	4.1e-05	0.0121817
GENSCAN00000024236	8.81339	-1.25945	0.30776	-4.09231	4.27e-05	0.0123384
GENSCAN00000010847	5.76948	-3.43246	0.841056	-4.08113	4.48e-05	0.0125874
GENSCAN00000019222	5.91775	-2.74558	0.674745	-4.06907	4.72e-05	0.0128986
GENSCAN00000016230	3.93707	-3.131	0.771681	-4.05737	4.96e-05	0.0132052
GENSCAN00000010085	41.4918	-2.42113	0.597861	-4.04965	5.13e-05	0.0132985
GENSCAN00000028896	25.5487	-2.4465	0.605617	-4.03967	5.35e-05	0.0135299
GENSCAN00000008358	5.51393	-3.03002	0.757392	-4.0006	6.32e-05	0.0155815
GENSCAN00000021428	8.60213	-2.06998	0.519206	-3.98682	6.7e-05	0.0160884
GENSCAN00000026511	7.89326	-2.71336	0.682045	-3.97827	6.94e-05	0.0160884
GENSCAN00000034136	7.67256	-2.32245	0.585382	-3.9674	7.27e-05	0.0160884
GENSCAN00000022670	8.16125	-3.19309	0.805693	-3.96316	7.4e-05	0.0160884
GENSCAN00000005614	2.33293	-2.67151	0.674258	-3.96215	7.43e-05	0.0160884
GENSCAN00000003127	2.87585	-2.12066	0.53576	-3.95822	7.55e-05	0.0160884
GENSCAN00000008695	46.0888	2.97469	0.752039	3.95549	7.64e-05	0.0160884
GENSCAN00000032633	2.09241	-2.53135	0.641391	-3.94666	7.93e-05	0.0163531
GENSCAN00000021449	2.76036	-3.14387	0.798175	-3.93882	8.19e-05	0.0165583
GENSCAN00000008299	2.53396	-2.47605	0.630892	-3.92469	8.68e-05	0.017217
GENSCAN00000023980	16.5612	3.25401	0.832302	3.90965	9.24e-05	0.0179722
GENSCAN00000002125	16.0741	-2.5971	0.668145	-3.88703	0.000101478	0.0193594
GENSCAN00000024762	36.508	-2.12905	0.549245	-3.87631	0.000106051	0.0198571
GENSCAN00000021551	23.3842	-1.91796	0.495752	-3.86878	0.00010938	0.0201081
GENSCAN00000035314	4.82493	-2.80063	0.726095	-3.85711	0.000114736	0.020716
GENSCAN00000000695	4.04926	2.08091	0.540963	3.84668	0.000119729	0.0211037
GENSCAN00000036589	5.4081	-2.15975	0.562369	-3.84045	0.000122809	0.0211037
GENSCAN00000010660	4.6042	-2.72201	0.708896	-3.83978	0.000123145	0.0211037
GENSCAN00000026587	14.7172	1.66333	0.437165	3.80482	0.000141909	0.0236667
GENSCAN00000012223	7.78745	-3.05661	0.803672	-3.8033	0.000142782	0.0236667
GENSCAN00000010564	1.55594	-3.00582	0.791491	-3.79766	0.000146066	0.0238205
GENSCAN00000020211	3.3068	-2.83089	0.74706	-3.78938	0.000151025	0.0242383
GENSCAN00000012074	4.23942	-2.18624	0.577644	-3.78476	0.000153856	0.0243068
GENSCAN00000018519	3.36077	-2.66013	0.704951	-3.77349	0.000160981	0.0247592
GENSCAN00000025794	21.1718	-2.4711	0.655029	-3.77251	0.000161617	0.0247592
GENSCAN00000001033	9.8746	-1.68621	0.448893	-3.75637	0.000172393	0.0260159
GENSCAN00000029581	13.5819	-2.0578	0.553253	-3.71945	0.000199655	0.029687
GENSCAN00000017126	34.1872	-2.33426	0.62857	-3.71361	0.000204327	0.0298554
GENSCAN00000024897	5.6002	-3.19769	0.861751	-3.71069	0.000206693	0.0298554
GENSCAN00000005959	3.67213	1.65874	0.449747	3.68817	0.000225875	0.0320793
GENSCAN00000036328	10.4894	-1.74697	0.474463	-3.68199	0.00023142	0.0320793
GENSCAN00000011746	5.02445	-1.88141	0.511006	-3.68178	0.000231608	0.0320793
GENSCAN00000017762	16.0809	-2.12233	0.578577	-3.66819	0.000244274	0.0331305
GENSCAN00000010068	25.0617	3.00944	0.82076	3.66665	0.000245751	0.0331305
GENSCAN00000002748	2.17628	-2.18669	0.597181	-3.66169	0.000250553	0.0333334
GENSCAN00000004250	26.5511	2.59606	0.712129	3.64549	0.000266879	0.0333371
GENSCAN00000004581	3.03491	-2.84318	0.779975	-3.64521	0.000267171	0.0333371
GENSCAN00000005973	22.9551	-1.99107	0.546217	-3.64519	0.00026719	0.0333371
GENSCAN00000027238	3.78257	2.15829	0.592413	3.64322	0.000269249	0.0333371
GENSCAN00000033389	13.7391	-1.65321	0.453853	-3.64262	0.000269873	0.0333371
GENSCAN00000012944	21.6913	2.34161	0.643715	3.63765	0.000275139	0.0333371
GENSCAN00000006139	20.3637	-2.41563	0.664254	-3.63661	0.000276251	0.0333371
GENSCAN00000026672	3.88221	-1.72918	0.475579	-3.63595	0.000276958	0.0333371
GENSCAN00000030437	5.3748	-2.60403	0.717604	-3.62878	0.000284762	0.0338733
GENSCAN00000021702	5.82071	-2.64583	0.731031	-3.61932	0.000295383	0.0344155
GENSCAN00000011025	15.4411	-2.1586	0.596603	-3.61815	0.000296711	0.0344155
GENSCAN00000028232	14.5977	-1.43603	0.397409	-3.61349	0.000302103	0.0344155
GENSCAN00000013186	6.36462	-2.34825	0.649986	-3.61278	0.000302936	0.0344155
GENSCAN00000000493	9.60776	2.2538	0.625482	3.6033	0.000314208	0.0350752
GENSCAN00000001945	4.56457	-2.1543	0.598109	-3.60184	0.000315968	0.0350752
GENSCAN00000006110	5.49259	-2.20317	0.612121	-3.59924	0.000319149	0.0350752
GENSCAN00000008353	25.0876	-2.27664	0.636168	-3.57868	0.000345338	0.0375453
GENSCAN00000005739	7.42976	-2.3472	0.657599	-3.56935	0.00035787	0.0384939
GENSCAN00000000484	133.02	-2.00283	0.563493	-3.55431	0.000378971	0.0403344
GENSCAN00000018378	5.34464	-1.72224	0.487302	-3.53424	0.000408945	0.0430713
GENSCAN00000032870	3.73846	2.35462	0.666763	3.53142	0.000413341	0.0430855
GENSCAN00000006028	3.52843	-2.34528	0.667434	-3.51388	0.000441618	0.0452929
GENSCAN00000036426	1.83843	-2.91869	0.831044	-3.51208	0.000444615	0.0452929
GENSCAN00000017535	2.30523	-2.22685	0.634415	-3.51009	0.000447957	0.0452929
GENSCAN00000036294	8.38391	-2.3944	0.684949	-3.49573	0.000472769	0.0473284
GENSCAN00000035201	5.71195	-2.28629	0.654571	-3.4928	0.000477986	0.0473815
GENSCAN00000017820	30.6431	-2.46179	0.705642	-3.48873	0.000485325	0.0475354
GENSCAN00000031308	5.06754	-3.29446	0.944852	-3.48674	0.000488941	0.0475354
GENSCAN00000012685	6.45443	-1.29182	0.372225	-3.47054	0.000519408	0.0499729
GENSCAN00000005421	26.9001	-2.27956	0.65727	-3.46823	0.000523897	0.0499729
GENSCAN00000034702	793.324	-2.06185	0.596558	-3.45624	0.000547765	0.0517613
GENSCAN00000029631	26.5364	2.34434	0.679967	3.44773	0.000565314	0.0529249
GENSCAN00000018129	29.9291	-2.82813	0.821067	-3.44446	0.000572209	0.0530789
GENSCAN00000030498	46.6325	-2.34282	0.68151	-3.43769	0.000586696	0.0539281
GENSCAN00000008276	8.38905	2.42383	0.705968	3.43335	0.000596176	0.0543057
GENSCAN00000005894	13.2206	1.18067	0.345208	3.42016	0.000625837	0.0560818
GENSCAN00000019549	9.78928	2.72765	0.798187	3.41731	0.00063243	0.0560818
GENSCAN00000007890	8.77251	2.36739	0.693025	3.41603	0.000635423	0.0560818
GENSCAN00000029130	3.0712	-2.39397	0.701019	-3.41498	0.000637861	0.0560818
GENSCAN00000011718	12.3883	1.94452	0.569901	3.41203	0.000644822	0.0562051
GENSCAN00000019829	10.397	-2.15183	0.631509	-3.40744	0.000655745	0.0566687
GENSCAN00000030502	6.10348	-2.4825	0.731516	-3.39364	0.000689708	0.0587304
GENSCAN00000025185	2.80681	2.6801	0.789883	3.39304	0.000691219	0.0587304
GENSCAN00000013050	2.22894	-2.67825	0.790902	-3.38632	0.000708357	0.0596849
GENSCAN00000004783	3.72659	-2.44176	0.721816	-3.3828	0.00071751	0.0599566
GENSCAN00000008009	11.3612	-1.68485	0.498467	-3.38006	0.000724712	0.060062
GENSCAN00000010269	14.107	-1.68129	0.500325	-3.3604	0.000778298	0.0639786
GENSCAN00000031962	6.16154	-2.32483	0.693609	-3.35179	0.000802913	0.0654698
GENSCAN00000031903	5.61943	-1.46452	0.437404	-3.34822	0.000813335	0.065789
GENSCAN00000021899	15.5145	-1.93764	0.579229	-3.34521	0.000822199	0.0659782
GENSCAN00000001202	2.41736	-1.83153	0.548077	-3.34173	0.000832584	0.0662855
GENSCAN00000033431	5.16742	-1.86581	0.559533	-3.33458	0.000854293	0.0674825
GENSCAN00000025224	4.25192	-2.63385	0.790671	-3.33116	0.000864855	0.0677872
GENSCAN00000032766	141.081	1.43373	0.431058	3.32606	0.000880817	0.0685073
GENSCAN00000030482	90.8515	-2.44595	0.737253	-3.31766	0.000907748	0.0700629
GENSCAN00000006770	1.45246	-2.33012	0.703186	-3.31365	0.000920853	0.070536
GENSCAN00000022227	7.37042	-1.50279	0.454146	-3.30905	0.000936144	0.0709934
GENSCAN00000006414	17.7798	-1.60334	0.48474	-3.30764	0.000940868	0.0709934
GENSCAN00000026387	34.9081	1.54328	0.467098	3.30398	0.000953236	0.0713938
GENSCAN00000015634	14.0752	-2.07379	0.628491	-3.29963	0.000968129	0.0719761
GENSCAN00000030128	5.18045	1.46223	0.444693	3.28817	0.0010084	0.0744232
GENSCAN00000002255	5.62926	-2.03213	0.619622	-3.27964	0.00103941	0.07615
GENSCAN00000013822	8.17233	-1.99886	0.610189	-3.27581	0.0010536	0.07615
GENSCAN00000018272	2.22422	-2.51575	0.768029	-3.2756	0.0010544	0.07615
GENSCAN00000001118	7.07883	-2.55323	0.780197	-3.27254	0.00106586	0.0764322
GENSCAN00000021311	49.8932	-1.9338	0.591665	-3.2684	0.00108159	0.0767744
GENSCAN00000030942	26.8032	-1.82853	0.559647	-3.26729	0.00108582	0.0767744
GENSCAN00000019201	14.2906	-1.50388	0.461817	-3.25645	0.00112815	0.0786362
GENSCAN00000012705	38.5026	-1.80004	0.553393	-3.25273	0.00114302	0.0786362
GENSCAN00000013018	9.09855	-1.14606	0.352436	-3.25184	0.00114662	0.0786362
GENSCAN00000033567	18.4941	3.07784	0.947634	3.24792	0.0011625	0.0786362
GENSCAN00000032603	20.5827	-1.02381	0.31539	-3.24617	0.0011697	0.0786362
GENSCAN00000003958	2.94034	-2.31373	0.712826	-3.24586	0.00117096	0.0786362
GENSCAN00000011396	59.0087	-2.43789	0.751184	-3.24539	0.00117289	0.0786362
GENSCAN00000035792	5.346	-2.71757	0.837456	-3.24503	0.00117437	0.0786362
GENSCAN00000008224	9.59211	-1.46572	0.452938	-3.23604	0.00121201	0.0806228
GENSCAN00000030500	4.70626	-2.49001	0.772866	-3.22178	0.00127397	0.0841902
GENSCAN00000017598	5.19956	-1.72834	0.537363	-3.21633	0.0012984	0.084806
GENSCAN00000005056	9.4233	2.81112	0.874114	3.21597	0.00130006	0.084806
GENSCAN00000032902	23.8821	2.35871	0.735738	3.20591	0.00134638	0.0865791
GENSCAN00000014157	3.51864	2.80895	0.876435	3.20497	0.00135078	0.0865791
GENSCAN00000015189	21.7827	1.74203	0.543732	3.20384	0.00135608	0.0865791
GENSCAN00000001546	2.41286	-1.99884	0.624112	-3.20269	0.00136149	0.0865791
GENSCAN00000022113	19.1175	1.95471	0.611514	3.19651	0.00139099	0.0878843
GENSCAN00000006816	3.04417	-2.48127	0.776756	-3.1944	0.00140122	0.0878843
GENSCAN00000005876	24.3228	-1.53327	0.4802	-3.19299	0.0014081	0.0878843
GENSCAN00000027713	4.2066	-1.74513	0.548719	-3.18037	0.00147085	0.0904496
GENSCAN00000029120	8.59596	1.74364	0.548424	3.17936	0.00147599	0.0904496
GENSCAN00000013006	8.82243	1.7741	0.558007	3.17935	0.00147604	0.0904496
GENSCAN00000003615	3.28161	-2.58012	0.812402	-3.17591	0.00149367	0.0909211
GENSCAN00000014365	3.09727	2.42983	0.765968	3.17223	0.00151273	0.0909211
GENSCAN00000007302	7.83388	-2.29515	0.724127	-3.16954	0.00152679	0.0909211
GENSCAN00000019068	5.48565	1.4339	0.45262	3.16799	0.00153497	0.0909211
GENSCAN00000028575	11.2602	2.74774	0.867428	3.16768	0.0015366	0.0909211
GENSCAN00000007747	7.22739	-1.63895	0.517432	-3.16748	0.00153768	0.0909211
GENSCAN00000027855	6.26583	-1.58614	0.501361	-3.16368	0.00155788	0.0915801
GENSCAN00000016222	8.19641	-2.19608	0.695667	-3.15679	0.00159514	0.09282
GENSCAN00000020374	5.44465	-1.58407	0.502227	-3.15409	0.00161002	0.09282
GENSCAN00000035283	6.30199	-1.66942	0.529416	-3.15332	0.00161426	0.09282
GENSCAN00000026250	3.53067	-1.79634	0.569712	-3.15306	0.0016157	0.09282
GENSCAN00000022966	6.94658	-1.873	0.595321	-3.14621	0.00165402	0.0944845
GENSCAN00000002463	10.0349	1.3298	0.423826	3.13762	0.00170327	0.0967007
GENSCAN00000030513	8.08487	-2.24869	0.717026	-3.13613	0.00171194	0.0967007
GENSCAN00000028407	8.18118	-1.88343	0.600895	-3.13438	0.00172216	0.0967375
GENSCAN00000022403	2.51978	-2.55631	0.816241	-3.13181	0.00173732	0.0970498
GENSCAN00000035319	6.78897	-1.30742	0.418443	-3.12449	0.00178111	0.0987473
GENSCAN00000015083	18.3643	-1.43403	0.459112	-3.12348	0.00178724	0.0987473
GENSCAN00000008503	3.15066	-1.4234	0.456366	-3.11899	0.00181472	0.0997208
GENSCAN00000002880	5.15483	-1.90972	0.61271	-3.11684	0.00182803	0.0998401
GENSCAN00000023599	3.78159	2.63786	0.846702	3.11545	0.00183664	0.0998401
GENSCAN00000023805	6.10501	-2.21333	0.711588	-3.11041	0.00186827	0.100769
GENSCAN00000015422	8.54516	1.51435	0.486997	3.10956	0.00187366	0.100769
GENSCAN00000007953	5.03371	1.96159	0.631689	3.10532	0.00190075	0.101685
GENSCAN00000011495	6.48281	-1.474	0.476595	-3.09277	0.00198296	0.105525
GENSCAN00000014111	3.06501	1.48306	0.480479	3.08663	0.00202441	0.107167
GENSCAN00000001934	27.7458	-1.53373	0.498392	-3.07735	0.00208851	0.109218
GENSCAN00000004749	2.7961	-1.68652	0.548154	-3.07673	0.00209285	0.109218
GENSCAN00000032988	3.65547	1.70285	0.553532	3.07634	0.00209559	0.109218
GENSCAN00000010294	5.66006	-1.59388	0.518366	-3.07481	0.00210638	0.109218
GENSCAN00000003228	5.91646	-1.64455	0.536053	-3.06789	0.00215576	0.110751
GENSCAN00000022675	10.6662	-2.10344	0.685845	-3.06693	0.00216271	0.110751
GENSCAN00000006285	3.66401	-1.56883	0.511777	-3.06546	0.00217334	0.110751
GENSCAN00000011208	2.81346	-2.16014	0.705061	-3.06376	0.00218573	0.110751
GENSCAN00000034242	8.38026	-1.91908	0.626521	-3.06308	0.00219071	0.110751
GENSCAN00000021088	5.79821	-1.79064	0.585874	-3.05636	0.00224044	0.112702
GENSCAN00000022692	5.1454	2.09293	0.685281	3.05412	0.00225722	0.112984
GENSCAN00000018684	2.91549	-1.97985	0.64912	-3.05005	0.00228803	0.113962
GENSCAN00000000874	1.68088	-2.17915	0.716517	-3.04131	0.0023555	0.116114
GENSCAN00000021184	1.81573	-2.41246	0.793248	-3.04124	0.00235606	0.116114
GENSCAN00000035718	4.3475	2.1098	0.694151	3.0394	0.0023705	0.116114
GENSCAN00000027471	7.60816	-1.75201	0.576959	-3.03663	0.00239236	0.116114
GENSCAN00000030512	6.46328	-2.105	0.693221	-3.03655	0.00239301	0.116114
GENSCAN00000002700	7.20977	1.95853	0.645285	3.03514	0.00240422	0.116114
GENSCAN00000014719	4.29224	2.55965	0.8439	3.03311	0.00242044	0.116114
GENSCAN00000030807	21.9813	1.62333	0.535265	3.03277	0.00242323	0.116114
GENSCAN00000032483	8.31906	-1.27673	0.42132	-3.0303	0.00244308	0.116114
GENSCAN00000016817	4.4685	-1.43015	0.472009	-3.02993	0.00244609	0.116114
GENSCAN00000015921	9.40429	-2.23116	0.738242	-3.02225	0.002509	0.118466
GENSCAN00000004299	2.26046	-1.98583	0.657632	-3.01967	0.00253048	0.118466
GENSCAN00000007562	16.5647	1.38533	0.458949	3.01849	0.00254037	0.118466
GENSCAN00000008752	1.46429	-2.20583	0.730835	-3.01824	0.00254249	0.118466
GENSCAN00000023183	4.8753	1.32394	0.439523	3.01221	0.00259355	0.120291
GENSCAN00000010345	14.7512	2.65046	0.8805	3.01017	0.00261098	0.120546
GENSCAN00000018885	2.94904	2.18336	0.725754	3.00841	0.00262622	0.120597
GENSCAN00000017344	29.7944	1.00216	0.333245	3.00728	0.00263595	0.120597
GENSCAN00000015352	4.52927	-2.0421	0.68107	-2.99837	0.00271426	0.123621
GENSCAN00000020996	2.40002	-1.6621	0.555756	-2.99071	0.00278332	0.126198
GENSCAN00000011641	1.99367	1.66438	0.556824	2.98906	0.00279834	0.126313
GENSCAN00000005211	9.63235	-1.13023	0.378726	-2.9843	0.00284225	0.127132
GENSCAN00000032170	4.43854	1.97321	0.661402	2.98337	0.00285094	0.127132
GENSCAN00000036556	5.48368	1.95171	0.654274	2.98302	0.00285421	0.127132
GENSCAN00000016500	12.3723	2.27342	0.763119	2.97911	0.00289086	0.127688
GENSCAN00000017537	3.99896	-2.18055	0.731975	-2.97899	0.00289196	0.127688
GENSCAN00000001703	72.0087	2.1842	0.733929	2.97604	0.00292	0.128069
GENSCAN00000006429	5.69383	-1.06801	0.359108	-2.97407	0.00293877	0.128069
GENSCAN00000009499	1.96592	-2.49112	0.837921	-2.97298	0.00294921	0.128069
GENSCAN00000002412	8.6939	-1.00275	0.33731	-2.97277	0.00295126	0.128069
GENSCAN00000031714	6.92985	-1.55805	0.525599	-2.96432	0.00303349	0.130338
GENSCAN00000015359	18.706	-2.0626	0.695928	-2.96381	0.00303854	0.130338
GENSCAN00000007243	3.10685	-1.35721	0.457984	-2.96344	0.00304222	0.130338
GENSCAN00000012687	9.70062	-1.91459	0.647011	-2.95913	0.00308509	0.131232
GENSCAN00000015133	8.73053	1.7809	0.601912	2.95874	0.00308902	0.131232
GENSCAN00000012250	6.22856	-1.57912	0.534126	-2.95646	0.00311197	0.131653
GENSCAN00000021826	3.05019	1.86618	0.63257	2.95015	0.00317618	0.13381
GENSCAN00000009990	2.10432	-1.83966	0.624731	-2.94472	0.00323247	0.13494
GENSCAN00000011108	4.59345	-1.27949	0.434808	-2.94266	0.00325405	0.13494
GENSCAN00000012044	3.289	1.99358	0.677484	2.94262	0.00325445	0.13494
GENSCAN00000023427	3.61823	1.28941	0.438423	2.94103	0.00327126	0.13494
GENSCAN00000035436	6.31997	-1.47856	0.502752	-2.94094	0.00327217	0.13494
GENSCAN00000002764	7.46795	3.28885	1.11869	2.93991	0.00328309	0.13494
GENSCAN00000007085	2.10857	2.33392	0.795096	2.9354	0.00333118	0.135699
GENSCAN00000019093	32.0015	-1.23514	0.420786	-2.93532	0.00333209	0.135699
GENSCAN00000008439	18.1482	-1.76986	0.603141	-2.93441	0.00334182	0.135699
GENSCAN00000024075	1.56056	-1.93396	0.65951	-2.93242	0.0033633	0.136025
GENSCAN00000012430	3.21897	-1.79959	0.61537	-2.9244	0.00345119	0.139024
GENSCAN00000006481	3.91178	-2.2706	0.777893	-2.91891	0.00351256	0.140935
GENSCAN00000007327	9.35228	-1.83306	0.628536	-2.91639	0.00354106	0.141204
GENSCAN00000026756	4.75515	1.94357	0.666553	2.91585	0.00354721	0.141204
GENSCAN00000023667	2.15329	-1.65435	0.567915	-2.91302	0.00357953	0.141595
GENSCAN00000030727	2.98334	-2.06938	0.710506	-2.91254	0.00358503	0.141595
GENSCAN00000032768	3.26926	-2.25041	0.775749	-2.90095	0.00372036	0.146368
GENSCAN00000026429	9.08263	-2.48764	0.8607	-2.89025	0.00384939	0.14936
GENSCAN00000035141	2.29586	-1.86331	0.644712	-2.89014	0.00385075	0.14936
GENSCAN00000001418	49.4752	-1.08179	0.374412	-2.8893	0.003861	0.14936
GENSCAN00000000749	8.78119	-1.2888	0.446086	-2.88914	0.003863	0.14936
GENSCAN00000035607	6.01472	2.08745	0.722663	2.88855	0.00387026	0.14936
GENSCAN00000022484	57.3722	2.38279	0.826188	2.88407	0.00392566	0.149913
GENSCAN00000027529	2.58926	-1.67306	0.580105	-2.88407	0.00392567	0.149913
GENSCAN00000032027	10.8101	1.89255	0.656271	2.8838	0.00392907	0.149913
GENSCAN00000020385	2.45146	-1.52148	0.527925	-2.88201	0.0039515	0.150201
GENSCAN00000016320	2.63404	-1.52316	0.528859	-2.88009	0.00397558	0.150551
GENSCAN00000000408	2.10044	-1.69499	0.589221	-2.87666	0.00401913	0.151632
GENSCAN00000010759	2.66687	-2.24641	0.781857	-2.87317	0.00406372	0.152745
GENSCAN00000005566	3.75501	-1.51255	0.527373	-2.86808	0.0041297	0.15465
GENSCAN00000015322	4.96666	-1.78043	0.621456	-2.86494	0.00417087	0.155615
GENSCAN00000024539	154.556	-1.57572	0.55072	-2.8612	0.00422042	0.15639
GENSCAN00000016671	2.22661	-1.69946	0.594033	-2.86089	0.00422459	0.15639
GENSCAN00000027759	3.63403	1.3153	0.459914	2.85988	0.00423804	0.15639
GENSCAN00000020827	1.92888	-1.87457	0.656279	-2.85636	0.00428524	0.156676
GENSCAN00000033160	12.7787	1.28553	0.450099	2.8561	0.00428874	0.156676
GENSCAN00000035391	7.40693	3.09827	1.0851	2.85529	0.00429975	0.156676
GENSCAN00000030505	5.45183	-2.1396	0.74954	-2.85455	0.00430985	0.156676
GENSCAN00000029376	4.16752	-1.6547	0.580131	-2.85228	0.00434062	0.156676
GENSCAN00000020444	4.88144	-1.87416	0.657292	-2.85134	0.00435356	0.156676
GENSCAN00000018555	6.90126	-1.37959	0.483849	-2.85129	0.00435425	0.156676
GENSCAN00000025643	1.12514	2.22372	0.781524	2.84536	0.00443614	0.159056
GENSCAN00000009620	19.8109	1.87607	0.662398	2.83224	0.00462236	0.164735
GENSCAN00000010716	7.43084	1.93495	0.683511	2.83089	0.0046418	0.164735
GENSCAN00000030477	7.71798	-2.01934	0.714025	-2.82811	0.0046824	0.164735
GENSCAN00000018018	3.74768	-1.65035	0.583942	-2.82622	0.00471013	0.164735
GENSCAN00000018488	3.01031	-2.24705	0.795225	-2.82568	0.00471807	0.164735
GENSCAN00000007375	3.75756	-1.82232	0.644937	-2.82558	0.00471951	0.164735
GENSCAN00000014955	9.37823	1.70253	0.602858	2.8241	0.00474142	0.164735
GENSCAN00000023766	2.08536	-1.94798	0.689934	-2.82342	0.00475137	0.164735
GENSCAN00000009712	19.2521	1.93572	0.685644	2.82322	0.00475443	0.164735
GENSCAN00000031609	2.76841	-2.2974	0.814079	-2.82209	0.00477116	0.164735
GENSCAN00000012952	4.19513	-1.44583	0.512356	-2.82192	0.00477374	0.164735
GENSCAN00000005769	23.8309	-1.72842	0.612901	-2.82007	0.0048013	0.16508
GENSCAN00000009357	2.96867	1.34129	0.475824	2.81888	0.00481921	0.16508
GENSCAN00000006508	3.84664	-2.17583	0.772173	-2.8178	0.00483546	0.16508
GENSCAN00000000945	2.14319	-1.74485	0.619424	-2.81689	0.00484906	0.16508
GENSCAN00000024800	19.6763	1.85613	0.659657	2.81377	0.00489637	0.166131
GENSCAN00000031755	9.32667	1.79246	0.638239	2.80845	0.00497804	0.167957
GENSCAN00000027869	5.28159	1.62204	0.57776	2.80747	0.00499324	0.167957
GENSCAN00000020975	48.2206	-2.40082	0.855286	-2.80703	0.00500001	0.167957
GENSCAN00000004874	7.1005	-2.16208	0.771274	-2.80326	0.00505892	0.168963
GENSCAN00000021454	2.31706	-1.54069	0.549781	-2.80237	0.00507291	0.168963
GENSCAN00000009274	2.87358	1.49361	0.533069	2.80191	0.00508007	0.168963
GENSCAN00000025354	8.86618	-0.772896	0.276224	-2.79807	0.00514083	0.170247
GENSCAN00000032628	5.32088	-1.61483	0.57727	-2.79735	0.00515238	0.170247
GENSCAN00000015175	31.8084	-1.60502	0.574016	-2.79613	0.00517191	0.170336
GENSCAN00000015638	1.75588	1.93009	0.691465	2.79131	0.00524958	0.172333
GENSCAN00000012940	1.66609	-1.64925	0.591497	-2.78827	0.005299	0.173218
GENSCAN00000018132	10.5224	-1.07255	0.384762	-2.78755	0.0053108	0.173218
GENSCAN00000009071	2359.12	1.9771	0.709736	2.78568	0.00534154	0.17366
GENSCAN00000030712	6.58782	2.07458	0.746101	2.78057	0.00542637	0.175853
GENSCAN00000022234	1.62114	-1.97857	0.714565	-2.76891	0.00562441	0.179721
GENSCAN00000026003	5.35579	2.06515	0.745886	2.76872	0.00562763	0.179721
GENSCAN00000020804	3.71253	-1.21918	0.440597	-2.76712	0.00565547	0.179721
GENSCAN00000002092	2.54616	2.01073	0.726676	2.76703	0.005657	0.179721
GENSCAN00000017523	8.72682	-0.952475	0.344316	-2.76628	0.00566992	0.179721
GENSCAN00000012504	24.7554	2.56977	0.929104	2.76586	0.00567728	0.179721
GENSCAN00000030547	3.38772	-2.36134	0.853944	-2.76521	0.00568853	0.179721
GENSCAN00000023605	3.92279	-1.33556	0.483466	-2.76247	0.00573666	0.179721
GENSCAN00000002814	20.9669	1.61666	0.585833	2.75959	0.00578746	0.179721
GENSCAN00000035277	7.52535	-0.934224	0.338553	-2.75946	0.00578968	0.179721
GENSCAN00000010721	4.23716	-2.15803	0.782286	-2.75862	0.00580466	0.179721
GENSCAN00000027162	2.52046	-1.66164	0.602451	-2.75813	0.00581329	0.179721
GENSCAN00000032018	2.56568	-1.93802	0.70288	-2.75726	0.00582882	0.179721
GENSCAN00000017376	2.77424	-1.41972	0.515207	-2.75564	0.00585774	0.179721
GENSCAN00000029211	3.46745	-1.93532	0.702406	-2.75527	0.00586432	0.179721
GENSCAN00000016772	2.11286	-1.48398	0.538627	-2.75512	0.00586708	0.179721
GENSCAN00000027206	3.12702	-1.31343	0.476895	-2.75412	0.00588499	0.179721
GENSCAN00000026443	3.88585	1.18754	0.431193	2.75408	0.00588567	0.179721
GENSCAN00000026716	2.1842	-1.98136	0.719543	-2.75364	0.00589358	0.179721
GENSCAN00000021530	1.45061	-1.84527	0.670223	-2.75322	0.00590123	0.179721
GENSCAN00000023533	3.88837	1.7986	0.654275	2.749	0.00597777	0.181505
GENSCAN00000023143	4.56683	-2.53164	0.921483	-2.74735	0.00600791	0.181874
GENSCAN00000024117	17.7048	-1.75111	0.638392	-2.74299	0.00608819	0.183754
GENSCAN00000004005	2.39452	-1.36968	0.499681	-2.74111	0.00612319	0.183876
GENSCAN00000004338	4.28718	-1.42897	0.521588	-2.73966	0.00615023	0.183876
GENSCAN00000000139	10.3819	0.765429	0.279485	2.73872	0.00616797	0.183876
GENSCAN00000006091	2.49799	-1.34196	0.490004	-2.73868	0.00616858	0.183876
GENSCAN00000028796	16.5339	1.99655	0.729225	2.73791	0.00618315	0.183876
GENSCAN00000035644	4.18158	-1.59921	0.584411	-2.73644	0.00621076	0.184155
GENSCAN00000001400	2.12965	-1.40016	0.512984	-2.72944	0.0063442	0.186955
GENSCAN00000030468	4.95847	-1.9365	0.709707	-2.72859	0.00636065	0.186955
GENSCAN00000030511	4.95847	-1.9365	0.709707	-2.72859	0.00636065	0.186955
GENSCAN00000033084	12.0535	1.2408	0.454928	2.72746	0.00638248	0.187053
GENSCAN00000035765	4.09311	-1.73047	0.635288	-2.72391	0.00645138	0.188338
GENSCAN00000033919	7.81221	0.901224	0.330932	2.72329	0.00646357	0.188338
GENSCAN00000010812	9.92107	1.87377	0.688815	2.72028	0.00652276	0.18943
GENSCAN00000019319	1.08417	-2.08701	0.767637	-2.71875	0.00655298	0.18943
GENSCAN00000022851	18.8473	2.13221	0.78438	2.71834	0.0065611	0.18943
GENSCAN00000007304	3.4208	-1.98704	0.731213	-2.71746	0.00657854	0.18943
GENSCAN00000017694	8.52976	1.14648	0.42202	2.71664	0.00659475	0.18943
GENSCAN00000016595	10.7078	1.12836	0.415778	2.71384	0.00665083	0.190015
GENSCAN00000000016	13.4545	-1.52539	0.562096	-2.71375	0.0066527	0.190015
GENSCAN00000031912	7.77138	1.58651	0.584996	2.71201	0.00668774	0.190385
GENSCAN00000036432	1.80139	-1.73338	0.639408	-2.71091	0.00670994	0.190385
GENSCAN00000009828	2.58131	-1.62446	0.599388	-2.71019	0.0067244	0.190385
GENSCAN00000012469	6.09559	-1.33608	0.493156	-2.70926	0.00674343	0.190385
GENSCAN00000031815	4.70334	1.04278	0.385027	2.70832	0.0067625	0.190385
GENSCAN00000011714	15.2049	1.21558	0.448962	2.70753	0.00677862	0.190385
GENSCAN00000010587	6.75216	-1.61733	0.597673	-2.70604	0.006809	0.190709
GENSCAN00000011374	3.51351	1.18846	0.439698	2.70289	0.00687386	0.191993
GENSCAN00000020521	12.3621	-1.36476	0.505513	-2.69975	0.0069391	0.193282
GENSCAN00000025182	3.44729	-1.41016	0.522735	-2.69765	0.00698309	0.193547
GENSCAN00000007754	2.15909	-1.8166	0.673445	-2.69747	0.00698692	0.193547
GENSCAN00000022158	2.41388	-1.49677	0.555272	-2.69557	0.0070269	0.193832
GENSCAN00000000140	2.70991	-1.74392	0.647058	-2.69516	0.00703555	0.193832
GENSCAN00000012485	2.15602	-1.4721	0.546934	-2.69155	0.00711203	0.194999
GENSCAN00000000600	6.12022	0.873831	0.324785	2.69049	0.00713468	0.194999
GENSCAN00000036496	2.44778	-1.90764	0.709349	-2.68929	0.00716044	0.194999
GENSCAN00000017959	10.031	1.83768	0.683632	2.68811	0.00718583	0.194999
GENSCAN00000008197	2.48944	-1.96852	0.732765	-2.68642	0.00722213	0.194999
GENSCAN00000016833	10.6805	2.07469	0.772292	2.6864	0.00722257	0.194999
GENSCAN00000033469	14.4765	-0.980846	0.365269	-2.68527	0.00724715	0.194999
GENSCAN00000029380	11.925	-1.76586	0.657717	-2.68483	0.00725667	0.194999
GENSCAN00000008853	5.38988	1.03433	0.385404	2.68375	0.00728008	0.194999
GENSCAN00000032013	3.78972	2.4818	0.924841	2.68349	0.00728581	0.194999
GENSCAN00000006477	2.75453	-1.55144	0.578338	-2.68258	0.00730558	0.194999
GENSCAN00000005877	12.6384	-1.84227	0.686795	-2.68241	0.00730933	0.194999
GENSCAN00000029544	3.45845	1.15386	0.43036	2.68114	0.00733721	0.195228
GENSCAN00000008035	7.85462	-1.26753	0.472931	-2.68016	0.00735875	0.195287
GENSCAN00000002285	3.67004	-1.7827	0.665985	-2.67679	0.00743321	0.196292
GENSCAN00000011917	5.73321	-0.98068	0.366378	-2.67669	0.00743544	0.196292
GENSCAN00000025137	8.31308	0.853793	0.31915	2.67521	0.00746821	0.196417
GENSCAN00000003535	2.23982	1.40922	0.526866	2.67473	0.00747904	0.196417
GENSCAN00000006764	2.38317	-1.82251	0.68243	-2.67062	0.00757121	0.198322
GENSCAN00000000219	9.33625	1.49043	0.558401	2.6691	0.0076054	0.198403
GENSCAN00000035074	11.2413	0.878084	0.329025	2.66874	0.00761353	0.198403
GENSCAN00000029522	17.0348	-2.59243	0.972903	-2.66464	0.00770717	0.199482
GENSCAN00000000286	64.5568	1.69114	0.63469	2.66451	0.00771011	0.199482
GENSCAN00000002456	26.7308	1.18137	0.4434	2.66433	0.00771413	0.199482
GENSCAN00000027943	21.8781	1.56359	0.587298	2.66234	0.00775992	0.199649
GENSCAN00000017144	5.71263	1.90007	0.71378	2.66199	0.00776809	0.199649
GENSCAN00000009449	2.56961	-1.39948	0.525996	-2.66064	0.00779928	0.199649
GENSCAN00000033631	1.82959	-1.72246	0.647393	-2.66061	0.00779989	0.199649
GENSCAN00000006326	3.86054	-1.70964	0.642965	-2.659	0.00783733	0.199649
GENSCAN00000026467	3.50787	1.50915	0.56758	2.65892	0.00783905	0.199649
GENSCAN00000001234	1.62014	-1.62638	0.612091	-2.65709	0.00788175	0.20018
GENSCAN00000018866	2.46802	1.57909	0.594613	2.65566	0.00791545	0.20018
GENSCAN00000025132	3.23208	-1.72463	0.649459	-2.65549	0.00791929	0.20018
GENSCAN00000029599	3.48895	-1.2469	0.470013	-2.65291	0.00798006	0.201063
GENSCAN00000000523	2.20152	-1.77288	0.668614	-2.65157	0.00801186	0.201063
GENSCAN00000001700	2.33756	1.66916	0.629682	2.6508	0.00803014	0.201063
GENSCAN00000035076	4.08003	1.30201	0.491204	2.65065	0.00803378	0.201063
GENSCAN00000025793	6.64508	1.26854	0.478801	2.6494	0.00806336	0.201286
GENSCAN00000022766	1.53259	1.982	0.748318	2.6486	0.0080825	0.201286
GENSCAN00000024615	2.17926	-2.01268	0.761733	-2.64223	0.00823612	0.204223
GENSCAN00000017401	2.40783	-1.74161	0.659191	-2.64204	0.00824083	0.204223
GENSCAN00000013858	30.4766	-2.50741	0.950928	-2.63681	0.00836907	0.206427
GENSCAN00000002909	3.77418	-2.0495	0.777286	-2.63674	0.00837058	0.206427
GENSCAN00000020675	56.3706	1.73795	0.659912	2.63361	0.00844814	0.207833
GENSCAN00000027339	2.80405	1.49577	0.568788	2.62975	0.00854475	0.209699
GENSCAN00000005655	111.791	1.43579	0.546155	2.62891	0.00856595	0.20971
GENSCAN00000003022	6.87304	-0.985933	0.375154	-2.62807	0.00858698	0.209717
GENSCAN00000021492	3.14868	1.54637	0.588594	2.62723	0.00860836	0.209733
GENSCAN00000020015	1.44554	-1.77231	0.67561	-2.62327	0.00870905	0.211083
GENSCAN00000031651	5.13954	-1.72429	0.657549	-2.62231	0.00873372	0.211083
GENSCAN00000010272	2.28552	-1.54811	0.590515	-2.62162	0.00875119	0.211083
GENSCAN00000010514	14.9464	-1.88808	0.720284	-2.62129	0.00875967	0.211083
GENSCAN00000025111	4.38678	-1.04658	0.39938	-2.62051	0.0087798	0.211083
GENSCAN00000001930	10.849	-1.25436	0.478867	-2.61943	0.00880772	0.211083
GENSCAN00000010368	1.77863	-1.59426	0.60891	-2.61822	0.00883906	0.211083
GENSCAN00000001569	4.81723	1.9686	0.751893	2.6182	0.00883959	0.211083
GENSCAN00000013554	8.09835	-1.00617	0.384431	-2.6173	0.00886279	0.211083
GENSCAN00000028672	14.4889	-1.48783	0.568667	-2.61634	0.00888788	0.211083
GENSCAN00000005264	86.8646	1.31223	0.501594	2.61612	0.00889341	0.211083
GENSCAN00000013345	4.1086	2.26532	0.866471	2.61443	0.00893774	0.211145
GENSCAN00000009547	43.9683	2.07644	0.794335	2.61406	0.00894738	0.211145
GENSCAN00000031789	223.211	1.42774	0.546268	2.61363	0.00895867	0.211145
GENSCAN00000024941	1.54591	1.68224	0.644781	2.60902	0.00908027	0.212991
GENSCAN00000015065	1.64243	-1.77939	0.682126	-2.60859	0.00909172	0.212991
GENSCAN00000009872	2.2746	-1.39612	0.535269	-2.60827	0.00910019	0.212991
GENSCAN00000028134	11.7034	-1.0963	0.420727	-2.60573	0.009168	0.213964
GENSCAN00000014673	2.48165	-1.79904	0.690577	-2.60512	0.0091841	0.213964
GENSCAN00000017113	47.9972	0.708743	0.272715	2.59884	0.00935392	0.216853
GENSCAN00000012404	3.97896	-1.69112	0.650735	-2.59879	0.00935525	0.216853
GENSCAN00000017626	25.6249	-0.7241	0.278697	-2.59816	0.00937245	0.216853
GENSCAN00000024713	4.64925	-1.48142	0.57038	-2.59726	0.00939715	0.216928
GENSCAN00000020883	13.4322	-1.64397	0.633369	-2.59559	0.00944282	0.217486
GENSCAN00000012650	1.61544	-1.70342	0.657645	-2.59018	0.00959251	0.220108
GENSCAN00000004670	1.24392	-1.76204	0.680348	-2.58991	0.00960019	0.220108
GENSCAN00000011648	3.76711	1.8663	0.721195	2.58779	0.00965926	0.220961
GENSCAN00000008070	3.57139	-1.51788	0.587259	-2.58469	0.00974659	0.221747
GENSCAN00000020063	5.49069	-1.48507	0.574742	-2.58388	0.00976957	0.221747
GENSCAN00000014161	14.2039	1.52158	0.588907	2.58374	0.00977343	0.221747
GENSCAN00000021690	16.3331	0.567198	0.219557	2.58338	0.00978388	0.221747
GENSCAN00000035271	8.91901	-1.09146	0.422666	-2.58234	0.0098134	0.221747
GENSCAN00000015193	4.9374	-1.0868	0.420926	-2.58192	0.00982519	0.221747
GENSCAN00000003215	7.10997	-1.36968	0.530872	-2.58005	0.00987853	0.222201
GENSCAN00000035402	58.0997	-1.84399	0.714816	-2.57968	0.00988926	0.222201
GENSCAN00000005862	3.84255	-1.55325	0.602305	-2.57885	0.0099129	0.222238
GENSCAN00000007685	3.79225	-1.75668	0.681653	-2.57709	0.00996369	0.222882
GENSCAN00000018752	1.31305	-1.78807	0.694476	-2.5747	0.0100326	0.223502
GENSCAN00000036691	3.28083	-1.70506	0.662305	-2.57444	0.0100402	0.223502
GENSCAN00000013830	6.51059	1.69799	0.65982	2.57342	0.01007	0.223502
GENSCAN00000015542	3.91736	1.73933	0.675972	2.57308	0.0100798	0.223502
GENSCAN00000002475	9.44178	1.14102	0.444082	2.5694	0.0101876	0.225124
GENSCAN00000028697	2.38804	1.46699	0.571458	2.5671	0.0102552	0.225124
GENSCAN00000005584	223.608	1.41216	0.550121	2.567	0.0102582	0.225124
GENSCAN00000010183	2.46656	-1.51296	0.589409	-2.56691	0.0102608	0.225124
GENSCAN00000002036	3.05913	1.19287	0.464788	2.56649	0.0102733	0.225124
GENSCAN00000006755	3.09251	-1.24853	0.48656	-2.56604	0.0102866	0.225124
GENSCAN00000026470	3.31305	2.12246	0.82739	2.56525	0.0103101	0.225152
GENSCAN00000026499	3.2135	1.22384	0.477823	2.56128	0.0104288	0.226515
GENSCAN00000011984	11.5602	-0.74034	0.28914	-2.56049	0.0104524	0.226515
GENSCAN00000002261	13.2514	2.27292	0.887703	2.56045	0.0104537	0.226515
GENSCAN00000016242	1.59	1.85594	0.725098	2.55957	0.0104803	0.226515
GENSCAN00000001389	1.36637	1.79377	0.700849	2.55943	0.0104845	0.226515
GENSCAN00000003509	1.71961	-1.71864	0.673217	-2.55288	0.0106836	0.230325
GENSCAN00000030515	3.87254	-1.92199	0.753543	-2.55061	0.0107535	0.231337
GENSCAN00000031812	7.64755	1.04364	0.409677	2.54746	0.0108511	0.232017
GENSCAN00000008434	2.04923	-1.51982	0.596714	-2.54698	0.0108658	0.232017
GENSCAN00000011576	1.69474	1.79229	0.703721	2.54688	0.0108692	0.232017
GENSCAN00000022418	15.0331	1.18414	0.465061	2.54621	0.01089	0.232017
GENSCAN00000010381	1.73197	-1.81473	0.712855	-2.54572	0.0109053	0.232017
GENSCAN00000017245	8.04357	-1.37542	0.540461	-2.54491	0.0109307	0.232017
GENSCAN00000027103	8.0594	-1.15688	0.454672	-2.54443	0.0109457	0.232017
GENSCAN00000023931	10.0095	-1.8021	0.709176	-2.54111	0.0110501	0.233676
GENSCAN00000025784	2.01056	-1.77802	0.700185	-2.53936	0.0111056	0.233676
GENSCAN00000021991	3.50678	2.3643	0.931709	2.53759	0.0111617	0.233676
GENSCAN00000024393	4.06987	1.56669	0.617664	2.53648	0.0111974	0.233676
GENSCAN00000028640	22.1327	-0.926713	0.36538	-2.5363	0.0112032	0.233676
GENSCAN00000012962	5.36905	-1.79028	0.706047	-2.53563	0.0112244	0.233676
GENSCAN00000001252	1.90391	-1.33512	0.526613	-2.53531	0.0112349	0.233676
GENSCAN00000006561	2.31416	-1.63804	0.646109	-2.53523	0.0112373	0.233676
GENSCAN00000008550	2.84676	1.3611	0.537057	2.53436	0.0112652	0.233676
GENSCAN00000004725	2.17623	-1.5928	0.628538	-2.53413	0.0112726	0.233676
GENSCAN00000010046	22.938	2.33164	0.920199	2.53384	0.0112821	0.233676
GENSCAN00000011942	3.34541	-1.30353	0.514569	-2.53324	0.0113013	0.233676
GENSCAN00000000155	31.2537	-1.35788	0.536203	-2.5324	0.0113284	0.233757
GENSCAN00000017614	17.9281	-1.30273	0.514757	-2.53076	0.0113816	0.234378
GENSCAN00000012788	12.4849	-1.66562	0.659344	-2.52618	0.0115311	0.236642
GENSCAN00000015207	1.64058	-1.65611	0.655638	-2.52596	0.0115384	0.236642
GENSCAN00000000479	34.3046	2.23234	0.884338	2.52431	0.0115926	0.237273
GENSCAN00000034231	2.54516	-1.25467	0.497437	-2.52226	0.0116602	0.238174
GENSCAN00000010442	38.9351	0.61375	0.243426	2.5213	0.0116921	0.238203
GENSCAN00000024013	12.8716	-1.01553	0.402892	-2.5206	0.0117156	0.238203
GENSCAN00000032913	304.102	1.31225	0.520715	2.5201	0.0117323	0.238203
GENSCAN00000032662	10.6413	0.900679	0.357592	2.51873	0.0117778	0.238648
GENSCAN00000026205	1.80339	-1.47563	0.586393	-2.51645	0.0118544	0.239371
GENSCAN00000036167	2.62798	-1.97443	0.784671	-2.51626	0.0118608	0.239371
GENSCAN00000031968	3.41249	-1.52686	0.607558	-2.51312	0.011967	0.240627
GENSCAN00000009598	2.87571	1.39998	0.55714	2.51279	0.011978	0.240627
GENSCAN00000022679	8.24155	-1.27319	0.506783	-2.51231	0.0119945	0.240627
GENSCAN00000014700	1.77511	2.07737	0.827367	2.51081	0.0120453	0.241168
GENSCAN00000018541	1.65341	1.54323	0.615055	2.50909	0.0121041	0.241867
GENSCAN00000027560	3.52247	-1.72141	0.68633	-2.50813	0.0121371	0.242048
GENSCAN00000022707	2.11167	1.41895	0.566472	2.50488	0.0122493	0.243804
GENSCAN00000031513	1.52509	-1.75914	0.703282	-2.50133	0.0123727	0.245353
GENSCAN00000028763	12.5888	-1.63772	0.654813	-2.50105	0.0123824	0.245353
GENSCAN00000025510	5.20799	-1.31981	0.527805	-2.50056	0.0123999	0.245353
GENSCAN00000010421	1.91634	-1.72277	0.689526	-2.49849	0.0124724	0.246218
GENSCAN00000008922	9.21687	-0.906052	0.362797	-2.49741	0.0125105	0.246218
GENSCAN00000012768	133.759	1.42532	0.570899	2.49663	0.0125378	0.246218
GENSCAN00000024107	4.75047	-0.95307	0.381756	-2.49654	0.012541	0.246218
GENSCAN00000012815	12.6901	-1.63273	0.654963	-2.49286	0.0126719	0.248306
GENSCAN00000020352	5.42377	-1.55289	0.623415	-2.49094	0.0127404	0.249165
GENSCAN00000010350	2.09378	-1.466	0.589202	-2.48811	0.0128423	0.250673
GENSCAN00000026141	1.42192	-1.61507	0.649433	-2.48689	0.0128866	0.251052
GENSCAN00000028973	13.94	1.14023	0.459357	2.48222	0.0130567	0.253877
GENSCAN00000018646	2.43556	-1.84532	0.743953	-2.48042	0.0131226	0.25467
GENSCAN00000003667	102.686	1.20164	0.484718	2.47905	0.0131731	0.25516
GENSCAN00000030236	1.93546	-1.83977	0.742904	-2.47646	0.0132692	0.256174
GENSCAN00000019833	4.80118	1.55507	0.627986	2.47627	0.0132761	0.256174
GENSCAN00000010019	3.30175	-1.93532	0.78252	-2.47319	0.0133913	0.257646
GENSCAN00000024773	17.9661	-1.64733	0.666349	-2.47217	0.0134294	0.257646
GENSCAN00000005186	3.72127	-1.54989	0.626992	-2.47194	0.0134382	0.257646
GENSCAN00000026269	4.44869	1.42637	0.577209	2.47115	0.013468	0.257646
GENSCAN00000010658	4.50085	-1.33327	0.539605	-2.47083	0.0134798	0.257646
GENSCAN00000021619	6.98941	1.59169	0.644375	2.47013	0.0135065	0.257669
GENSCAN00000013384	9.81408	1.07699	0.436357	2.46815	0.0135814	0.25861
GENSCAN00000033209	1.17058	-1.73311	0.702427	-2.46731	0.0136131	0.258725
GENSCAN00000032728	5.57255	-1.33757	0.542309	-2.46643	0.0136468	0.25888
GENSCAN00000034271	2.45102	-1.75327	0.71125	-2.46506	0.013699	0.259384
GENSCAN00000016629	9.23484	1.15047	0.467596	2.46039	0.0138787	0.261687
GENSCAN00000025712	5.21877	-1.05736	0.42978	-2.46024	0.0138845	0.261687
GENSCAN00000001621	3.32553	-1.48421	0.603365	-2.45988	0.0138983	0.261687
GENSCAN00000008259	5.75963	0.971479	0.395058	2.45908	0.0139294	0.261785
GENSCAN00000023677	8.81468	-1.34014	0.545319	-2.45753	0.0139894	0.262425
GENSCAN00000012677	51.5927	1.58469	0.645234	2.456	0.0140493	0.26306
GENSCAN00000021790	2.43049	1.62917	0.663571	2.45515	0.0140825	0.263194
GENSCAN00000015213	5.56741	1.53419	0.625248	2.45374	0.0141381	0.263577
GENSCAN00000000064	8.22975	0.88451	0.360652	2.45253	0.0141855	0.263577
GENSCAN00000023524	2.16318	1.84652	0.752922	2.45248	0.0141877	0.263577
GENSCAN00000001238	18.2419	-1.4525	0.592378	-2.45198	0.0142072	0.263577
GENSCAN00000020348	12.2058	-1.18047	0.481572	-2.45129	0.0142345	0.263598
GENSCAN00000017191	40.2501	1.56237	0.637943	2.44907	0.0143226	0.264387
GENSCAN00000002731	59.2548	1.32385	0.540591	2.4489	0.0143293	0.264387
GENSCAN00000034029	5.2175	1.43058	0.585058	2.44519	0.0144774	0.266632
GENSCAN00000010603	1.78894	-1.41683	0.579746	-2.44388	0.0145302	0.266667
GENSCAN00000024368	4.6625	1.32042	0.540497	2.44297	0.0145671	0.266667
GENSCAN00000026828	23.9333	0.871658	0.356848	2.44266	0.0145795	0.266667
GENSCAN00000008859	7.3938	-1.41349	0.5789	-2.44169	0.0146186	0.266667
GENSCAN00000026235	4.87853	-1.56066	0.639214	-2.44154	0.0146249	0.266667
GENSCAN00000028183	15.5634	-1.67487	0.686077	-2.44122	0.0146376	0.266667
GENSCAN00000001981	2.30973	-1.34053	0.54982	-2.43813	0.0147633	0.268092
GENSCAN00000035396	55.268	-1.78857	0.73362	-2.438	0.0147688	0.268092
GENSCAN00000026340	1.49649	1.53105	0.628569	2.43577	0.0148601	0.269266
GENSCAN00000019937	9.45279	0.884344	0.36333	2.434	0.0149331	0.270104
GENSCAN00000003124	15.9526	1.19939	0.493023	2.43272	0.0149857	0.270572
GENSCAN00000032328	6.6561	-0.931419	0.383097	-2.43129	0.0150452	0.271162
GENSCAN00000002253	207.28	1.20403	0.495555	2.42966	0.0151132	0.271436
GENSCAN00000026908	2.5882	2.05522	0.845895	2.42963	0.0151141	0.271436
GENSCAN00000018285	3.05699	1.9327	0.795837	2.42851	0.0151611	0.271797
GENSCAN00000001502	3.29792	1.21993	0.502874	2.42592	0.0152695	0.273256
GENSCAN00000027338	3.11727	-1.4356	0.592223	-2.42408	0.0153473	0.274164
GENSCAN00000029100	90.4164	1.17493	0.484839	2.42334	0.0153784	0.274234
GENSCAN00000026718	7.69524	1.32621	0.547666	2.42157	0.0154535	0.275088
GENSCAN00000021987	6.30208	1.14938	0.47481	2.42072	0.0154897	0.275248
GENSCAN00000001455	1.41038	-1.56587	0.647047	-2.42002	0.0155196	0.275295
GENSCAN00000017280	3.90883	-1.33428	0.551582	-2.41901	0.0155629	0.27545
GENSCAN00000034056	5.80365	-1.20101	0.496584	-2.41854	0.0155828	0.27545
GENSCAN00000028794	6.24121	2.14957	0.889252	2.41728	0.0156369	0.275925
GENSCAN00000034431	1.86233	-1.6622	0.688409	-2.41455	0.0157546	0.277445
GENSCAN00000032836	3.08371	-1.21629	0.503847	-2.41401	0.0157779	0.277445
GENSCAN00000006633	15.4494	-1.18717	0.492187	-2.41204	0.0158637	0.278023
GENSCAN00000008553	3.70179	-1.32497	0.549325	-2.41199	0.0158658	0.278023
GENSCAN00000024989	2.28239	1.72911	0.717372	2.41034	0.0159375	0.278795
GENSCAN00000005116	7.35301	1.23948	0.514689	2.40821	0.0160309	0.279945
GENSCAN00000019852	16.751	2.13623	0.887388	2.40732	0.0160699	0.280143
GENSCAN00000003959	3.84381	1.55624	0.647613	2.40304	0.0162592	0.281125
GENSCAN00000006835	2.99641	1.31769	0.548357	2.40298	0.0162621	0.281125
GENSCAN00000013386	3.91425	-1.06502	0.443262	-2.40269	0.0162749	0.281125
GENSCAN00000012124	1.21641	-1.66221	0.691836	-2.40261	0.0162786	0.281125
GENSCAN00000008500	13.7642	-1.34765	0.560972	-2.40234	0.0162906	0.281125
GENSCAN00000003641	5.61921	1.14922	0.478504	2.4017	0.016319	0.281125
GENSCAN00000004322	8.57424	1.38898	0.578433	2.40127	0.0163381	0.281125
GENSCAN00000000815	13.9835	-0.966636	0.402591	-2.40104	0.0163487	0.281125
GENSCAN00000034015	1.20997	-1.70242	0.709346	-2.39998	0.0163958	0.281237
GENSCAN00000010259	3.70601	-1.38674	0.577993	-2.39924	0.0164291	0.281237
GENSCAN00000002414	3.22615	1.41773	0.590961	2.39903	0.0164386	0.281237
GENSCAN00000021078	1.62535	-1.62878	0.679502	-2.39702	0.016529	0.28215
GENSCAN00000003119	7.83756	0.782026	0.326306	2.3966	0.0165478	0.28215
GENSCAN00000015312	18.9293	-1.5877	0.662821	-2.39537	0.0166034	0.282621
GENSCAN00000012929	8.25497	1.75772	0.734874	2.39186	0.0167632	0.284861
GENSCAN00000022517	11.5807	-1.31447	0.550023	-2.38984	0.0168557	0.285954
GENSCAN00000003798	1.72316	-1.38519	0.579881	-2.38876	0.0169054	0.285956
GENSCAN00000001715	5.28819	1.2114	0.50726	2.38812	0.0169346	0.285956
GENSCAN00000002589	2.05623	-1.65955	0.695016	-2.38779	0.01695	0.285956
GENSCAN00000036435	3.20645	-1.13306	0.474603	-2.38738	0.016969	0.285956
GENSCAN00000001124	1.91588	1.36902	0.573878	2.38557	0.0170528	0.286304
GENSCAN00000034926	2.51799	-1.45739	0.610938	-2.38549	0.0170565	0.286304
GENSCAN00000031905	8.64946	-1.18842	0.498385	-2.38454	0.0171007	0.286304
GENSCAN00000036021	16.8136	1.45713	0.611087	2.38449	0.0171029	0.286304
GENSCAN00000029840	4.53396	0.977768	0.410187	2.38371	0.0171389	0.286324
GENSCAN00000016713	2.29227	1.58957	0.667171	2.38255	0.017193	0.286324
GENSCAN00000024324	2.25015	-1.37396	0.576755	-2.38222	0.0172086	0.286324
GENSCAN00000016567	5.17812	-0.827086	0.347295	-2.3815	0.0172421	0.286324
GENSCAN00000025521	4.87768	1.84178	0.773562	2.38091	0.0172701	0.286324
GENSCAN00000021171	9.0007	-0.979175	0.411276	-2.38082	0.017274	0.286324
GENSCAN00000033275	2.26891	1.32741	0.557781	2.37981	0.0173215	0.286641
GENSCAN00000009687	2.11801	-1.47974	0.622164	-2.37838	0.0173888	0.287238
GENSCAN00000017943	1.15312	-1.7887	0.752459	-2.37714	0.0174476	0.287238
GENSCAN00000035122	5.12849	-1.24993	0.525849	-2.37698	0.0174551	0.287238
GENSCAN00000015331	2.93474	1.21348	0.510587	2.37664	0.0174712	0.287238
GENSCAN00000010680	2.16835	-1.68743	0.710268	-2.37576	0.0175129	0.287296
GENSCAN00000034678	770.319	-1.35521	0.570528	-2.37537	0.0175315	0.287296
GENSCAN00000004066	2.79267	-1.12484	0.473838	-2.3739	0.0176015	0.287976
GENSCAN00000003207	4.17064	1.32275	0.557851	2.37116	0.0177323	0.289647
GENSCAN00000035204	2.3625	1.7632	0.744682	2.36772	0.0178981	0.291551
GENSCAN00000007567	1.41745	-1.63324	0.689843	-2.36754	0.0179065	0.291551
GENSCAN00000020657	8.18305	1.70698	0.722156	2.36372	0.0180924	0.294103
GENSCAN00000002455	24.7597	0.861402	0.364677	2.3621	0.0181719	0.294479
GENSCAN00000002653	2.23593	-1.29818	0.549595	-2.36206	0.0181737	0.294479
GENSCAN00000003449	5.11322	-1.33288	0.564888	-2.35955	0.0182971	0.296003
GENSCAN00000002910	3.86048	-1.64842	0.69948	-2.35663	0.0184414	0.297735
GENSCAN00000014771	7.10064	0.919339	0.390204	2.35605	0.0184705	0.297735
GENSCAN00000032876	7.60022	1.58959	0.674983	2.35501	0.0185223	0.297735
GENSCAN00000007617	3.75764	1.50151	0.637724	2.35447	0.0185489	0.297735
GENSCAN00000019433	3.20471	-1.60456	0.681507	-2.35443	0.0185514	0.297735
GENSCAN00000021963	2.05355	-1.52751	0.649187	-2.35297	0.0186244	0.297987
GENSCAN00000027746	2.91131	-1.46442	0.622431	-2.35275	0.0186353	0.297987
GENSCAN00000028020	5.31513	1.79775	0.764401	2.35184	0.0186809	0.297987
GENSCAN00000034806	4.7117	-1.31607	0.559711	-2.35134	0.0187058	0.297987
GENSCAN00000015392	2.16103	1.37693	0.585637	2.35117	0.0187144	0.297987
GENSCAN00000003294	2.79149	-1.16929	0.497819	-2.34882	0.0188329	0.299142
GENSCAN00000016676	4.99223	1.70994	0.72808	2.34856	0.0188461	0.299142
GENSCAN00000009201	2.18798	1.74025	0.74123	2.34778	0.0188854	0.299296
GENSCAN00000003174	2.64224	1.93558	0.824783	2.34678	0.0189364	0.299409
GENSCAN00000021400	4.72705	-1.52096	0.648188	-2.34648	0.0189518	0.299409
GENSCAN00000016064	6.176	1.2808	0.546339	2.34433	0.0190613	0.300669
GENSCAN00000020007	5.45964	-0.927563	0.395894	-2.34296	0.0191316	0.301061
GENSCAN00000014221	7.56014	-1.22848	0.524389	-2.34268	0.0191457	0.301061
GENSCAN00000002736	13.2965	0.697032	0.297987	2.33914	0.0193283	0.303148
GENSCAN00000032987	6.75638	0.981697	0.419718	2.33894	0.0193384	0.303148
GENSCAN00000005853	10.5743	-1.73755	0.743174	-2.33801	0.0193869	0.303439
GENSCAN00000007117	4.50688	-1.08189	0.462891	-2.33725	0.019426	0.30358
GENSCAN00000025055	22.3217	1.55712	0.666885	2.33491	0.0195482	0.304466
GENSCAN00000017635	51.8797	0.613847	0.263091	2.33321	0.019637	0.304466
GENSCAN00000014868	4.70922	-1.49084	0.639036	-2.33295	0.0196508	0.304466
GENSCAN00000012762	6.00485	1.60266	0.687003	2.33283	0.0196569	0.304466
GENSCAN00000024878	4.23672	1.00561	0.431152	2.33239	0.0196803	0.304466
GENSCAN00000033091	11.3234	1.17571	0.504195	2.33185	0.0197087	0.304466
GENSCAN00000023411	9.7776	2.53053	1.0854	2.33143	0.0197308	0.304466
GENSCAN00000005750	6.91986	-1.0634	0.456155	-2.33122	0.0197418	0.304466
GENSCAN00000018805	8.55333	1.34881	0.578643	2.33099	0.0197537	0.304466
GENSCAN00000011710	2.44908	1.37243	0.589	2.3301	0.0198009	0.304729
GENSCAN00000023793	2.66847	-1.77274	0.761614	-2.32761	0.0199327	0.305909
GENSCAN00000001412	1.59211	-1.46563	0.629911	-2.32673	0.0199795	0.305909
GENSCAN00000026420	1.98637	1.66281	0.714828	2.32617	0.0200095	0.305909
GENSCAN00000002186	4.20561	1.09033	0.46891	2.32525	0.0200587	0.305909
GENSCAN00000007488	6.92754	1.25719	0.540728	2.32499	0.0200723	0.305909
GENSCAN00000016413	2.72466	-1.82227	0.783824	-2.32484	0.0200803	0.305909
GENSCAN00000021816	3.41094	1.87491	0.806526	2.32467	0.0200894	0.305909
GENSCAN00000017211	1.69792	-1.60181	0.689327	-2.32373	0.0201398	0.306216
GENSCAN00000033047	5.99042	1.02548	0.44204	2.31989	0.020347	0.308901
GENSCAN00000005687	1.52651	-1.44942	0.625291	-2.318	0.0204493	0.30995
GENSCAN00000018515	2.03464	-1.54588	0.667051	-2.31748	0.0204774	0.30995
GENSCAN00000001777	24.1755	-0.928212	0.400802	-2.31589	0.0205645	0.310804
GENSCAN00000002246	2.58671	1.72784	0.746628	2.3142	0.020657	0.311735
GENSCAN00000001853	27.4056	1.59472	0.689647	2.31237	0.0207572	0.312132
GENSCAN00000027985	10.3465	1.5549	0.672487	2.31216	0.0207687	0.312132
GENSCAN00000014108	12.2148	1.2524	0.54186	2.3113	0.0208165	0.312132
GENSCAN00000030473	2.13798	1.27106	0.550032	2.31088	0.0208395	0.312132
GENSCAN00000019497	2.33262	1.37832	0.596626	2.31019	0.0208779	0.312132
GENSCAN00000022141	6.19134	-0.974194	0.421724	-2.31003	0.0208868	0.312132
GENSCAN00000004243	3.74295	-0.941808	0.407745	-2.3098	0.0208994	0.312132
GENSCAN00000000109	6.12382	-0.7566	0.327664	-2.30907	0.0209396	0.312272
GENSCAN00000008972	1.71316	1.58394	0.687817	2.30285	0.0212871	0.316986
GENSCAN00000004884	3.35754	-1.20159	0.522125	-2.30134	0.0213725	0.317236
GENSCAN00000010930	25.7089	-1.28516	0.558454	-2.30129	0.0213753	0.317236
GENSCAN00000034020	1.8964	-1.44288	0.627096	-2.30089	0.021398	0.317236
GENSCAN00000015181	2.16227	1.33111	0.578673	2.30028	0.0214322	0.317279
GENSCAN00000033000	3.99483	-1.03846	0.451603	-2.2995	0.0214763	0.31736
GENSCAN00000000383	3.92518	-1.03169	0.448739	-2.29908	0.0215005	0.31736
GENSCAN00000031192	3.84784	0.964345	0.41978	2.29726	0.0216038	0.31842
GENSCAN00000014126	7.90269	0.777983	0.338821	2.29615	0.0216673	0.318575
GENSCAN00000034649	2.16331	1.30783	0.56962	2.29598	0.0216773	0.318575
GENSCAN00000019134	95.7463	-0.991194	0.432105	-2.29387	0.0217978	0.31988
GENSCAN00000036538	2.03439	-1.39966	0.610793	-2.29154	0.021932	0.321384
GENSCAN00000024549	4.50364	1.2166	0.531642	2.28838	0.0221154	0.322867
GENSCAN00000029494	20.0369	1.40678	0.614796	2.28821	0.0221255	0.322867
GENSCAN00000016686	2.40084	-1.27804	0.558667	-2.28766	0.0221574	0.322867
GENSCAN00000032865	5.3039	-1.12563	0.492137	-2.28724	0.0221819	0.322867
GENSCAN00000001779	2.19183	-1.68699	0.737746	-2.28669	0.0222142	0.322867
GENSCAN00000014404	4.66348	-1.10663	0.483993	-2.28647	0.0222269	0.322867
GENSCAN00000035024	8.48684	-1.02101	0.446662	-2.28588	0.0222616	0.322867
GENSCAN00000031190	17.1097	1.29656	0.567324	2.2854	0.0222893	0.322867
GENSCAN00000001503	2.98378	-1.56017	0.682828	-2.28487	0.0223206	0.322867
GENSCAN00000030110	1.71231	-1.52477	0.667956	-2.28274	0.0224458	0.324213
GENSCAN00000005843	5.75798	0.822149	0.360285	2.28194	0.0224928	0.324429
GENSCAN00000027981	2.54529	1.15348	0.505794	2.28053	0.0225762	0.325169
GENSCAN00000018724	4.62374	-0.885324	0.388585	-2.27833	0.0227072	0.326589
GENSCAN00000002562	2.18584	1.69536	0.744416	2.27744	0.02276	0.326884
GENSCAN00000032154	1.9924	1.30616	0.573922	2.27586	0.0228547	0.327509
GENSCAN00000034072	6.25809	-2.63244	1.15695	-2.27532	0.0228868	0.327509
GENSCAN00000031048	6.00874	1.45358	0.63891	2.27509	0.0229007	0.327509
GENSCAN00000024192	1.65235	1.42535	0.627225	2.27247	0.0230582	0.329295
GENSCAN00000018987	3.48723	-0.916319	0.403553	-2.27063	0.0231694	0.330417
GENSCAN00000027569	17.2177	-1.31587	0.57984	-2.26936	0.0232464	0.330767
GENSCAN00000032323	27.973	1.45264	0.640196	2.26906	0.0232649	0.330767
GENSCAN00000030293	2.05473	1.39301	0.614174	2.26811	0.0233226	0.330767
GENSCAN00000002358	8.62555	1.61493	0.712174	2.26761	0.023353	0.330767
GENSCAN00000013303	2.62613	2.04701	0.902747	2.26754	0.0233575	0.330767
GENSCAN00000012452	1.56628	-1.80751	0.797634	-2.26609	0.023446	0.331555
GENSCAN00000002015	4.35983	-0.924778	0.408259	-2.26517	0.023502	0.331663
GENSCAN00000000788	2.7398	1.08738	0.4801	2.26489	0.0235191	0.331663
GENSCAN00000013447	1.93842	-1.5017	0.663297	-2.264	0.0235743	0.331959
GENSCAN00000028094	3.91533	-1.7819	0.787419	-2.26297	0.0236376	0.331959
GENSCAN00000030970	4.08586	-0.996318	0.440274	-2.26295	0.0236386	0.331959
GENSCAN00000025626	6.31161	-0.871041	0.385228	-2.26111	0.0237527	0.332969
GENSCAN00000015114	1.30017	-1.48606	0.657442	-2.26037	0.0237986	0.332969
GENSCAN00000033793	4.93065	-1.80458	0.798636	-2.25957	0.0238477	0.332969
GENSCAN00000019373	12.983	-0.945825	0.418619	-2.2594	0.0238588	0.332969
GENSCAN00000021762	3.05725	1.58973	0.703908	2.25843	0.0239189	0.332969
GENSCAN00000030221	6.20847	-0.958892	0.424705	-2.25778	0.0239591	0.332969
GENSCAN00000002458	7.06019	-0.903142	0.400017	-2.25776	0.0239606	0.332969
GENSCAN00000020887	7.50846	-0.898593	0.398063	-2.25741	0.0239822	0.332969
GENSCAN00000007708	1.63353	-1.71755	0.760983	-2.25702	0.024007	0.332969
GENSCAN00000008150	2.52141	-1.31807	0.584722	-2.25418	0.0241847	0.334975
GENSCAN00000009213	2.34621	-1.56187	0.6933	-2.25281	0.0242713	0.335714
GENSCAN00000012882	2.33481	1.21224	0.538397	2.25157	0.0243497	0.336339
GENSCAN00000026887	7.46071	2.01882	0.897298	2.24989	0.0244559	0.33634
GENSCAN00000009606	47.8633	0.680984	0.302686	2.2498	0.0244615	0.33634
GENSCAN00000000460	5.70197	-0.933674	0.41502	-2.24971	0.0244675	0.33634
GENSCAN00000001179	10.7653	0.695622	0.309239	2.24947	0.0244829	0.33634
GENSCAN00000008406	1.29413	-1.49049	0.663502	-2.24639	0.0246788	0.338571
GENSCAN00000006236	2.66281	1.80358	0.80313	2.24569	0.0247236	0.338727
GENSCAN00000027525	1.74229	1.52203	0.678131	2.24445	0.0248035	0.33896
GENSCAN00000021832	1.87107	-1.78348	0.794643	-2.24438	0.0248076	0.33896
GENSCAN00000028686	6.54751	1.5333	0.683644	2.24284	0.0249075	0.339765
GENSCAN00000018612	1.70729	-1.24658	0.555906	-2.24243	0.0249338	0.339765
GENSCAN00000003689	18.4586	1.41538	0.631692	2.24062	0.0250506	0.33999
GENSCAN00000011164	5.46839	-0.818883	0.365568	-2.24003	0.0250891	0.33999
GENSCAN00000000190	2.76748	1.55245	0.693059	2.23999	0.0250913	0.33999
GENSCAN00000025862	1.32371	1.49839	0.668945	2.23993	0.0250957	0.33999
GENSCAN00000013452	3.54669	-1.17895	0.526539	-2.23906	0.0251521	0.33999
GENSCAN00000004917	19.3392	0.949782	0.424274	2.2386	0.0251817	0.33999
GENSCAN00000022366	15.9707	1.07309	0.479369	2.23854	0.0251857	0.33999
GENSCAN00000002136	5.36728	-1.59396	0.712483	-2.23719	0.0252742	0.34073
GENSCAN00000035529	15.9925	1.48602	0.664397	2.23664	0.02531	0.340745
GENSCAN00000018871	214.226	0.996146	0.445476	2.23614	0.0253427	0.340745
GENSCAN00000012644	4.49004	1.04194	0.46619	2.23501	0.0254169	0.341289
GENSCAN00000001206	4.30424	-1.00389	0.449832	-2.2317	0.0256348	0.343758
GENSCAN00000021170	4.12283	-1.06494	0.477307	-2.23114	0.025672	0.3438
GENSCAN00000030400	6.28431	1.69981	0.762125	2.23035	0.0257242	0.34388
GENSCAN00000036508	4.62235	1.60962	0.721797	2.23002	0.0257459	0.34388
GENSCAN00000001215	6.21727	0.861423	0.386443	2.22911	0.0258068	0.344238
GENSCAN00000032554	1.33566	-1.46483	0.657362	-2.22834	0.0258579	0.344346
GENSCAN00000011332	2.86028	-1.27775	0.573507	-2.22796	0.025883	0.344346
GENSCAN00000018727	7.40919	0.769874	0.345822	2.22622	0.0259997	0.34499
GENSCAN00000030976	4.07943	-1.90412	0.85539	-2.22603	0.0260124	0.34499
GENSCAN00000020664	1.27875	1.51489	0.680852	2.22499	0.0260821	0.34499
GENSCAN00000008888	2.09797	-1.20386	0.541171	-2.22454	0.0261118	0.34499
GENSCAN00000014711	3.19028	-1.02401	0.460465	-2.22385	0.0261585	0.34499
GENSCAN00000017757	1.89425	-1.42439	0.640636	-2.2234	0.026189	0.34499
GENSCAN00000029968	9.8329	1.7705	0.796428	2.22305	0.0262123	0.34499
GENSCAN00000015271	1.97519	-1.45335	0.653906	-2.22257	0.026245	0.34499
GENSCAN00000031904	8.79967	0.769877	0.346513	2.22178	0.0262981	0.34499
GENSCAN00000002388	72.0642	0.695282	0.312989	2.22143	0.0263222	0.34499
GENSCAN00000007332	3.84099	1.03233	0.464734	2.22133	0.0263283	0.34499
GENSCAN00000033518	1.78412	-1.29504	0.58305	-2.22115	0.0263408	0.34499
GENSCAN00000001825	6.1228	-1.03874	0.468361	-2.21781	0.0265678	0.347513
GENSCAN00000009964	9.36352	2.57046	1.15955	2.21678	0.0266384	0.347986
GENSCAN00000031476	8.27901	0.73478	0.331642	2.21558	0.02672	0.348403
GENSCAN00000011263	3.2836	-1.34313	0.606298	-2.2153	0.0267393	0.348403
GENSCAN00000013426	1.80659	-1.44313	0.652868	-2.21045	0.0270739	0.35163
GENSCAN00000015709	2.49731	1.59696	0.722472	2.21041	0.0270766	0.35163
GENSCAN00000000763	2.55472	-1.34829	0.610031	-2.2102	0.0270913	0.35163
GENSCAN00000021736	2.48389	-1.44948	0.656223	-2.20882	0.0271869	0.352418
GENSCAN00000031053	5.77149	1.03951	0.47081	2.20791	0.0272508	0.352794
GENSCAN00000012744	1.55377	1.56391	0.708533	2.20725	0.0272966	0.352936
GENSCAN00000010281	5.73228	-1.09006	0.493974	-2.20672	0.0273333	0.352959
GENSCAN00000031917	2.11708	-1.44629	0.655598	-2.20607	0.0273793	0.353102
GENSCAN00000021798	5.84652	-1.11042	0.503463	-2.20556	0.0274146	0.353107
GENSCAN00000013957	3.78456	-1.75818	0.797849	-2.20365	0.0275491	0.353327
GENSCAN00000006628	4.18686	0.841766	0.381995	2.20361	0.0275521	0.353327
GENSCAN00000033215	1.12626	-1.53024	0.694546	-2.20322	0.0275793	0.353327
GENSCAN00000006543	3.73896	-1.24801	0.566471	-2.20314	0.027585	0.353327
GENSCAN00000032126	27.9271	1.42368	0.646472	2.20223	0.0276492	0.353327
GENSCAN00000011010	19.8646	-1.83567	0.833691	-2.20185	0.0276757	0.353327
GENSCAN00000006659	4.19885	-1.02324	0.464721	-2.20184	0.0276763	0.353327
GENSCAN00000018864	5.58741	2.35859	1.07173	2.20073	0.027755	0.353844
GENSCAN00000019878	1.66999	-1.28481	0.583928	-2.20028	0.0277867	0.353844
GENSCAN00000033757	3.53679	-1.29538	0.588951	-2.19946	0.027845	0.354139
GENSCAN00000003461	1.77142	-1.55427	0.706831	-2.19893	0.027883	0.354177
GENSCAN00000017412	4.70459	0.930527	0.423574	2.19685	0.0280314	0.355616
GENSCAN00000034829	5.23591	-1.30569	0.594622	-2.19584	0.0281035	0.35592
GENSCAN00000011525	2.07898	1.79691	0.81864	2.195	0.0281636	0.35592
GENSCAN00000033738	4.53655	1.19264	0.54343	2.19465	0.0281884	0.35592
GENSCAN00000001917	0.986986	-1.53567	0.69992	-2.19407	0.0282307	0.35592
GENSCAN00000032429	3.97023	-1.5401	0.70223	-2.19316	0.0282957	0.35592
GENSCAN00000016923	21.5322	-1.75459	0.800093	-2.19298	0.028309	0.35592
GENSCAN00000012950	12.427	0.547534	0.249733	2.19248	0.0283449	0.35592
GENSCAN00000022027	1.97181	-1.31569	0.600231	-2.19197	0.028382	0.35592
GENSCAN00000001150	4.79544	-0.922094	0.4207	-2.19181	0.0283934	0.35592
GENSCAN00000009440	1.945	-1.41291	0.644719	-2.19151	0.0284148	0.35592
GENSCAN00000005948	4.93175	0.992395	0.452915	2.19113	0.0284426	0.35592
GENSCAN00000006850	5.17039	-1.5402	0.703155	-2.19041	0.0284945	0.356129
GENSCAN00000018904	37.7224	-0.542256	0.247907	-2.18733	0.0287184	0.357343
GENSCAN00000002805	11.9615	1.12314	0.513515	2.18716	0.0287309	0.357343
GENSCAN00000002626	11.7993	0.966052	0.44173	2.18698	0.0287443	0.357343
GENSCAN00000022205	2.56732	-1.13803	0.520407	-2.1868	0.028757	0.357343
GENSCAN00000012009	5.95547	-1.24553	0.569713	-2.18624	0.0287982	0.357343
GENSCAN00000007146	15.0201	-2.52649	1.15568	-2.18616	0.0288037	0.357343
GENSCAN00000029656	28.9809	-1.24	0.568932	-2.17951	0.0292936	0.362862
GENSCAN00000016439	2.45971	-1.47904	0.678868	-2.17869	0.0293547	0.362862
GENSCAN00000017592	1.27401	1.56116	0.716808	2.17793	0.0294114	0.362862
GENSCAN00000012392	11.4198	1.29629	0.595257	2.1777	0.0294287	0.362862
GENSCAN00000019407	4.62676	1.35527	0.622404	2.17747	0.0294452	0.362862
GENSCAN00000001745	9.53164	-0.920797	0.422932	-2.17718	0.0294674	0.362862
GENSCAN00000013443	5.19729	-0.83434	0.383298	-2.17674	0.0294998	0.362862
GENSCAN00000014366	2.11959	-1.23288	0.566579	-2.176	0.0295554	0.362862
GENSCAN00000025197	6.3571	0.8741	0.401741	2.17578	0.0295716	0.362862
GENSCAN00000033534	3.50138	1.02441	0.471292	2.17361	0.0297344	0.363741
GENSCAN00000001617	3.61128	-1.98875	0.915012	-2.17346	0.0297453	0.363741
GENSCAN00000016031	3.97464	1.3717	0.631132	2.17339	0.0297511	0.363741
GENSCAN00000012059	1.77377	-1.26338	0.581481	-2.1727	0.029803	0.363935
GENSCAN00000020562	1.62631	1.36364	0.628476	2.16975	0.0300257	0.364939
GENSCAN00000004927	725.128	-1.23756	0.570415	-2.16957	0.0300393	0.364939
GENSCAN00000014710	4.5917	0.894226	0.412277	2.16899	0.0300832	0.364939
GENSCAN00000004941	4.23592	-0.866093	0.399434	-2.1683	0.0301358	0.364939
GENSCAN00000004702	4.458	1.19107	0.549328	2.16822	0.0301417	0.364939
GENSCAN00000011408	6.07992	-1.11603	0.514855	-2.16766	0.0301845	0.364939
GENSCAN00000001579	2.93368	1.17593	0.542581	2.16729	0.0302128	0.364939
GENSCAN00000017413	9.6923	-0.956308	0.441276	-2.16714	0.0302241	0.364939
GENSCAN00000027082	1.26161	1.60656	0.74137	2.16702	0.0302333	0.364939
GENSCAN00000005065	5.23129	-1.41713	0.654253	-2.16602	0.0303095	0.364939
GENSCAN00000017590	3.25636	-1.23202	0.568891	-2.16564	0.0303384	0.364939
GENSCAN00000018894	5.1546	-0.766741	0.354089	-2.16539	0.0303578	0.364939
GENSCAN00000014264	3.4513	-0.910428	0.42054	-2.1649	0.0303952	0.364939
GENSCAN00000002917	4.425	-1.02213	0.472289	-2.16419	0.0304494	0.364939
GENSCAN00000020238	3.62878	-0.969224	0.447869	-2.16408	0.0304582	0.364939
GENSCAN00000003224	1.36173	-1.39879	0.646384	-2.16402	0.0304627	0.364939
GENSCAN00000008819	4.58327	2.37757	1.0999	2.16162	0.0306472	0.366558
GENSCAN00000018155	27.4246	-0.991158	0.458613	-2.16121	0.0306793	0.366558
GENSCAN00000006682	7.19866	-1.58622	0.734145	-2.16064	0.0307232	0.366558
GENSCAN00000015077	1.48209	-1.52798	0.707371	-2.16008	0.0307665	0.366558
GENSCAN00000018138	1.18988	-1.42522	0.659976	-2.1595	0.0308117	0.366558
GENSCAN00000008795	4.54391	0.869133	0.402554	2.15904	0.0308468	0.366558
GENSCAN00000020355	12.6946	1.22156	0.565805	2.15898	0.0308516	0.366558
GENSCAN00000031740	4.63203	-1.21044	0.560839	-2.15826	0.0309075	0.36679
GENSCAN00000004810	5.72657	1.34729	0.624567	2.15715	0.0309936	0.367382
GENSCAN00000005713	8.40643	1.64153	0.761386	2.15598	0.0310853	0.368037
GENSCAN00000024506	5.01634	-1.24691	0.578741	-2.15453	0.0311986	0.368299
GENSCAN00000002692	1.74202	-1.35246	0.627907	-2.15391	0.0312471	0.368299
GENSCAN00000035905	3.26823	-1.17783	0.546861	-2.15381	0.0312551	0.368299
GENSCAN00000006391	2.78508	-1.18163	0.548844	-2.15293	0.0313239	0.368299
GENSCAN00000017003	102.019	0.965789	0.448692	2.15245	0.0313616	0.368299
GENSCAN00000004567	4.01441	1.10347	0.512736	2.15213	0.0313875	0.368299
GENSCAN00000000743	35.9255	0.899836	0.418182	2.15178	0.0314144	0.368299
GENSCAN00000013405	5.53303	1.05842	0.491898	2.15171	0.0314202	0.368299
GENSCAN00000021645	1.40486	-1.42001	0.660297	-2.15057	0.0315102	0.368299
GENSCAN00000034740	6.51075	-0.833196	0.387461	-2.1504	0.0315237	0.368299
GENSCAN00000032899	8.1372	0.793923	0.369226	2.15023	0.0315368	0.368299
GENSCAN00000008957	1.34002	-1.34132	0.624015	-2.14949	0.0315952	0.368299
GENSCAN00000009252	1.92206	-1.34105	0.623901	-2.14945	0.0315985	0.368299
GENSCAN00000021608	4.76657	-0.850991	0.395954	-2.14921	0.0316174	0.368299
GENSCAN00000028779	2.04008	1.2302	0.572659	2.14822	0.0316961	0.368783
GENSCAN00000006751	4.07624	0.8443	0.393105	2.14777	0.0317319	0.368783
GENSCAN00000028226	7.23254	1.57294	0.732546	2.14723	0.0317751	0.368861
GENSCAN00000000141	4.21762	-0.811345	0.378327	-2.14456	0.031988	0.370907
GENSCAN00000010184	1.60575	-1.55951	0.727506	-2.14364	0.0320616	0.371314
GENSCAN00000020396	12.04	-0.534025	0.249193	-2.14301	0.0321119	0.371314
GENSCAN00000024839	2.24389	1.27543	0.595233	2.14275	0.0321333	0.371314
GENSCAN00000033250	8.29023	1.22237	0.570846	2.14133	0.0322473	0.371654
GENSCAN00000024256	4.23775	1.38966	0.649095	2.14092	0.0322801	0.371654
GENSCAN00000029901	2.24186	-1.34854	0.630119	-2.14013	0.0323442	0.371654
GENSCAN00000017242	2.22739	-1.16908	0.546269	-2.14011	0.0323456	0.371654
GENSCAN00000020966	1.47569	-1.32532	0.619279	-2.1401	0.0323465	0.371654
GENSCAN00000016175	2.25347	-1.28605	0.601411	-2.1384	0.0324846	0.371991
GENSCAN00000023472	1.41514	-1.61243	0.754055	-2.13835	0.0324887	0.371991
GENSCAN00000031202	29.1953	1.31561	0.615367	2.13792	0.0325231	0.371991
GENSCAN00000000195	3.93718	0.954093	0.44628	2.13788	0.0325264	0.371991
GENSCAN00000000005	15.8909	-0.657711	0.307706	-2.13747	0.0325598	0.371991
GENSCAN00000020443	2.16435	-1.38685	0.649241	-2.1361	0.032671	0.37284
GENSCAN00000005568	5.55544	1.49069	0.6985	2.13413	0.0328323	0.374235
GENSCAN00000001645	3.64028	1.04165	0.488188	2.1337	0.0328672	0.374235
GENSCAN00000006630	4.06259	0.826866	0.387873	2.1318	0.0330234	0.37559
GENSCAN00000016699	2.08636	-1.4722	0.690811	-2.13112	0.033079	0.375675
GENSCAN00000015357	17.3748	1.66849	0.783031	2.13081	0.0331052	0.375675
GENSCAN00000019198	2.50662	-1.27641	0.599195	-2.13021	0.0331545	0.375813
GENSCAN00000036361	3.85837	1.31233	0.61619	2.12975	0.0331921	0.375818
GENSCAN00000009178	4.90196	-0.902959	0.424127	-2.12898	0.0332558	0.376118
GENSCAN00000009986	3.30837	1.35787	0.638115	2.12794	0.0333424	0.376239
GENSCAN00000032632	1.7059	-1.49157	0.701035	-2.12767	0.0333645	0.376239
GENSCAN00000024534	187.738	-0.926118	0.435314	-2.12747	0.0333807	0.376239
GENSCAN00000027205	8.31904	0.88839	0.417834	2.12618	0.0334883	0.376239
GENSCAN00000006732	4.05701	0.819165	0.385328	2.12589	0.0335123	0.376239
GENSCAN00000020398	35.713	1.70297	0.801439	2.1249	0.0335954	0.376239
GENSCAN00000034832	3.50906	1.13146	0.532526	2.1247	0.0336115	0.376239
GENSCAN00000031284	1.60746	-1.36355	0.641933	-2.12413	0.0336589	0.376239
GENSCAN00000005394	41.3144	0.687868	0.323847	2.12405	0.0336659	0.376239
GENSCAN00000008520	4.80495	0.758807	0.357265	2.12393	0.0336757	0.376239
GENSCAN00000024391	4.3414	1.21429	0.571717	2.12393	0.0336759	0.376239
GENSCAN00000032755	1.40247	-1.35734	0.639284	-2.12322	0.0337353	0.376487
GENSCAN00000005936	3.80518	-1.29426	0.609756	-2.12259	0.033788	0.37666
GENSCAN00000032921	3.47658	-0.960179	0.452614	-2.12141	0.0338874	0.377222
GENSCAN00000031212	2.6172	1.2087	0.569843	2.1211	0.033913	0.377222
GENSCAN00000000008	1.98283	-1.30255	0.614476	-2.11977	0.0340252	0.377314
GENSCAN00000014352	2.09915	-1.57252	0.742006	-2.11929	0.0340661	0.377314
GENSCAN00000014119	21.06	0.603539	0.284796	2.1192	0.0340738	0.377314
GENSCAN00000030493	6.5735	1.36292	0.643219	2.11891	0.034098	0.377314
GENSCAN00000024668	4.93683	1.37676	0.650137	2.11765	0.0342044	0.377314
GENSCAN00000003130	10.4132	-1.09737	0.518206	-2.11764	0.0342055	0.377314
GENSCAN00000028480	1.64036	1.26047	0.595269	2.11749	0.0342186	0.377314
GENSCAN00000021894	9.65747	1.09284	0.516106	2.11747	0.0342199	0.377314
GENSCAN00000024883	1.51256	-1.27143	0.600681	-2.11665	0.0342899	0.377674
GENSCAN00000015982	6.01379	1.04316	0.493129	2.1154	0.0343962	0.378433
GENSCAN00000024173	58.1705	-1.98671	0.939557	-2.11452	0.0344713	0.378774
GENSCAN00000028871	14.4792	0.819967	0.387846	2.11415	0.0345021	0.378774
GENSCAN00000026092	5.05203	1.29165	0.611696	2.11159	0.0347214	0.380442
GENSCAN00000003771	1.67844	-1.24745	0.590787	-2.1115	0.0347293	0.380442
GENSCAN00000006713	4.06637	0.824191	0.390524	2.11048	0.0348174	0.380496
GENSCAN00000026789	3.3784	1.5595	0.739285	2.10946	0.0349045	0.380496
GENSCAN00000012317	4.21974	-1.59792	0.757534	-2.10937	0.034913	0.380496
GENSCAN00000027969	8.78289	1.135	0.538198	2.1089	0.0349534	0.380496
GENSCAN00000023218	4.26839	-1.03776	0.492208	-2.10838	0.0349979	0.380496
GENSCAN00000031879	8.56202	-1.39689	0.662687	-2.10792	0.035038	0.380496
GENSCAN00000003332	9.71948	1.0826	0.513669	2.10759	0.0350665	0.380496
GENSCAN00000014183	8.05872	1.67732	0.795878	2.10751	0.0350737	0.380496
GENSCAN00000035017	5.18517	0.750512	0.356308	2.10636	0.0351732	0.380496
GENSCAN00000001282	1.88174	1.62609	0.772001	2.10633	0.0351758	0.380496
GENSCAN00000004026	7.24662	1.06544	0.505923	2.10592	0.0352109	0.380496
GENSCAN00000027222	7.76281	0.870268	0.413309	2.10561	0.0352383	0.380496
GENSCAN00000026270	3.03534	-1.44173	0.684735	-2.10553	0.0352451	0.380496
GENSCAN00000029269	1.91915	-1.58284	0.75182	-2.10535	0.035261	0.380496
GENSCAN00000024031	1.78887	1.37078	0.651369	2.10446	0.0353381	0.380921
GENSCAN00000028309	9.41995	-0.920503	0.437974	-2.10173	0.0355769	0.381753
GENSCAN00000029462	9.01043	1.0423	0.49608	2.10108	0.0356336	0.381753
GENSCAN00000019541	3.95649	-0.896409	0.42669	-2.10084	0.0356548	0.381753
GENSCAN00000004380	10.7462	-1.18536	0.564325	-2.10049	0.0356854	0.381753
GENSCAN00000031020	6.89689	-1.16341	0.553942	-2.10024	0.035708	0.381753
GENSCAN00000015396	2.02923	-1.21108	0.576715	-2.09996	0.0357325	0.381753
GENSCAN00000036242	5.04562	1.40132	0.667367	2.09978	0.0357483	0.381753
GENSCAN00000016901	4.35213	1.65415	0.787882	2.09949	0.0357736	0.381753
GENSCAN00000013497	4.33901	0.869064	0.414016	2.09911	0.0358074	0.381753
GENSCAN00000005826	8.64184	1.06593	0.507851	2.09891	0.0358246	0.381753
GENSCAN00000035393	2.32561	1.65413	0.788114	2.09884	0.0358306	0.381753
GENSCAN00000033219	1.23787	-1.43874	0.68566	-2.09833	0.0358759	0.381833
GENSCAN00000008806	2.36679	1.1079	0.528182	2.09757	0.0359432	0.382147
GENSCAN00000016105	10.3289	1.48172	0.706642	2.09684	0.0360076	0.382429
GENSCAN00000011259	3.38191	-0.881222	0.420472	-2.09579	0.0361007	0.383016
GENSCAN00000012088	9.54457	0.88008	0.420063	2.09511	0.0361609	0.383253
GENSCAN00000023306	10.5723	-1.33435	0.637114	-2.09436	0.0362275	0.383556
GENSCAN00000006097	1.81125	-1.45112	0.693263	-2.09317	0.0363335	0.383686
GENSCAN00000029838	10.1453	0.743017	0.35498	2.09313	0.0363379	0.383686
GENSCAN00000020850	1.86584	-1.5477	0.739631	-2.09253	0.0363914	0.383686
GENSCAN00000011389	3.90592	-1.57067	0.750611	-2.09253	0.0363916	0.383686
GENSCAN00000013084	6.3073	1.50266	0.718367	2.09178	0.0364583	0.383989
GENSCAN00000011521	7.44237	1.46104	0.698838	2.09067	0.0365579	0.384274
GENSCAN00000012489	6.13133	1.60759	0.769124	2.09016	0.0366034	0.384274
GENSCAN00000013461	9.80517	0.841987	0.402962	2.08949	0.0366633	0.384274
GENSCAN00000022269	26.9977	1.08832	0.520883	2.08937	0.0366745	0.384274
GENSCAN00000029118	8.5123	1.45775	0.697827	2.08899	0.0367089	0.384274
GENSCAN00000035562	9.30394	-0.929867	0.445336	-2.08801	0.0367968	0.384274
GENSCAN00000004109	8.45752	1.2587	0.602863	2.08786	0.0368103	0.384274
GENSCAN00000025994	5.64422	0.727924	0.348665	2.08775	0.0368204	0.384274
GENSCAN00000006785	1.993	-1.45683	0.697827	-2.08767	0.0368273	0.384274
GENSCAN00000032957	15.1775	-0.879937	0.421705	-2.08662	0.0369226	0.384871
GENSCAN00000005672	3.26875	-0.87974	0.421697	-2.08619	0.0369614	0.384878
GENSCAN00000018342	9.69339	0.813576	0.390114	2.08548	0.0370257	0.385103
GENSCAN00000026572	2.57507	1.60504	0.76976	2.08511	0.0370592	0.385103
GENSCAN00000000877	6.95942	1.20357	0.577537	2.08397	0.0371627	0.385783
GENSCAN00000026350	5.13479	1.49119	0.715877	2.08303	0.0372485	0.386091
GENSCAN00000010735	3.04148	-1.76292	0.846418	-2.08281	0.0372688	0.386091
GENSCAN00000011469	6.95779	1.11082	0.533545	2.08197	0.0373453	0.386212
GENSCAN00000025543	9.58367	1.27411	0.612054	2.0817	0.0373702	0.386212
GENSCAN00000005791	2.04609	1.2539	0.602422	2.08142	0.037395	0.386212
GENSCAN00000033341	1.97969	-1.51839	0.729771	-2.08064	0.0374672	0.386562
GENSCAN00000012168	5.40946	-1.05426	0.507179	-2.07867	0.0376475	0.388026
GENSCAN00000014890	1.96477	1.42379	0.685406	2.07729	0.0377745	0.388499
GENSCAN00000033158	1.87107	-1.31021	0.63083	-2.07697	0.0378045	0.388499
GENSCAN00000000623	23.7114	1.36609	0.657748	2.07692	0.0378086	0.388499
GENSCAN00000013753	1.86564	1.36537	0.657606	2.07627	0.0378693	0.388728
GENSCAN00000029691	3.35121	1.40708	0.677864	2.07575	0.0379168	0.38882
GENSCAN00000031889	8.73837	-0.648207	0.312698	-2.07295	0.0381771	0.39091
GENSCAN00000032925	1.17551	-1.40035	0.675695	-2.07245	0.0382232	0.39091
GENSCAN00000031650	3.34205	0.997162	0.481184	2.07231	0.0382366	0.39091
GENSCAN00000001813	4.01965	-1.00723	0.486553	-2.07013	0.0384398	0.392591
GENSCAN00000001367	15.183	-0.697856	0.337357	-2.0686	0.0385837	0.393254
GENSCAN00000032526	5.28878	1.33547	0.645601	2.06856	0.0385872	0.393254
GENSCAN00000010819	1.97662	-1.27866	0.618249	-2.0682	0.0386214	0.393254
GENSCAN00000006126	2.39575	1.04541	0.505678	2.06734	0.0387017	0.393311
GENSCAN00000022903	1.7039	-1.66702	0.806533	-2.0669	0.0387435	0.393311
GENSCAN00000026368	7.02249	-0.889932	0.430861	-2.06548	0.038878	0.393311
GENSCAN00000001795	9.02889	1.24568	0.603321	2.06471	0.0389506	0.393311
GENSCAN00000015888	3.40206	-1.05161	0.509364	-2.06454	0.0389662	0.393311
GENSCAN00000015431	13.9559	-1.6858	0.816552	-2.06453	0.0389674	0.393311
GENSCAN00000033637	1.80429	-1.13888	0.551662	-2.06445	0.0389748	0.393311
GENSCAN00000001208	2.9758	1.2579	0.609477	2.0639	0.0390274	0.393311
GENSCAN00000012467	3.80259	-1.56517	0.758389	-2.06381	0.0390358	0.393311
GENSCAN00000025494	4.69512	-1.22885	0.595776	-2.0626	0.0391503	0.393311
GENSCAN00000008622	3.31475	-1.43905	0.697846	-2.06213	0.0391955	0.393311
GENSCAN00000002685	2.51334	-1.37546	0.66708	-2.06191	0.0392164	0.393311
GENSCAN00000004276	5.03674	-1.74856	0.84804	-2.06188	0.0392192	0.393311
GENSCAN00000017513	2.077	-1.34865	0.654128	-2.06175	0.0392318	0.393311
GENSCAN00000000052	33.1288	0.511913	0.248316	2.06154	0.0392515	0.393311
GENSCAN00000025925	5.49982	-1.21016	0.587086	-2.0613	0.0392743	0.393311
GENSCAN00000006411	13.1406	-1.00692	0.488619	-2.06075	0.0393266	0.393311
GENSCAN00000023984	4.84072	-1.66191	0.806506	-2.06063	0.0393382	0.393311
GENSCAN00000026086	2.64073	1.29692	0.629468	2.06034	0.0393661	0.393311
GENSCAN00000000035	2.09814	-1.03937	0.504627	-2.05969	0.0394283	0.393543
GENSCAN00000000517	5.95249	-1.01569	0.49341	-2.05852	0.0395404	0.39402
GENSCAN00000034149	5.2243	-0.954076	0.463526	-2.0583	0.0395611	0.39402
GENSCAN00000014402	3.21406	1.33229	0.647382	2.05797	0.039593	0.39402
GENSCAN00000004035	11.1218	1.32455	0.644279	2.05586	0.039796	0.395652
GENSCAN00000032719	6.03467	0.739941	0.360103	2.0548	0.0398981	0.396277
GENSCAN00000009829	1.86886	-1.22272	0.595518	-2.0532	0.0400528	0.39718
GENSCAN00000022808	3.38816	1.181	0.575312	2.05279	0.0400929	0.39718
GENSCAN00000006745	3.99984	0.798003	0.38878	2.05258	0.0401133	0.39718
GENSCAN00000008485	1.98918	1.23711	0.602959	2.05174	0.040195	0.39718
GENSCAN00000017807	2.95224	-1.16931	0.569993	-2.05145	0.0402231	0.39718
GENSCAN00000014134	2.34184	1.08836	0.530534	2.05143	0.0402248	0.39718
GENSCAN00000016403	1.33076	-1.33106	0.649024	-2.05087	0.04028	0.397338
GENSCAN00000035528	1.25766	1.38984	0.678265	2.04911	0.0404516	0.398215
GENSCAN00000024870	4.8013	0.754891	0.368436	2.04891	0.0404712	0.398215
GENSCAN00000018455	4.90568	-1.17483	0.573438	-2.04874	0.0404871	0.398215
GENSCAN00000034287	2.46552	-1.17955	0.576108	-2.04746	0.0406134	0.399069
GENSCAN00000015403	1.99922	-1.20646	0.591222	-2.04063	0.0412881	0.404613
GENSCAN00000008250	4.15213	1.28836	0.631586	2.03988	0.0413625	0.404613
GENSCAN00000022762	11.4546	0.865306	0.424225	2.03973	0.0413769	0.404613
GENSCAN00000008591	1.82048	-1.39396	0.683468	-2.03954	0.0413962	0.404613
GENSCAN00000006205	2.1575	-1.15311	0.565444	-2.0393	0.04142	0.404613
GENSCAN00000011184	1.21621	-1.29274	0.633973	-2.0391	0.04144	0.404613
GENSCAN00000015241	13.7575	-1.11403	0.546381	-2.03892	0.0414577	0.404613
GENSCAN00000002973	5.68527	1.61238	0.791265	2.03772	0.0415776	0.404812
GENSCAN00000021069	2.04026	1.362	0.668436	2.03759	0.0415905	0.404812
GENSCAN00000005901	3.94337	0.834758	0.409714	2.03742	0.0416081	0.404812
GENSCAN00000003472	6.43	1.26217	0.619585	2.03712	0.0416383	0.404812
GENSCAN00000000863	4.341	-1.06169	0.521346	-2.03644	0.0417066	0.405087
GENSCAN00000004847	5.40309	0.962868	0.47341	2.0339	0.0419619	0.406302
GENSCAN00000003601	3.93169	-0.969336	0.476749	-2.03322	0.0420304	0.406302
GENSCAN00000019265	1.31945	1.43749	0.707128	2.03286	0.0420669	0.406302
GENSCAN00000023568	5.35892	-0.735592	0.361964	-2.03222	0.0421313	0.406302
GENSCAN00000018692	8.28138	1.3927	0.685331	2.03216	0.0421373	0.406302
GENSCAN00000020036	12.7635	0.724592	0.356572	2.03211	0.0421428	0.406302
GENSCAN00000000100	3.32952	-0.872301	0.429328	-2.03178	0.0421759	0.406302
GENSCAN00000016475	11.0862	1.22137	0.601209	2.03152	0.0422021	0.406302
GENSCAN00000019565	1.74096	1.18335	0.582719	2.03075	0.0422806	0.406302
GENSCAN00000013883	2.24009	-1.28173	0.631284	-2.03035	0.0423213	0.406302
GENSCAN00000025820	2.95162	-1.56106	0.768993	-2.03	0.0423566	0.406302
GENSCAN00000002853	8.60933	1.52029	0.749312	2.02892	0.0424668	0.406302
GENSCAN00000030099	1.62082	-1.22659	0.604582	-2.02883	0.0424757	0.406302
GENSCAN00000006322	3.17845	-1.42816	0.703955	-2.02877	0.0424817	0.406302
GENSCAN00000022077	4.56155	-1.06001	0.522598	-2.02834	0.0425255	0.406302
GENSCAN00000002559	2.65125	1.72352	0.849718	2.02834	0.0425255	0.406302
GENSCAN00000022713	6.60037	0.739331	0.364594	2.02782	0.0425785	0.406302
GENSCAN00000031413	3.78679	0.994808	0.49058	2.02782	0.0425785	0.406302
GENSCAN00000029890	13.4734	1.65395	0.815864	2.02724	0.0426383	0.406302
GENSCAN00000026407	5.07511	0.771476	0.380586	2.02707	0.0426549	0.406302
GENSCAN00000002096	1.87284	1.70516	0.841275	2.02687	0.0426756	0.406302
GENSCAN00000031326	19.9424	-1.11086	0.548457	-2.02543	0.0428234	0.407233
GENSCAN00000017074	6.95055	1.52492	0.75304	2.02502	0.0428657	0.407233
GENSCAN00000031785	11.8136	1.2159	0.600633	2.02437	0.0429318	0.407233
GENSCAN00000005347	31.8114	1.12097	0.55376	2.02429	0.0429405	0.407233
GENSCAN00000032611	3.37702	-1.21457	0.600098	-2.02395	0.0429748	0.407233
GENSCAN00000005445	7.03596	1.02402	0.506254	2.02274	0.0431	0.408037
GENSCAN00000004229	3.1733	1.36204	0.67388	2.02119	0.0432598	0.408904
GENSCAN00000004663	6.62935	-0.996836	0.493289	-2.0208	0.0433009	0.408904
GENSCAN00000014856	17.6668	0.630659	0.312102	2.02068	0.0433128	0.408904
GENSCAN00000001299	5.20359	1.04892	0.519303	2.01987	0.0433974	0.40932
GENSCAN00000027742	6.14634	-0.724207	0.358896	-2.01787	0.0436045	0.409541
GENSCAN00000020168	5.41585	1.49938	0.743106	2.01772	0.0436204	0.409541
GENSCAN00000033030	20.7255	0.635843	0.315269	2.01683	0.0437132	0.409541
GENSCAN00000004575	4.49456	-1.5562	0.772037	-2.01571	0.0438304	0.409541
GENSCAN00000014155	20.4443	1.34768	0.66862	2.01561	0.0438404	0.409541
GENSCAN00000002684	8.02005	-1.44618	0.717495	-2.0156	0.0438419	0.409541
GENSCAN00000016298	24.6794	1.32648	0.658365	2.0148	0.0439252	0.409541
GENSCAN00000019514	4.66474	1.15463	0.573289	2.01405	0.0440042	0.409541
GENSCAN00000033097	13.4509	-1.18855	0.590176	-2.01389	0.0440209	0.409541
GENSCAN00000018053	13.2486	0.613441	0.304657	2.01355	0.0440569	0.409541
GENSCAN00000005286	2.81606	-1.22251	0.607221	-2.01329	0.0440845	0.409541
GENSCAN00000036341	1.77168	-1.54599	0.768065	-2.01284	0.0441318	0.409541
GENSCAN00000034574	5.01613	1.49976	0.745226	2.01249	0.0441687	0.409541
GENSCAN00000024036	2.02509	-1.13066	0.561954	-2.01201	0.0442188	0.409541
GENSCAN00000010672	1.53207	-1.3048	0.648591	-2.01175	0.0442463	0.409541
GENSCAN00000003687	1.73929	-1.76123	0.875565	-2.01153	0.0442691	0.409541
GENSCAN00000034791	11.9078	1.57048	0.780785	2.01141	0.0442826	0.409541
GENSCAN00000020208	2.07033	1.17853	0.586151	2.01063	0.0443651	0.409541
GENSCAN00000031332	7.23928	1.28794	0.640643	2.01039	0.0443895	0.409541
GENSCAN00000025578	4.67637	-1.22298	0.608374	-2.01025	0.0444047	0.409541
GENSCAN00000015341	1.90147	-1.56184	0.777048	-2.00997	0.0444343	0.409541
GENSCAN00000022111	3.00597	1.29506	0.644452	2.00955	0.0444787	0.409541
GENSCAN00000005559	11.0829	-1.37782	0.685687	-2.0094	0.0444946	0.409541
GENSCAN00000026946	42.5994	1.19921	0.59682	2.00933	0.044502	0.409541
GENSCAN00000033176	3.55992	1.34131	0.667663	2.00897	0.0445404	0.409541
GENSCAN00000006450	19.9194	0.858952	0.427586	2.00884	0.044554	0.409541
GENSCAN00000000787	86.8915	0.524809	0.261284	2.00858	0.0445821	0.409541
GENSCAN00000013307	10.0192	1.78763	0.890055	2.00845	0.0445953	0.409541
GENSCAN00000030668	2.58982	-1.12312	0.559199	-2.00845	0.0445955	0.409541
GENSCAN00000010767	9.89889	1.18543	0.590501	2.00749	0.0446971	0.409918
GENSCAN00000022233	11.4331	-1.18282	0.589396	-2.00684	0.0447666	0.409918
GENSCAN00000009958	3.51728	-1.07272	0.534543	-2.0068	0.0447708	0.409918
GENSCAN00000033620	4.40697	1.09131	0.543877	2.00654	0.0447987	0.409918
GENSCAN00000026780	1.64312	1.58847	0.792815	2.00359	0.0451143	0.41149
GENSCAN00000020833	5.40248	-1.2782	0.638018	-2.00339	0.0451353	0.41149
GENSCAN00000034100	8.09856	-0.619536	0.30927	-2.00322	0.0451536	0.41149
GENSCAN00000025665	1.47444	-1.21521	0.60668	-2.00305	0.0451716	0.41149
GENSCAN00000022520	3.31015	-1.11426	0.556491	-2.0023	0.045252	0.41149
GENSCAN00000024927	2.63435	-0.985354	0.492136	-2.0022	0.0452635	0.41149
GENSCAN00000033313	1.48492	-1.28452	0.641722	-2.00167	0.0453202	0.41149
GENSCAN00000005052	6.80523	0.802307	0.40083	2.00162	0.045326	0.41149
GENSCAN00000033029	2.41577	1.73968	0.869179	2.00152	0.0453367	0.41149
GENSCAN00000036483	7.99364	1.70122	0.850425	2.00043	0.0454537	0.41217
GENSCAN00000004628	3.337	0.853172	0.42659	1.99998	0.0455023	0.41217
GENSCAN00000000659	4.85651	-1.25565	0.628223	-1.99873	0.0456372	0.41217
GENSCAN00000023095	3.07831	-1.00615	0.50354	-1.99814	0.0457013	0.41217
GENSCAN00000016404	3.50138	-0.938474	0.469756	-1.99779	0.0457392	0.41217
GENSCAN00000031892	3.76296	-1.02031	0.510732	-1.99773	0.0457457	0.41217
GENSCAN00000001108	6.82524	1.10175	0.551522	1.99765	0.045755	0.41217
GENSCAN00000019118	5.48513	1.50592	0.754171	1.99679	0.0458479	0.41217
GENSCAN00000002667	2.48866	0.992222	0.496976	1.99652	0.0458774	0.41217
GENSCAN00000015259	4.09106	0.9393	0.470479	1.99648	0.0458819	0.41217
GENSCAN00000015830	1.80258	-1.1922	0.597182	-1.99637	0.0458934	0.41217
GENSCAN00000017932	6.98826	1.15387	0.578005	1.9963	0.0459009	0.41217
GENSCAN00000030176	2.3298	1.60873	0.806081	1.99575	0.0459615	0.412348
GENSCAN00000014925	13.6147	-0.517325	0.259267	-1.99534	0.0460062	0.412384
GENSCAN00000036625	5.70322	-0.904215	0.453331	-1.9946	0.0460862	0.412735
GENSCAN00000023448	9.73853	-0.968993	0.486119	-1.99333	0.0462258	0.412905
GENSCAN00000017542	1.70948	-1.25629	0.630279	-1.99323	0.046236	0.412905
GENSCAN00000017334	1.52342	-1.15643	0.580233	-1.99303	0.0462576	0.412905
GENSCAN00000033236	2.21599	1.14772	0.575893	1.99293	0.0462686	0.412905
GENSCAN00000030574	2.19009	1.08532	0.544822	1.99206	0.0463645	0.413396
GENSCAN00000006854	3.72761	0.906525	0.455224	1.99138	0.0464388	0.413472
GENSCAN00000031588	5.25059	1.13057	0.567772	1.99124	0.0464547	0.413472
GENSCAN00000018949	6.18465	-1.09203	0.548802	-1.98985	0.046608	0.414441
GENSCAN00000010378	2.28043	1.10909	0.557468	1.9895	0.0466456	0.414441
GENSCAN00000011435	1.91196	-1.31217	0.659785	-1.98879	0.0467249	0.414781
GENSCAN00000027484	1.73024	-1.47702	0.743327	-1.98704	0.0469178	0.416002
GENSCAN00000008600	3.22922	0.911528	0.458927	1.98622	0.0470094	0.416002
GENSCAN00000015948	5.58265	0.750536	0.377973	1.98569	0.0470683	0.416002
GENSCAN00000035392	26.4399	1.3592	0.684588	1.98543	0.0470963	0.416002
GENSCAN00000017717	4.22365	-0.791908	0.398878	-1.98534	0.0471069	0.416002
GENSCAN00000020892	14.9756	-1.27139	0.640622	-1.98461	0.0471876	0.416002
GENSCAN00000034508	2.27197	-1.58649	0.799491	-1.98438	0.0472138	0.416002
GENSCAN00000027038	1.33659	-1.24767	0.628922	-1.98381	0.0472765	0.416002
GENSCAN00000032326	1.48241	-1.24274	0.626656	-1.98312	0.0473538	0.416002
GENSCAN00000025412	0.918464	-1.39658	0.704308	-1.98292	0.0473765	0.416002
GENSCAN00000024322	5.30506	1.23815	0.624487	1.98267	0.0474047	0.416002
GENSCAN00000004881	8.66529	1.13692	0.57357	1.98219	0.0474583	0.416002
GENSCAN00000012229	3.79577	1.53543	0.77475	1.98184	0.0474972	0.416002
GENSCAN00000024845	2.09978	-1.09664	0.553438	-1.9815	0.0475349	0.416002
GENSCAN00000000365	7.38104	0.59043	0.298076	1.9808	0.0476135	0.416002
GENSCAN00000026219	3.14696	1.12222	0.566566	1.98074	0.0476201	0.416002
GENSCAN00000013300	10.2288	0.764438	0.38598	1.98051	0.0476459	0.416002
GENSCAN00000034766	3.26987	-1.13509	0.573193	-1.9803	0.0476704	0.416002
GENSCAN00000012835	14.3622	1.03982	0.525165	1.97999	0.0477043	0.416002
GENSCAN00000015624	5.42399	0.833634	0.421063	1.97983	0.0477224	0.416002
GENSCAN00000004959	1.58412	-1.13468	0.573243	-1.97941	0.0477697	0.416002
GENSCAN00000033182	7.79706	1.02514	0.517997	1.97904	0.047811	0.416002
GENSCAN00000020617	2.51015	-1.63172	0.82456	-1.9789	0.0478269	0.416002
GENSCAN00000025715	112.334	0.603586	0.305042	1.9787	0.0478499	0.416002
GENSCAN00000033108	1.89225	1.43329	0.724503	1.97831	0.0478939	0.416027
GENSCAN00000027237	4.00992	0.889245	0.44959	1.9779	0.0479396	0.416066
GENSCAN00000000020	3.64493	1.38638	0.701328	1.97679	0.0480655	0.416802
GENSCAN00000001740	1.40476	-1.29949	0.657827	-1.97542	0.0482204	0.417687
GENSCAN00000024300	4.75122	1.32897	0.672974	1.97477	0.0482943	0.417687
GENSCAN00000019172	8.54406	0.895033	0.453258	1.97467	0.0483059	0.417687
GENSCAN00000027277	1.37182	-1.27986	0.648219	-1.97443	0.0483329	0.417687
GENSCAN00000032986	2.51	1.64673	0.834277	1.97385	0.0483993	0.417904
GENSCAN00000007658	2.71679	-1.05961	0.537023	-1.97311	0.0484829	0.418269
GENSCAN00000034488	3.7657	1.49863	0.760158	1.97147	0.0486705	0.418967
GENSCAN00000013829	1.76612	-1.42303	0.721933	-1.97114	0.048708	0.418967
GENSCAN00000006108	3.06786	-1.08761	0.551773	-1.97112	0.0487101	0.418967
GENSCAN00000002606	1.79654	-1.53823	0.780451	-1.97095	0.0487296	0.418967
GENSCAN00000008987	19.8864	1.17668	0.597161	1.97045	0.0487867	0.419038
GENSCAN00000021384	2.88229	1.32996	0.675054	1.97015	0.0488208	0.419038
GENSCAN00000014959	3.14705	-0.875419	0.444698	-1.96857	0.0490024	0.42024
GENSCAN00000005057	3.18201	0.939181	0.477223	1.96801	0.0490664	0.420433
GENSCAN00000025774	5.70792	-1.09717	0.557689	-1.96735	0.0491424	0.420727
GENSCAN00000012101	4.17671	-1.45829	0.741449	-1.96681	0.0492047	0.420904
GENSCAN00000012893	6.70991	1.46168	0.743543	1.96583	0.0493186	0.421522
GENSCAN00000012978	3.98411	-1.19391	0.607793	-1.96434	0.0494906	0.422635
GENSCAN00000032906	7.71388	0.724148	0.368916	1.96291	0.0496572	0.4237
GENSCAN00000024621	2.9831	-1.25109	0.637564	-1.9623	0.0497275	0.42378
GENSCAN00000014998	5.0185	1.21026	0.616819	1.9621	0.0497505	0.42378
GENSCAN00000017981	6.33237	0.852517	0.434614	1.96155	0.0498147	0.42397
GENSCAN00000001429	1.3493	-1.44915	0.739213	-1.9604	0.049949	0.424755

## Sheet: S6e DE snoRNA
ID	baseMean	log2FoldChange	lfcSE	stat	pvalue	padj
snoRNA|RF01277-ENSGALG00000025635.2	15.1174	-1.54589	0.276291	-5.59517	2.20406e-08	4.31996e-06
snoRNA|RF01186-ENSGALG00000025674.2	34.8318	-1.52586	0.43962	-3.47086	0.000518794	0.0477287
snoRNA|RF00211-ENSGALG00000021748.2	22.3757	-0.849899	0.255206	-3.33025	0.000867691	0.0477287
snoRNA|RF00067-ENSGALG00000025564.2	27.6021	0.664251	0.201415	3.29792	0.000974054	0.0477287
snoRNA|RF00392-ENSGALG00000025355.2	2.2773	-1.8472	0.644366	-2.86669	0.00414784	0.162595
snoRNA|RF00403-ENSGALG00000025418.2	26.4506	0.815333	0.309985	2.63023	0.00853261	0.246767
snoRNA|RF00431-ENSGALG00000017847.2	4.65397	1.1153	0.425816	2.61922	0.00881312	0.246767
snoRNA|RF00432-ENSGALG00000033075.2	20.6434	0.797301	0.322554	2.47184	0.013442	0.329328
snoRNA|RF00494-ENSGALG00000025390.2	16.6704	0.630409	0.276978	2.27603	0.0228443	0.447919
snoRNA|RF00186-ENSGALG00000024890.2	145.366	0.636535	0.279687	2.27588	0.022853	0.447919
snoRNA|RF00016-ENSGALG00000017849.2	52.4147	0.396201	0.177842	2.22783	0.0258918	0.461346
snoRNA|RF00609-ENSGALG00000025337.2	39.6596	0.399564	0.186809	2.13889	0.0324447	0.510844
snoRNA|RF00586-ENSGALG00000025583.2	2.59956	-1.30421	0.61477	-2.12147	0.0338825	0.510844
snoRNA|RF00416-ENSGALG00000038167.2	37.4633	0.424118	0.203339	2.08577	0.0369992	0.517989
snoRNA|RF00417-ENSGALG00000025669.2	22.3924	0.443375	0.220334	2.01229	0.0441897	0.555543
snoRNA|RF00439-ENSGALG00000028316.2	217.312	0.59616	0.301651	1.97632	0.0481184	0.555543
snoRNA|RF00213-ENSGALG00000052902.1	164.531	-0.554786	0.2808	-1.97573	0.0481848	0.555543

## Sheet: S6f snRNA
ID	baseMean	log2FoldChange	lfcSE	stat	pvalue	padj
snRNA|RF00618-ENSGALG00000025648.2	36.5017	0.791177	0.179773	4.40099	1.07759e-05	0.000431035
snRNA|RF00007-ENSGALG00000017894.2	66.7715	0.343725	0.146339	2.34883	0.0188326	0.371833
snRNA|RF00026-ENSGALG00000021949.2	7.12525	-0.769007	0.349729	-2.19887	0.0278875	0.371833
snRNA|RF00020-ENSGALG00000050433.1	1160.45	-0.512123	0.252273	-2.03004	0.0423528	0.381714
snRNA|RF00015-ENSGALG00000017907.2	414.316	0.364364	0.184031	1.9799	0.0477142	0.381714
