# Supplementary material for: Dynamics of Small Non-coding RNA Profiles and the Intestinal Microbiome of High and Low Weight Chickens
Source: Front Microbiol. 2022 Jun 30;13:916280. doi: 10.3389/fmicb.2022.916280 (PMC9279615; doi:10.3389/fmicb.2022.916280)
Supplement: Supplementary Table 7 — DE miRNA and mRNA fragment functions. [file Data_Sheet_7.XLSX]

## Sheet: S7a DE miRNA target gene
miRNAs	Target gene ID	Target trancript ID	Target gene symbol
miR-1673-5p	ENSGALG00000002987	ENSGALT00000004728	SERPINF2
miR-1673-5p	ENSGALG00000006676	ENSGALT00000010796	RLBP1
miR-1673-5p	ENSGALG00000001682	ENSGALT00000058422	FBXL20
miR-1673-5p	ENSGALG00000006676	ENSGALT00000046107	RLBP1
miR-1673-5p	ENSGALG00000040959	ENSGALT00000065859	GRP
miR-1673-5p	ENSGALG00000038529	ENSGALT00000070015	PLPPR3
miR-1673-5p	ENSGALG00000045037	ENSGALT00000090340	CYP2W1
miR-1673-5p	ENSGALG00000002987	ENSGALT00000105008	SERPINF2
miR-1640-5p	ENSGALG00000000156	ENSGALT00000000212	BRD2
miR-1640-5p	ENSGALG00000000136	ENSGALT00000000188	BLEC2
miR-1640-5p	ENSGALG00000000466	ENSGALT00000000635	LCK
miR-1640-5p	ENSGALG00000032868	ENSGALT00000000439	AHCYL2
miR-1640-5p	ENSGALG00000000630	ENSGALT00000000896	HAS3
miR-1640-5p	ENSGALG00000000693	ENSGALT00000000977	NOB1
miR-1640-5p	ENSGALG00000000777	ENSGALT00000001127	EYA3
miR-1640-5p	ENSGALG00000001583	ENSGALT00000002404	TRAF1
miR-1640-5p	ENSGALG00000001013	ENSGALT00000001495	PPP6C
miR-1640-5p	ENSGALG00000001621	ENSGALT00000002477	cldn5
miR-1640-5p	ENSGALG00000001121	ENSGALT00000001690	SH3GL1
miR-1640-5p	ENSGALG00000002018	ENSGALT00000003142	CAPN15
miR-1640-5p	ENSGALG00000002038	ENSGALT00000003168	DENND2C
miR-1640-5p	ENSGALG00000002548	ENSGALT00000004022	TLN1
miR-1640-5p	ENSGALG00000001955	ENSGALT00000003024	AANAT
miR-1640-5p	ENSGALG00000004127	ENSGALT00000006570
miR-1640-5p	ENSGALG00000003625	ENSGALT00000005739	NDUFS5
miR-1640-5p	ENSGALG00000004856	ENSGALT00000007756	NUP62
miR-1640-5p	ENSGALG00000003250	ENSGALT00000005139	ITPA
miR-1640-5p	ENSGALG00000004372	ENSGALT00000006973	MICU1
miR-1640-5p	ENSGALG00000003261	ENSGALT00000005163	CAVIN1
miR-1640-5p	ENSGALG00000003345	ENSGALT00000005294
miR-1640-5p	ENSGALG00000003693	ENSGALT00000005857	MACF1
miR-1640-5p	ENSGALG00000004745	ENSGALT00000007566	NATD1
miR-1640-5p	ENSGALG00000003879	ENSGALT00000006168	MFSD2A
miR-1640-5p	ENSGALG00000004953	ENSGALT00000007942	DRG2
miR-1640-5p	ENSGALG00000003766	ENSGALT00000005975	KIAA0100
miR-1640-5p	ENSGALG00000004591	ENSGALT00000007304	SERPINC1
miR-1640-5p	ENSGALG00000005005	ENSGALT00000008014	MIEF2
miR-1640-5p	ENSGALG00000003211	ENSGALT00000005087	POLDIP2
miR-1640-5p	ENSGALG00000004899	ENSGALT00000007832	PEPD
miR-1640-5p	ENSGALG00000005095	ENSGALT00000008172	SLC25A25
miR-1640-5p	ENSGALG00000005063	ENSGALT00000008118	ST6GALNAC4
miR-1640-5p	ENSGALG00000005031	ENSGALT00000008061	DRP2
miR-1640-5p	ENSGALG00000021040	ENSGALT00000008668	HAGHL
miR-1640-5p	ENSGALG00000006604	ENSGALT00000010661	KIF3B
miR-1640-5p	ENSGALG00000007831	ENSGALT00000012707	TLX1
miR-1640-5p	ENSGALG00000009338	ENSGALT00000015206	ZFYVE1
miR-1640-5p	ENSGALG00000006958	ENSGALT00000011272
miR-1640-5p	ENSGALG00000006688	ENSGALT00000010811	TADA3
miR-1640-5p	ENSGALG00000007702	ENSGALT00000012479	XYLT2
miR-1640-5p	ENSGALG00000005808	ENSGALT00000009327	KREMEN1
miR-1640-5p	ENSGALG00000005649	ENSGALT00000009062
miR-1640-5p	ENSGALG00000008542	ENSGALT00000013918	ADD3
miR-1640-5p	ENSGALG00000006229	ENSGALT00000010070
miR-1640-5p	ENSGALG00000005204	ENSGALT00000008355
miR-1640-5p	ENSGALG00000008072	ENSGALT00000013105	CHRDL1
miR-1640-5p	ENSGALG00000006612	ENSGALT00000010675	ASXL1
miR-1640-5p	ENSGALG00000009855	ENSGALT00000016022	TBC1D9
miR-1640-5p	ENSGALG00000016719	ENSGALT00000026982	TNFRSF21
miR-1640-5p	ENSGALG00000010357	ENSGALT00000016864	P2RY1
miR-1640-5p	ENSGALG00000013506	ENSGALT00000021997	MED24
miR-1640-5p	ENSGALG00000011094	ENSGALT00000018074	PDE4B
miR-1640-5p	ENSGALG00000022440	ENSGALT00000036018	EVA1B
miR-1640-5p	ENSGALG00000008380	ENSGALT00000038374	DGKZ
miR-1640-5p	ENSGALG00000013867	ENSGALT00000022489	PTPN2
miR-1640-5p	ENSGALG00000028543	ENSGALT00000025332	FGFR4
miR-1640-5p	ENSGALG00000016281	ENSGALT00000026250	DMD
miR-1640-5p	ENSGALG00000009871	ENSGALT00000016049	RCOR3
miR-1640-5p	ENSGALG00000017524	ENSGALT00000028221	DOHH
miR-1640-5p	ENSGALG00000015075	ENSGALT00000024318	B3GAT1L
miR-1640-5p	ENSGALG00000000751	ENSGALT00000029129	ARNT
miR-1640-5p	ENSGALG00000012374	ENSGALT00000020205	FRMD6
miR-1640-5p	ENSGALG00000004578	ENSGALT00000033607	RABGAP1L
miR-1640-5p	ENSGALG00000013882	ENSGALT00000022511	MXD1
miR-1640-5p	ENSGALG00000013881	ENSGALT00000022510	C22H2ORF42
miR-1640-5p	ENSGALG00000010044	ENSGALT00000016322	KCNMB4
miR-1640-5p	ENSGALG00000012860	ENSGALT00000020974	HSD11B1L
miR-1640-5p	ENSGALG00000020745	ENSGALT00000033236	RHO
miR-1640-5p	ENSGALG00000013232	ENSGALT00000021610	RHBG
miR-1640-5p	ENSGALG00000003693	ENSGALT00000050438	MACF1
miR-1640-5p	ENSGALG00000029244	ENSGALT00000050934	SMAP2
miR-1640-5p	ENSGALG00000041030	ENSGALT00000059020	PCBP2
miR-1640-5p	ENSGALG00000034973	ENSGALT00000048401	FZD7
miR-1640-5p	ENSGALG00000027629	ENSGALT00000042807	GNG2
miR-1640-5p	ENSGALG00000000652	ENSGALT00000059477	ACOT7
miR-1640-5p	ENSGALG00000030845	ENSGALT00000048145	ENHO
miR-1640-5p	ENSGALG00000008542	ENSGALT00000043456	ADD3
miR-1640-5p	ENSGALG00000041078	ENSGALT00000049715	MID1IP1
miR-1640-5p	ENSGALG00000033989	ENSGALT00000054986	SLC39A14
miR-1640-5p	ENSGALG00000035950	ENSGALT00000046359	NGFR
miR-1640-5p	ENSGALG00000031512	ENSGALT00000058110	PAN2
miR-1640-5p	ENSGALG00000006688	ENSGALT00000051624	TADA3
miR-1640-5p	ENSGALG00000037051	ENSGALT00000048512
miR-1640-5p	ENSGALG00000040896	ENSGALT00000053340	FASN
miR-1640-5p	ENSGALG00000008736	ENSGALT00000040268	PNPLA7
miR-1640-5p	ENSGALG00000028084	ENSGALT00000045205	FAAH2
miR-1640-5p	ENSGALG00000006958	ENSGALT00000043723
miR-1640-5p	ENSGALG00000008736	ENSGALT00000054469	PNPLA7
miR-1640-5p	ENSGALG00000006824	ENSGALT00000047599	USP19
miR-1640-5p	ENSGALG00000037492	ENSGALT00000059760	MGRN1
miR-1640-5p	ENSGALG00000012860	ENSGALT00000054883	HSD11B1L
miR-1640-5p	ENSGALG00000026940	ENSGALT00000046149	TTYH2
miR-1640-5p	ENSGALG00000033989	ENSGALT00000054468	SLC39A14
miR-1640-5p	ENSGALG00000039263	ENSGALT00000049561	OXLD1
miR-1640-5p	ENSGALG00000029857	ENSGALT00000050127
miR-1640-5p	ENSGALG00000033232	ENSGALT00000055823	LMAN2
miR-1640-5p	ENSGALG00000006604	ENSGALT00000044675	KIF3B
miR-1640-5p	ENSGALG00000039901	ENSGALT00000050630	PUF60
miR-1640-5p	ENSGALG00000027151	ENSGALT00000043160	FKBP1A
miR-1640-5p	ENSGALG00000043163	ENSGALT00000049344	MSANTD2
miR-1640-5p	ENSGALG00000033696	ENSGALT00000054391	RALY
miR-1640-5p	ENSGALG00000030416	ENSGALT00000046794
miR-1640-5p	ENSGALG00000026231	ENSGALT00000044479	ARID3A
miR-1640-5p	ENSGALG00000027330	ENSGALT00000042960	SYNPO
miR-1640-5p	ENSGALG00000006824	ENSGALT00000059261	USP19
miR-1640-5p	ENSGALG00000006751	ENSGALT00000040832	THY1
miR-1640-5p	ENSGALG00000030342	ENSGALT00000060248	SARNP
miR-1640-5p	ENSGALG00000000329	ENSGALT00000072079	AHCYL1
miR-1640-5p	ENSGALG00000003693	ENSGALT00000064884	MACF1
miR-1640-5p	ENSGALG00000042797	ENSGALT00000071941
miR-1640-5p	ENSGALG00000006763	ENSGALT00000074905	EXOC6
miR-1640-5p	ENSGALG00000042796	ENSGALT00000075442	DNAJC7
miR-1640-5p	ENSGALG00000033656	ENSGALT00000067330	DQX1
miR-1640-5p	ENSGALG00000002548	ENSGALT00000076740	TLN1
miR-1640-5p	ENSGALG00000003345	ENSGALT00000063054
miR-1640-5p	ENSGALG00000014582	ENSGALT00000066785	CADM1
miR-1640-5p	ENSGALG00000003693	ENSGALT00000064867	MACF1
miR-1640-5p	ENSGALG00000006824	ENSGALT00000066090	USP19
miR-1640-5p	ENSGALG00000031529	ENSGALT00000062155	ERBB2
miR-1640-5p	ENSGALG00000040541	ENSGALT00000066965	SLC5A6
miR-1640-5p	ENSGALG00000033854	ENSGALT00000075881	CSF1
miR-1640-5p	ENSGALG00000035768	ENSGALT00000062774	SCAP
miR-1640-5p	ENSGALG00000035360	ENSGALT00000065564	XPO6
miR-1640-5p	ENSGALG00000042419	ENSGALT00000067504	KCTD17
miR-1640-5p	ENSGALG00000008073	ENSGALT00000062243	NF2
miR-1640-5p	ENSGALG00000037051	ENSGALT00000073554
miR-1640-5p	ENSGALG00000042063	ENSGALT00000065936
miR-1640-5p	ENSGALG00000042029	ENSGALT00000063101	SERINC4
miR-1640-5p	ENSGALG00000000329	ENSGALT00000073078	AHCYL1
miR-1640-5p	ENSGALG00000041030	ENSGALT00000073090	PCBP2
miR-1640-5p	ENSGALG00000031067	ENSGALT00000072475	TMEM132A
miR-1640-5p	ENSGALG00000035360	ENSGALT00000068690	XPO6
miR-1640-5p	ENSGALG00000034210	ENSGALT00000070074	RPTOR
miR-1640-5p	ENSGALG00000033885	ENSGALT00000063609	RAP1GAP2
miR-1640-5p	ENSGALG00000006763	ENSGALT00000065035	EXOC6
miR-1640-5p	ENSGALG00000038299	ENSGALT00000076979	NUDCD3
miR-1640-5p	ENSGALG00000032335	ENSGALT00000067813	MARCKSL1
miR-1640-5p	ENSGALG00000029694	ENSGALT00000062346	SNTA1
miR-1640-5p	ENSGALG00000033656	ENSGALT00000062690	DQX1
miR-1640-5p	ENSGALG00000033989	ENSGALT00000066129	SLC39A14
miR-1640-5p	ENSGALG00000006013	ENSGALT00000076756	ZNF512B
miR-1640-5p	ENSGALG00000032980	ENSGALT00000062290	DLGAP3
miR-1640-5p	ENSGALG00000033529	ENSGALT00000071760	BRPF1
miR-1640-5p	ENSGALG00000003693	ENSGALT00000071537	MACF1
miR-1640-5p	ENSGALG00000038515	ENSGALT00000073543	LFNG
miR-1640-5p	ENSGALG00000032868	ENSGALT00000068060	AHCYL2
miR-1640-5p	ENSGALG00000030824	ENSGALT00000063671	SF3B5
miR-1640-5p	ENSGALG00000023279	ENSGALT00000071041	EPN3
miR-1640-5p	ENSGALG00000041370	ENSGALT00000070216	ZNF335
miR-1640-5p	ENSGALG00000036742	ENSGALT00000074456	CASTOR2
miR-1640-5p	ENSGALG00000005204	ENSGALT00000075176
miR-1640-5p	ENSGALG00000034505	ENSGALT00000072937	CDKN2A
miR-1640-5p	ENSGALG00000029692	ENSGALT00000074074	NEUROG1
miR-1640-5p	ENSGALG00000034501	ENSGALT00000090505	ATP8B2
miR-1640-5p	ENSGALG00000010053	ENSGALT00000091047	PTPRF
miR-1640-5p	ENSGALG00000034251	ENSGALT00000080871	NHE1
miR-1640-5p	ENSGALG00000037050	ENSGALT00000079773	FABP3
miR-1640-5p	ENSGALG00000007753	ENSGALT00000085724	POLL
miR-1640-5p	ENSGALG00000043576	ENSGALT00000082613	AGAP3
miR-1640-5p	ENSGALG00000045602	ENSGALT00000084904	REM1
miR-1640-5p	ENSGALG00000033854	ENSGALT00000090873	CSF1
miR-1640-5p	ENSGALG00000032993	ENSGALT00000082733	FTSJ3
miR-1640-5p	ENSGALG00000053025	ENSGALT00000091707
miR-1640-5p	ENSGALG00000034625	ENSGALT00000078682	TCEB3
miR-1640-5p	ENSGALG00000002484	ENSGALT00000087787	CRYM
miR-1640-5p	ENSGALG00000008365	ENSGALT00000091746	CHRM4
miR-1640-5p	ENSGALG00000045602	ENSGALT00000090429	REM1
miR-1640-5p	ENSGALG00000045574	ENSGALT00000088205	CAMK2N2
miR-1640-5p	ENSGALG00000000329	ENSGALT00000081143	AHCYL1
miR-1640-5p	ENSGALG00000003517	ENSGALT00000083550	ZBTB8OS
miR-1640-5p	ENSGALG00000014656	ENSGALT00000083668	RPRD2
miR-1640-5p	ENSGALG00000032868	ENSGALT00000084136	AHCYL2
miR-1640-5p	ENSGALG00000042967	ENSGALT00000083144	CTPS1
miR-1640-5p	ENSGALG00000038775	ENSGALT00000090926	SPON1
miR-1640-5p	ENSGALG00000005794	ENSGALT00000083475	BLOC1S2
miR-1640-5p	ENSGALG00000048409	ENSGALT00000091357	TXNIP
miR-1640-5p	ENSGALG00000033989	ENSGALT00000080515	SLC39A14
miR-1640-5p	ENSGALG00000003690	ENSGALT00000077742	KRT14
miR-1640-5p	ENSGALG00000042797	ENSGALT00000080494
miR-1640-5p	ENSGALG00000042199	ENSGALT00000081774	SLC12A5
miR-1640-5p	ENSGALG00000006229	ENSGALT00000080116
miR-1640-5p	ENSGALG00000037051	ENSGALT00000080376
miR-1640-5p	ENSGALG00000036257	ENSGALT00000090535	ORMDL1
miR-1640-5p	ENSGALG00000003345	ENSGALT00000080351
miR-1640-5p	ENSGALG00000037051	ENSGALT00000088648
miR-1640-5p	ENSGALG00000036257	ENSGALT00000091999	ORMDL1
miR-1640-5p	ENSGALG00000030672	ENSGALT00000079723	TRIP4
miR-1640-5p	ENSGALG00000021542	ENSGALT00000086972	SNCB
miR-1640-5p	ENSGALG00000032098	ENSGALT00000077233	ARTN
miR-1640-5p	ENSGALG00000033854	ENSGALT00000091821	CSF1
miR-1640-5p	ENSGALG00000036916	ENSGALT00000092255
miR-1640-5p	ENSGALG00000045611	ENSGALT00000087410
miR-1640-5p	ENSGALG00000007753	ENSGALT00000091708	POLL
miR-1640-5p	ENSGALG00000042967	ENSGALT00000079992	CTPS1
miR-1640-5p	ENSGALG00000025842	ENSGALT00000089895	BRT-1
miR-1640-5p	ENSGALG00000037995	ENSGALT00000082353	STRIP1
miR-1640-5p	ENSGALG00000041432	ENSGALT00000081376	STUB1
miR-1640-5p	ENSGALG00000006755	ENSGALT00000084322	USP2
miR-1640-5p	ENSGALG00000045228	ENSGALT00000087385
miR-1640-5p	ENSGALG00000040316	ENSGALT00000078804	GPC1
miR-1640-5p	ENSGALG00000037492	ENSGALT00000091917	MGRN1
miR-1640-5p	ENSGALG00000012367	ENSGALT00000096624	TRIM9
miR-1640-5p	ENSGALG00000047052	ENSGALT00000095160
miR-1640-5p	ENSGALG00000054732	ENSGALT00000097626
miR-1640-5p	ENSGALG00000020582	ENSGALT00000093531	SLC39A3
miR-1640-5p	ENSGALG00000008380	ENSGALT00000098995	DGKZ
miR-1640-5p	ENSGALG00000003539	ENSGALT00000096183	KIAA1522
miR-1640-5p	ENSGALG00000051479	ENSGALT00000092342	CDK5
miR-1640-5p	ENSGALG00000052646	ENSGALT00000095018	EXD3
miR-1640-5p	ENSGALG00000011505	ENSGALT00000098738	MARK3
miR-1640-5p	ENSGALG00000041494	ENSGALT00000093670	GOLGB1
miR-1640-5p	ENSGALG00000050801	ENSGALT00000096304
miR-1640-5p	ENSGALG00000053571	ENSGALT00000095288
miR-1640-5p	ENSGALG00000041494	ENSGALT00000092439	GOLGB1
miR-1640-5p	ENSGALG00000053025	ENSGALT00000096815
miR-1640-5p	ENSGALG00000028543	ENSGALT00000096163	FGFR4
miR-1640-5p	ENSGALG00000054877	ENSGALT00000092583
miR-1640-5p	ENSGALG00000034210	ENSGALT00000095663	RPTOR
miR-1640-5p	ENSGALG00000034171	ENSGALT00000094241	EPB41L1
miR-1640-5p	ENSGALG00000002621	ENSGALT00000097559	SLC25A42
miR-1640-5p	ENSGALG00000048409	ENSGALT00000097859	TXNIP
miR-1640-5p	ENSGALG00000033885	ENSGALT00000095391	RAP1GAP2
miR-1640-5p	ENSGALG00000003136	ENSGALT00000095203	IKZF2
miR-1640-5p	ENSGALG00000029714	ENSGALT00000097192	UNC45A
miR-1640-5p	ENSGALG00000002445	ENSGALT00000096866	KIAA0319L
miR-1640-5p	ENSGALG00000047646	ENSGALT00000096919	CCNT1
miR-1640-5p	ENSGALG00000049427	ENSGALT00000092464	RELT
miR-1640-5p	ENSGALG00000034210	ENSGALT00000098405	RPTOR
miR-1640-5p	ENSGALG00000018815	ENSGALT00000094502	PCGF2
miR-1640-5p	ENSGALG00000031067	ENSGALT00000094029	TMEM132A
miR-1640-5p	ENSGALG00000033696	ENSGALT00000094326	RALY
miR-1640-5p	ENSGALG00000006763	ENSGALT00000096891	EXOC6
miR-1640-5p	ENSGALG00000011505	ENSGALT00000097343	MARK3
miR-1640-5p	ENSGALG00000007015	ENSGALT00000097114	CD40
miR-1640-5p	ENSGALG00000046843	ENSGALT00000094714
miR-1640-5p	ENSGALG00000007244	ENSGALT00000095368	SIRT4
miR-1640-5p	ENSGALG00000008380	ENSGALT00000094453	DGKZ
miR-1640-5p	ENSGALG00000026940	ENSGALT00000098311	TTYH2
miR-1640-5p	ENSGALG00000049231	ENSGALT00000095540	DNAJC22
miR-1640-5p	ENSGALG00000049582	ENSGALT00000098261
miR-1640-5p	ENSGALG00000050725	ENSGALT00000093096	SVBP
miR-1640-5p	ENSGALG00000007929	ENSGALT00000096549	DIXDC1
miR-1640-5p	ENSGALG00000031067	ENSGALT00000094889	TMEM132A
miR-1640-5p	ENSGALG00000013100	ENSGALT00000095632	GRB10
miR-1640-5p	ENSGALG00000015461	ENSGALT00000093586
miR-1640-5p	ENSGALG00000049026	ENSGALT00000098038	MAP2K7
miR-1640-5p	ENSGALG00000003439	ENSGALT00000097971	PLEKHM2
miR-1640-5p	ENSGALG00000048517	ENSGALT00000098586
miR-1640-5p	ENSGALG00000029714	ENSGALT00000094575	UNC45A
miR-1640-5p	ENSGALG00000033696	ENSGALT00000100864	RALY
miR-1640-5p	ENSGALG00000001981	ENSGALT00000104085	PARP6
miR-1640-5p	ENSGALG00000054162	ENSGALT00000099800
miR-1640-5p	ENSGALG00000000400	ENSGALT00000102299	KCNC4
miR-1640-5p	ENSGALG00000008380	ENSGALT00000099168	DGKZ
miR-1640-5p	ENSGALG00000052873	ENSGALT00000099555	MAPKBP1
miR-1640-5p	ENSGALG00000023195	ENSGALT00000102858	DLX6
miR-1640-5p	ENSGALG00000002164	ENSGALT00000100402	DDX59
miR-1640-5p	ENSGALG00000033885	ENSGALT00000099327	RAP1GAP2
miR-1640-5p	ENSGALG00000049026	ENSGALT00000101097	MAP2K7
miR-1640-5p	ENSGALG00000054766	ENSGALT00000102542	ITGA2B
miR-1640-5p	ENSGALG00000046788	ENSGALT00000100256
miR-1640-5p	ENSGALG00000041797	ENSGALT00000105885
miR-1640-5p	ENSGALG00000034210	ENSGALT00000105837	RPTOR
miR-1640-5p	ENSGALG00000002018	ENSGALT00000101327	CAPN15
miR-1640-5p	ENSGALG00000037995	ENSGALT00000102903	STRIP1
miR-1640-5p	ENSGALG00000035817	ENSGALT00000105222	CIAO1
miR-1640-5p	ENSGALG00000052646	ENSGALT00000104928	EXD3
miR-1640-5p	ENSGALG00000005095	ENSGALT00000103087	SLC25A25
miR-1640-5p	ENSGALG00000012860	ENSGALT00000105295	HSD11B1L
miR-1640-5p	ENSGALG00000037492	ENSGALT00000104531	MGRN1
miR-1640-5p	ENSGALG00000037995	ENSGALT00000101697	STRIP1
miR-1640-5p	ENSGALG00000041494	ENSGALT00000105426	GOLGB1
miR-1640-5p	ENSGALG00000002553	ENSGALT00000104852	PCDH1
miR-1640-5p	ENSGALG00000006612	ENSGALT00000100780	ASXL1
miR-1640-5p	ENSGALG00000012367	ENSGALT00000105886	TRIM9
miR-1640-5p	ENSGALG00000038299	ENSGALT00000100496	NUDCD3
miR-1640-5p	ENSGALG00000034737	ENSGALT00000101111
miR-1640-5p	ENSGALG00000051244	ENSGALT00000102607
miR-1640-5p	ENSGALG00000050799	ENSGALT00000105644
miR-1640-5p	ENSGALG00000000630	ENSGALT00000105802	HAS3
miR-1640-5p	ENSGALG00000049026	ENSGALT00000103876	MAP2K7
miR-1640-5p	ENSGALG00000054473	ENSGALT00000106908	SLC13A3
miR-1640-5p	ENSGALG00000054572	ENSGALT00000106279
miR-1640-5p	ENSGALG00000001042	ENSGALT00000107005	MTMR4
miR-1640-5p	ENSGALG00000006250	ENSGALT00000107675	TRAPPC2L
miR-1640-5p	ENSGALG00000011169	ENSGALT00000108203	PDCD2
miR-1640-5p	ENSGALG00000003539	ENSGALT00000106790	KIAA1522
miR-1640-5p	ENSGALG00000053184	ENSGALT00000106618
miR-1640-5p	ENSGALG00000045602	ENSGALT00000106678	REM1
miR-1640-5p	ENSGALG00000008380	ENSGALT00000107848	DGKZ
miR-1640-5p	ENSGALG00000034347	ENSGALT00000106930	KIF21B
miR-1640-5p	ENSGALG00000033885	ENSGALT00000105999	RAP1GAP2
miR-1640-5p	ENSGALG00000049092	ENSGALT00000108192
miR-1640-5p	ENSGALG00000053058	ENSGALT00000106295	LAMTOR2
miR-1640-5p	ENSGALG00000013481	ENSGALT00000107750	IKZF3
miR-1757-3p	ENSGALG00000000604	ENSGALT00000000845
miR-1757-3p	ENSGALG00000002651	ENSGALT00000004178	ST3GAL2
miR-1757-3p	ENSGALG00000002132	ENSGALT00000003332	KCNIP1
miR-1757-3p	ENSGALG00000001826	ENSGALT00000002822	WWC1
miR-1757-3p	ENSGALG00000003492	ENSGALT00000005527	GINS4
miR-1757-3p	ENSGALG00000054212	ENSGALT00000005629	PAOX
miR-1757-3p	ENSGALG00000007311	ENSGALT00000011832	CLDN2
miR-1757-3p	ENSGALG00000005802	ENSGALT00000009188	FLT4
miR-1757-3p	ENSGALG00000017350	ENSGALT00000028034	RRM1
miR-1757-3p	ENSGALG00000007286	ENSGALT00000031439	SIRT7
miR-1757-3p	ENSGALG00000028967	ENSGALT00000045362	DNAJC27
miR-1757-3p	ENSGALG00000034645	ENSGALT00000051809	USMG5
miR-1757-3p	ENSGALG00000027234	ENSGALT00000045192	HOXA13
miR-1757-3p	ENSGALG00000042242	ENSGALT00000048868	NDUFB9
miR-1757-3p	ENSGALG00000033517	ENSGALT00000049214	VSX2
miR-1757-3p	ENSGALG00000029768	ENSGALT00000050232	PTGDR
miR-1757-3p	ENSGALG00000027258	ENSGALT00000043868	CDC42SE2
miR-1757-3p	ENSGALG00000004889	ENSGALT00000072050	SLC2A1
miR-1757-3p	ENSGALG00000008698	ENSGALT00000076330	MGME1
miR-1757-3p	ENSGALG00000002132	ENSGALT00000074043	KCNIP1
miR-1757-3p	ENSGALG00000006949	ENSGALT00000076666	CHD2
miR-1757-3p	ENSGALG00000041370	ENSGALT00000070216	ZNF335
miR-1757-3p	ENSGALG00000036028	ENSGALT00000062757	GNA13
miR-1757-3p	ENSGALG00000036234	ENSGALT00000070097	RFWD3
miR-1757-3p	ENSGALG00000035530	ENSGALT00000082550	TFCP2
miR-1757-3p	ENSGALG00000034456	ENSGALT00000080130	PRELP
miR-1757-3p	ENSGALG00000002132	ENSGALT00000089580	KCNIP1
miR-1757-3p	ENSGALG00000005030	ENSGALT00000087258	DOCK10
miR-1757-3p	ENSGALG00000033663	ENSGALT00000082444	ATP6V1B2
miR-1757-3p	ENSGALG00000039269	ENSGALT00000095952
miR-1757-3p	ENSGALG00000003492	ENSGALT00000099091	GINS4
miR-1757-3p	ENSGALG00000018815	ENSGALT00000094502	PCGF2
miR-1757-3p	ENSGALG00000007015	ENSGALT00000097114	CD40
miR-1757-3p	ENSGALG00000026258	ENSGALT00000105110	MAF
miR-1757-3p	ENSGALG00000051187	ENSGALT00000101735	CCDC130
miR-1757-3p	ENSGALG00000046965	ENSGALT00000101477	Nnf1
miR-1757-3p	ENSGALG00000046965	ENSGALT00000100295	Nnf1
miR-1757-3p	ENSGALG00000034645	ENSGALT00000099770	USMG5
miR-1757-3p	ENSGALG00000024488	ENSGALT00000106333	CD99
miR-1757-3p	ENSGALG00000051159	ENSGALT00000106188
miR-1757-3p	ENSGALG00000013481	ENSGALT00000107750	IKZF3
miR-12248-3p	ENSGALG00000000950	ENSGALT00000001402	MVB12B
miR-12248-3p	ENSGALG00000001557	ENSGALT00000002366	ACAD8
miR-12248-3p	ENSGALG00000001527	ENSGALT00000002321	VWA1
miR-12248-3p	ENSGALG00000001392	ENSGALT00000002119	MMP23B
miR-12248-3p	ENSGALG00000004882	ENSGALT00000007793	PPCS
miR-12248-3p	ENSGALG00000003879	ENSGALT00000006168	MFSD2A
miR-12248-3p	ENSGALG00000008314	ENSGALT00000013532	ARL8B
miR-12248-3p	ENSGALG00000008150	ENSGALT00000013239	RASAL1
miR-12248-3p	ENSGALG00000005830	ENSGALT00000009362	MNT
miR-12248-3p	ENSGALG00000007131	ENSGALT00000011553
miR-12248-3p	ENSGALG00000008494	ENSGALT00000013839	CREB1
miR-12248-3p	ENSGALG00000008480	ENSGALT00000013818	ABCF3
miR-12248-3p	ENSGALG00000006609	ENSGALT00000010668	EPHB1
miR-12248-3p	ENSGALG00000009056	ENSGALT00000014742	LCLAT1
miR-12248-3p	ENSGALG00000007272	ENSGALT00000011782	RNF166
miR-12248-3p	ENSGALG00000006608	ENSGALT00000010667
miR-12248-3p	ENSGALG00000008616	ENSGALT00000014039	DDR1
miR-12248-3p	ENSGALG00000008486	ENSGALT00000013830	CACNA2D1
miR-12248-3p	ENSGALG00000009476	ENSGALT00000015428	CDK6
miR-12248-3p	ENSGALG00000016945	ENSGALT00000027389	CNMD
miR-12248-3p	ENSGALG00000024077	ENSGALT00000036866
miR-12248-3p	ENSGALG00000012080	ENSGALT00000019735
miR-12248-3p	ENSGALG00000009012	ENSGALT00000038802	ZNF385B
miR-12248-3p	ENSGALG00000017200	ENSGALT00000027800	MTMR2
miR-12248-3p	ENSGALG00000016293	ENSGALT00000026276	BMP5
miR-12248-3p	ENSGALG00000010481	ENSGALT00000017068	CMPK1
miR-12248-3p	ENSGALG00000010088	ENSGALT00000016403	RALGAPA1
miR-12248-3p	ENSGALG00000016631	ENSGALT00000026848	INTS9
miR-12248-3p	ENSGALG00000017330	ENSGALT00000028006	RPS3
miR-12248-3p	ENSGALG00000015599	ENSGALT00000025152	SOHO-1
miR-12248-3p	ENSGALG00000005722	ENSGALT00000040134	SEC31B
miR-12248-3p	ENSGALG00000013657	ENSGALT00000059583	ZNF236
miR-12248-3p	ENSGALG00000038069	ENSGALT00000055012	CCR8
miR-12248-3p	ENSGALG00000043451	ENSGALT00000049178	DNAL4
miR-12248-3p	ENSGALG00000029402	ENSGALT00000055308	AXIN1
miR-12248-3p	ENSGALG00000010088	ENSGALT00000054476	RALGAPA1
miR-12248-3p	ENSGALG00000037479	ENSGALT00000048907	IGSF21
miR-12248-3p	ENSGALG00000030759	ENSGALT00000046807	SRPRA
miR-12248-3p	ENSGALG00000013657	ENSGALT00000056596	ZNF236
miR-12248-3p	ENSGALG00000029918	ENSGALT00000059759
miR-12248-3p	ENSGALG00000026822	ENSGALT00000044548	WDR81
miR-12248-3p	ENSGALG00000033880	ENSGALT00000051981	CRISPLD1
miR-12248-3p	ENSGALG00000040770	ENSGALT00000050395
miR-12248-3p	ENSGALG00000030416	ENSGALT00000046794
miR-12248-3p	ENSGALG00000029788	ENSGALT00000057710	CCK
miR-12248-3p	ENSGALG00000033573	ENSGALT00000068036
miR-12248-3p	ENSGALG00000039652	ENSGALT00000068368
miR-12248-3p	ENSGALG00000000950	ENSGALT00000070358	MVB12B
miR-12248-3p	ENSGALG00000026822	ENSGALT00000069507	WDR81
miR-12248-3p	ENSGALG00000006783	ENSGALT00000068246	PLOD2
miR-12248-3p	ENSGALG00000010088	ENSGALT00000076467	RALGAPA1
miR-12248-3p	ENSGALG00000047077	ENSGALT00000063570	SLC25A1
miR-12248-3p	ENSGALG00000003855	ENSGALT00000061823	SRC
miR-12248-3p	ENSGALG00000037082	ENSGALT00000069263	ASCL1
miR-12248-3p	ENSGALG00000006780	ENSGALT00000082721	ARL6IP1
miR-12248-3p	ENSGALG00000040021	ENSGALT00000078475	HOXA11
miR-12248-3p	ENSGALG00000010088	ENSGALT00000078381	RALGAPA1
miR-12248-3p	ENSGALG00000052541	ENSGALT00000090962
miR-12248-3p	ENSGALG00000008150	ENSGALT00000091829	RASAL1
miR-12248-3p	ENSGALG00000035604	ENSGALT00000083195	USB1
miR-12248-3p	ENSGALG00000021542	ENSGALT00000086972	SNCB
miR-12248-3p	ENSGALG00000010088	ENSGALT00000089145	RALGAPA1
miR-12248-3p	ENSGALG00000006783	ENSGALT00000083959	PLOD2
miR-12248-3p	ENSGALG00000037995	ENSGALT00000082353	STRIP1
miR-12248-3p	ENSGALG00000051283	ENSGALT00000092057
miR-12248-3p	ENSGALG00000035841	ENSGALT00000087543	PRRC2C
miR-12248-3p	ENSGALG00000008150	ENSGALT00000096295	RASAL1
miR-12248-3p	ENSGALG00000006608	ENSGALT00000092347
miR-12248-3p	ENSGALG00000004882	ENSGALT00000095241	PPCS
miR-12248-3p	ENSGALG00000009012	ENSGALT00000092643	ZNF385B
miR-12248-3p	ENSGALG00000026822	ENSGALT00000096699	WDR81
miR-12248-3p	ENSGALG00000037479	ENSGALT00000105571	IGSF21
miR-12248-3p	ENSGALG00000008616	ENSGALT00000104443	DDR1
miR-12248-3p	ENSGALG00000051417	ENSGALT00000103447
miR-12248-3p	ENSGALG00000017200	ENSGALT00000102271	MTMR2
miR-12248-3p	ENSGALG00000037995	ENSGALT00000102903	STRIP1
miR-12248-3p	ENSGALG00000043451	ENSGALT00000101497	DNAL4
miR-12248-3p	ENSGALG00000046694	ENSGALT00000101235
miR-12248-3p	ENSGALG00000012080	ENSGALT00000100050
miR-12248-3p	ENSGALG00000037995	ENSGALT00000101697	STRIP1
miR-12248-3p	ENSGALG00000011305	ENSGALT00000103217	SRSF11
miR-12248-3p	ENSGALG00000014179	ENSGALT00000103345	SBK1
miR-12248-3p	ENSGALG00000024077	ENSGALT00000101025
miR-12248-3p	ENSGALG00000054942	ENSGALT00000101891
miR-12248-3p	ENSGALG00000029918	ENSGALT00000106059
miR-12248-3p	ENSGALG00000001030	ENSGALT00000106398	SCAMP4
miR-12248-3p	ENSGALG00000046694	ENSGALT00000107277
miR-12248-3p	ENSGALG00000013481	ENSGALT00000107750	IKZF3
miR-6622-3p	ENSGALG00000000112	ENSGALT00000000161	PLP1
miR-6622-3p	ENSGALG00000000201	ENSGALT00000000267	PLEKHM1
miR-6622-3p	ENSGALG00000000309	ENSGALT00000000410
miR-6622-3p	ENSGALG00000000402	ENSGALT00000000548	LOXL2
miR-6622-3p	ENSGALG00000000528	ENSGALT00000000728	DBNDD1
miR-6622-3p	ENSGALG00000000558	ENSGALT00000000776	SLC1A6
miR-6622-3p	ENSGALG00000000550	ENSGALT00000000766	STRADA
miR-6622-3p	ENSGALG00000000313	ENSGALT00000000419	TNNI1
miR-6622-3p	ENSGALG00000000581	ENSGALT00000000811	DDX42
miR-6622-3p	ENSGALG00000000802	ENSGALT00000001163	DHODH
miR-6622-3p	ENSGALG00000000630	ENSGALT00000000896	HAS3
miR-6622-3p	ENSGALG00000000790	ENSGALT00000001147	DNAJC8
miR-6622-3p	ENSGALG00000000703	ENSGALT00000000997	SLC45A3
miR-6622-3p	ENSGALG00000000619	ENSGALT00000000877	ANGPTL4
miR-6622-3p	ENSGALG00000000988	ENSGALT00000001458	EFTUD2
miR-6622-3p	ENSGALG00000000604	ENSGALT00000000845
miR-6622-3p	ENSGALG00000001420	ENSGALT00000002165	RALGAPB
miR-6622-3p	ENSGALG00000001557	ENSGALT00000002366	ACAD8
miR-6622-3p	ENSGALG00000001583	ENSGALT00000002404	TRAF1
miR-6622-3p	ENSGALG00000001637	ENSGALT00000002500	PSMD5
miR-6622-3p	ENSGALG00000001564	ENSGALT00000002375	ATP2A3
miR-6622-3p	ENSGALG00000001191	ENSGALT00000001806	MEOX1
miR-6622-3p	ENSGALG00000001080	ENSGALT00000001616	NR5A1
miR-6622-3p	ENSGALG00000001702	ENSGALT00000002614	EXOC3L1
miR-6622-3p	ENSGALG00000001571	ENSGALT00000002387	MYO1F
miR-6622-3p	ENSGALG00000050054	ENSGALT00000003325
miR-6622-3p	ENSGALG00000002018	ENSGALT00000003142	CAPN15
miR-6622-3p	ENSGALG00000002015	ENSGALT00000003136	SNCG
miR-6622-3p	ENSGALG00000001727	ENSGALT00000002650	LZTS1
miR-6622-3p	ENSGALG00000002467	ENSGALT00000003894	MTSS1L
miR-6622-3p	ENSGALG00000001900	ENSGALT00000002939	PHF24
miR-6622-3p	ENSGALG00000002116	ENSGALT00000003305	TEN1
miR-6622-3p	ENSGALG00000002848	ENSGALT00000004492	OPN1MSW
miR-6622-3p	ENSGALG00000002728	ENSGALT00000004306	SLC16A3
miR-6622-3p	ENSGALG00000001992	ENSGALT00000003100	PKM
miR-6622-3p	ENSGALG00000002244	ENSGALT00000003511	AGRP
miR-6622-3p	ENSGALG00000002683	ENSGALT00000004228	DECR2
miR-6622-3p	ENSGALG00000002831	ENSGALT00000004469	SH3PXD2B
miR-6622-3p	ENSGALG00000002570	ENSGALT00000004056
miR-6622-3p	ENSGALG00000002486	ENSGALT00000003917	RNF123
miR-6622-3p	ENSGALG00000003841	ENSGALT00000006097
miR-6622-3p	ENSGALG00000004902	ENSGALT00000007838	TOM1L2
miR-6622-3p	ENSGALG00000004172	ENSGALT00000006633	BET1L
miR-6622-3p	ENSGALG00000004675	ENSGALT00000007450	RGS9BP
miR-6622-3p	ENSGALG00000004309	ENSGALT00000006862	GDAP1L1
miR-6622-3p	ENSGALG00000003113	ENSGALT00000004915	RGS14
miR-6622-3p	ENSGALG00000004728	ENSGALT00000007530	RGL1
miR-6622-3p	ENSGALG00000003959	ENSGALT00000006310	AP1M1
miR-6622-3p	ENSGALG00000004279	ENSGALT00000006803	GRIFIN
miR-6622-3p	ENSGALG00000003829	ENSGALT00000006069	HPCAL4
miR-6622-3p	ENSGALG00000002908	ENSGALT00000004580	TRAIP
miR-6622-3p	ENSGALG00000003147	ENSGALT00000004975	TRPC4AP
miR-6622-3p	ENSGALG00000003880	ENSGALT00000006170	STX10
miR-6622-3p	ENSGALG00000003522	ENSGALT00000005575	RBBP4
miR-6622-3p	ENSGALG00000003899	ENSGALT00000006196	RAB17
miR-6622-3p	ENSGALG00000003712	ENSGALT00000005891	RAPGEF1
miR-6622-3p	ENSGALG00000003068	ENSGALT00000004844	EZH1
miR-6622-3p	ENSGALG00000003573	ENSGALT00000005657	HPCA
miR-6622-3p	ENSGALG00000003076	ENSGALT00000004863	FASLG
miR-6622-3p	ENSGALG00000054212	ENSGALT00000005629	PAOX
miR-6622-3p	ENSGALG00000003284	ENSGALT00000005193	CRLF3
miR-6622-3p	ENSGALG00000003512	ENSGALT00000005554	SPIK7
miR-6622-3p	ENSGALG00000007714	ENSGALT00000014965	NMUR1
miR-6622-3p	ENSGALG00000007300	ENSGALT00000011818	PYCR1
miR-6622-3p	ENSGALG00000008150	ENSGALT00000013239	RASAL1
miR-6622-3p	ENSGALG00000006221	ENSGALT00000010045	KIF1A
miR-6622-3p	ENSGALG00000008609	ENSGALT00000014020	PTK7
miR-6622-3p	ENSGALG00000005442	ENSGALT00000008738	PALMD
miR-6622-3p	ENSGALG00000005983	ENSGALT00000009622	SMARCB1
miR-6622-3p	ENSGALG00000005888	ENSGALT00000009467	PGP
miR-6622-3p	ENSGALG00000009493	ENSGALT00000015455	TMEM229B
miR-6622-3p	ENSGALG00000006341	ENSGALT00000010250	SLC25A48
miR-6622-3p	ENSGALG00000009355	ENSGALT00000015235
miR-6622-3p	ENSGALG00000006714	ENSGALT00000010861	CCDC61
miR-6622-3p	ENSGALG00000005884	ENSGALT00000009457	MAPKKK3L
miR-6622-3p	ENSGALG00000007900	ENSGALT00000012825	COMMD3
miR-6622-3p	ENSGALG00000007675	ENSGALT00000012443	CXCR5
miR-6622-3p	ENSGALG00000008133	ENSGALT00000013199	AS3MT
miR-6622-3p	ENSGALG00000005903	ENSGALT00000009496	NRIP3
miR-6622-3p	ENSGALG00000007526	ENSGALT00000012173
miR-6622-3p	ENSGALG00000005582	ENSGALT00000008971	KLHL18
miR-6622-3p	ENSGALG00000009415	ENSGALT00000015334	SMOC1
miR-6622-3p	ENSGALG00000006857	ENSGALT00000011101	SPATA20
miR-6622-3p	ENSGALG00000006677	ENSGALT00000010797	P4HA2
miR-6622-3p	ENSGALG00000007151	ENSGALT00000011586
miR-6622-3p	ENSGALG00000006201	ENSGALT00000010006	TBC1D20
miR-6622-3p	ENSGALG00000008341	ENSGALT00000013581	FURIN
miR-6622-3p	ENSGALG00000005619	ENSGALT00000009017	F3
miR-6622-3p	ENSGALG00000007127	ENSGALT00000011547
miR-6622-3p	ENSGALG00000006682	ENSGALT00000010805	BEND7
miR-6622-3p	ENSGALG00000006944	ENSGALT00000011252
miR-6622-3p	ENSGALG00000006273	ENSGALT00000010138	MYLK2
miR-6622-3p	ENSGALG00000008504	ENSGALT00000013852	HNRNPLL
miR-6622-3p	ENSGALG00000008211	ENSGALT00000013368	ACP2
miR-6622-3p	ENSGALG00000009476	ENSGALT00000015428	CDK6
miR-6622-3p	ENSGALG00000009044	ENSGALT00000014723
miR-6622-3p	ENSGALG00000005885	ENSGALT00000009461	ESS2
miR-6622-3p	ENSGALG00000015123	ENSGALT00000024406	ZDHHC23
miR-6622-3p	ENSGALG00000011742	ENSGALT00000019175	ART4
miR-6622-3p	ENSGALG00000010109	ENSGALT00000033168	RNF220
miR-6622-3p	ENSGALG00000012392	ENSGALT00000020235	IYD
miR-6622-3p	ENSGALG00000015299	ENSGALT00000024692	TFG
miR-6622-3p	ENSGALG00000017414	ENSGALT00000028102	JUP
miR-6622-3p	ENSGALG00000015877	ENSGALT00000031665	SH3BGRL2
miR-6622-3p	ENSGALG00000010395	ENSGALT00000016930	SIAH2
miR-6622-3p	ENSGALG00000010357	ENSGALT00000016864	P2RY1
miR-6622-3p	ENSGALG00000010878	ENSGALT00000017682	USO1
miR-6622-3p	ENSGALG00000010331	ENSGALT00000016815	MME
miR-6622-3p	ENSGALG00000011469	ENSGALT00000018698	IGFBP2
miR-6622-3p	ENSGALG00000010642	ENSGALT00000038252	IRF2
miR-6622-3p	ENSGALG00000022440	ENSGALT00000036018	EVA1B
miR-6622-3p	ENSGALG00000009840	ENSGALT00000015999	TBK1
miR-6622-3p	ENSGALG00000020982	ENSGALT00000033713
miR-6622-3p	ENSGALG00000020331	ENSGALT00000032424
miR-6622-3p	ENSGALG00000021647	ENSGALT00000035097	NRTN
miR-6622-3p	ENSGALG00000008380	ENSGALT00000038374	DGKZ
miR-6622-3p	ENSGALG00000015193	ENSGALT00000024512	CCDC80
miR-6622-3p	ENSGALG00000019987	ENSGALT00000031799	LRP11
miR-6622-3p	ENSGALG00000011875	ENSGALT00000019370	TRPC3
miR-6622-3p	ENSGALG00000020943	ENSGALT00000033625	AGXT
miR-6622-3p	ENSGALG00000012464	ENSGALT00000020371	SOUL
miR-6622-3p	ENSGALG00000010857	ENSGALT00000032993	DAB1
miR-6622-3p	ENSGALG00000012341	ENSGALT00000020164	SAV1
miR-6622-3p	ENSGALG00000012111	ENSGALT00000019784	TMEM37
miR-6622-3p	ENSGALG00000014818	ENSGALT00000023925	TRIM45
miR-6622-3p	ENSGALG00000027665	ENSGALT00000019854	SYNGR1
miR-6622-3p	ENSGALG00000021025	ENSGALT00000033797
miR-6622-3p	ENSGALG00000017179	ENSGALT00000030073	PDGFD
miR-6622-3p	ENSGALG00000017217	ENSGALT00000027829	VSTM5
miR-6622-3p	ENSGALG00000015884	ENSGALT00000025604	MIS18A
miR-6622-3p	ENSGALG00000011349	ENSGALT00000018518
miR-6622-3p	ENSGALG00000014203	ENSGALT00000022970	PARVG
miR-6622-3p	ENSGALG00000012374	ENSGALT00000020205	FRMD6
miR-6622-3p	ENSGALG00000013882	ENSGALT00000022511	MXD1
miR-6622-3p	ENSGALG00000017199	ENSGALT00000027799	MAML2
miR-6622-3p	ENSGALG00000000747	ENSGALT00000023340	CHD5
miR-6622-3p	ENSGALG00000010147	ENSGALT00000016496	CBWD1
miR-6622-3p	ENSGALG00000015652	ENSGALT00000025237
miR-6622-3p	ENSGALG00000012222	ENSGALT00000019958	RAP1GDS1
miR-6622-3p	ENSGALG00000016440	ENSGALT00000026523	KLF11
miR-6622-3p	ENSGALG00000015441	ENSGALT00000024905	CD247
miR-6622-3p	ENSGALG00000001992	ENSGALT00000034751	PKM
miR-6622-3p	ENSGALG00000012850	ENSGALT00000020960	RAB19
miR-6622-3p	ENSGALG00000021620	ENSGALT00000035038
miR-6622-3p	ENSGALG00000011914	ENSGALT00000019440	CENPM
miR-6622-3p	ENSGALG00000011358	ENSGALT00000038238	WNT6
miR-6622-3p	ENSGALG00000013253	ENSGALT00000021642	INSRR
miR-6622-3p	ENSGALG00000016631	ENSGALT00000026848	INTS9
miR-6622-3p	ENSGALG00000009864	ENSGALT00000016038	TRAF5
miR-6622-3p	ENSGALG00000010459	ENSGALT00000017028	VIPAS39
miR-6622-3p	ENSGALG00000009821	ENSGALT00000015969	NENF
miR-6622-3p	ENSGALG00000022702	ENSGALT00000022103	CHRNA10
miR-6622-3p	ENSGALG00000027166	ENSGALT00000031354	ART7B
miR-6622-3p	ENSGALG00000011566	ENSGALT00000038068	GYPC
miR-6622-3p	ENSGALG00000023359	ENSGALT00000038481	BTBD17
miR-6622-3p	ENSGALG00000013703	ENSGALT00000022283	DIPK1C
miR-6622-3p	ENSGALG00000023338	ENSGALT00000038433	CBX2
miR-6622-3p	ENSGALG00000004569	ENSGALT00000033690	UNC5B
miR-6622-3p	ENSGALG00000000551	ENSGALT00000035250	C26H6orf89
miR-6622-3p	ENSGALG00000013605	ENSGALT00000022135	CARMIL1
miR-6622-3p	ENSGALG00000014443	ENSGALT00000023324	IFFO1
miR-6622-3p	ENSGALG00000008744	ENSGALT00000048841	MCF2L2
miR-6622-3p	ENSGALG00000002013	ENSGALT00000052033	MEAF6
miR-6622-3p	ENSGALG00000000550	ENSGALT00000054519	STRADA
miR-6622-3p	ENSGALG00000004594	ENSGALT00000040533	Ii
miR-6622-3p	ENSGALG00000026374	ENSGALT00000044403	PFDN2
miR-6622-3p	ENSGALG00000041030	ENSGALT00000059020	PCBP2
miR-6622-3p	ENSGALG00000038896	ENSGALT00000053140
miR-6622-3p	ENSGALG00000026316	ENSGALT00000045373	TMEM136
miR-6622-3p	ENSGALG00000039876	ENSGALT00000048227	EDQM1
miR-6622-3p	ENSGALG00000032702	ENSGALT00000050899	ITGA3
miR-6622-3p	ENSGALG00000035153	ENSGALT00000053615	STX3
miR-6622-3p	ENSGALG00000000685	ENSGALT00000040744	MAP3K14
miR-6622-3p	ENSGALG00000008176	ENSGALT00000043204	ASB3
miR-6622-3p	ENSGALG00000041924	ENSGALT00000058907	PFDN5
miR-6622-3p	ENSGALG00000037595	ENSGALT00000057089	USF1
miR-6622-3p	ENSGALG00000028568	ENSGALT00000045773	DNAL1
miR-6622-3p	ENSGALG00000026301	ENSGALT00000044388
miR-6622-3p	ENSGALG00000037787	ENSGALT00000050851	MEF2D
miR-6622-3p	ENSGALG00000037522	ENSGALT00000057614	SBNO2
miR-6622-3p	ENSGALG00000037953	ENSGALT00000056511	TUBA1A
miR-6622-3p	ENSGALG00000039334	ENSGALT00000052081
miR-6622-3p	ENSGALG00000034196	ENSGALT00000059836	WNT2B
miR-6622-3p	ENSGALG00000000550	ENSGALT00000051342	STRADA
miR-6622-3p	ENSGALG00000038069	ENSGALT00000055012	CCR8
miR-6622-3p	ENSGALG00000029583	ENSGALT00000050600	PLBD1
miR-6622-3p	ENSGALG00000002661	ENSGALT00000039926	YWHAE
miR-6622-3p	ENSGALG00000031010	ENSGALT00000049196	OLIG2
miR-6622-3p	ENSGALG00000028871	ENSGALT00000043109	SLC38A3
miR-6622-3p	ENSGALG00000038975	ENSGALT00000056803
miR-6622-3p	ENSGALG00000004657	ENSGALT00000055919	FBXO2
miR-6622-3p	ENSGALG00000048626	ENSGALT00000055165
miR-6622-3p	ENSGALG00000030899	ENSGALT00000051531	ATXN7L3
miR-6622-3p	ENSGALG00000028561	ENSGALT00000044617	SZT2
miR-6622-3p	ENSGALG00000012311	ENSGALT00000051642	UBE2D3
miR-6622-3p	ENSGALG00000000606	ENSGALT00000040899	ARL8A
miR-6622-3p	ENSGALG00000016575	ENSGALT00000046627	GPM6B
miR-6622-3p	ENSGALG00000028084	ENSGALT00000045205	FAAH2
miR-6622-3p	ENSGALG00000012222	ENSGALT00000048242	RAP1GDS1
miR-6622-3p	ENSGALG00000025712	ENSGALT00000044355	DEF8
miR-6622-3p	ENSGALG00000032893	ENSGALT00000056073	SHISA4
miR-6622-3p	ENSGALG00000029918	ENSGALT00000059759
miR-6622-3p	ENSGALG00000032598	ENSGALT00000058712	MYO1A
miR-6622-3p	ENSGALG00000006806	ENSGALT00000059051	HINFP
miR-6622-3p	ENSGALG00000035206	ENSGALT00000059541
miR-6622-3p	ENSGALG00000002013	ENSGALT00000059068	MEAF6
miR-6622-3p	ENSGALG00000040730	ENSGALT00000049224	RXRG
miR-6622-3p	ENSGALG00000037522	ENSGALT00000058343	SBNO2
miR-6622-3p	ENSGALG00000040493	ENSGALT00000049974	PTN
miR-6622-3p	ENSGALG00000001462	ENSGALT00000045853	ADORA3
miR-6622-3p	ENSGALG00000019690	ENSGALT00000054972	WDR86
miR-6622-3p	ENSGALG00000027070	ENSGALT00000045529	TIMP2
miR-6622-3p	ENSGALG00000040529	ENSGALT00000047080	DLX3
miR-6622-3p	ENSGALG00000032702	ENSGALT00000053045	ITGA3
miR-6622-3p	ENSGALG00000038975	ENSGALT00000052874
miR-6622-3p	ENSGALG00000042122	ENSGALT00000056980	LARP4
miR-6622-3p	ENSGALG00000031735	ENSGALT00000049599	CD5
miR-6622-3p	ENSGALG00000006221	ENSGALT00000053794	KIF1A
miR-6622-3p	ENSGALG00000003243	ENSGALT00000052999	RAD54L2
miR-6622-3p	ENSGALG00000039263	ENSGALT00000049561	OXLD1
miR-6622-3p	ENSGALG00000016575	ENSGALT00000051041	GPM6B
miR-6622-3p	ENSGALG00000001076	ENSGALT00000040584	LIMK1
miR-6622-3p	ENSGALG00000030964	ENSGALT00000052084	LRRC20
miR-6622-3p	ENSGALG00000033226	ENSGALT00000050731	FAM107B
miR-6622-3p	ENSGALG00000029857	ENSGALT00000050127
miR-6622-3p	ENSGALG00000005882	ENSGALT00000057889	LRCH2
miR-6622-3p	ENSGALG00000043009	ENSGALT00000047695	WNT1
miR-6622-3p	ENSGALG00000034294	ENSGALT00000055741	ATP6V0D2
miR-6622-3p	ENSGALG00000031776	ENSGALT00000055364	NFASC
miR-6622-3p	ENSGALG00000032336	ENSGALT00000048814	SLC25A10
miR-6622-3p	ENSGALG00000037744	ENSGALT00000048794	CATSPER2
miR-6622-3p	ENSGALG00000037595	ENSGALT00000053628	USF1
miR-6622-3p	ENSGALG00000045776	ENSGALT00000043786	CPN2
miR-6622-3p	ENSGALG00000025937	ENSGALT00000044559	FXYD6
miR-6622-3p	ENSGALG00000008787	ENSGALT00000057642	CEP68
miR-6622-3p	ENSGALG00000002968	ENSGALT00000056181	ZNF341
miR-6622-3p	ENSGALG00000027635	ENSGALT00000046040	NME3
miR-6622-3p	ENSGALG00000032184	ENSGALT00000058144	CSPG5
miR-6622-3p	ENSGALG00000043372	ENSGALT00000047770	RUNX3
miR-6622-3p	ENSGALG00000033696	ENSGALT00000054391	RALY
miR-6622-3p	ENSGALG00000026328	ENSGALT00000045413	MIEN1
miR-6622-3p	ENSGALG00000036965	ENSGALT00000059029	PTPA
miR-6622-3p	ENSGALG00000027902	ENSGALT00000044230	SYNGR2
miR-6622-3p	ENSGALG00000028119	ENSGALT00000043843	CDC42SE1
miR-6622-3p	ENSGALG00000025817	ENSGALT00000044008	NHLH1
miR-6622-3p	ENSGALG00000031776	ENSGALT00000051817	NFASC
miR-6622-3p	ENSGALG00000041266	ENSGALT00000046726	CNN1
miR-6622-3p	ENSGALG00000024379	ENSGALT00000041239
miR-6622-3p	ENSGALG00000047838	ENSGALT00000052436
miR-6622-3p	ENSGALG00000035487	ENSGALT00000055978	SP1
miR-6622-3p	ENSGALG00000027533	ENSGALT00000043010	RNF24
miR-6622-3p	ENSGALG00000006539	ENSGALT00000055425	C9H21orf2
miR-6622-3p	ENSGALG00000002908	ENSGALT00000044729	TRAIP
miR-6622-3p	ENSGALG00000006751	ENSGALT00000040832	THY1
miR-6622-3p	ENSGALG00000040244	ENSGALT00000047767	2019-09-09
miR-6622-3p	ENSGALG00000010094	ENSGALT00000054187	B4GALT2
miR-6622-3p	ENSGALG00000039876	ENSGALT00000062188	EDQM1
miR-6622-3p	ENSGALG00000041924	ENSGALT00000066856	PFDN5
miR-6622-3p	ENSGALG00000034373	ENSGALT00000073460	KATNB1
miR-6622-3p	ENSGALG00000006221	ENSGALT00000068464	KIF1A
miR-6622-3p	ENSGALG00000041792	ENSGALT00000074053	C26H6orf106
miR-6622-3p	ENSGALG00000032199	ENSGALT00000070756	FGR
miR-6622-3p	ENSGALG00000009415	ENSGALT00000062849	SMOC1
miR-6622-3p	ENSGALG00000042538	ENSGALT00000063905	BAIAP2
miR-6622-3p	ENSGALG00000032469	ENSGALT00000074381	ARHGAP45
miR-6622-3p	ENSGALG00000032199	ENSGALT00000063550	FGR
miR-6622-3p	ENSGALG00000033656	ENSGALT00000067330	DQX1
miR-6622-3p	ENSGALG00000033894	ENSGALT00000060209	MEA1
miR-6622-3p	ENSGALG00000031776	ENSGALT00000065231	NFASC
miR-6622-3p	ENSGALG00000001046	ENSGALT00000066837	DLGAP4
miR-6622-3p	ENSGALG00000017008	ENSGALT00000064838	RCBTB1
miR-6622-3p	ENSGALG00000042741	ENSGALT00000075866	GRK2
miR-6622-3p	ENSGALG00000007300	ENSGALT00000071812	PYCR1
miR-6622-3p	ENSGALG00000042664	ENSGALT00000066199	CBLN1
miR-6622-3p	ENSGALG00000000528	ENSGALT00000076178	DBNDD1
miR-6622-3p	ENSGALG00000043336	ENSGALT00000073824	COPZ1
miR-6622-3p	ENSGALG00000029648	ENSGALT00000074933	TH
miR-6622-3p	ENSGALG00000002831	ENSGALT00000075143	SH3PXD2B
miR-6622-3p	ENSGALG00000032349	ENSGALT00000063435	CDH5
miR-6622-3p	ENSGALG00000031551	ENSGALT00000074919	ZDHHC9
miR-6622-3p	ENSGALG00000046735	ENSGALT00000075092
miR-6622-3p	ENSGALG00000041471	ENSGALT00000076672	TUBB
miR-6622-3p	ENSGALG00000036484	ENSGALT00000073289	NCAN
miR-6622-3p	ENSGALG00000006221	ENSGALT00000067223	KIF1A
miR-6622-3p	ENSGALG00000035081	ENSGALT00000064192	HTR7L
miR-6622-3p	ENSGALG00000040703	ENSGALT00000062899	FLOT1
miR-6622-3p	ENSGALG00000031529	ENSGALT00000062155	ERBB2
miR-6622-3p	ENSGALG00000007078	ENSGALT00000072242	ENTPD1
miR-6622-3p	ENSGALG00000036114	ENSGALT00000068986	SMO
miR-6622-3p	ENSGALG00000036969	ENSGALT00000061521	KLHL14
miR-6622-3p	ENSGALG00000030406	ENSGALT00000070522	CDS2
miR-6622-3p	ENSGALG00000008744	ENSGALT00000061761	MCF2L2
miR-6622-3p	ENSGALG00000032750	ENSGALT00000073474	CELSR2
miR-6622-3p	ENSGALG00000029502	ENSGALT00000070701	CLIC2
miR-6622-3p	ENSGALG00000035131	ENSGALT00000076154
miR-6622-3p	ENSGALG00000007300	ENSGALT00000062993	PYCR1
miR-6622-3p	ENSGALG00000004534	ENSGALT00000074549	DCTN4
miR-6622-3p	ENSGALG00000035360	ENSGALT00000065564	XPO6
miR-6622-3p	ENSGALG00000037744	ENSGALT00000062988	CATSPER2
miR-6622-3p	ENSGALG00000035803	ENSGALT00000068577	THRSP
miR-6622-3p	ENSGALG00000029909	ENSGALT00000073712	DHDDS
miR-6622-3p	ENSGALG00000031183	ENSGALT00000075091	CRYBG2
miR-6622-3p	ENSGALG00000030064	ENSGALT00000073845
miR-6622-3p	ENSGALG00000008073	ENSGALT00000062243	NF2
miR-6622-3p	ENSGALG00000039830	ENSGALT00000074101	DHX30
miR-6622-3p	ENSGALG00000030879	ENSGALT00000073367	AR
miR-6622-3p	ENSGALG00000037558	ENSGALT00000071323
miR-6622-3p	ENSGALG00000034772	ENSGALT00000076481
miR-6622-3p	ENSGALG00000039878	ENSGALT00000075702	TFEB
miR-6622-3p	ENSGALG00000032418	ENSGALT00000060915	RAB26
miR-6622-3p	ENSGALG00000053375	ENSGALT00000066355
miR-6622-3p	ENSGALG00000031328	ENSGALT00000067555	PAK4
miR-6622-3p	ENSGALG00000035185	ENSGALT00000070392	2019-09-04
miR-6622-3p	ENSGALG00000001283	ENSGALT00000065217	SRRM1
miR-6622-3p	ENSGALG00000041030	ENSGALT00000073090	PCBP2
miR-6622-3p	ENSGALG00000043327	ENSGALT00000066529
miR-6622-3p	ENSGALG00000032599	ENSGALT00000075996	ZNF384
miR-6622-3p	ENSGALG00000041630	ENSGALT00000060182	NFIX
miR-6622-3p	ENSGALG00000041800	ENSGALT00000066692	GLP2R
miR-6622-3p	ENSGALG00000038541	ENSGALT00000067837	VPS37C
miR-6622-3p	ENSGALG00000010282	ENSGALT00000075419	TMEM63B
miR-6622-3p	ENSGALG00000036711	ENSGALT00000066976	S100A11
miR-6622-3p	ENSGALG00000032260	ENSGALT00000060855	IL10RA
miR-6622-3p	ENSGALG00000038299	ENSGALT00000076979	NUDCD3
miR-6622-3p	ENSGALG00000042213	ENSGALT00000074692	AP1B1
miR-6622-3p	ENSGALG00000032335	ENSGALT00000067813	MARCKSL1
miR-6622-3p	ENSGALG00000036346	ENSGALT00000068088	AMH
miR-6622-3p	ENSGALG00000029558	ENSGALT00000076194
miR-6622-3p	ENSGALG00000045125	ENSGALT00000062603	GP5
miR-6622-3p	ENSGALG00000039786	ENSGALT00000066938	FGFR1
miR-6622-3p	ENSGALG00000021262	ENSGALT00000063924	GHITM
miR-6622-3p	ENSGALG00000039408	ENSGALT00000064594	PNPLA6
miR-6622-3p	ENSGALG00000038084	ENSGALT00000075401	GNAT2
miR-6622-3p	ENSGALG00000033656	ENSGALT00000062690	DQX1
miR-6622-3p	ENSGALG00000037223	ENSGALT00000063518
miR-6622-3p	ENSGALG00000039878	ENSGALT00000068468	TFEB
miR-6622-3p	ENSGALG00000037336	ENSGALT00000061730	PRTG
miR-6622-3p	ENSGALG00000031332	ENSGALT00000067237	NPEPPS
miR-6622-3p	ENSGALG00000032220	ENSGALT00000067843	ELN
miR-6622-3p	ENSGALG00000037787	ENSGALT00000061769	MEF2D
miR-6622-3p	ENSGALG00000033529	ENSGALT00000071760	BRPF1
miR-6622-3p	ENSGALG00000030831	ENSGALT00000065655	FBXW5
miR-6622-3p	ENSGALG00000002831	ENSGALT00000061567	SH3PXD2B
miR-6622-3p	ENSGALG00000041121	ENSGALT00000067693	SLIT2
miR-6622-3p	ENSGALG00000030900	ENSGALT00000071199	NCMAP
miR-6622-3p	ENSGALG00000001992	ENSGALT00000062553	PKM
miR-6622-3p	ENSGALG00000037407	ENSGALT00000061538	FAM118B
miR-6622-3p	ENSGALG00000034772	ENSGALT00000064260
miR-6622-3p	ENSGALG00000034104	ENSGALT00000060069	DNAJB12
miR-6622-3p	ENSGALG00000043336	ENSGALT00000066857	COPZ1
miR-6622-3p	ENSGALG00000010094	ENSGALT00000076544	B4GALT2
miR-6622-3p	ENSGALG00000031973	ENSGALT00000068724	ANKRD52
miR-6622-3p	ENSGALG00000033938	ENSGALT00000070058	ARHGAP26
miR-6622-3p	ENSGALG00000042213	ENSGALT00000065498	AP1B1
miR-6622-3p	ENSGALG00000042308	ENSGALT00000070540	FZD3
miR-6622-3p	ENSGALG00000001565	ENSGALT00000066635	C5
miR-6622-3p	ENSGALG00000041556	ENSGALT00000063910	GPATCH8
miR-6622-3p	ENSGALG00000032750	ENSGALT00000071613	CELSR2
miR-6622-3p	ENSGALG00000036310	ENSGALT00000071467
miR-6622-3p	ENSGALG00000042213	ENSGALT00000067873	AP1B1
miR-6622-3p	ENSGALG00000001289	ENSGALT00000064908
miR-6622-3p	ENSGALG00000009256	ENSGALT00000060958	LEFTY2
miR-6622-3p	ENSGALG00000036234	ENSGALT00000070097	RFWD3
miR-6622-3p	ENSGALG00000035883	ENSGALT00000066567	ZMYND10
miR-6622-3p	ENSGALG00000002937	ENSGALT00000087871	PSME3
miR-6622-3p	ENSGALG00000045090	ENSGALT00000085957
miR-6622-3p	ENSGALG00000041873	ENSGALT00000079158	MFN1
miR-6622-3p	ENSGALG00000003287	ENSGALT00000084433	TMEM39B
miR-6622-3p	ENSGALG00000042125	ENSGALT00000077732	AP2B1
miR-6622-3p	ENSGALG00000036042	ENSGALT00000079009
miR-6622-3p	ENSGALG00000000550	ENSGALT00000082774	STRADA
miR-6622-3p	ENSGALG00000030101	ENSGALT00000079156	CSDC2
miR-6622-3p	ENSGALG00000042422	ENSGALT00000078277	GLI1
miR-6622-3p	ENSGALG00000006211	ENSGALT00000078202	BCL2L1
miR-6622-3p	ENSGALG00000031205	ENSGALT00000077270	GNGT2
miR-6622-3p	ENSGALG00000009740	ENSGALT00000083286	RASGRP1
miR-6622-3p	ENSGALG00000015652	ENSGALT00000086489
miR-6622-3p	ENSGALG00000032993	ENSGALT00000082733	FTSJ3
miR-6622-3p	ENSGALG00000016575	ENSGALT00000083351	GPM6B
miR-6622-3p	ENSGALG00000002244	ENSGALT00000084146	AGRP
miR-6622-3p	ENSGALG00000043998	ENSGALT00000083411	BSND
miR-6622-3p	ENSGALG00000000988	ENSGALT00000089928	EFTUD2
miR-6622-3p	ENSGALG00000003284	ENSGALT00000088655	CRLF3
miR-6622-3p	ENSGALG00000033365	ENSGALT00000078438	ALDH1A3
miR-6622-3p	ENSGALG00000032469	ENSGALT00000077353	ARHGAP45
miR-6622-3p	ENSGALG00000035576	ENSGALT00000082010	CDK9
miR-6622-3p	ENSGALG00000027635	ENSGALT00000086038	NME3
miR-6622-3p	ENSGALG00000034020	ENSGALT00000079719	RHOBTB2
miR-6622-3p	ENSGALG00000051010	ENSGALT00000092216
miR-6622-3p	ENSGALG00000047574	ENSGALT00000091479
miR-6622-3p	ENSGALG00000000950	ENSGALT00000090702	MVB12B
miR-6622-3p	ENSGALG00000040832	ENSGALT00000090556	CFD
miR-6622-3p	ENSGALG00000030493	ENSGALT00000078128	ENTPD3
miR-6622-3p	ENSGALG00000030068	ENSGALT00000080507	RAB3A
miR-6622-3p	ENSGALG00000005638	ENSGALT00000081457	IL2RG
miR-6622-3p	ENSGALG00000028978	ENSGALT00000081650	BTBD19
miR-6622-3p	ENSGALG00000041924	ENSGALT00000082593	PFDN5
miR-6622-3p	ENSGALG00000052541	ENSGALT00000090962
miR-6622-3p	ENSGALG00000008150	ENSGALT00000091829	RASAL1
miR-6622-3p	ENSGALG00000000988	ENSGALT00000088580	EFTUD2
miR-6622-3p	ENSGALG00000010459	ENSGALT00000078943	VIPAS39
miR-6622-3p	ENSGALG00000035487	ENSGALT00000086860	SP1
miR-6622-3p	ENSGALG00000038943	ENSGALT00000080978	RASSF5
miR-6622-3p	ENSGALG00000037407	ENSGALT00000085184	FAM118B
miR-6622-3p	ENSGALG00000045721	ENSGALT00000083319	ISG20L2
miR-6622-3p	ENSGALG00000017008	ENSGALT00000090921	RCBTB1
miR-6622-3p	ENSGALG00000031966	ENSGALT00000089409	TIMM9
miR-6622-3p	ENSGALG00000044098	ENSGALT00000084052
miR-6622-3p	ENSGALG00000042199	ENSGALT00000081774	SLC12A5
miR-6622-3p	ENSGALG00000039504	ENSGALT00000077618
miR-6622-3p	ENSGALG00000010129	ENSGALT00000079652	PLK3
miR-6622-3p	ENSGALG00000043074	ENSGALT00000078820
miR-6622-3p	ENSGALG00000004594	ENSGALT00000088722	Ii
miR-6622-3p	ENSGALG00000041528	ENSGALT00000080406	LMF2
miR-6622-3p	ENSGALG00000002013	ENSGALT00000077689	MEAF6
miR-6622-3p	ENSGALG00000005739	ENSGALT00000079625	SCD
miR-6622-3p	ENSGALG00000036300	ENSGALT00000082702	SEC61A2
miR-6622-3p	ENSGALG00000054286	ENSGALT00000090560	APLN
miR-6622-3p	ENSGALG00000040159	ENSGALT00000079391
miR-6622-3p	ENSGALG00000039408	ENSGALT00000090598	PNPLA6
miR-6622-3p	ENSGALG00000005487	ENSGALT00000088587	CCDC12
miR-6622-3p	ENSGALG00000009298	ENSGALT00000081157
miR-6622-3p	ENSGALG00000008089	ENSGALT00000083745	KBTBD4
miR-6622-3p	ENSGALG00000053708	ENSGALT00000083203
miR-6622-3p	ENSGALG00000012992	ENSGALT00000090870	WNK1
miR-6622-3p	ENSGALG00000037787	ENSGALT00000086466	MEF2D
miR-6622-3p	ENSGALG00000048816	ENSGALT00000090451
miR-6622-3p	ENSGALG00000050595	ENSGALT00000091737
miR-6622-3p	ENSGALG00000040833	ENSGALT00000085064
miR-6622-3p	ENSGALG00000039408	ENSGALT00000077399	PNPLA6
miR-6622-3p	ENSGALG00000032220	ENSGALT00000081183	ELN
miR-6622-3p	ENSGALG00000035236	ENSGALT00000077760	BCAP31
miR-6622-3p	ENSGALG00000046674	ENSGALT00000088082	CTU2
miR-6622-3p	ENSGALG00000046192	ENSGALT00000088864	CCL21
miR-6622-3p	ENSGALG00000044780	ENSGALT00000083875
miR-6622-3p	ENSGALG00000051159	ENSGALT00000090571
miR-6622-3p	ENSGALG00000043930	ENSGALT00000084431
miR-6622-3p	ENSGALG00000003972	ENSGALT00000092181	FAXDC2
miR-6622-3p	ENSGALG00000041066	ENSGALT00000085288	DNASE1
miR-6622-3p	ENSGALG00000046735	ENSGALT00000086672
miR-6622-3p	ENSGALG00000006677	ENSGALT00000091334	P4HA2
miR-6622-3p	ENSGALG00000025751	ENSGALT00000085217	NMRK2
miR-6622-3p	ENSGALG00000037995	ENSGALT00000082353	STRIP1
miR-6622-3p	ENSGALG00000051283	ENSGALT00000092057
miR-6622-3p	ENSGALG00000045436	ENSGALT00000083587
miR-6622-3p	ENSGALG00000031642	ENSGALT00000081529	ILK
miR-6622-3p	ENSGALG00000044631	ENSGALT00000085777
miR-6622-3p	ENSGALG00000007456	ENSGALT00000092125	NPRL3
miR-6622-3p	ENSGALG00000032278	ENSGALT00000080901	ATF6
miR-6622-3p	ENSGALG00000030533	ENSGALT00000078667	PGLS
miR-6622-3p	ENSGALG00000045846	ENSGALT00000088413	PDK2
miR-6622-3p	ENSGALG00000037262	ENSGALT00000082443	HOXC8
miR-6622-3p	ENSGALG00000007456	ENSGALT00000091602	NPRL3
miR-6622-3p	ENSGALG00000030899	ENSGALT00000082482	ATXN7L3
miR-6622-3p	ENSGALG00000031751	ENSGALT00000082696	SCRN3
miR-6622-3p	ENSGALG00000051284	ENSGALT00000091682
miR-6622-3p	ENSGALG00000040316	ENSGALT00000078804	GPC1
miR-6622-3p	ENSGALG00000043052	ENSGALT00000080168	CD1B
miR-6622-3p	ENSGALG00000037097	ENSGALT00000095260	GRK3
miR-6622-3p	ENSGALG00000030406	ENSGALT00000096754	CDS2
miR-6622-3p	ENSGALG00000010903	ENSGALT00000095706	RASGEF1B
miR-6622-3p	ENSGALG00000012367	ENSGALT00000096624	TRIM9
miR-6622-3p	ENSGALG00000052318	ENSGALT00000096346
miR-6622-3p	ENSGALG00000020582	ENSGALT00000093531	SLC39A3
miR-6622-3p	ENSGALG00000034294	ENSGALT00000097960	ATP6V0D2
miR-6622-3p	ENSGALG00000008380	ENSGALT00000098995	DGKZ
miR-6622-3p	ENSGALG00000003539	ENSGALT00000096183	KIAA1522
miR-6622-3p	ENSGALG00000008150	ENSGALT00000096295	RASAL1
miR-6622-3p	ENSGALG00000005608	ENSGALT00000098829	SLC9A3R2
miR-6622-3p	ENSGALG00000051473	ENSGALT00000097217
miR-6622-3p	ENSGALG00000051479	ENSGALT00000092342	CDK5
miR-6622-3p	ENSGALG00000049065	ENSGALT00000098864	ZFPM1
miR-6622-3p	ENSGALG00000014203	ENSGALT00000093746	PARVG
miR-6622-3p	ENSGALG00000052646	ENSGALT00000095018	EXD3
miR-6622-3p	ENSGALG00000050127	ENSGALT00000094747
miR-6622-3p	ENSGALG00000054505	ENSGALT00000097386
miR-6622-3p	ENSGALG00000045846	ENSGALT00000098612	PDK2
miR-6622-3p	ENSGALG00000046995	ENSGALT00000093014	NECTIN4
miR-6622-3p	ENSGALG00000053052	ENSGALT00000098094
miR-6622-3p	ENSGALG00000001108	ENSGALT00000097374	MIER2
miR-6622-3p	ENSGALG00000010903	ENSGALT00000099085	RASGEF1B
miR-6622-3p	ENSGALG00000051146	ENSGALT00000092715
miR-6622-3p	ENSGALG00000048116	ENSGALT00000095339
miR-6622-3p	ENSGALG00000002527	ENSGALT00000094415
miR-6622-3p	ENSGALG00000004657	ENSGALT00000093264	FBXO2
miR-6622-3p	ENSGALG00000043336	ENSGALT00000095783	COPZ1
miR-6622-3p	ENSGALG00000046960	ENSGALT00000096965
miR-6622-3p	ENSGALG00000051461	ENSGALT00000094118
miR-6622-3p	ENSGALG00000049557	ENSGALT00000096100
miR-6622-3p	ENSGALG00000040159	ENSGALT00000096379
miR-6622-3p	ENSGALG00000054664	ENSGALT00000094872
miR-6622-3p	ENSGALG00000042375	ENSGALT00000095269
miR-6622-3p	ENSGALG00000049557	ENSGALT00000098415
miR-6622-3p	ENSGALG00000006221	ENSGALT00000093733	KIF1A
miR-6622-3p	ENSGALG00000054034	ENSGALT00000093213	TNKS1BP1
miR-6622-3p	ENSGALG00000003522	ENSGALT00000093495	RBBP4
miR-6622-3p	ENSGALG00000003899	ENSGALT00000097672	RAB17
miR-6622-3p	ENSGALG00000010903	ENSGALT00000096555	RASGEF1B
miR-6622-3p	ENSGALG00000047646	ENSGALT00000096919	CCNT1
miR-6622-3p	ENSGALG00000050229	ENSGALT00000094088
miR-6622-3p	ENSGALG00000001289	ENSGALT00000095465
miR-6622-3p	ENSGALG00000054174	ENSGALT00000096114
miR-6622-3p	ENSGALG00000052650	ENSGALT00000094309	C8orf59
miR-6622-3p	ENSGALG00000045280	ENSGALT00000093728
miR-6622-3p	ENSGALG00000053585	ENSGALT00000092446
miR-6622-3p	ENSGALG00000018815	ENSGALT00000094502	PCGF2
miR-6622-3p	ENSGALG00000033696	ENSGALT00000094326	RALY
miR-6622-3p	ENSGALG00000012992	ENSGALT00000094814	WNK1
miR-6622-3p	ENSGALG00000004367	ENSGALT00000093709	AWAT1
miR-6622-3p	ENSGALG00000001773	ENSGALT00000095394	RFX2
miR-6622-3p	ENSGALG00000000550	ENSGALT00000095728	STRADA
miR-6622-3p	ENSGALG00000040159	ENSGALT00000093499
miR-6622-3p	ENSGALG00000049433	ENSGALT00000097106
miR-6622-3p	ENSGALG00000003712	ENSGALT00000095386	RAPGEF1
miR-6622-3p	ENSGALG00000050229	ENSGALT00000098289
miR-6622-3p	ENSGALG00000032220	ENSGALT00000096631	ELN
miR-6622-3p	ENSGALG00000054174	ENSGALT00000092516
miR-6622-3p	ENSGALG00000051312	ENSGALT00000092812
miR-6622-3p	ENSGALG00000002273	ENSGALT00000093515	LYRM1
miR-6622-3p	ENSGALG00000032220	ENSGALT00000097041	ELN
miR-6622-3p	ENSGALG00000001773	ENSGALT00000093923	RFX2
miR-6622-3p	ENSGALG00000053597	ENSGALT00000094472	MBNL3
miR-6622-3p	ENSGALG00000031056	ENSGALT00000093607	NEMP1
miR-6622-3p	ENSGALG00000012992	ENSGALT00000092466	WNK1
miR-6622-3p	ENSGALG00000054117	ENSGALT00000096731
miR-6622-3p	ENSGALG00000037744	ENSGALT00000096541	CATSPER2
miR-6622-3p	ENSGALG00000010903	ENSGALT00000096481	RASGEF1B
miR-6622-3p	ENSGALG00000041522	ENSGALT00000092389	CLCF1
miR-6622-3p	ENSGALG00000046843	ENSGALT00000094714
miR-6622-3p	ENSGALG00000008380	ENSGALT00000094453	DGKZ
miR-6622-3p	ENSGALG00000049582	ENSGALT00000098261
miR-6622-3p	ENSGALG00000000870	ENSGALT00000095210	DCAKD
miR-6622-3p	ENSGALG00000010322	ENSGALT00000097372	JDP2
miR-6622-3p	ENSGALG00000047310	ENSGALT00000098102
miR-6622-3p	ENSGALG00000029747	ENSGALT00000093416	ST3GAL4
miR-6622-3p	ENSGALG00000052650	ENSGALT00000095935	C8orf59
miR-6622-3p	ENSGALG00000007645	ENSGALT00000096552
miR-6622-3p	ENSGALG00000048210	ENSGALT00000093880
miR-6622-3p	ENSGALG00000052537	ENSGALT00000093525
miR-6622-3p	ENSGALG00000010282	ENSGALT00000092720	TMEM63B
miR-6622-3p	ENSGALG00000034427	ENSGALT00000092665	SCN4A
miR-6622-3p	ENSGALG00000014958	ENSGALT00000098780	ANKDD1B
miR-6622-3p	ENSGALG00000050439	ENSGALT00000098808
miR-6622-3p	ENSGALG00000035923	ENSGALT00000092961	MTMR11
miR-6622-3p	ENSGALG00000049026	ENSGALT00000098038	MAP2K7
miR-6622-3p	ENSGALG00000045608	ENSGALT00000093947
miR-6622-3p	ENSGALG00000032220	ENSGALT00000092454	ELN
miR-6622-3p	ENSGALG00000021362	ENSGALT00000094340	GPRC5C
miR-6622-3p	ENSGALG00000050865	ENSGALT00000093860
miR-6622-3p	ENSGALG00000048236	ENSGALT00000094443
miR-6622-3p	ENSGALG00000051213	ENSGALT00000095212	DUSP21
miR-6622-3p	ENSGALG00000000201	ENSGALT00000096665	PLEKHM1
miR-6622-3p	ENSGALG00000003712	ENSGALT00000093352	RAPGEF1
miR-6622-3p	ENSGALG00000006822	ENSGALT00000095684	Pcdh19
miR-6622-3p	ENSGALG00000040759	ENSGALT00000095259	CPXM1
miR-6622-3p	ENSGALG00000050896	ENSGALT00000096906
miR-6622-3p	ENSGALG00000030831	ENSGALT00000103498	FBXW5
miR-6622-3p	ENSGALG00000033696	ENSGALT00000100864	RALY
miR-6622-3p	ENSGALG00000052334	ENSGALT00000105112
miR-6622-3p	ENSGALG00000050840	ENSGALT00000102628	APCDD1
miR-6622-3p	ENSGALG00000050065	ENSGALT00000105753	CYSLTR2
miR-6622-3p	ENSGALG00000002588	ENSGALT00000101882	PPARD
miR-6622-3p	ENSGALG00000051473	ENSGALT00000099782
miR-6622-3p	ENSGALG00000001981	ENSGALT00000104085	PARP6
miR-6622-3p	ENSGALG00000003899	ENSGALT00000103255	RAB17
miR-6622-3p	ENSGALG00000000400	ENSGALT00000102299	KCNC4
miR-6622-3p	ENSGALG00000008380	ENSGALT00000099168	DGKZ
miR-6622-3p	ENSGALG00000041635	ENSGALT00000099788	CAMK2D
miR-6622-3p	ENSGALG00000054163	ENSGALT00000104330
miR-6622-3p	ENSGALG00000049582	ENSGALT00000099566
miR-6622-3p	ENSGALG00000038975	ENSGALT00000100290
miR-6622-3p	ENSGALG00000052307	ENSGALT00000100830	RPP25
miR-6622-3p	ENSGALG00000055010	ENSGALT00000101886	MAP1LC3B2
miR-6622-3p	ENSGALG00000046868	ENSGALT00000103674
miR-6622-3p	ENSGALG00000033226	ENSGALT00000105960	FAM107B
miR-6622-3p	ENSGALG00000003712	ENSGALT00000102231	RAPGEF1
miR-6622-3p	ENSGALG00000051417	ENSGALT00000103447
miR-6622-3p	ENSGALG00000000619	ENSGALT00000104951	ANGPTL4
miR-6622-3p	ENSGALG00000049026	ENSGALT00000101097	MAP2K7
miR-6622-3p	ENSGALG00000051336	ENSGALT00000102696	ANKLE1
miR-6622-3p	ENSGALG00000052994	ENSGALT00000099346	C17orf113
miR-6622-3p	ENSGALG00000054766	ENSGALT00000102542	ITGA2B
miR-6622-3p	ENSGALG00000008473	ENSGALT00000102212	PLXND1
miR-6622-3p	ENSGALG00000053903	ENSGALT00000101942
miR-6622-3p	ENSGALG00000037558	ENSGALT00000100156
miR-6622-3p	ENSGALG00000048236	ENSGALT00000101037
miR-6622-3p	ENSGALG00000037595	ENSGALT00000101485	USF1
miR-6622-3p	ENSGALG00000032598	ENSGALT00000099992	MYO1A
miR-6622-3p	ENSGALG00000002588	ENSGALT00000101391	PPARD
miR-6622-3p	ENSGALG00000049448	ENSGALT00000100551
miR-6622-3p	ENSGALG00000005582	ENSGALT00000101763	KLHL18
miR-6622-3p	ENSGALG00000002018	ENSGALT00000101327	CAPN15
miR-6622-3p	ENSGALG00000050948	ENSGALT00000101946	TMEM115
miR-6622-3p	ENSGALG00000032220	ENSGALT00000105665	ELN
miR-6622-3p	ENSGALG00000050229	ENSGALT00000101535
miR-6622-3p	ENSGALG00000010282	ENSGALT00000100982	TMEM63B
miR-6622-3p	ENSGALG00000023621	ENSGALT00000100902	SFXN3
miR-6622-3p	ENSGALG00000037995	ENSGALT00000102903	STRIP1
miR-6622-3p	ENSGALG00000032220	ENSGALT00000104788	ELN
miR-6622-3p	ENSGALG00000047202	ENSGALT00000101916
miR-6622-3p	ENSGALG00000049503	ENSGALT00000099589
miR-6622-3p	ENSGALG00000041634	ENSGALT00000105403	ACTG2
miR-6622-3p	ENSGALG00000052646	ENSGALT00000104928	EXD3
miR-6622-3p	ENSGALG00000053184	ENSGALT00000101992
miR-6622-3p	ENSGALG00000054599	ENSGALT00000100647
miR-6622-3p	ENSGALG00000047699	ENSGALT00000099805
miR-6622-3p	ENSGALG00000047316	ENSGALT00000102181
miR-6622-3p	ENSGALG00000023640	ENSGALT00000105341
miR-6622-3p	ENSGALG00000055023	ENSGALT00000103537	INHBE
miR-6622-3p	ENSGALG00000000201	ENSGALT00000101139	PLEKHM1
miR-6622-3p	ENSGALG00000041953	ENSGALT00000102894	KDM2A
miR-6622-3p	ENSGALG00000053470	ENSGALT00000104753
miR-6622-3p	ENSGALG00000010903	ENSGALT00000102274	RASGEF1B
miR-6622-3p	ENSGALG00000002486	ENSGALT00000101522	RNF123
miR-6622-3p	ENSGALG00000039196	ENSGALT00000103717	NECTIN1
miR-6622-3p	ENSGALG00000048116	ENSGALT00000100013
miR-6622-3p	ENSGALG00000041266	ENSGALT00000102125	CNN1
miR-6622-3p	ENSGALG00000051473	ENSGALT00000099247
miR-6622-3p	ENSGALG00000037995	ENSGALT00000101697	STRIP1
miR-6622-3p	ENSGALG00000032598	ENSGALT00000104884	MYO1A
miR-6622-3p	ENSGALG00000054664	ENSGALT00000103285
miR-6622-3p	ENSGALG00000046960	ENSGALT00000100327
miR-6622-3p	ENSGALG00000039408	ENSGALT00000104770	PNPLA6
miR-6622-3p	ENSGALG00000040109	ENSGALT00000099556	LARP1
miR-6622-3p	ENSGALG00000002273	ENSGALT00000104055	LYRM1
miR-6622-3p	ENSGALG00000053597	ENSGALT00000103228	MBNL3
miR-6622-3p	ENSGALG00000003147	ENSGALT00000100450	TRPC4AP
miR-6622-3p	ENSGALG00000053565	ENSGALT00000101147
miR-6622-3p	ENSGALG00000037787	ENSGALT00000101521	MEF2D
miR-6622-3p	ENSGALG00000032702	ENSGALT00000102160	ITGA3
miR-6622-3p	ENSGALG00000050887	ENSGALT00000101273	CACNB3
miR-6622-3p	ENSGALG00000041556	ENSGALT00000102266	GPATCH8
miR-6622-3p	ENSGALG00000051284	ENSGALT00000103369
miR-6622-3p	ENSGALG00000002553	ENSGALT00000104852	PCDH1
miR-6622-3p	ENSGALG00000003287	ENSGALT00000104779	TMEM39B
miR-6622-3p	ENSGALG00000012367	ENSGALT00000105886	TRIM9
miR-6622-3p	ENSGALG00000012992	ENSGALT00000105411	WNK1
miR-6622-3p	ENSGALG00000043372	ENSGALT00000104344	RUNX3
miR-6622-3p	ENSGALG00000010903	ENSGALT00000105356	RASGEF1B
miR-6622-3p	ENSGALG00000036484	ENSGALT00000105108	NCAN
miR-6622-3p	ENSGALG00000051660	ENSGALT00000101759
miR-6622-3p	ENSGALG00000038975	ENSGALT00000103641
miR-6622-3p	ENSGALG00000048930	ENSGALT00000104585	CDC37
miR-6622-3p	ENSGALG00000034737	ENSGALT00000101111
miR-6622-3p	ENSGALG00000046210	ENSGALT00000105404
miR-6622-3p	ENSGALG00000048210	ENSGALT00000103612
miR-6622-3p	ENSGALG00000041266	ENSGALT00000100379	CNN1
miR-6622-3p	ENSGALG00000053299	ENSGALT00000101740	KCNC3
miR-6622-3p	ENSGALG00000011816	ENSGALT00000101732	ENGASE
miR-6622-3p	ENSGALG00000039408	ENSGALT00000101764	PNPLA6
miR-6622-3p	ENSGALG00000000630	ENSGALT00000105802	HAS3
miR-6622-3p	ENSGALG00000003712	ENSGALT00000100234	RAPGEF1
miR-6622-3p	ENSGALG00000053597	ENSGALT00000106679	MBNL3
miR-6622-3p	ENSGALG00000051336	ENSGALT00000106143	ANKLE1
miR-6622-3p	ENSGALG00000053597	ENSGALT00000106851	MBNL3
miR-6622-3p	ENSGALG00000051660	ENSGALT00000106858
miR-6622-3p	ENSGALG00000037712	ENSGALT00000107845	FCHO1
miR-6622-3p	ENSGALG00000053470	ENSGALT00000106550
miR-6622-3p	ENSGALG00000010903	ENSGALT00000108201	RASGEF1B
miR-6622-3p	ENSGALG00000050539	ENSGALT00000106519
miR-6622-3p	ENSGALG00000021647	ENSGALT00000106955	NRTN
miR-6622-3p	ENSGALG00000006857	ENSGALT00000106626	SPATA20
miR-6622-3p	ENSGALG00000032598	ENSGALT00000107927	MYO1A
miR-6622-3p	ENSGALG00000049660	ENSGALT00000107941
miR-6622-3p	ENSGALG00000000685	ENSGALT00000106585	MAP3K14
miR-6622-3p	ENSGALG00000036310	ENSGALT00000107479
miR-6622-3p	ENSGALG00000012992	ENSGALT00000107160	WNK1
miR-6622-3p	ENSGALG00000035153	ENSGALT00000107305	STX3
miR-6622-3p	ENSGALG00000004047	ENSGALT00000107700	GALE
miR-6622-3p	ENSGALG00000028790	ENSGALT00000107993	DNASE2B
miR-6622-3p	ENSGALG00000003539	ENSGALT00000106790	KIAA1522
miR-6622-3p	ENSGALG00000034427	ENSGALT00000106210	SCN4A
miR-6622-3p	ENSGALG00000011816	ENSGALT00000107490	ENGASE
miR-6622-3p	ENSGALG00000025788	ENSGALT00000107018	CACNB1
miR-6622-3p	ENSGALG00000039408	ENSGALT00000106748	PNPLA6
miR-6622-3p	ENSGALG00000041630	ENSGALT00000107076	NFIX
miR-6622-3p	ENSGALG00000023621	ENSGALT00000107472	SFXN3
miR-6622-3p	ENSGALG00000052334	ENSGALT00000106176
miR-6622-3p	ENSGALG00000049582	ENSGALT00000108342
miR-6622-3p	ENSGALG00000033226	ENSGALT00000107091	FAM107B
miR-6622-3p	ENSGALG00000011682	ENSGALT00000108336	CNOT4
miR-6622-3p	ENSGALG00000041556	ENSGALT00000106590	GPATCH8
miR-6622-3p	ENSGALG00000006443	ENSGALT00000106352	MADPRT1
miR-6622-3p	ENSGALG00000008380	ENSGALT00000107848	DGKZ
miR-6622-3p	ENSGALG00000014203	ENSGALT00000108193	PARVG
miR-6622-3p	ENSGALG00000010903	ENSGALT00000106446	RASGEF1B
miR-6622-3p	ENSGALG00000002273	ENSGALT00000106881	LYRM1
miR-6622-3p	ENSGALG00000051159	ENSGALT00000106188
miR-6622-3p	ENSGALG00000049362	ENSGALT00000106674
miR-6622-3p	ENSGALG00000038229	ENSGALT00000107402	OTUB1
miR-6622-3p	ENSGALG00000029918	ENSGALT00000106059
miR-6622-3p	ENSGALG00000048624	ENSGALT00000107637	SGPP2
miR-6622-3p	ENSGALG00000047483	ENSGALT00000107143	C1QTNF6
miR-6622-3p	ENSGALG00000001030	ENSGALT00000106398	SCAMP4
miR-6622-3p	ENSGALG00000054919	ENSGALT00000106998	PIRT
miR-6622-3p	ENSGALG00000013481	ENSGALT00000107750	IKZF3
miR-2984-5p	ENSGALG00000000251	ENSGALT00000000330	CD79B
miR-2984-5p	ENSGALG00000000545	ENSGALT00000000757	REN
miR-2984-5p	ENSGALG00000000510	ENSGALT00000000697	DCAF7
miR-2984-5p	ENSGALG00000000903	ENSGALT00000001325	TERF2IP
miR-2984-5p	ENSGALG00000000690	ENSGALT00000000973	GDPD4
miR-2984-5p	ENSGALG00000000911	ENSGALT00000001340	IL19
miR-2984-5p	ENSGALG00000000988	ENSGALT00000001458	EFTUD2
miR-2984-5p	ENSGALG00000001637	ENSGALT00000002500	PSMD5
miR-2984-5p	ENSGALG00000001244	ENSGALT00000001914
miR-2984-5p	ENSGALG00000001691	ENSGALT00000002586	INTS11
miR-2984-5p	ENSGALG00000001473	ENSGALT00000002235	MIB2
miR-2984-5p	ENSGALG00000001289	ENSGALT00000001968
miR-2984-5p	ENSGALG00000001328	ENSGALT00000002022	BSG
miR-2984-5p	ENSGALG00000001475	ENSGALT00000002237	STMN1
miR-2984-5p	ENSGALG00000001489	ENSGALT00000002258	SSU72
miR-2984-5p	ENSGALG00000001688	ENSGALT00000001634	2019-09-05
miR-2984-5p	ENSGALG00000002630	ENSGALT00000004145	ZNF76
miR-2984-5p	ENSGALG00000002123	ENSGALT00000003317	OSCP1
miR-2984-5p	ENSGALG00000002299	ENSGALT00000003615	RGR
miR-2984-5p	ENSGALG00000002728	ENSGALT00000004306	SLC16A3
miR-2984-5p	ENSGALG00000002816	ENSGALT00000004451	STK10
miR-2984-5p	ENSGALG00000001862	ENSGALT00000002882	ST6GALNAC1
miR-2984-5p	ENSGALG00000002853	ENSGALT00000004497	CFDP1
miR-2984-5p	ENSGALG00000021143	ENSGALT00000004005	RGS18
miR-2984-5p	ENSGALG00000002283	ENSGALT00000003585	MAPKAPK3
miR-2984-5p	ENSGALG00000003625	ENSGALT00000005739	NDUFS5
miR-2984-5p	ENSGALG00000004150	ENSGALT00000006599	MYO1E
miR-2984-5p	ENSGALG00000004590	ENSGALT00000007303	CLCN6
miR-2984-5p	ENSGALG00000004793	ENSGALT00000007650
miR-2984-5p	ENSGALG00000005158	ENSGALT00000008282	WDFY1
miR-2984-5p	ENSGALG00000004860	ENSGALT00000007764	RASD1
miR-2984-5p	ENSGALG00000004222	ENSGALT00000006719	HK1
miR-2984-5p	ENSGALG00000003053	ENSGALT00000004826	PRDX6
miR-2984-5p	ENSGALG00000002919	ENSGALT00000004608	MON1A
miR-2984-5p	ENSGALG00000003065	ENSGALT00000004840	NECAB3
miR-2984-5p	ENSGALG00000021601	ENSGALT00000006230	EPS15L1
miR-2984-5p	ENSGALG00000005096	ENSGALT00000008174	B9D1
miR-2984-5p	ENSGALG00000003731	ENSGALT00000005919	FBXO42
miR-2984-5p	ENSGALG00000004475	ENSGALT00000007125
miR-2984-5p	ENSGALG00000004899	ENSGALT00000007832	PEPD
miR-2984-5p	ENSGALG00000003991	ENSGALT00000006360	MRTO4
miR-2984-5p	ENSGALG00000003734	ENSGALT00000005925	SZRD1
miR-2984-5p	ENSGALG00000004212	ENSGALT00000006698	ADAM10
miR-2984-5p	ENSGALG00000004128	ENSGALT00000006571	CYSLTR1
miR-2984-5p	ENSGALG00000004412	ENSGALT00000007031	DIABLO
miR-2984-5p	ENSGALG00000003563	ENSGALT00000005643	YARS
miR-2984-5p	ENSGALG00000003024	ENSGALT00000004779	ARMC6
miR-2984-5p	ENSGALG00000004040	ENSGALT00000006432	MFAP3
miR-2984-5p	ENSGALG00000003745	ENSGALT00000005941	NECAP2
miR-2984-5p	ENSGALG00000003457	ENSGALT00000005478	CNP
miR-2984-5p	ENSGALG00000021040	ENSGALT00000008668	HAGHL
miR-2984-5p	ENSGALG00000007936	ENSGALT00000012893	PGK1
miR-2984-5p	ENSGALG00000008475	ENSGALT00000013811	ARRDC1
miR-2984-5p	ENSGALG00000008372	ENSGALT00000013637	XRN2
miR-2984-5p	ENSGALG00000007996	ENSGALT00000012982	ANKRD44
miR-2984-5p	ENSGALG00000005648	ENSGALT00000009061
miR-2984-5p	ENSGALG00000005331	ENSGALT00000008553	GJC2
miR-2984-5p	ENSGALG00000005297	ENSGALT00000008494	HHATL
miR-2984-5p	ENSGALG00000005999	ENSGALT00000009651	ABTB1
miR-2984-5p	ENSGALG00000007831	ENSGALT00000012707	TLX1
miR-2984-5p	ENSGALG00000008835	ENSGALT00000014356	SAMD13
miR-2984-5p	ENSGALG00000008614	ENSGALT00000014035	TTL
miR-2984-5p	ENSGALG00000009603	ENSGALT00000015649	PRLL
miR-2984-5p	ENSGALG00000008302	ENSGALT00000013516	CIB1
miR-2984-5p	ENSGALG00000006053	ENSGALT00000009757	SLC2A11
miR-2984-5p	ENSGALG00000008997	ENSGALT00000014634	STEAP4
miR-2984-5p	ENSGALG00000005572	ENSGALT00000008938
miR-2984-5p	ENSGALG00000007666	ENSGALT00000012427	KCNIP2
miR-2984-5p	ENSGALG00000005582	ENSGALT00000008971	KLHL18
miR-2984-5p	ENSGALG00000008435	ENSGALT00000013744	SUMO1
miR-2984-5p	ENSGALG00000008124	ENSGALT00000013188	BORCS7
miR-2984-5p	ENSGALG00000007349	ENSGALT00000011886	RASL12
miR-2984-5p	ENSGALG00000009581	ENSGALT00000015609	MPP5
miR-2984-5p	ENSGALG00000008525	ENSGALT00000013893	ABHD12
miR-2984-5p	ENSGALG00000005253	ENSGALT00000008437	C1QTNF8
miR-2984-5p	ENSGALG00000005599	ENSGALT00000008982
miR-2984-5p	ENSGALG00000009052	ENSGALT00000014738	LBH
miR-2984-5p	ENSGALG00000009045	ENSGALT00000014724	EBNA1BP2
miR-2984-5p	ENSGALG00000007443	ENSGALT00000012043	TMLHE
miR-2984-5p	ENSGALG00000008798	ENSGALT00000014303	ZMYND19
miR-2984-5p	ENSGALG00000007747	ENSGALT00000012560	TMEM104
miR-2984-5p	ENSGALG00000008294	ENSGALT00000013506	ITPR1
miR-2984-5p	ENSGALG00000006141	ENSGALT00000009916	POFUT2
miR-2984-5p	ENSGALG00000007441	ENSGALT00000012041	MAP6
miR-2984-5p	ENSGALG00000007554	ENSGALT00000012215	RAB22A
miR-2984-5p	ENSGALG00000007389	ENSGALT00000011948	ANKRD40
miR-2984-5p	ENSGALG00000007736	ENSGALT00000012541	ZWILCH
miR-2984-5p	ENSGALG00000006207	ENSGALT00000010020	HM13
miR-2984-5p	ENSGALG00000008211	ENSGALT00000013368	ACP2
miR-2984-5p	ENSGALG00000006963	ENSGALT00000011280	ENDOV
miR-2984-5p	ENSGALG00000006056	ENSGALT00000009765
miR-2984-5p	ENSGALG00000009476	ENSGALT00000015428	CDK6
miR-2984-5p	ENSGALG00000008759	ENSGALT00000014248	LAMP3
miR-2984-5p	ENSGALG00000015123	ENSGALT00000024406	ZDHHC23
miR-2984-5p	ENSGALG00000016880	ENSGALT00000027270	UBAC2
miR-2984-5p	ENSGALG00000014067	ENSGALT00000022774	SGTA
miR-2984-5p	ENSGALG00000007128	ENSGALT00000032361	SH3BGRL
miR-2984-5p	ENSGALG00000010612	ENSGALT00000017268	PRKD3
miR-2984-5p	ENSGALG00000011285	ENSGALT00000018413
miR-2984-5p	ENSGALG00000011870	ENSGALT00000019364	HIF1A
miR-2984-5p	ENSGALG00000015253	ENSGALT00000024611	COL8A1
miR-2984-5p	ENSGALG00000014297	ENSGALT00000039023	IRF7
miR-2984-5p	ENSGALG00000013624	ENSGALT00000022165	FAM65B
miR-2984-5p	ENSGALG00000021231	ENSGALT00000034212	TMEM254
miR-2984-5p	ENSGALG00000011305	ENSGALT00000018443	SRSF11
miR-2984-5p	ENSGALG00000009840	ENSGALT00000015999	TBK1
miR-2984-5p	ENSGALG00000010995	ENSGALT00000017906	ITGB3BP
miR-2984-5p	ENSGALG00000006161	ENSGALT00000033674	CHMP1A
miR-2984-5p	ENSGALG00000015970	ENSGALT00000037052	COL9A1
miR-2984-5p	ENSGALG00000010283	ENSGALT00000016727	GTF2E2
miR-2984-5p	ENSGALG00000020943	ENSGALT00000033625	AGXT
miR-2984-5p	ENSGALG00000012464	ENSGALT00000020371	SOUL
miR-2984-5p	ENSGALG00000010234	ENSGALT00000016635	MMACHC
miR-2984-5p	ENSGALG00000015854	ENSGALT00000025559	PGM3
miR-2984-5p	ENSGALG00000017287	ENSGALT00000027942	FGF6
miR-2984-5p	ENSGALG00000013008	ENSGALT00000021244	CHUNK-1
miR-2984-5p	ENSGALG00000022926	ENSGALT00000023388	GPR162
miR-2984-5p	ENSGALG00000011297	ENSGALT00000018428	CRADD
miR-2984-5p	ENSGALG00000017493	ENSGALT00000031356
miR-2984-5p	ENSGALG00000013621	ENSGALT00000022162	ATP6V1H
miR-2984-5p	ENSGALG00000011423	ENSGALT00000018633	FGFR1OP
miR-2984-5p	ENSGALG00000017036	ENSGALT00000027525	LHFPL6
miR-2984-5p	ENSGALG00000014213	ENSGALT00000022984	PRR5
miR-2984-5p	ENSGALG00000009800	ENSGALT00000015941	SETD7
miR-2984-5p	ENSGALG00000012850	ENSGALT00000020960	RAB19
miR-2984-5p	ENSGALG00000003913	ENSGALT00000034521	MCEE
miR-2984-5p	ENSGALG00000010046	ENSGALT00000016326	FAM177A1
miR-2984-5p	ENSGALG00000017370	ENSGALT00000039081	ARPP19
miR-2984-5p	ENSGALG00000010399	ENSGALT00000016934	SELENOT
miR-2984-5p	ENSGALG00000014935	ENSGALT00000024089	GREB1L
miR-2984-5p	ENSGALG00000014410	ENSGALT00000023284	CSTB
miR-2984-5p	ENSGALG00000007606	ENSGALT00000039466	PGAM1
miR-2984-5p	ENSGALG00000009426	ENSGALT00000038630	AIDA
miR-2984-5p	ENSGALG00000010224	ENSGALT00000016620	GLIPR1L
miR-2984-5p	ENSGALG00000013740	ENSGALT00000022329	SLC20A1
miR-2984-5p	ENSGALG00000023099	ENSGALT00000037693	ZDHHC22
miR-2984-5p	ENSGALG00000011222	ENSGALT00000018300	IL12RB2
miR-2984-5p	ENSGALG00000009743	ENSGALT00000015853	RPAP3
miR-2984-5p	ENSGALG00000000551	ENSGALT00000035250	C26H6orf89
miR-2984-5p	ENSGALG00000023571	ENSGALT00000039192	TRIM59
miR-2984-5p	ENSGALG00000010083	ENSGALT00000038548	ST3GAL3
miR-2984-5p	ENSGALG00000014766	ENSGALT00000023816	HAO2
miR-2984-5p	ENSGALG00000023581	ENSGALT00000039218	UTS2R5
miR-2984-5p	ENSGALG00000014931	ENSGALT00000024083	RAB28
miR-2984-5p	ENSGALG00000011229	ENSGALT00000018317	SERBP1
miR-2984-5p	ENSGALG00000007609	ENSGALT00000033235	ARHGAP19
miR-2984-5p	ENSGALG00000020538	ENSGALT00000037834	SLC49A3
miR-2984-5p	ENSGALG00000011623	ENSGALT00000018988	ADAMTS3
miR-2984-5p	ENSGALG00000008855	ENSGALT00000059584	UGP2
miR-2984-5p	ENSGALG00000041163	ENSGALT00000052871	ABHD17A
miR-2984-5p	ENSGALG00000005722	ENSGALT00000040134	SEC31B
miR-2984-5p	ENSGALG00000027698	ENSGALT00000045850	COX19
miR-2984-5p	ENSGALG00000036964	ENSGALT00000058315
miR-2984-5p	ENSGALG00000027822	ENSGALT00000044244
miR-2984-5p	ENSGALG00000007666	ENSGALT00000047799	KCNIP2
miR-2984-5p	ENSGALG00000043373	ENSGALT00000050747	ARVCF
miR-2984-5p	ENSGALG00000000498	ENSGALT00000040528	ACE
miR-2984-5p	ENSGALG00000041353	ENSGALT00000055528	TP53INP1
miR-2984-5p	ENSGALG00000029446	ENSGALT00000058080
miR-2984-5p	ENSGALG00000021656	ENSGALT00000040106	PTPN22
miR-2984-5p	ENSGALG00000041863	ENSGALT00000054125	MRPL13
miR-2984-5p	ENSGALG00000026431	ENSGALT00000046159	SEZ6
miR-2984-5p	ENSGALG00000042360	ENSGALT00000049607	TRIM29
miR-2984-5p	ENSGALG00000026298	ENSGALT00000044202	SERTAD2
miR-2984-5p	ENSGALG00000038069	ENSGALT00000055012	CCR8
miR-2984-5p	ENSGALG00000016880	ENSGALT00000058077	UBAC2
miR-2984-5p	ENSGALG00000028871	ENSGALT00000043109	SLC38A3
miR-2984-5p	ENSGALG00000009107	ENSGALT00000047522	NRXN1
miR-2984-5p	ENSGALG00000026638	ENSGALT00000045350	RELL2
miR-2984-5p	ENSGALG00000006409	ENSGALT00000040160	PODXL
miR-2984-5p	ENSGALG00000002922	ENSGALT00000039988	NOTCH2
miR-2984-5p	ENSGALG00000048325	ENSGALT00000045095	GBP
miR-2984-5p	ENSGALG00000006824	ENSGALT00000047599	USP19
miR-2984-5p	ENSGALG00000029599	ENSGALT00000049191	ACVR1B
miR-2984-5p	ENSGALG00000001201	ENSGALT00000040402	GFOD2
miR-2984-5p	ENSGALG00000010323	ENSGALT00000055740	BATF
miR-2984-5p	ENSGALG00000043021	ENSGALT00000055524	HORMAD1
miR-2984-5p	ENSGALG00000026661	ENSGALT00000046186	MSRB3
miR-2984-5p	ENSGALG00000042242	ENSGALT00000048868	NDUFB9
miR-2984-5p	ENSGALG00000039696	ENSGALT00000059084	ENTPD2
miR-2984-5p	ENSGALG00000024486	ENSGALT00000041399
miR-2984-5p	ENSGALG00000032336	ENSGALT00000048814	SLC25A10
miR-2984-5p	ENSGALG00000039288	ENSGALT00000051206	RBM10
miR-2984-5p	ENSGALG00000026704	ENSGALT00000045741	GPX8
miR-2984-5p	ENSGALG00000035282	ENSGALT00000053800	IGF2
miR-2984-5p	ENSGALG00000037812	ENSGALT00000047369	USP43
miR-2984-5p	ENSGALG00000034262	ENSGALT00000047405	VPS25
miR-2984-5p	ENSGALG00000014213	ENSGALT00000045353	PRR5
miR-2984-5p	ENSGALG00000006543	ENSGALT00000041182	PFKL
miR-2984-5p	ENSGALG00000006956	ENSGALT00000044557	ARIH2
miR-2984-5p	ENSGALG00000007839	ENSGALT00000047809	NCAM1
miR-2984-5p	ENSGALG00000029614	ENSGALT00000052668	C19orf24
miR-2984-5p	ENSGALG00000040696	ENSGALT00000057316	PRCC
miR-2984-5p	ENSGALG00000041833	ENSGALT00000048399
miR-2984-5p	ENSGALG00000036282	ENSGALT00000047546	PRKAG1
miR-2984-5p	ENSGALG00000026572	ENSGALT00000045569	RGS5
miR-2984-5p	ENSGALG00000006824	ENSGALT00000059261	USP19
miR-2984-5p	ENSGALG00000039979	ENSGALT00000047452
miR-2984-5p	ENSGALG00000010094	ENSGALT00000054187	B4GALT2
miR-2984-5p	ENSGALG00000016575	ENSGALT00000062943	GPM6B
miR-2984-5p	ENSGALG00000039652	ENSGALT00000068368
miR-2984-5p	ENSGALG00000032469	ENSGALT00000074381	ARHGAP45
miR-2984-5p	ENSGALG00000031684	ENSGALT00000073624	RCC2
miR-2984-5p	ENSGALG00000010083	ENSGALT00000065729	ST3GAL3
miR-2984-5p	ENSGALG00000036390	ENSGALT00000062173	PPP1R17
miR-2984-5p	ENSGALG00000006824	ENSGALT00000066090	USP19
miR-2984-5p	ENSGALG00000033993	ENSGALT00000068658	EIF6
miR-2984-5p	ENSGALG00000035419	ENSGALT00000072175	CDON
miR-2984-5p	ENSGALG00000009595	ENSGALT00000074174	TWF1
miR-2984-5p	ENSGALG00000042814	ENSGALT00000074826	MCRIP1
miR-2984-5p	ENSGALG00000032750	ENSGALT00000073474	CELSR2
miR-2984-5p	ENSGALG00000002123	ENSGALT00000069214	OSCP1
miR-2984-5p	ENSGALG00000008054	ENSGALT00000074750
miR-2984-5p	ENSGALG00000039228	ENSGALT00000060504	ZFP36L1
miR-2984-5p	ENSGALG00000042419	ENSGALT00000067504	KCTD17
miR-2984-5p	ENSGALG00000001328	ENSGALT00000068947	BSG
miR-2984-5p	ENSGALG00000042029	ENSGALT00000063101	SERINC4
miR-2984-5p	ENSGALG00000042963	ENSGALT00000065407
miR-2984-5p	ENSGALG00000033568	ENSGALT00000068732	TMEM70
miR-2984-5p	ENSGALG00000034210	ENSGALT00000070074	RPTOR
miR-2984-5p	ENSGALG00000029820	ENSGALT00000073186	NMRAL1
miR-2984-5p	ENSGALG00000042071	ENSGALT00000069223	VPS53
miR-2984-5p	ENSGALG00000037739	ENSGALT00000071448	STK25
miR-2984-5p	ENSGALG00000004583	ENSGALT00000076743	NPLOC4
miR-2984-5p	ENSGALG00000036380	ENSGALT00000074330	SLC48A1
miR-2984-5p	ENSGALG00000010283	ENSGALT00000067326	GTF2E2
miR-2984-5p	ENSGALG00000043265	ENSGALT00000063646	ZC3H3
miR-2984-5p	ENSGALG00000009107	ENSGALT00000074723	NRXN1
miR-2984-5p	ENSGALG00000030526	ENSGALT00000066391
miR-2984-5p	ENSGALG00000006956	ENSGALT00000063242	ARIH2
miR-2984-5p	ENSGALG00000014213	ENSGALT00000069889	PRR5
miR-2984-5p	ENSGALG00000014887	ENSGALT00000073491	ASF1A
miR-2984-5p	ENSGALG00000003362	ENSGALT00000062050	ACSS2
miR-2984-5p	ENSGALG00000036683	ENSGALT00000071072	PNPO
miR-2984-5p	ENSGALG00000034434	ENSGALT00000061698	IDH2
miR-2984-5p	ENSGALG00000010094	ENSGALT00000076544	B4GALT2
miR-2984-5p	ENSGALG00000036894	ENSGALT00000070210	ABCA2
miR-2984-5p	ENSGALG00000025842	ENSGALT00000068263	BRT-1
miR-2984-5p	ENSGALG00000008054	ENSGALT00000073513
miR-2984-5p	ENSGALG00000038162	ENSGALT00000067847	CALHM5
miR-2984-5p	ENSGALG00000033760	ENSGALT00000067893	PTGES2
miR-2984-5p	ENSGALG00000042308	ENSGALT00000070540	FZD3
miR-2984-5p	ENSGALG00000034512	ENSGALT00000067035
miR-2984-5p	ENSGALG00000032750	ENSGALT00000071613	CELSR2
miR-2984-5p	ENSGALG00000036028	ENSGALT00000062757	GNA13
miR-2984-5p	ENSGALG00000001289	ENSGALT00000064908
miR-2984-5p	ENSGALG00000002249	ENSGALT00000068187	AGO1
miR-2984-5p	ENSGALG00000036743	ENSGALT00000072351	MGAT3
miR-2984-5p	ENSGALG00000034698	ENSGALT00000066891	TMEM52B
miR-2984-5p	ENSGALG00000011402	ENSGALT00000060961	CNOT9
miR-2984-5p	ENSGALG00000037739	ENSGALT00000069408	STK25
miR-2984-5p	ENSGALG00000009547	ENSGALT00000073496	PPHLN1
miR-2984-5p	ENSGALG00000013414	ENSGALT00000091142	PDLIM3
miR-2984-5p	ENSGALG00000023571	ENSGALT00000078299	TRIM59
miR-2984-5p	ENSGALG00000000988	ENSGALT00000089928	EFTUD2
miR-2984-5p	ENSGALG00000002484	ENSGALT00000087787	CRYM
miR-2984-5p	ENSGALG00000007608	ENSGALT00000090819	ARHGEF9
miR-2984-5p	ENSGALG00000004670	ENSGALT00000078934	ATRIP
miR-2984-5p	ENSGALG00000042351	ENSGALT00000081881	PIK3R6
miR-2984-5p	ENSGALG00000026638	ENSGALT00000090880	RELL2
miR-2984-5p	ENSGALG00000003745	ENSGALT00000084055	NECAP2
miR-2984-5p	ENSGALG00000011445	ENSGALT00000087444	AAMP
miR-2984-5p	ENSGALG00000008859	ENSGALT00000083067	WDR31
miR-2984-5p	ENSGALG00000047621	ENSGALT00000090580	YBEY
miR-2984-5p	ENSGALG00000014508	ENSGALT00000083561	CD38
miR-2984-5p	ENSGALG00000027363	ENSGALT00000090947	C1orf159
miR-2984-5p	ENSGALG00000030493	ENSGALT00000078128	ENTPD3
miR-2984-5p	ENSGALG00000040157	ENSGALT00000088201	CHTF18
miR-2984-5p	ENSGALG00000045705	ENSGALT00000086666	H2AFX
miR-2984-5p	ENSGALG00000002347	ENSGALT00000091110	DIPK2A
miR-2984-5p	ENSGALG00000004640	ENSGALT00000086802	MAD2L2
miR-2984-5p	ENSGALG00000023506	ENSGALT00000081919
miR-2984-5p	ENSGALG00000038775	ENSGALT00000090926	SPON1
miR-2984-5p	ENSGALG00000036390	ENSGALT00000091207	PPP1R17
miR-2984-5p	ENSGALG00000046409	ENSGALT00000090161
miR-2984-5p	ENSGALG00000017071	ENSGALT00000089463
miR-2984-5p	ENSGALG00000005634	ENSGALT00000086917	CRYBA4
miR-2984-5p	ENSGALG00000025842	ENSGALT00000091807	BRT-1
miR-2984-5p	ENSGALG00000038313	ENSGALT00000079686	EFHD2
miR-2984-5p	ENSGALG00000001475	ENSGALT00000083476	STMN1
miR-2984-5p	ENSGALG00000014067	ENSGALT00000087118	SGTA
miR-2984-5p	ENSGALG00000044996	ENSGALT00000087529	TMEM71
miR-2984-5p	ENSGALG00000002283	ENSGALT00000091044	MAPKAPK3
miR-2984-5p	ENSGALG00000015252	ENSGALT00000090741	ST3GAL6
miR-2984-5p	ENSGALG00000051478	ENSGALT00000086413
miR-2984-5p	ENSGALG00000003473	ENSGALT00000089330	SFRP1
miR-2984-5p	ENSGALG00000039193	ENSGALT00000087506	AGRN
miR-2984-5p	ENSGALG00000027918	ENSGALT00000090876	PAFAH1B2
miR-2984-5p	ENSGALG00000008855	ENSGALT00000089342	UGP2
miR-2984-5p	ENSGALG00000045093	ENSGALT00000090276
miR-2984-5p	ENSGALG00000013810	ENSGALT00000083178	VTA1
miR-2984-5p	ENSGALG00000008124	ENSGALT00000084837	BORCS7
miR-2984-5p	ENSGALG00000035129	ENSGALT00000078323	RBM12B
miR-2984-5p	ENSGALG00000007608	ENSGALT00000091105	ARHGEF9
miR-2984-5p	ENSGALG00000046652	ENSGALT00000087697
miR-2984-5p	ENSGALG00000036931	ENSGALT00000078623	KLHL20
miR-2984-5p	ENSGALG00000000776	ENSGALT00000091897	BRPF3
miR-2984-5p	ENSGALG00000001475	ENSGALT00000084445	STMN1
miR-2984-5p	ENSGALG00000049812	ENSGALT00000091882	PQLC1
miR-2984-5p	ENSGALG00000025842	ENSGALT00000089895	BRT-1
miR-2984-5p	ENSGALG00000031637	ENSGALT00000078073	ICOSLG
miR-2984-5p	ENSGALG00000025842	ENSGALT00000090784	BRT-1
miR-2984-5p	ENSGALG00000034187	ENSGALT00000098510	2019-09-08
miR-2984-5p	ENSGALG00000041422	ENSGALT00000096803	EGLN1
miR-2984-5p	ENSGALG00000051473	ENSGALT00000097217
miR-2984-5p	ENSGALG00000008435	ENSGALT00000098461	SUMO1
miR-2984-5p	ENSGALG00000026431	ENSGALT00000098631	SEZ6
miR-2984-5p	ENSGALG00000004853	ENSGALT00000094647	LRP3
miR-2984-5p	ENSGALG00000037769	ENSGALT00000097897	NEBL
miR-2984-5p	ENSGALG00000034210	ENSGALT00000095663	RPTOR
miR-2984-5p	ENSGALG00000015854	ENSGALT00000096943	PGM3
miR-2984-5p	ENSGALG00000003734	ENSGALT00000094315	SZRD1
miR-2984-5p	ENSGALG00000007443	ENSGALT00000094291	TMLHE
miR-2984-5p	ENSGALG00000042419	ENSGALT00000098955	KCTD17
miR-2984-5p	ENSGALG00000012886	ENSGALT00000097553
miR-2984-5p	ENSGALG00000001289	ENSGALT00000095465
miR-2984-5p	ENSGALG00000006405	ENSGALT00000092864	CEP19
miR-2984-5p	ENSGALG00000034210	ENSGALT00000098405	RPTOR
miR-2984-5p	ENSGALG00000030739	ENSGALT00000093675	MSL1
miR-2984-5p	ENSGALG00000050866	ENSGALT00000095550	HSD3B1
miR-2984-5p	ENSGALG00000054033	ENSGALT00000098376
miR-2984-5p	ENSGALG00000013740	ENSGALT00000094781	SLC20A1
miR-2984-5p	ENSGALG00000007608	ENSGALT00000096486	ARHGEF9
miR-2984-5p	ENSGALG00000054131	ENSGALT00000098175	TAL2
miR-2984-5p	ENSGALG00000014012	ENSGALT00000092354	WASF2
miR-2984-5p	ENSGALG00000052202	ENSGALT00000094281
miR-2984-5p	ENSGALG00000014012	ENSGALT00000093862	WASF2
miR-2984-5p	ENSGALG00000023506	ENSGALT00000098568
miR-2984-5p	ENSGALG00000008572	ENSGALT00000094336	LAMP2
miR-2984-5p	ENSGALG00000030585	ENSGALT00000097005	UBXN2B
miR-2984-5p	ENSGALG00000011285	ENSGALT00000097330
miR-2984-5p	ENSGALG00000001051	ENSGALT00000096981	LDLRAP1
miR-2984-5p	ENSGALG00000007928	ENSGALT00000097545	MLLT10
miR-2984-5p	ENSGALG00000003033	ENSGALT00000096719	STXBP4
miR-2984-5p	ENSGALG00000010174	ENSGALT00000096179	SLC35B2
miR-2984-5p	ENSGALG00000029446	ENSGALT00000093161
miR-2984-5p	ENSGALG00000054307	ENSGALT00000102517
miR-2984-5p	ENSGALG00000047315	ENSGALT00000102620
miR-2984-5p	ENSGALG00000051473	ENSGALT00000099782
miR-2984-5p	ENSGALG00000011297	ENSGALT00000099440	CRADD
miR-2984-5p	ENSGALG00000008997	ENSGALT00000105504	STEAP4
miR-2984-5p	ENSGALG00000023506	ENSGALT00000101161
miR-2984-5p	ENSGALG00000051919	ENSGALT00000101010	BAALC
miR-2984-5p	ENSGALG00000003731	ENSGALT00000105564	FBXO42
miR-2984-5p	ENSGALG00000008997	ENSGALT00000100131	STEAP4
miR-2984-5p	ENSGALG00000015375	ENSGALT00000100212	PLCXD2
miR-2984-5p	ENSGALG00000050049	ENSGALT00000102865	C3orf70
miR-2984-5p	ENSGALG00000005582	ENSGALT00000101763	KLHL18
miR-2984-5p	ENSGALG00000052202	ENSGALT00000099769
miR-2984-5p	ENSGALG00000034210	ENSGALT00000105837	RPTOR
miR-2984-5p	ENSGALG00000048886	ENSGALT00000099390
miR-2984-5p	ENSGALG00000046965	ENSGALT00000101477	Nnf1
miR-2984-5p	ENSGALG00000050332	ENSGALT00000102216
miR-2984-5p	ENSGALG00000002283	ENSGALT00000100515	MAPKAPK3
miR-2984-5p	ENSGALG00000005659	ENSGALT00000099409	SNX12
miR-2984-5p	ENSGALG00000007349	ENSGALT00000103197	RASL12
miR-2984-5p	ENSGALG00000008297	ENSGALT00000105318
miR-2984-5p	ENSGALG00000047315	ENSGALT00000099228
miR-2984-5p	ENSGALG00000049682	ENSGALT00000104584	CHIR-B2
miR-2984-5p	ENSGALG00000046771	ENSGALT00000099852
miR-2984-5p	ENSGALG00000051473	ENSGALT00000099247
miR-2984-5p	ENSGALG00000037332	ENSGALT00000101063	IGFBP7
miR-2984-5p	ENSGALG00000036894	ENSGALT00000103381	ABCA2
miR-2984-5p	ENSGALG00000015854	ENSGALT00000100603	PGM3
miR-2984-5p	ENSGALG00000048325	ENSGALT00000102476	GBP
miR-2984-5p	ENSGALG00000025842	ENSGALT00000103185	BRT-1
miR-2984-5p	ENSGALG00000040109	ENSGALT00000099556	LARP1
miR-2984-5p	ENSGALG00000000776	ENSGALT00000105889	BRPF3
miR-2984-5p	ENSGALG00000036870	ENSGALT00000101105	ZNF767
miR-2984-5p	ENSGALG00000043607	ENSGALT00000100993	CENPX
miR-2984-5p	ENSGALG00000002553	ENSGALT00000104852	PCDH1
miR-2984-5p	ENSGALG00000010081	ENSGALT00000104960	SH3D19
miR-2984-5p	ENSGALG00000053964	ENSGALT00000102911
miR-2984-5p	ENSGALG00000034737	ENSGALT00000101111
miR-2984-5p	ENSGALG00000010081	ENSGALT00000101142	SH3D19
miR-2984-5p	ENSGALG00000030739	ENSGALT00000105780	MSL1
miR-2984-5p	ENSGALG00000029599	ENSGALT00000105491	ACVR1B
miR-2984-5p	ENSGALG00000011816	ENSGALT00000101732	ENGASE
miR-2984-5p	ENSGALG00000007608	ENSGALT00000099324	ARHGEF9
miR-2984-5p	ENSGALG00000010406	ENSGALT00000106699	TMEM63C
miR-2984-5p	ENSGALG00000003033	ENSGALT00000107996	STXBP4
miR-2984-5p	ENSGALG00000002283	ENSGALT00000106765	MAPKAPK3
miR-2984-5p	ENSGALG00000044996	ENSGALT00000107869	TMEM71
miR-2984-5p	ENSGALG00000006963	ENSGALT00000107708	ENDOV
miR-2984-5p	ENSGALG00000011816	ENSGALT00000107490	ENGASE
miR-2984-5p	ENSGALG00000036894	ENSGALT00000107476	ABCA2
miR-2984-5p	ENSGALG00000036894	ENSGALT00000106909	ABCA2
miR-2984-5p	ENSGALG00000002919	ENSGALT00000106178	MON1A
miR-2984-5p	ENSGALG00000033226	ENSGALT00000107091	FAM107B
miR-2984-5p	ENSGALG00000002919	ENSGALT00000108233	MON1A
miR-2984-5p	ENSGALG00000010224	ENSGALT00000108220	GLIPR1L
miR-2984-5p	ENSGALG00000034347	ENSGALT00000106930	KIF21B
miR-2984-5p	ENSGALG00000021601	ENSGALT00000106654	EPS15L1
miR-2984-5p	ENSGALG00000001030	ENSGALT00000106398	SCAMP4
miR-2984-5p	ENSGALG00000029446	ENSGALT00000107900
miR-2984-5p	ENSGALG00000052027	ENSGALT00000107121	FNDC9L
miR-2984-5p	ENSGALG00000007556	ENSGALT00000108246	LTO1
miR-2984-5p	ENSGALG00000053944	ENSGALT00000107105
miR-2129-5p	ENSGALG00000000466	ENSGALT00000000635	LCK
miR-2129-5p	ENSGALG00000001214	ENSGALT00000001842	PARD6A
miR-2129-5p	ENSGALG00000001965	ENSGALT00000003047	AARS
miR-2129-5p	ENSGALG00000001900	ENSGALT00000002939	PHF24
miR-2129-5p	ENSGALG00000001992	ENSGALT00000003100	PKM
miR-2129-5p	ENSGALG00000002843	ENSGALT00000004484	RILP
miR-2129-5p	ENSGALG00000003766	ENSGALT00000005975	KIAA0100
miR-2129-5p	ENSGALG00000003904	ENSGALT00000006204	MLPH
miR-2129-5p	ENSGALG00000008661	ENSGALT00000014106	CYR61
miR-2129-5p	ENSGALG00000008501	ENSGALT00000013848	KLF7
miR-2129-5p	ENSGALG00000007412	ENSGALT00000011990	MPZL2
miR-2129-5p	ENSGALG00000006092	ENSGALT00000009828
miR-2129-5p	ENSGALG00000006174	ENSGALT00000009968	VSTM4
miR-2129-5p	ENSGALG00000016508	ENSGALT00000026633
miR-2129-5p	ENSGALG00000012007	ENSGALT00000019595	ST13
miR-2129-5p	ENSGALG00000014970	ENSGALT00000024146	FSTL1
miR-2129-5p	ENSGALG00000011704	ENSGALT00000019131	HACD2
miR-2129-5p	ENSGALG00000009725	ENSGALT00000015828	SCG5
miR-2129-5p	ENSGALG00000015821	ENSGALT00000025507	CCT8
miR-2129-5p	ENSGALG00000009840	ENSGALT00000015999	TBK1
miR-2129-5p	ENSGALG00000003441	ENSGALT00000039374	GTF3C5
miR-2129-5p	ENSGALG00000012140	ENSGALT00000019832	FSHB
miR-2129-5p	ENSGALG00000001992	ENSGALT00000034751	PKM
miR-2129-5p	ENSGALG00000004796	ENSGALT00000034897	CDC42
miR-2129-5p	ENSGALG00000011488	ENSGALT00000018725	CMTM7
miR-2129-5p	ENSGALG00000008714	ENSGALT00000057897	ABI2
miR-2129-5p	ENSGALG00000003904	ENSGALT00000058848	MLPH
miR-2129-5p	ENSGALG00000023909	ENSGALT00000040222
miR-2129-5p	ENSGALG00000007412	ENSGALT00000056291	MPZL2
miR-2129-5p	ENSGALG00000001093	ENSGALT00000053250	TCF3
miR-2129-5p	ENSGALG00000031776	ENSGALT00000046955	NFASC
miR-2129-5p	ENSGALG00000003904	ENSGALT00000044342	MLPH
miR-2129-5p	ENSGALG00000027247	ENSGALT00000042658	EOMES
miR-2129-5p	ENSGALG00000043009	ENSGALT00000047695	WNT1
miR-2129-5p	ENSGALG00000031776	ENSGALT00000055364	NFASC
miR-2129-5p	ENSGALG00000004796	ENSGALT00000049495	CDC42
miR-2129-5p	ENSGALG00000031776	ENSGALT00000051817	NFASC
miR-2129-5p	ENSGALG00000004017	ENSGALT00000054109	TOR1AIP2
miR-2129-5p	ENSGALG00000004189	ENSGALT00000054791	MAFK
miR-2129-5p	ENSGALG00000035819	ENSGALT00000050595	TMEM51
miR-2129-5p	ENSGALG00000035819	ENSGALT00000073020	TMEM51
miR-2129-5p	ENSGALG00000031776	ENSGALT00000065231	NFASC
miR-2129-5p	ENSGALG00000035580	ENSGALT00000074108	MPP2
miR-2129-5p	ENSGALG00000041346	ENSGALT00000061096	CXCL12
miR-2129-5p	ENSGALG00000041630	ENSGALT00000060182	NFIX
miR-2129-5p	ENSGALG00000036378	ENSGALT00000067150	TBR1
miR-2129-5p	ENSGALG00000030003	ENSGALT00000063807	TUBG1
miR-2129-5p	ENSGALG00000029268	ENSGALT00000063704	CIAPIN1
miR-2129-5p	ENSGALG00000029268	ENSGALT00000074111	CIAPIN1
miR-2129-5p	ENSGALG00000039538	ENSGALT00000071016	CLDND1
miR-2129-5p	ENSGALG00000001992	ENSGALT00000062553	PKM
miR-2129-5p	ENSGALG00000029268	ENSGALT00000065165	CIAPIN1
miR-2129-5p	ENSGALG00000010985	ENSGALT00000073602	ATG4C
miR-2129-5p	ENSGALG00000052808	ENSGALT00000091940
miR-2129-5p	ENSGALG00000039673	ENSGALT00000078768	GALNS
miR-2129-5p	ENSGALG00000010129	ENSGALT00000079652	PLK3
miR-2129-5p	ENSGALG00000041528	ENSGALT00000080406	LMF2
miR-2129-5p	ENSGALG00000047637	ENSGALT00000092063	C21orf58
miR-2129-5p	ENSGALG00000004017	ENSGALT00000092092	TOR1AIP2
miR-2129-5p	ENSGALG00000015917	ENSGALT00000083789	EEF1A1
miR-2129-5p	ENSGALG00000008714	ENSGALT00000081898	ABI2
miR-2129-5p	ENSGALG00000011704	ENSGALT00000086486	HACD2
miR-2129-5p	ENSGALG00000015185	ENSGALT00000085162	TAF13
miR-2129-5p	ENSGALG00000054732	ENSGALT00000097626
miR-2129-5p	ENSGALG00000049326	ENSGALT00000098618
miR-2129-5p	ENSGALG00000031776	ENSGALT00000093159	NFASC
miR-2129-5p	ENSGALG00000053077	ENSGALT00000097489
miR-2129-5p	ENSGALG00000047821	ENSGALT00000095806
miR-2129-5p	ENSGALG00000049231	ENSGALT00000095540	DNAJC22
miR-2129-5p	ENSGALG00000047637	ENSGALT00000095641	C21orf58
miR-2129-5p	ENSGALG00000052154	ENSGALT00000097824
miR-2129-5p	ENSGALG00000050725	ENSGALT00000093096	SVBP
miR-2129-5p	ENSGALG00000053077	ENSGALT00000096306
miR-2129-5p	ENSGALG00000036378	ENSGALT00000101923	TBR1
miR-2129-5p	ENSGALG00000001093	ENSGALT00000101515	TCF3
miR-2129-5p	ENSGALG00000047383	ENSGALT00000105250
miR-2129-5p	ENSGALG00000053077	ENSGALT00000103733
miR-2129-5p	ENSGALG00000001093	ENSGALT00000104712	TCF3
miR-2129-5p	ENSGALG00000001093	ENSGALT00000100867	TCF3
miR-2129-5p	ENSGALG00000048930	ENSGALT00000104585	CDC37
miR-2129-5p	ENSGALG00000052141	ENSGALT00000102763
miR-2129-5p	ENSGALG00000025788	ENSGALT00000107018	CACNB1
miR-2129-5p	ENSGALG00000041630	ENSGALT00000107076	NFIX
miR-2129-5p	ENSGALG00000052154	ENSGALT00000108121
miR-6606-5p	ENSGALG00000000336	ENSGALT00000000450	PPP1R12B
miR-6606-5p	ENSGALG00000000341	ENSGALT00000000457	EDMPN1
miR-6606-5p	ENSGALG00000000988	ENSGALT00000001458	EFTUD2
miR-6606-5p	ENSGALG00000000693	ENSGALT00000000977	NOB1
miR-6606-5p	ENSGALG00000000618	ENSGALT00000000876	ZCCHC17
miR-6606-5p	ENSGALG00000001079	ENSGALT00000001615	WNT3
miR-6606-5p	ENSGALG00000001621	ENSGALT00000002477	cldn5
miR-6606-5p	ENSGALG00000002018	ENSGALT00000003142	CAPN15
miR-6606-5p	ENSGALG00000002390	ENSGALT00000003763	CA6
miR-6606-5p	ENSGALG00000002354	ENSGALT00000003714	PUS1
miR-6606-5p	ENSGALG00000021636	ENSGALT00000002791	CUX1
miR-6606-5p	ENSGALG00000001921	ENSGALT00000002974
miR-6606-5p	ENSGALG00000003403	ENSGALT00000005381	ZNF385C
miR-6606-5p	ENSGALG00000004902	ENSGALT00000007838	TOM1L2
miR-6606-5p	ENSGALG00000004496	ENSGALT00000007164	TNIP1
miR-6606-5p	ENSGALG00000003906	ENSGALT00000006206	MPHOSPH10
miR-6606-5p	ENSGALG00000003879	ENSGALT00000006168	MFSD2A
miR-6606-5p	ENSGALG00000003383	ENSGALT00000005346	KPNA6
miR-6606-5p	ENSGALG00000002931	ENSGALT00000004627	REG4
miR-6606-5p	ENSGALG00000002886	ENSGALT00000004551	NKX2-5
miR-6606-5p	ENSGALG00000003147	ENSGALT00000004975	TRPC4AP
miR-6606-5p	ENSGALG00000004274	ENSGALT00000006798	TWIST2
miR-6606-5p	ENSGALG00000004767	ENSGALT00000007603	ODF2
miR-6606-5p	ENSGALG00000004152	ENSGALT00000006601	C9orf78
miR-6606-5p	ENSGALG00000004710	ENSGALT00000007504	TMOD3
miR-6606-5p	ENSGALG00000007370	ENSGALT00000011921	CLP1
miR-6606-5p	ENSGALG00000005648	ENSGALT00000009061
miR-6606-5p	ENSGALG00000006221	ENSGALT00000010045	KIF1A
miR-6606-5p	ENSGALG00000006110	ENSGALT00000009864	PLK1
miR-6606-5p	ENSGALG00000009003	ENSGALT00000014652	SNAP25
miR-6606-5p	ENSGALG00000006453	ENSGALT00000010419	TF
miR-6606-5p	ENSGALG00000009092	ENSGALT00000014803	STON1
miR-6606-5p	ENSGALG00000005884	ENSGALT00000009457	MAPKKK3L
miR-6606-5p	ENSGALG00000006992	ENSGALT00000011323	MMP9
miR-6606-5p	ENSGALG00000007900	ENSGALT00000012825	COMMD3
miR-6606-5p	ENSGALG00000005886	ENSGALT00000009462	WSCD1
miR-6606-5p	ENSGALG00000008133	ENSGALT00000013199	AS3MT
miR-6606-5p	ENSGALG00000007666	ENSGALT00000012427	KCNIP2
miR-6606-5p	ENSGALG00000005512	ENSGALT00000008845	KIAA1671
miR-6606-5p	ENSGALG00000006609	ENSGALT00000010668	EPHB1
miR-6606-5p	ENSGALG00000008018	ENSGALT00000013010	SNAI1
miR-6606-5p	ENSGALG00000005713	ENSGALT00000009165	NCKIPSD
miR-6606-5p	ENSGALG00000005872	ENSGALT00000009439	BANP
miR-6606-5p	ENSGALG00000008040	ENSGALT00000013047
miR-6606-5p	ENSGALG00000007247	ENSGALT00000011727	PXN
miR-6606-5p	ENSGALG00000005696	ENSGALT00000009138	ABHD6
miR-6606-5p	ENSGALG00000009104	ENSGALT00000014827	ANKRD26
miR-6606-5p	ENSGALG00000005649	ENSGALT00000009062
miR-6606-5p	ENSGALG00000006174	ENSGALT00000009968	VSTM4
miR-6606-5p	ENSGALG00000006273	ENSGALT00000010138	MYLK2
miR-6606-5p	ENSGALG00000007199	ENSGALT00000011652	TRIAP1
miR-6606-5p	ENSGALG00000005725	ENSGALT00000009190	CSF1R
miR-6606-5p	ENSGALG00000014647	ENSGALT00000031431	RIT1
miR-6606-5p	ENSGALG00000011865	ENSGALT00000038226	SMTN
miR-6606-5p	ENSGALG00000021552	ENSGALT00000034869	RASL10A
miR-6606-5p	ENSGALG00000012589	ENSGALT00000020559	C9orf64
miR-6606-5p	ENSGALG00000016665	ENSGALT00000026894	FDFT1
miR-6606-5p	ENSGALG00000021572	ENSGALT00000034909	SSH2
miR-6606-5p	ENSGALG00000021647	ENSGALT00000035097	NRTN
miR-6606-5p	ENSGALG00000013348	ENSGALT00000021781	OTUD7B
miR-6606-5p	ENSGALG00000012241	ENSGALT00000019990	KLHDC1
miR-6606-5p	ENSGALG00000012232	ENSGALT00000019975	DNAAF2
miR-6606-5p	ENSGALG00000016600	ENSGALT00000026793	POMC
miR-6606-5p	ENSGALG00000008291	ENSGALT00000033574	AP3S2
miR-6606-5p	ENSGALG00000011570	ENSGALT00000018872	ILF2
miR-6606-5p	ENSGALG00000013899	ENSGALT00000022533	VPS45
miR-6606-5p	ENSGALG00000016535	ENSGALT00000036791	RAB10
miR-6606-5p	ENSGALG00000012222	ENSGALT00000019958	RAP1GDS1
miR-6606-5p	ENSGALG00000014391	ENSGALT00000028367	CCDC149
miR-6606-5p	ENSGALG00000023195	ENSGALT00000038006	DLX6
miR-6606-5p	ENSGALG00000017220	ENSGALT00000027834
miR-6606-5p	ENSGALG00000010088	ENSGALT00000016403	RALGAPA1
miR-6606-5p	ENSGALG00000011880	ENSGALT00000019385	BBS7
miR-6606-5p	ENSGALG00000009612	ENSGALT00000031945	TGFB2
miR-6606-5p	ENSGALG00000012277	ENSGALT00000020063	MAFF
miR-6606-5p	ENSGALG00000010500	ENSGALT00000018301	NKX6-2
miR-6606-5p	ENSGALG00000015599	ENSGALT00000025152	SOHO-1
miR-6606-5p	ENSGALG00000007287	ENSGALT00000038810
miR-6606-5p	ENSGALG00000007324	ENSGALT00000033346	TP63
miR-6606-5p	ENSGALG00000023338	ENSGALT00000038433	CBX2
miR-6606-5p	ENSGALG00000014834	ENSGALT00000031745	NCOA7
miR-6606-5p	ENSGALG00000010083	ENSGALT00000038548	ST3GAL3
miR-6606-5p	ENSGALG00000010497	ENSGALT00000017094	SLC29A4
miR-6606-5p	ENSGALG00000010820	ENSGALT00000017591	CHGA
miR-6606-5p	ENSGALG00000011798	ENSGALT00000019256	HEBP1
miR-6606-5p	ENSGALG00000015495	ENSGALT00000036836	POU1F1
miR-6606-5p	ENSGALG00000009825	ENSGALT00000015976	SRGAP1
miR-6606-5p	ENSGALG00000007286	ENSGALT00000031439	SIRT7
miR-6606-5p	ENSGALG00000005722	ENSGALT00000040134	SEC31B
miR-6606-5p	ENSGALG00000041331	ENSGALT00000048790	RRP12
miR-6606-5p	ENSGALG00000032702	ENSGALT00000050899	ITGA3
miR-6606-5p	ENSGALG00000007666	ENSGALT00000047799	KCNIP2
miR-6606-5p	ENSGALG00000041924	ENSGALT00000058907	PFDN5
miR-6606-5p	ENSGALG00000030812	ENSGALT00000050537	CSNK1G1
miR-6606-5p	ENSGALG00000034756	ENSGALT00000050161
miR-6606-5p	ENSGALG00000026301	ENSGALT00000044388
miR-6606-5p	ENSGALG00000032994	ENSGALT00000059080	SOX17
miR-6606-5p	ENSGALG00000026298	ENSGALT00000044202	SERTAD2
miR-6606-5p	ENSGALG00000043831	ENSGALT00000047174	LRRC73
miR-6606-5p	ENSGALG00000041078	ENSGALT00000049715	MID1IP1
miR-6606-5p	ENSGALG00000026716	ENSGALT00000045397	CELF5
miR-6606-5p	ENSGALG00000009107	ENSGALT00000047522	NRXN1
miR-6606-5p	ENSGALG00000039447	ENSGALT00000057873	KRT23
miR-6606-5p	ENSGALG00000010088	ENSGALT00000054476	RALGAPA1
miR-6606-5p	ENSGALG00000038241	ENSGALT00000058532	CARTPT
miR-6606-5p	ENSGALG00000037011	ENSGALT00000058548	CILP2
miR-6606-5p	ENSGALG00000026591	ENSGALT00000044036	GNG12
miR-6606-5p	ENSGALG00000012222	ENSGALT00000048242	RAP1GDS1
miR-6606-5p	ENSGALG00000010087	ENSGALT00000056745	IPO13
miR-6606-5p	ENSGALG00000043198	ENSGALT00000047160
miR-6606-5p	ENSGALG00000002922	ENSGALT00000039988	NOTCH2
miR-6606-5p	ENSGALG00000002160	ENSGALT00000040255	B2M
miR-6606-5p	ENSGALG00000025938	ENSGALT00000047237	KIAA0513
miR-6606-5p	ENSGALG00000005713	ENSGALT00000050432	NCKIPSD
miR-6606-5p	ENSGALG00000001093	ENSGALT00000053250	TCF3
miR-6606-5p	ENSGALG00000034986	ENSGALT00000049781	HEYL
miR-6606-5p	ENSGALG00000039781	ENSGALT00000059219	TXNDC15
miR-6606-5p	ENSGALG00000024083	ENSGALT00000040657	TCIM
miR-6606-5p	ENSGALG00000032702	ENSGALT00000053045	ITGA3
miR-6606-5p	ENSGALG00000040713	ENSGALT00000059294
miR-6606-5p	ENSGALG00000031425	ENSGALT00000048380	PMP22
miR-6606-5p	ENSGALG00000028363	ENSGALT00000045099	SPG7
miR-6606-5p	ENSGALG00000006221	ENSGALT00000053794	KIF1A
miR-6606-5p	ENSGALG00000005713	ENSGALT00000051762	NCKIPSD
miR-6606-5p	ENSGALG00000030185	ENSGALT00000059601	PTDSS1
miR-6606-5p	ENSGALG00000040016	ENSGALT00000051728	PPP1CA
miR-6606-5p	ENSGALG00000011570	ENSGALT00000055413	ILF2
miR-6606-5p	ENSGALG00000040770	ENSGALT00000050395
miR-6606-5p	ENSGALG00000007713	ENSGALT00000043926	CD300LG
miR-6606-5p	ENSGALG00000025937	ENSGALT00000044559	FXYD6
miR-6606-5p	ENSGALG00000042837	ENSGALT00000049685
miR-6606-5p	ENSGALG00000030416	ENSGALT00000046794
miR-6606-5p	ENSGALG00000027462	ENSGALT00000046092	P3H4
miR-6606-5p	ENSGALG00000026591	ENSGALT00000046551	GNG12
miR-6606-5p	ENSGALG00000041833	ENSGALT00000048399
miR-6606-5p	ENSGALG00000008537	ENSGALT00000039784	EPHB3
miR-6606-5p	ENSGALG00000024379	ENSGALT00000041239
miR-6606-5p	ENSGALG00000030932	ENSGALT00000052637	NKX2-3
miR-6606-5p	ENSGALG00000005872	ENSGALT00000054154	BANP
miR-6606-5p	ENSGALG00000001812	ENSGALT00000041255	ATCAY
miR-6606-5p	ENSGALG00000041924	ENSGALT00000066856	PFDN5
miR-6606-5p	ENSGALG00000006221	ENSGALT00000068464	KIF1A
miR-6606-5p	ENSGALG00000041634	ENSGALT00000065171	ACTG2
miR-6606-5p	ENSGALG00000037811	ENSGALT00000067111	NRSN1
miR-6606-5p	ENSGALG00000041331	ENSGALT00000074239	RRP12
miR-6606-5p	ENSGALG00000042796	ENSGALT00000075442	DNAJC7
miR-6606-5p	ENSGALG00000038730	ENSGALT00000063906	GIGYF2
miR-6606-5p	ENSGALG00000011239	ENSGALT00000069397	OXNAD1
miR-6606-5p	ENSGALG00000010083	ENSGALT00000065729	ST3GAL3
miR-6606-5p	ENSGALG00000034735	ENSGALT00000070619
miR-6606-5p	ENSGALG00000008160	ENSGALT00000074720	CNNM2
miR-6606-5p	ENSGALG00000006221	ENSGALT00000067223	KIF1A
miR-6606-5p	ENSGALG00000035419	ENSGALT00000072175	CDON
miR-6606-5p	ENSGALG00000040270	ENSGALT00000062436	ZNF687
miR-6606-5p	ENSGALG00000029793	ENSGALT00000061038	CNEP1R1
miR-6606-5p	ENSGALG00000030027	ENSGALT00000069952	MCAM
miR-6606-5p	ENSGALG00000011318	ENSGALT00000067019	DNPEP
miR-6606-5p	ENSGALG00000030836	ENSGALT00000074360	PSD2
miR-6606-5p	ENSGALG00000039830	ENSGALT00000074101	DHX30
miR-6606-5p	ENSGALG00000039967	ENSGALT00000070882	DDX19B
miR-6606-5p	ENSGALG00000043088	ENSGALT00000075337
miR-6606-5p	ENSGALG00000037030	ENSGALT00000064999	CREBL2
miR-6606-5p	ENSGALG00000011937	ENSGALT00000069198	NFE2L1
miR-6606-5p	ENSGALG00000030353	ENSGALT00000070094	SOX1
miR-6606-5p	ENSGALG00000030269	ENSGALT00000066400	CNIH4
miR-6606-5p	ENSGALG00000033885	ENSGALT00000063609	RAP1GAP2
miR-6606-5p	ENSGALG00000042214	ENSGALT00000072558	UBQLN4
miR-6606-5p	ENSGALG00000036101	ENSGALT00000065617	ARHGAP35
miR-6606-5p	ENSGALG00000009107	ENSGALT00000074723	NRXN1
miR-6606-5p	ENSGALG00000008160	ENSGALT00000069238	CNNM2
miR-6606-5p	ENSGALG00000037272	ENSGALT00000064752	HOXD8
miR-6606-5p	ENSGALG00000034048	ENSGALT00000074049	BCL11A
miR-6606-5p	ENSGALG00000030379	ENSGALT00000071478	LMBR1
miR-6606-5p	ENSGALG00000010088	ENSGALT00000076467	RALGAPA1
miR-6606-5p	ENSGALG00000016351	ENSGALT00000063683	ACOT9
miR-6606-5p	ENSGALG00000031973	ENSGALT00000068724	ANKRD52
miR-6606-5p	ENSGALG00000004767	ENSGALT00000073394	ODF2
miR-6606-5p	ENSGALG00000040167	ENSGALT00000063918	TPD52
miR-6606-5p	ENSGALG00000001347	ENSGALT00000069304	LHX6
miR-6606-5p	ENSGALG00000033170	ENSGALT00000073900	GMDS
miR-6606-5p	ENSGALG00000023898	ENSGALT00000062391
miR-6606-5p	ENSGALG00000008291	ENSGALT00000065665	AP3S2
miR-6606-5p	ENSGALG00000033811	ENSGALT00000072293	PTPRN
miR-6606-5p	ENSGALG00000009212	ENSGALT00000072322	MND1
miR-6606-5p	ENSGALG00000035883	ENSGALT00000066567	ZMYND10
miR-6606-5p	ENSGALG00000034501	ENSGALT00000090505	ATP8B2
miR-6606-5p	ENSGALG00000042422	ENSGALT00000078277	GLI1
miR-6606-5p	ENSGALG00000013348	ENSGALT00000090621	OTUD7B
miR-6606-5p	ENSGALG00000000988	ENSGALT00000089928	EFTUD2
miR-6606-5p	ENSGALG00000048295	ENSGALT00000090440	IRX6
miR-6606-5p	ENSGALG00000016600	ENSGALT00000085371	POMC
miR-6606-5p	ENSGALG00000045514	ENSGALT00000085629	PEX6
miR-6606-5p	ENSGALG00000016600	ENSGALT00000086234	POMC
miR-6606-5p	ENSGALG00000000618	ENSGALT00000083743	ZCCHC17
miR-6606-5p	ENSGALG00000049536	ENSGALT00000090464
miR-6606-5p	ENSGALG00000005242	ENSGALT00000090040
miR-6606-5p	ENSGALG00000034986	ENSGALT00000081182	HEYL
miR-6606-5p	ENSGALG00000015787	ENSGALT00000091480	RNGTT
miR-6606-5p	ENSGALG00000041924	ENSGALT00000082593	PFDN5
miR-6606-5p	ENSGALG00000011570	ENSGALT00000086502	ILF2
miR-6606-5p	ENSGALG00000044014	ENSGALT00000089360
miR-6606-5p	ENSGALG00000008291	ENSGALT00000084676	AP3S2
miR-6606-5p	ENSGALG00000001157	ENSGALT00000084025	DENND1A
miR-6606-5p	ENSGALG00000007324	ENSGALT00000087959	TP63
miR-6606-5p	ENSGALG00000042976	ENSGALT00000077738	UBTF
miR-6606-5p	ENSGALG00000042199	ENSGALT00000081774	SLC12A5
miR-6606-5p	ENSGALG00000034960	ENSGALT00000080548	MLXIPL
miR-6606-5p	ENSGALG00000010129	ENSGALT00000079652	PLK3
miR-6606-5p	ENSGALG00000011865	ENSGALT00000084719	SMTN
miR-6606-5p	ENSGALG00000040016	ENSGALT00000085502	PPP1CA
miR-6606-5p	ENSGALG00000007324	ENSGALT00000091356	TP63
miR-6606-5p	ENSGALG00000026159	ENSGALT00000084040	PDLIM7
miR-6606-5p	ENSGALG00000026591	ENSGALT00000087849	GNG12
miR-6606-5p	ENSGALG00000029793	ENSGALT00000087847	CNEP1R1
miR-6606-5p	ENSGALG00000014468	ENSGALT00000086482	MLF2
miR-6606-5p	ENSGALG00000031754	ENSGALT00000080410	KCNG2
miR-6606-5p	ENSGALG00000006110	ENSGALT00000083417	PLK1
miR-6606-5p	ENSGALG00000033789	ENSGALT00000081140	HSP90B1
miR-6606-5p	ENSGALG00000025950	ENSGALT00000079907	PRKCA
miR-6606-5p	ENSGALG00000042077	ENSGALT00000079270	HIC1
miR-6606-5p	ENSGALG00000012241	ENSGALT00000084982	KLHDC1
miR-6606-5p	ENSGALG00000041066	ENSGALT00000085288	DNASE1
miR-6606-5p	ENSGALG00000045478	ENSGALT00000088698
miR-6606-5p	ENSGALG00000014858	ENSGALT00000088340	ADCYAP1
miR-6606-5p	ENSGALG00000011318	ENSGALT00000087877	DNPEP
miR-6606-5p	ENSGALG00000045352	ENSGALT00000083731	EIF4B
miR-6606-5p	ENSGALG00000034067	ENSGALT00000080403	FMOD
miR-6606-5p	ENSGALG00000006992	ENSGALT00000093857	MMP9
miR-6606-5p	ENSGALG00000014873	ENSGALT00000093884	GJA1
miR-6606-5p	ENSGALG00000047771	ENSGALT00000095943	PGF
miR-6606-5p	ENSGALG00000050058	ENSGALT00000095594	REEP1
miR-6606-5p	ENSGALG00000047857	ENSGALT00000094216
miR-6606-5p	ENSGALG00000054136	ENSGALT00000092436
miR-6606-5p	ENSGALG00000012317	ENSGALT00000096036
miR-6606-5p	ENSGALG00000033885	ENSGALT00000095391	RAP1GAP2
miR-6606-5p	ENSGALG00000006221	ENSGALT00000093733	KIF1A
miR-6606-5p	ENSGALG00000043576	ENSGALT00000092418	AGAP3
miR-6606-5p	ENSGALG00000007324	ENSGALT00000098126	TP63
miR-6606-5p	ENSGALG00000012277	ENSGALT00000093539	MAFF
miR-6606-5p	ENSGALG00000012103	ENSGALT00000096230
miR-6606-5p	ENSGALG00000031918	ENSGALT00000097225	RAD51D
miR-6606-5p	ENSGALG00000053597	ENSGALT00000094472	MBNL3
miR-6606-5p	ENSGALG00000033170	ENSGALT00000096611	GMDS
miR-6606-5p	ENSGALG00000049231	ENSGALT00000095540	DNAJC22
miR-6606-5p	ENSGALG00000054877	ENSGALT00000096533
miR-6606-5p	ENSGALG00000010174	ENSGALT00000096179	SLC35B2
miR-6606-5p	ENSGALG00000048295	ENSGALT00000098581	IRX6
miR-6606-5p	ENSGALG00000014391	ENSGALT00000092777	CCDC149
miR-6606-5p	ENSGALG00000016351	ENSGALT00000101385	ACOT9
miR-6606-5p	ENSGALG00000037272	ENSGALT00000100823	HOXD8
miR-6606-5p	ENSGALG00000041331	ENSGALT00000105486	RRP12
miR-6606-5p	ENSGALG00000043198	ENSGALT00000105846
miR-6606-5p	ENSGALG00000033885	ENSGALT00000099327	RAP1GAP2
miR-6606-5p	ENSGALG00000007247	ENSGALT00000102198	PXN
miR-6606-5p	ENSGALG00000049127	ENSGALT00000099946
miR-6606-5p	ENSGALG00000001093	ENSGALT00000101515	TCF3
miR-6606-5p	ENSGALG00000041797	ENSGALT00000105885
miR-6606-5p	ENSGALG00000044975	ENSGALT00000102718	KY
miR-6606-5p	ENSGALG00000002018	ENSGALT00000101327	CAPN15
miR-6606-5p	ENSGALG00000023621	ENSGALT00000100902	SFXN3
miR-6606-5p	ENSGALG00000035817	ENSGALT00000105222	CIAO1
miR-6606-5p	ENSGALG00000006064	ENSGALT00000100126	TEKT1
miR-6606-5p	ENSGALG00000017220	ENSGALT00000101883
miR-6606-5p	ENSGALG00000005659	ENSGALT00000099409	SNX12
miR-6606-5p	ENSGALG00000023640	ENSGALT00000105341
miR-6606-5p	ENSGALG00000003174	ENSGALT00000103837	RIMS3
miR-6606-5p	ENSGALG00000005095	ENSGALT00000103087	SLC25A25
miR-6606-5p	ENSGALG00000001093	ENSGALT00000104712	TCF3
miR-6606-5p	ENSGALG00000050459	ENSGALT00000104784	DUSP23
miR-6606-5p	ENSGALG00000025938	ENSGALT00000105037	KIAA0513
miR-6606-5p	ENSGALG00000053597	ENSGALT00000103228	MBNL3
miR-6606-5p	ENSGALG00000003147	ENSGALT00000100450	TRPC4AP
miR-6606-5p	ENSGALG00000032702	ENSGALT00000102160	ITGA3
miR-6606-5p	ENSGALG00000017220	ENSGALT00000099250
miR-6606-5p	ENSGALG00000001093	ENSGALT00000100867	TCF3
miR-6606-5p	ENSGALG00000010500	ENSGALT00000102861	NKX6-2
miR-6606-5p	ENSGALG00000031332	ENSGALT00000101758	NPEPPS
miR-6606-5p	ENSGALG00000009003	ENSGALT00000100814	SNAP25
miR-6606-5p	ENSGALG00000049911	ENSGALT00000102346
miR-6606-5p	ENSGALG00000000608	ENSGALT00000100182	CDH1
miR-6606-5p	ENSGALG00000051621	ENSGALT00000105956	SCAMP5
miR-6606-5p	ENSGALG00000002277	ENSGALT00000104822	KLHL24
miR-6606-5p	ENSGALG00000053788	ENSGALT00000104899	TNFSF8
miR-6606-5p	ENSGALG00000054583	ENSGALT00000099903	CDHR4
miR-6606-5p	ENSGALG00000050799	ENSGALT00000105644
miR-6606-5p	ENSGALG00000054583	ENSGALT00000103230	CDHR4
miR-6606-5p	ENSGALG00000049127	ENSGALT00000107065
miR-6606-5p	ENSGALG00000053597	ENSGALT00000106679	MBNL3
miR-6606-5p	ENSGALG00000053597	ENSGALT00000106851	MBNL3
miR-6606-5p	ENSGALG00000042976	ENSGALT00000106089	UBTF
miR-6606-5p	ENSGALG00000014391	ENSGALT00000108053	CCDC149
miR-6606-5p	ENSGALG00000021647	ENSGALT00000106955	NRTN
miR-6606-5p	ENSGALG00000037811	ENSGALT00000106628	NRSN1
miR-6606-5p	ENSGALG00000042976	ENSGALT00000106516	UBTF
miR-6606-5p	ENSGALG00000009811	ENSGALT00000107041	TATDN3
miR-6606-5p	ENSGALG00000008007	ENSGALT00000106676	ITGA11
miR-6606-5p	ENSGALG00000023621	ENSGALT00000107472	SFXN3
miR-6606-5p	ENSGALG00000000608	ENSGALT00000106282	CDH1
miR-6606-5p	ENSGALG00000049514	ENSGALT00000107140	C16orf89
miR-6606-5p	ENSGALG00000043198	ENSGALT00000107475
miR-6606-5p	ENSGALG00000033885	ENSGALT00000105999	RAP1GAP2
miR-6606-5p	ENSGALG00000052027	ENSGALT00000107121	FNDC9L
miR-6606-5p	ENSGALG00000013348	ENSGALT00000107649	OTUD7B
miR-6621-3p	ENSGALG00000003359	ENSGALT00000005312	RAB5C
miR-6621-3p	ENSGALG00000003734	ENSGALT00000005925	SZRD1
miR-6621-3p	ENSGALG00000020989	ENSGALT00000011707	PLA2G1B
miR-6621-3p	ENSGALG00000006511	ENSGALT00000010523	BCL2A1
miR-6621-3p	ENSGALG00000008272	ENSGALT00000013464	TMED3
miR-6621-3p	ENSGALG00000010268	ENSGALT00000038422	PARM1
miR-6621-3p	ENSGALG00000003429	ENSGALT00000021887	PBX1
miR-6621-3p	ENSGALG00000017009	ENSGALT00000027475	KPNA3
miR-6621-3p	ENSGALG00000026374	ENSGALT00000044403	PFDN2
miR-6621-3p	ENSGALG00000032415	ENSGALT00000047188	SEZ6L
miR-6621-3p	ENSGALG00000034346	ENSGALT00000054535	RDH10
miR-6621-3p	ENSGALG00000040247	ENSGALT00000069733	AIP
miR-6621-3p	ENSGALG00000003359	ENSGALT00000061358	RAB5C
miR-6621-3p	ENSGALG00000000713	ENSGALT00000063417	ZFHX3
miR-6621-3p	ENSGALG00000004583	ENSGALT00000076743	NPLOC4
miR-6621-3p	ENSGALG00000008150	ENSGALT00000091829	RASAL1
miR-6621-3p	ENSGALG00000034326	ENSGALT00000081372	TMEM158
miR-6621-3p	ENSGALG00000034502	ENSGALT00000087886	SCD5
miR-6621-3p	ENSGALG00000004583	ENSGALT00000083458	NPLOC4
miR-6621-3p	ENSGALG00000050508	ENSGALT00000090715	NOS3
miR-6621-3p	ENSGALG00000043607	ENSGALT00000081903	CENPX
miR-6621-3p	ENSGALG00000003359	ENSGALT00000078413	RAB5C
miR-6621-3p	ENSGALG00000003539	ENSGALT00000096183	KIAA1522
miR-6621-3p	ENSGALG00000043607	ENSGALT00000097549	CENPX
miR-6621-3p	ENSGALG00000050801	ENSGALT00000096304
miR-6621-3p	ENSGALG00000003734	ENSGALT00000094315	SZRD1
miR-6621-3p	ENSGALG00000053575	ENSGALT00000094098	DAZAP2
miR-6621-3p	ENSGALG00000049644	ENSGALT00000096527
miR-6621-3p	ENSGALG00000033404	ENSGALT00000096811	RARG
miR-6621-3p	ENSGALG00000050508	ENSGALT00000098700	NOS3
miR-6621-3p	ENSGALG00000043607	ENSGALT00000105612	CENPX
miR-6621-3p	ENSGALG00000049426	ENSGALT00000100811	WBP1
miR-6621-3p	ENSGALG00000050508	ENSGALT00000103282	NOS3
miR-6621-3p	ENSGALG00000054162	ENSGALT00000099800
miR-6621-3p	ENSGALG00000049426	ENSGALT00000099317	WBP1
miR-6621-3p	ENSGALG00000046788	ENSGALT00000100256
miR-6621-3p	ENSGALG00000041634	ENSGALT00000105403	ACTG2
miR-6621-3p	ENSGALG00000043607	ENSGALT00000100993	CENPX
miR-6621-3p	ENSGALG00000003539	ENSGALT00000106790	KIAA1522
miR-6621-3p	ENSGALG00000049092	ENSGALT00000108192
miR-12271-5p	ENSGALG00000000944	ENSGALT00000001394	SUPT4H1
miR-12271-5p	ENSGALG00000000723	ENSGALT00000001026	STX12
miR-12271-5p	ENSGALG00000001238	ENSGALT00000001879	STX8
miR-12271-5p	ENSGALG00000001722	ENSGALT00000002641	E2F4
miR-12271-5p	ENSGALG00000002848	ENSGALT00000004492	OPN1MSW
miR-12271-5p	ENSGALG00000002225	ENSGALT00000003484	RFFL
miR-12271-5p	ENSGALG00000002131	ENSGALT00000003330	NPRL2
miR-12271-5p	ENSGALG00000002417	ENSGALT00000003806	GMPPA
miR-12271-5p	ENSGALG00000003147	ENSGALT00000004975	TRPC4AP
miR-12271-5p	ENSGALG00000003672	ENSGALT00000005818	UBLCP1
miR-12271-5p	ENSGALG00000004244	ENSGALT00000006749	TTPAL
miR-12271-5p	ENSGALG00000005331	ENSGALT00000008553	GJC2
miR-12271-5p	ENSGALG00000006001	ENSGALT00000009656	PRPF6
miR-12271-5p	ENSGALG00000007102	ENSGALT00000011502	MLEC
miR-12271-5p	ENSGALG00000009052	ENSGALT00000014738	LBH
miR-12271-5p	ENSGALG00000005452	ENSGALT00000008750	TADA2A
miR-12271-5p	ENSGALG00000008808	ENSGALT00000014317	DTD1
miR-12271-5p	ENSGALG00000014537	ENSGALT00000023454	BMF
miR-12271-5p	ENSGALG00000010925	ENSGALT00000017774	FAM126A
miR-12271-5p	ENSGALG00000010238	ENSGALT00000016642	NAP1L1
miR-12271-5p	ENSGALG00000011867	ENSGALT00000019361	SERHL2
miR-12271-5p	ENSGALG00000015478	ENSGALT00000024962	USP45
miR-12271-5p	ENSGALG00000011350	ENSGALT00000018520	NEGR1
miR-12271-5p	ENSGALG00000015699	ENSGALT00000025319	NELFA
miR-12271-5p	ENSGALG00000014713	ENSGALT00000023724	DDX4
miR-12271-5p	ENSGALG00000007095	ENSGALT00000038545	CUL2
miR-12271-5p	ENSGALG00000012696	ENSGALT00000020725	RANBP9
miR-12271-5p	ENSGALG00000012472	ENSGALT00000020381	IL2RB
miR-12271-5p	ENSGALG00000026692	ENSGALT00000043422	N-RAS
miR-12271-5p	ENSGALG00000031238	ENSGALT00000055042	SLIRP
miR-12271-5p	ENSGALG00000033064	ENSGALT00000058124	DDX6
miR-12271-5p	ENSGALG00000027989	ENSGALT00000045256	SBDS
miR-12271-5p	ENSGALG00000028568	ENSGALT00000045773	DNAL1
miR-12271-5p	ENSGALG00000017319	ENSGALT00000058458	MRPL48
miR-12271-5p	ENSGALG00000038964	ENSGALT00000049832
miR-12271-5p	ENSGALG00000039535	ENSGALT00000059515	D2HGDH
miR-12271-5p	ENSGALG00000036327	ENSGALT00000059767	NGEF
miR-12271-5p	ENSGALG00000037504	ENSGALT00000057119	CFAP36
miR-12271-5p	ENSGALG00000042358	ENSGALT00000048895
miR-12271-5p	ENSGALG00000036567	ENSGALT00000052610	ARMC1
miR-12271-5p	ENSGALG00000026875	ENSGALT00000043146
miR-12271-5p	ENSGALG00000027070	ENSGALT00000045529	TIMP2
miR-12271-5p	ENSGALG00000029261	ENSGALT00000057153	RTN4
miR-12271-5p	ENSGALG00000038155	ENSGALT00000057587	AP3M2
miR-12271-5p	ENSGALG00000025759	ENSGALT00000045629	TFDP2
[truncated: 1,519 more rows]

## Sheet: S7b DE miRNA functions
Terms	ID	Function	GeneRatio	BgRatio	pvalue	p.adjust	qvalue	geneID	Count
KEGG pathway	hsa04144	Endocytosis	40/745	243/7913	0.000298832	0.0570496	0.0503294	6455/2264/64744/55040/116988/89853/6714/156/55048/163/3561/157/58513/57403/5119/84313/51534/26119/29934/50855/998/11311/10890/84249/5878/3560/64411/11021/51019/829/25978/1956/830/10093/1173/56288/5584/375/11031/1212	40
KEGG pathway	hsa04390	Hippo signaling pathway	28/745	154/7913	0.000476448	0.0570496	0.0503294	122786/8324/4771/23286/653/8312/60485/7475/7482/7531/7471/268/7976/64398/50855/7473/7042/5499/999/7534/55233/54361/896/56288/5515/329/5584/55844	28
KEGG pathway	hsa05205	Proteoglycans in cancer	34/745	204/7913	0.000662315	0.0570496	0.0503294	8324/2064/2817/6714/356/7475/7482/7471/6608/2260/7976/817/3708/3091/3481/998/4660/7473/117581/4318/5829/7042/5499/5578/1975/5293/22800/54361/6385/1956/2316/6774/7410/3059	34
KEGG pathway	hsa04810	Regulation of actin cytoskeleton	35/745	213/7913	0.000724439	0.0570496	0.0503294	2264/1132/3674/10672/6714/85366/80310/3645/3675/3984/10458/10298/2260/2251/10163/998/10152/6387/4660/5829/85464/55970/5499/2909/22801/5293/22800/3680/1956/10093/2255/7410/5305/9965/3071	35
KEGG pathway	hsa04934	Cushing syndrome	27/745	155/7913	0.00117688	0.0741432	0.0654096	405/8324/1029/1385/1021/8312/2516/7475/7482/7471/6667/7976/817/51655/3708/3283/7473/5443/5087/9049/54361/108/1956/2767/183/1869/1030	27
KEGG pathway	hsa04510	Focal adhesion	32/745	199/7913	0.00173573	0.0780321	0.0688404	7094/2064/3674/2324/6714/2889/85366/80310/64098/3675/10298/3611/1297/998/4660/5829/5499/2909/5578/5228/22801/5293/5602/3680/1956/2316/896/3725/2534/329/7791/7410	32
KEGG pathway	hsa04014	Ras signaling pathway	36/745	232/7913	0.00176353	0.0780321	0.0688404	2264/54331/4804/1435/2324/8437/23179/356/29110/80310/10298/2260/598/2793/10125/83593/2251/3481/998/1436/55970/5578/5228/5878/5319/5293/84647/22800/5602/1956/3551/51365/2255/9965/2787/5320	36
KEGG pathway	hsa04015	Rap1 signaling pathway	33/745	210/7913	0.00218568	0.0780321	0.0688404	7094/5028/2264/4804/1435/3674/2324/6714/10636/2889/80310/2260/83593/23683/2251/50855/998/1436/5578/5228/999/64411/5293/5606/108/1956/8631/56288/2255/7410/5584/9965/1813	33
KEGG pathway	hsa04137	Mitophagy - animal	14/745	65/7913	0.00245521	0.0780321	0.0688404	6714/29110/6667/7942/55669/598/3091/22800/5602/64786/338382/3725/139341/1869	14
KEGG pathway	hsa05224	Breast cancer	25/745	147/7913	0.00247721	0.0780321	0.0688404	8324/2064/2324/1021/8312/7475/7482/7471/6667/2260/7976/2251/4853/7473/26508/5293/54361/1956/3725/2255/9965/578/2353/4616/1869	25
KEGG pathway	hsa04150	mTOR signaling pathway	25/745	153/7913	0.00428345	0.107161	0.0945378	8324/57521/729438/2887/28956/526/92335/7475/7482/7471/7976/8131/51606/55615/7473/5578/1975/10641/83667/5293/9675/54361/3551/6446/8140	25
KEGG pathway	hsa05230	Central carbon metabolism in cancer	14/745	69/7913	0.00437547	0.107161	0.0945378	2064/6513/9123/5315/2260/3098/3091/5223/5211/5293/3939/1956/8140/51548	14
KEGG pathway	hsa05202	Transcriptional misregulation in cancer	29/745	186/7913	0.00442251	0.107161	0.0945378	7185/3195/4804/904/958/4094/3207/85414/3728/6258/6667/598/1025/5546/6929/4318/1436/597/5087/3560/5081/79058/5079/64332/3065/578/7490/4616/6495	29
KEGG pathway	hsa04520	Adherens junction	14/745	71/7913	0.0057145	0.116992	0.103211	2064/5792/6714/10458/2260/81607/5818/10163/998/6615/999/1956/2534/56288	14
KEGG pathway	hsa04151	PI3K-Akt signaling pathway	48/745	354/7913	0.00579586	0.116992	0.103211	2264/54331/4804/2064/1435/57521/3674/2324/1385/1021/356/80310/3675/7531/2260/598/2793/3561/11140/1297/2251/3481/146850/1436/55970/7184/5578/1975/5228/22801/4846/3560/5293/5525/3570/7534/3680/5527/1956/3551/896/1440/5515/6446/2255/9965/2787/55844	48
KEGG pathway	hsa04066	HIF-1 signaling pathway	19/745	109/7913	0.00594245	0.116992	0.103211	405/2064/6513/817/3098/5230/3091/5211/54583/7018/5578/4846/8453/5293/3939/3570/1956/6774/1536	19
KEGG pathway	hsa05165	Human papillomavirus infection	45/745	330/7913	0.00670142	0.124173	0.109546	10474/8324/3955/3674/526/1385/1021/8312/5315/356/29110/84441/7475/3675/7482/7471/245972/7976/10134/64398/1297/51606/4853/50855/998/7283/7473/5829/26508/22801/5293/5525/3680/5527/54361/1956/3551/896/56288/5515/3065/5584/578/55844/1869	45
KEGG pathway	hsa04530	Tight junction	26/745	169/7913	0.00811243	0.140579	0.124019	11346/2064/4771/5609/9075/6714/7846/910/64398/5571/50855/998/5564/5602/9076/911/3725/56288/5515/5584/2626/3059/79861/55844/1080/55114	26
KEGG pathway	hsa04640	Hematopoietic cell lineage	17/745	97/7913	0.00851151	0.140579	0.124019	1435/3674/4311/3675/921/2814/910/952/1436/926/3570/7066/911/1440/947/916/290	17
KEGG pathway	hsa05410	Hypertrophic cardiomyopathy (HCM)	16/745	90/7913	0.00917794	0.140579	0.124019	1756/3674/781/489/3675/784/782/1636/5571/7042/22801/7134/5564/3680/183/7171	16
KEGG pathway	hsa05212	Pancreatic cancer	14/745	75/7913	0.0093719	0.140579	0.124019	2064/1029/1021/598/998/7042/5293/5602/1956/3551/6774/578/4616/1869	14
KEGG pathway	hsa04142	Lysosome	20/745	123/7913	0.0105317	0.149214	0.131638	8907/53/245972/162/58511/27074/51606/20/3920/2588/10239/10947/23431/2799/23163/1075/1203/1212/2720/2760	20
KEGG pathway	hsa04010	MAPK signaling pathway	40/745	295/7913	0.0112058	0.149214	0.131638	2264/4804/2064/1435/5609/2324/781/356/80310/9020/2260/10125/784/782/3925/7867/2251/3481/998/1436/7042/55970/5578/5228/4215/22800/5602/5606/5495/1956/3551/2316/3725/6722/994/1847/2255/9965/2353/4616	40
KEGG pathway	hsa04931	Insulin resistance	18/745	108/7913	0.0115677	0.149214	0.131638	5792/6513/1385/5524/5571/5499/51085/4846/2673/5293/5564/5602/10724/3551/6774/183/9021/10062	18
KEGG pathway	hsa05226	Gastric cancer	23/745	149/7913	0.0118424	0.149214	0.131638	8324/2064/8312/3728/7475/7482/6258/7471/7976/2251/7473/83998/7042/999/5293/54361/1956/2255/9965/578/4616/1869/1030	23
KEGG pathway	hsa00520	Amino sugar and nucleotide sugar metabolism	10/745	48/7913	0.01243	0.150594	0.132855	2582/3098/5238/7360/2762/29926/2673/10020/5372/5373	10
KEGG pathway	hsa05217	Basal cell carcinoma	12/745	63/7913	0.0132947	0.153846	0.135723	8324/8312/7475/7482/7471/6608/7976/2735/7473/54361/578/4616	12
KEGG pathway	hsa00514	Other types of O-glycan biosynthesis	6/745	22/7913	0.0136752	0.153846	0.135723	3955/8704/23275/6487/79709/23509	6
KEGG pathway	hsa05218	Melanoma	13/745	72/7913	0.0157803	0.167906	0.148127	1029/1021/80310/2260/2251/999/5293/1956/2255/9965/578/4616/1869	13
KEGG pathway	hsa04921	Oxytocin signaling pathway	23/745	153/7913	0.015991	0.167906	0.148127	781/6714/85366/817/784/782/3708/5571/146850/952/4660/5499/5578/4846/5564/7226/57118/108/1956/3725/1827/2353/1938	23
KEGG pathway	hsa05223	Non-small cell lung cancer	12/745	66/7913	0.0189315	0.186832	0.164825	2064/1029/1021/6258/83593/5578/5293/1956/6774/578/4616/1869	12
KEGG pathway	hsa05163	Human cytomegalovirus infection	31/745	225/7913	0.0192909	0.186832	0.164825	54331/1029/10672/1385/1021/6714/356/29110/7188/6667/3587/2793/3708/6387/5829/55970/567/5578/5293/3570/108/1956/3551/2767/6774/6376/5733/578/2787/1869/9826	31
KEGG pathway	hsa05340	Primary immunodeficiency	8/745	37/7913	0.0195729	0.186832	0.164825	3932/958/3561/100/926/7374/5994/916	8
KEGG pathway	hsa04611	Platelet activation	19/745	124/7913	0.0224515	0.208007	0.183505	7094/5028/3674/10672/6714/85366/2814/10125/3708/146850/5499/2909/4846/5293/108/2534/5584/5742/6786	19
KEGG pathway	hsa01200	Carbon metabolism	18/745	117/7913	0.0249002	0.224102	0.197704	5315/283871/189/25796/3098/5230/84693/5223/51179/5211/55902/3418/8802/1373/22934/51/26275/3420	18
KEGG pathway	hsa05211	Renal cell carcinoma	12/745	69/7913	0.026187	0.229137	0.202146	405/6513/2889/10298/3091/5546/54583/998/7042/8453/5293/3725	12
KEGG pathway	hsa04210	Apoptosis	20/745	136/7913	0.0291628	0.241994	0.213489	7185/356/9020/7846/598/56616/3708/597/5293/5602/3551/3725/329/1075/835/578/2353/8795/79861/4616	20
KEGG pathway	hsa04721	Synaptic vesicle cycle	13/745	78/7913	0.0291929	0.241994	0.213489	526/6511/6809/245972/163/5864/51606/6616/10815/1173/6540/1212/6804	13
KEGG pathway	hsa04660	T cell receptor signaling pathway	16/745	103/7913	0.0306402	0.242512	0.213946	3932/5609/919/9020/10298/10125/998/5293/926/5602/3551/3725/2534/7410/916/2353	16
KEGG pathway	hsa04152	AMPK signaling pathway	18/745	120/7913	0.0312687	0.242512	0.213946	2194/57521/1385/92335/6319/5211/5571/10890/79966/1994/5293/5564/5525/5527/5515/55844/1080/1938	18
KEGG pathway	hsa04514	Cell adhesion molecules (CAMs)	21/745	146/7913	0.0321191	0.242512	0.213946	23705/5792/958/9075/4267/23114/1003/5818/9378/4684/23308/999/257194/926/3680/6385/9076/8506/152404/941/947	21
KEGG pathway	hsa04360	Axon guidance	25/745	181/7913	0.032335	0.242512	0.213946	1020/2047/6714/7222/219699/3984/6608/10298/9353/7976/3611/817/50855/998/6387/85464/57522/2049/5578/25791/5293/54361/2534/10501/56288	25
KEGG pathway	hsa00601	Glycosphingolipid biosynthesis - lacto and neolacto series	6/745	27/7913	0.0362942	0.259502	0.228934	8704/6484/6487/10402/53947/84002	6
KEGG pathway	hsa05130	Pathogenic Escherichia coli infection	27/745	201/7913	0.0367097	0.259502	0.228934	9075/10672/6188/4542/356/7846/4640/10458/203068/4643/10163/998/5602/3551/9076/3725/2534/10093/375/578/3059/2353/8795/79861/7009/3071/9826	27
KEGG pathway	hsa05235	PD-L1 expression and PD-1 checkpoint pathway in cancer	14/745	89/7913	0.0377186	0.259502	0.228934	3932/919/10125/3091/10538/4215/5293/5606/1956/3551/6774/3725/916/2353	14
KEGG pathway	hsa04550	Signaling pathways regulating pluripotency of stem cells	20/745	140/7913	0.0382056	0.259502	0.228934	2264/8324/4762/7703/8312/7475/7482/7471/2260/7976/7044/83729/91/6929/7473/463/5293/54361/6774/6926	20
KEGG pathway	hsa04928	Parathyroid hormone synthesis, secretion and action	16/745	106/7913	0.0387193	0.259502	0.228934	5142/10672/1385/4209/6258/6667/2260/3708/5578/8521/108/1956/2767/2353/5144/9826	16
KEGG pathway	hsa04024	cAMP signaling pathway	28/745	214/7913	0.0452368	0.296781	0.261822	5142/1385/489/268/2735/817/2488/5443/5499/116/490/64411/5293/22800/5602/108/3351/3725/493/51/7410/6752/5733/2353/1813/5144/3350/1080	28
KEGG pathway	hsa04061	Viral protein interaction with cytokine and cytokine receptor	15/745	100/7913	0.0465157	0.296781	0.261822	1435/1237/643/3587/3561/6366/29949/6387/1436/3560/3570/2826/6363/6376/8795	15
KEGG pathway	hsa04658	Th1 and Th2 cell differentiation	14/745	92/7913	0.0480503	0.296781	0.261822	3932/4094/84441/919/864/3561/3595/4853/3560/5602/3551/3725/916/2353	14
KEGG pathway	hsa05222	Small cell lung cancer	14/745	92/7913	0.0480503	0.296781	0.261822	7185/3674/1021/7188/3675/6258/598/5293/3551/329/578/4616/1869/1030	14
GO biological process	GO:0030900	forebrain development	73/1490	371/17913	2.78e-12	1.59e-08	1.34e-08	84879/4771/63925/1020/85458/6240/6513/1385/1021/6714/429/2145/547/1600/26038/7482/7531/10215/23334/5764/7471/7054/6608/2260/9353/2735/220/1267/22803/3091/50937/3014/6887/8320/6387/10716/1436/5449/55970/2049/6656/2909/26468/116/999/597/57142/8891/9201/30837/7832/5048/81544/10395/9289/54361/5079/8650/1956/2316/2534/6722/57045/2691/493/3065/6926/2255/6752/1813/200933/1869/7101	73
GO biological process	GO:0072089	stem cell proliferation	29/1490	116/17913	5.39e-08	0.000143444	0.000121186	4771/63925/9048/5134/429/7482/5764/7471/6608/2260/7976/3091/1636/10425/677/7473/10890/64321/5048/131405/7066/8650/6376/6926/947/5292/1813/7101/51548	29
GO biological process	GO:0021543	pallium development	36/1490	166/17913	7.53e-08	0.000143444	0.000121186	84879/4771/1020/85458/6513/1021/429/2145/1600/7531/7054/6608/9353/22803/3091/50937/3014/8320/10716/55970/26468/597/57142/8891/30837/7832/5048/9289/5079/1956/2316/6722/493/3065/200933/7101	36
GO biological process	GO:0001763	morphogenesis of a branching structure	39/1490	192/17913	1.4e-07	0.000170558	0.000144092	1435/10672/780/6714/3207/7475/7482/7471/6608/367/2260/9353/3611/23129/80000/6422/8626/5499/53335/5228/5087/157506/57142/80004/8521/54361/6943/6722/183/64412/6768/6926/2255/9021/7490/6495/1813/51548/8914	39
GO biological process	GO:0019216	regulation of lipid metabolic process	65/1490	402/17913	1.49e-07	0.000170558	0.000144092	27242/8525/2264/58526/2194/22937/2170/94101/10273/23409/9110/1385/8898/653/124997/6714/85414/51129/2516/23179/6667/2268/7069/6319/6366/5164/3692/146850/26119/3490/2488/6615/57406/2222/255919/1389/4779/51085/157506/30837/27063/5525/29103/64801/54361/4802/84649/975/4597/183/6363/128486/51/7410/375/2954/706/5166/9965/9021/10062/50846/7067/123/6097	65
GO biological process	GO:0050769	positive regulation of neurogenesis	70/1490	455/17913	3.54e-07	0.000337249	0.000284918	23499/4804/1435/63925/4762/56965/8437/653/429/10636/2889/5754/4311/1600/3675/10215/5764/7077/3984/10300/10458/6608/2260/9353/7976/3611/23529/57165/3091/50937/10494/6929/6387/7473/1523/1482/51517/84504/26508/2909/116/4673/257194/5597/5025/27063/5048/81544/57118/22902/27020/9148/11344/8650/2316/2534/6722/183/6376/3065/1789/23373/5584/375/706/221336/84298/1813/1869/23060	70
GO biological process	GO:0061138	morphogenesis of a branching epithelium	36/1490	178/17913	4.68e-07	0.000381654	0.000322433	1435/10672/780/6714/3207/7475/7482/7471/6608/367/2260/9353/3611/23129/80000/6422/8626/5499/5228/5087/157506/80004/8521/54361/6943/6722/183/64412/6768/6926/2255/9021/7490/6495/51548/8914	36
GO biological process	GO:0061564	axon development	67/1490	438/17913	7.76e-07	0.000487807	0.000412115	23499/83999/27242/4804/7070/2064/5792/9048/2817/1020/2887/1385/2047/780/885/6714/4902/1600/219699/23334/5764/3984/23114/10458/10211/9353/7976/3611/5818/3925/1267/150465/9378/4684/10494/8609/6387/10716/7473/1436/10890/2049/2909/9260/5578/10048/57142/9201/5293/55816/5048/22902/51062/4168/11344/8650/3725/2534/6722/56288/10752/706/10090/23105/1813/200933/7101	67
GO biological process	GO:0042063	gliogenesis	49/1490	285/17913	8.21e-07	0.000487807	0.000412115	27242/5028/2064/1435/4771/2817/1020/1385/1021/429/5354/85414/1600/10215/5764/10675/6608/400746/3611/23529/1267/57165/64398/3418/1436/7042/84504/4779/116/57142/8891/30837/5025/5048/8521/9289/1956/8506/6774/56288/6376/3065/2255/5584/706/1869/7101/1938/6886	49
GO biological process	GO:0007548	sex differentiation	47/1490	269/17913	8.55e-07	0.000487807	0.000412115	3955/4762/6240/653/6714/3207/2516/128637/84733/7482/4201/367/268/9353/598/5972/80000/91/9125/6422/2488/7042/8626/5798/116/2697/5087/157506/4846/344758/3623/9289/54361/2316/22862/6943/8372/192670/6926/2255/1761/835/2626/578/7490/2491/50846	47
GO biological process	GO:0010975	regulation of neuron projection development	69/1490	458/17913	9.39e-07	0.000487807	0.000412115	23499/83999/4804/7070/23108/5792/1020/56965/8437/653/11178/64284/2889/5754/1600/3675/5764/3984/10300/10458/2260/9353/3611/102/150465/10519/124925/10494/952/6422/10152/6387/10716/7473/1523/6616/51517/567/5376/2049/2909/53335/116/257194/25791/57142/5597/27063/5048/57118/22902/27020/9148/4168/11344/64689/2534/6722/183/6376/23373/1716/5584/375/10090/23105/84298/221935/7101	69
GO biological process	GO:0021987	cerebral cortex development	26/1490	112/17913	1.21e-06	0.000573607	0.000484602	1020/85458/6513/429/1600/7531/7054/6608/9353/3091/50937/3014/8320/10716/55970/26468/597/57142/30837/5048/9289/5079/1956/2316/200933/7101	26
GO biological process	GO:0009991	response to extracellular stimulus	73/1490	498/17913	1.31e-06	0.000573607	0.000484602	462/114789/53349/5028/57521/958/6513/1385/885/6714/429/1723/5315/3208/3485/84918/7222/29937/7391/7482/10991/23334/5764/10458/7054/8131/5164/5467/23367/784/6422/3920/11167/5443/9607/2909/53335/7184/116/10641/490/83667/5025/100/29103/191/54361/58/1956/360/3155/3725/2534/6722/84687/5026/2691/1373/2730/1536/1789/916/6752/2626/10631/706/5166/2353/5292/7009/1030/51548/1938	73
GO biological process	GO:0031667	response to nutrient levels	69/1490	466/17913	1.77e-06	0.000721513	0.000609557	462/114789/53349/5028/57521/958/6513/1385/885/6714/429/1723/5315/3208/3485/84918/7222/29937/7391/7482/10991/23334/5764/10458/7054/8131/5164/5467/23367/784/6422/3920/11167/5443/9607/53335/7184/116/10641/490/83667/5025/100/29103/191/54361/1956/360/3155/3725/2534/6722/5026/2691/1373/2730/1536/1789/916/6752/2626/10631/706/5166/5292/7009/1030/51548/1938	69
GO biological process	GO:0061351	neural precursor cell proliferation	30/1490	144/17913	2.18e-06	0.000783919	0.00066228	4771/63925/9048/85458/6240/2047/429/2889/547/5764/7471/6608/2260/7976/3611/57165/3091/50937/10890/116/4673/7832/5048/131405/9289/8650/2316/6376/1813/7101	30
GO biological process	GO:0050690	regulation of defense response to virus by virus	12/1490	30/17913	2.2e-06	0.000783919	0.00066228	3932/8907/919/162/163/51606/23633/567/926/2534/1173/375	12
GO biological process	GO:0021537	telencephalon development	43/1490	246/17913	2.44e-06	0.000783919	0.00066228	84879/4771/1020/85458/6513/1021/429/2145/1600/7531/23334/7054/6608/9353/220/22803/3091/50937/3014/8320/6387/10716/1436/55970/2049/26468/597/57142/8891/30837/7832/5048/9289/5079/8650/1956/2316/6722/493/3065/1813/200933/7101	43
GO biological process	GO:0007584	response to nutrient	39/1490	215/17913	2.81e-06	0.000783919	0.00066228	462/5028/958/1385/429/1723/5315/3208/3485/7222/7391/5764/10458/5164/5467/6422/53335/7184/490/5025/100/191/1956/360/3155/2534/6722/5026/2730/1536/1789/916/2626/10631/706/5292/7009/1030/1938	39
GO biological process	GO:0048754	branching morphogenesis of an epithelial tube	30/1490	146/17913	2.93e-06	0.000783919	0.00066228	1435/10672/780/6714/3207/7475/7482/7471/6608/367/9353/3611/23129/80000/5499/5228/5087/157506/80004/54361/6943/6722/183/64412/6926/2255/7490/6495/51548/8914	30
GO biological process	GO:0048667	cell morphogenesis involved in neuron differentiation	72/1490	500/17913	2.97e-06	0.000783919	0.00066228	23499/4804/7070/2064/9048/2817/1020/2887/56965/55619/1385/2047/885/6714/11178/4902/1600/219699/23334/5764/3984/23114/10458/10211/1952/9353/7976/3611/5818/3925/102/1267/150465/4135/9378/4684/10494/8609/998/10152/6387/10716/7473/1523/1436/10890/2049/2909/9260/5578/10048/25791/57142/9201/5293/55816/5048/22902/51062/4168/11344/64689/8650/2534/6722/56288/10752/10090/23105/1813/200933/7101	72
GO biological process	GO:0007409	axonogenesis	60/1490	393/17913	3.09e-06	0.000783919	0.00066228	23499/4804/7070/2064/9048/2817/1020/2887/1385/2047/885/6714/4902/1600/219699/23334/3984/23114/10458/10211/9353/7976/3611/5818/3925/1267/150465/9378/4684/10494/8609/6387/10716/7473/1436/10890/2049/2909/9260/5578/10048/57142/9201/5293/55816/5048/22902/51062/4168/11344/8650/2534/6722/56288/10752/10090/23105/1813/200933/7101	60
GO biological process	GO:0050804	modulation of chemical synaptic transmission	60/1490	393/17913	3.09e-06	0.000783919	0.00066228	84961/6455/5028/27345/11346/1020/3749/1385/2047/8898/6714/6623/11178/23349/10636/4311/9145/6809/5764/10675/10458/869/10211/25837/5864/784/9378/952/54583/4355/6616/57406/116/9783/999/1138/85445/27020/9148/10815/3351/1142/1956/6774/2534/6722/84687/183/152404/6376/23373/91683/23621/10858/8973/375/1813/1979/7101/6804	60
GO biological process	GO:0016358	dendrite development	39/1490	216/17913	3.16e-06	0.000783919	0.00066228	57468/1020/56965/55619/2047/653/11178/64284/1600/5764/10458/1952/10298/3611/102/4135/124925/8609/998/10152/1523/2049/53335/25791/5597/9201/5048/57118/9148/4168/64689/2534/23373/916/375/23105/84298/221935/7101	39
GO biological process	GO:0099177	regulation of trans-synaptic signaling	60/1490	394/17913	3.36e-06	0.000799576	0.000675507	84961/6455/5028/27345/11346/1020/3749/1385/2047/8898/6714/6623/11178/23349/10636/4311/9145/6809/5764/10675/10458/869/10211/25837/5864/784/9378/952/54583/4355/6616/57406/116/9783/999/1138/85445/27020/9148/10815/3351/1142/1956/6774/2534/6722/84687/183/152404/6376/23373/91683/23621/10858/8973/375/1813/1979/7101/6804	60
GO biological process	GO:0034330	cell junction organization	46/1490	277/17913	4.65e-06	0.00106309	0.000898131	7094/23499/7070/23705/4771/3861/6714/2889/3728/2824/23114/1003/10211/3611/81607/5818/64398/1636/55920/6422/50855/998/6615/1436/7042/5578/2697/999/10982/1012/829/10395/54361/6385/8650/3551/9076/2316/8506/6722/56288/183/389/5584/51564/221935	46
GO biological process	GO:0048608	reproductive structure development	63/1490	426/17913	5.14e-06	0.00108921	0.000920203	405/3955/4762/6240/653/6714/3207/2516/128637/4311/7482/5764/1747/4201/367/7942/268/9353/2735/598/5467/5972/682/3091/80000/3481/677/6422/54583/2488/8320/6615/7042/8626/5798/116/2697/157506/4846/5916/100/344758/8521/3623/9289/54361/1956/2316/22862/6943/8372/329/6768/192670/6926/2255/1761/835/2626/578/9021/7490/50846	63
GO biological process	GO:0051650	establishment of vesicle localization	43/1490	253/17913	5.15e-06	0.00108921	0.000920203	84961/5537/9371/5028/282991/114088/1020/51693/64284/547/128637/10342/8615/6809/10675/10125/5864/84984/79083/6616/10239/55212/9783/10947/22920/23095/1138/5048/55773/10815/3351/64689/1142/59349/91683/23621/1075/8973/375/29058/1813/10948/6804	43
GO biological process	GO:2000177	regulation of neural precursor cell proliferation	21/1490	86/17913	5.39e-06	0.00109968	0.000929044	4771/63925/429/2889/5764/6608/7976/2735/3611/57165/3091/50937/116/4673/7832/131405/9289/2316/6376/1813/7101	21
GO biological process	GO:0007530	sex determination	10/1490	23/17913	6.42e-06	0.00123278	0.00104149	5729/2516/3645/367/268/54361/6943/1761/7490/50846	10
GO biological process	GO:0061458	reproductive system development	63/1490	429/17913	6.47e-06	0.00123278	0.00104149	405/3955/4762/6240/653/6714/3207/2516/128637/4311/7482/5764/1747/4201/367/7942/268/9353/2735/598/5467/5972/682/3091/80000/3481/677/6422/54583/2488/8320/6615/7042/8626/5798/116/2697/157506/4846/5916/100/344758/8521/3623/9289/54361/1956/2316/22862/6943/8372/329/6768/192670/6926/2255/1761/835/2626/578/9021/7490/50846	63
GO biological process	GO:0009612	response to mechanical stimulus	36/1490	200/17913	8e-06	0.00147404	0.00124532	5028/1756/4762/10628/958/6513/6714/23349/3728/3485/84918/57053/9020/5764/784/1185/26090/8738/9378/6387/2697/7832/27063/58/1956/3725/2534/183/23621/835/2626/10631/578/2353/8795/1813	36
GO biological process	GO:0021953	central nervous system neuron differentiation	33/1490	177/17913	8.78e-06	0.00156733	0.00132413	63925/1020/2047/429/26038/10215/23334/7471/869/6608/9353/6422/8320/10716/7473/1436/84504/2049/26058/4779/6656/2909/26468/9201/7832/5048/81544/5081/266727/1813/200933/7101/6886	33
GO biological process	GO:0003015	heart process	46/1490	284/17913	9.15e-06	0.00158367	0.00133793	5142/1756/10768/6640/30820/781/6714/489/85366/3728/7531/140/53826/156/7054/1193/8862/817/784/782/30819/7341/3708/1636/1482/7042/1113/26251/2697/4846/490/7134/5025/100/5606/60598/2316/2534/183/493/2626/157378/1813/5144/7067/6786	46
GO biological process	GO:1990778	protein localization to cell periphery	45/1490	276/17913	9.58e-06	0.00161048	0.00136058	23499/5028/1020/254887/3728/3675/6809/23114/10211/367/25837/598/784/682/102/10519/64398/283576/26119/5347/6616/10890/999/9482/84668/9912/23095/79156/5525/5602/2319/10815/64689/8650/975/1956/3551/2316/8631/1173/5584/23163/11031/3958/5064	45
GO biological process	GO:0001101	response to acid chemical	51/1490	330/17913	1.18e-05	0.00189316	0.0015994	15/171023/8324/54331/57521/2170/28956/5729/1385/6714/429/1723/3208/5754/3485/84918/80310/7475/5764/10458/7054/598/6366/952/6422/3490/7473/53335/2697/5916/83667/5602/9148/84649/11344/1956/9076/360/3155/2534/1373/2730/1536/6363/493/64506/5166/6495/7009/1869/1938	51
GO biological process	GO:0051648	vesicle localization	44/1490	270/17913	1.21e-05	0.00189316	0.0015994	84961/5537/9371/5028/282991/114088/1020/51693/64284/547/128637/10342/8615/6809/4640/10675/10125/5864/84984/79083/6616/10239/55212/9783/10947/22920/23095/1138/5048/55773/10815/3351/64689/1142/59349/91683/23621/1075/8973/375/29058/1813/10948/6804	44
GO biological process	GO:0060562	epithelial tube morphogenesis	49/1490	313/17913	1.23e-05	0.00189316	0.0015994	1435/10672/780/653/6714/3207/5754/7475/7482/7471/6608/367/9353/7976/3611/23129/3091/80000/5420/6422/1482/1436/55212/7042/64321/5499/2909/2697/5228/5087/157506/5916/80004/131405/10395/54361/6385/6943/6722/183/64412/6768/6926/2255/2626/7490/6495/51548/8914	49
GO biological process	GO:0001654	eye development	52/1490	342/17913	1.55e-05	0.00233018	0.00196861	114789/91851/6010/7070/4771/6240/2047/285590/3208/356/64093/128637/7475/5204/7482/5764/7054/2780/220/22926/5818/27077/22803/3091/1295/50937/1413/10152/55212/7042/6656/2909/2697/157506/5916/490/1956/6774/3725/6722/57045/493/3065/2255/5584/2820/835/578/7490/221935/27151/7101	52
GO biological process	GO:0060047	heart contraction	44/1490	275/17913	1.94e-05	0.00284089	0.00240007	5142/1756/10768/6640/30820/781/489/85366/3728/7531/140/53826/156/7054/1193/8862/817/784/782/30819/7341/3708/1636/1482/7042/1113/26251/2697/4846/490/7134/5025/100/5606/60598/2316/183/493/2626/157378/1813/5144/7067/6786	44
GO biological process	GO:0150063	visual system development	52/1490	346/17913	2.15e-05	0.00303333	0.00256265	114789/91851/6010/7070/4771/6240/2047/285590/3208/356/64093/128637/7475/5204/7482/5764/7054/2780/220/22926/5818/27077/22803/3091/1295/50937/1413/10152/55212/7042/6656/2909/2697/157506/5916/490/1956/6774/3725/6722/57045/493/3065/2255/5584/2820/835/578/7490/221935/27151/7101	52
GO biological process	GO:0032386	regulation of intracellular transport	58/1490	400/17913	2.18e-05	0.00303333	0.00256265	84961/23636/125170/5028/2064/1020/23409/23286/51277/8898/6714/3208/128637/85366/3728/7531/7323/10675/2268/6608/9520/5864/1263/10134/784/10519/337867/10425/20/26119/29934/65055/9783/999/7134/9912/1138/5905/64801/22902/10815/3351/392/975/1142/2316/2534/8314/23400/54471/9695/23621/8973/375/3059/1813/5936/6804	58
GO biological process	GO:0046890	regulation of lipid biosynthetic process	34/1490	195/17913	2.81e-05	0.00369234	0.00311941	2264/58526/2194/22937/2170/94101/23409/1385/653/85414/2516/6667/7069/6319/3692/3490/2488/6615/57406/2222/255919/1389/51085/157506/54361/4802/84649/4597/128486/706/5166/9965/10062/50846	34
GO biological process	GO:0048732	gland development	60/1490	422/17913	2.86e-05	0.00369234	0.00311941	462/171023/2194/1435/1385/780/6714/429/1723/2516/5315/5764/7471/6608/367/2260/2735/220/8862/23129/81606/3091/3481/6422/7473/1482/1436/7042/8626/5449/2049/159296/2909/116/2697/999/5087/5916/57142/100/80004/5471/54361/9148/57864/1956/9076/3155/3725/6943/6722/57045/2691/1373/6926/2255/706/7490/6495/1813	60
GO biological process	GO:0032970	regulation of actin filament-based process	51/1490	341/17913	2.93e-05	0.00369234	0.00311941	5345/5142/122786/4771/1020/85458/285590/85366/3728/55604/2824/3984/10458/2006/9353/6366/3611/817/3925/7341/4853/5756/6422/10163/998/10152/6387/29766/5829/1436/2909/7134/7226/1901/133746/51429/10395/54361/6385/11344/55243/2316/1440/10093/6376/389/375/2626/3059/5144/3071	51
GO biological process	GO:0072659	protein localization to plasma membrane	39/1490	237/17913	2.97e-05	0.00369234	0.00311941	23499/5028/1020/254887/3728/3675/6809/23114/10211/367/25837/598/784/682/10519/64398/283576/26119/10890/999/9482/84668/9912/79156/5525/2319/64689/8650/975/1956/3551/2316/8631/1173/5584/23163/11031/3958/5064	39
GO biological process	GO:0072091	regulation of stem cell proliferation	17/1490	68/17913	2.99e-05	0.00369234	0.00311941	4771/63925/5134/5764/6608/7976/3091/1636/677/64321/7066/6376/6926/5292/1813/7101/51548	17
GO biological process	GO:0010811	positive regulation of cell-substrate adhesion	23/1490	110/17913	3.04e-05	0.00369234	0.00311941	7070/1435/1021/3728/151887/55604/3675/5764/10675/6366/3611/10519/1295/285613/6422/998/1012/54361/6385/2316/8631/6376/916	23
GO biological process	GO:0048880	sensory system development	52/1490	351/17913	3.19e-05	0.00379374	0.00320507	114789/91851/6010/7070/4771/6240/2047/285590/3208/356/64093/128637/7475/5204/7482/5764/7054/2780/220/22926/5818/27077/22803/3091/1295/50937/1413/10152/55212/7042/6656/2909/2697/157506/5916/490/1956/6774/3725/6722/57045/493/3065/2255/5584/2820/835/578/7490/221935/27151/7101	52
GO biological process	GO:0007015	actin filament organization	49/1490	325/17913	3.37e-05	0.00393206	0.00332193	5345/4771/6714/285590/55604/3984/10458/2006/9353/6366/3925/5756/27295/10459/6422/10529/10163/998/10152/6387/29766/5829/2909/7184/5319/1901/133746/51429/10395/54361/58/6385/22902/11344/55243/2316/54857/1440/6722/10093/7791/6376/389/5584/375/3059/57477/286527/3071	49
GO biological process	GO:0031346	positive regulation of cell projection organization	53/1490	362/17913	3.72e-05	0.0041475	0.00350394	23499/4804/79734/56965/8437/653/6714/9842/2889/5754/55604/3675/54849/5764/3984/7471/84299/10300/10458/2260/9353/51364/6366/3611/10494/375790/10163/998/6387/7473/1523/51517/2909/116/257194/5597/27063/5048/57118/22902/27020/9148/11344/2534/6722/183/6363/6376/23373/5584/375/84298/5064	53
GO biological process	GO:1901652	response to peptide	67/1490	491/17913	3.78e-05	0.0041475	0.00350394	15/5771/375704/4804/10768/22937/2170/1020/958/2887/6513/526/1385/781/6714/2516/181/8615/8462/3645/7391/7471/245972/6667/10458/7054/9340/5164/782/682/51606/26191/3481/3692/677/252983/6387/4318/5829/10890/5798/2697/5319/8891/490/83667/30837/7832/27101/5905/5471/140710/108/896/6774/2534/1373/1536/183/64506/23621/5584/11143/11031/5166/1979/8914	67
GO biological process	GO:2000179	positive regulation of neural precursor cell proliferation	14/1490	50/17913	3.84e-05	0.0041475	0.00350394	63925/429/6608/7976/2735/57165/3091/50937/4673/9289/2316/6376/1813/7101	14
GO biological process	GO:0045137	development of primary sexual characteristics	37/1490	223/17913	3.92e-05	0.0041475	0.00350394	3955/6240/6714/3207/2516/128637/84733/7482/4201/367/268/9353/598/5972/91/6422/2488/7042/5798/116/2697/157506/4846/344758/3623/9289/54361/2316/22862/6943/8372/192670/1761/835/2626/7490/50846	37
GO biological process	GO:1903829	positive regulation of cellular protein localization	48/1490	318/17913	3.92e-05	0.0041475	0.00350394	23636/125170/4804/2064/1020/6714/3208/3728/919/3675/6809/7531/7323/5764/6608/9520/163/1263/10134/784/10519/81926/10425/4248/50855/10694/5347/8626/999/57142/7029/83667/7534/22902/27020/975/1956/2316/2534/8314/54471/9695/5584/11143/3059/3958/54550/1869	48
GO biological process	GO:0001666	response to hypoxia	52/1490	354/17913	4.02e-05	0.00417298	0.00352547	405/10869/22937/10273/23409/6513/1385/5352/6714/4017/51129/5711/5315/7391/5764/7054/9520/10197/1263/5467/5230/3708/3091/677/952/6422/54583/6387/7042/7184/8453/100/27063/191/360/6722/64344/1536/329/1789/947/64506/10213/10631/139341/23198/1813/7009/1869/54890/5717/10525	52
GO biological process	GO:0008016	regulation of heart contraction	40/1490	249/17913	4.15e-05	0.00422966	0.00357335	5142/1756/10768/6640/30820/781/489/3728/7531/140/53826/156/7054/1193/8862/817/784/782/30819/7341/3708/1482/7042/1113/26251/2697/4846/490/5025/100/60598/2316/183/493/2626/157378/1813/5144/7067/6786	40
GO biological process	GO:0045787	positive regulation of cell cycle	54/1490	373/17913	4.31e-05	0.0042527	0.00359281	23636/26073/9371/10869/1820/57521/3955/4762/9099/904/6714/429/51379/643/2260/2735/1025/1263/85456/4850/150465/8738/3481/55920/9125/137886/252983/998/29766/51499/7042/51085/5578/5087/1874/7029/7832/5048/1654/81544/54361/1956/896/994/6926/2255/54617/1761/835/1813/1869/7101/5886/6886	54
GO biological process	GO:0007264	small GTPase mediated signal transduction	64/1490	465/17913	4.32e-05	0.0042527	0.00359281	23636/4804/1435/23108/1029/56990/10672/55619/8437/253959/6714/57148/23179/2889/6478/8615/1600/23101/3675/7077/3984/56882/23526/10211/9353/23092/10125/23221/153020/3925/84986/4853/50937/23229/10163/998/10152/6016/10633/7042/57522/84249/2909/57706/25791/10982/1121/9912/64411/1012/22800/10395/9289/6242/4168/392/3725/347273/57531/2255/389/7410/9826/55114	64
GO biological process	GO:0022029	telencephalon cell migration	15/1490	57/17913	4.56e-05	0.00441668	0.00373135	1020/85458/1600/9353/6387/26468/57142/30837/5048/9289/1956/6722/1813/200933/7101	15
GO biological process	GO:0036293	response to decreased oxygen levels	53/1490	365/17913	4.66e-05	0.00444175	0.00375253	405/10869/22937/10273/23409/6513/1385/5352/6714/4017/51129/5711/5315/7391/5764/7054/9520/10197/1263/5467/784/5230/3708/3091/677/952/6422/54583/6387/7042/7184/8453/100/27063/191/360/6722/64344/1536/329/1789/947/64506/10213/10631/139341/23198/1813/7009/1869/54890/5717/10525	53
GO biological process	GO:0001954	positive regulation of cell-matrix adhesion	14/1490	51/17913	4.89e-05	0.0045608	0.0038531	7070/1435/1021/3728/6366/3611/10519/6422/1012/54361/6385/8631/6376/916	14
GO biological process	GO:0022604	regulation of cell morphogenesis	60/1490	430/17913	4.98e-05	0.0045608	0.0038531	23499/5028/4804/7070/85369/1020/56965/56990/10672/8437/6714/11178/54873/1600/55604/5764/113251/3984/10675/56882/2268/10458/9353/3611/10428/102/150465/10519/55920/10494/152503/998/10152/6387/10716/7473/1523/1436/2049/2909/53335/25791/57142/5048/10395/51177/22902/4168/11344/64689/2316/2534/6722/192670/128486/10631/10090/23105/7101/5064	60
GO biological process	GO:0046850	regulation of bone remodeling	13/1490	45/17913	5.04e-05	0.0045608	0.0038531	6714/9842/54849/952/6422/2488/1436/9607/5578/2697/1901/1956/5166	13
GO biological process	GO:0046661	male sex differentiation	29/1490	160/17913	5.16e-05	0.0045608	0.0038531	6240/653/3207/2516/128637/7482/4201/367/268/598/5972/80000/6422/2488/7042/2697/3623/9289/54361/2316/22862/6943/192670/6926/2255/1761/2626/7490/50846	29
GO biological process	GO:0021895	cerebral cortex neuron differentiation	9/1490	23/17913	5.19e-05	0.0045608	0.0038531	63925/429/26038/8320/26468/5048/81544/1813/7101	9
GO biological process	GO:0090066	regulation of anatomical structure size	61/1490	442/17913	5.98e-05	0.00517418	0.00437131	5345/23499/5028/27345/57521/23108/1020/1385/5910/55604/3984/2006/9353/8862/6366/3611/5467/1185/150465/57403/1636/5756/952/83547/10152/6387/7473/29766/1113/5499/2909/116/2697/4846/5916/1874/57142/490/5048/133746/51429/22902/3351/11344/1956/55243/1440/6722/23400/1373/2730/10093/1173/183/7410/59342/375/3059/23105/3350/3071	61
GO biological process	GO:0007219	Notch signaling pathway	31/1490	179/17913	7.1e-05	0.00599965	0.0050687	375704/3955/23286/1021/429/189/84441/7471/23129/142678/102/92714/4853/6615/7042/8626/26508/56892/2762/5087/23220/81544/113878/9148/1956/6774/2255/5584/23509/10631/221336	31
GO biological process	GO:0007204	positive regulation of cytosolic calcium ion concentration	40/1490	255/17913	7.14e-05	0.00599965	0.0050687	3932/5028/1756/2280/11346/7070/1020/10672/781/356/7222/57053/1193/2780/10134/6366/817/784/10800/3708/51714/952/116/2697/5319/5025/7226/1901/27020/2534/5026/183/6363/6376/493/578/4987/1813/5144/7009	40
GO biological process	GO:1903522	regulation of blood circulation	44/1490	292/17913	8.42e-05	0.00688309	0.00581505	5142/1756/27345/10768/6640/30820/781/489/3728/7531/140/53826/156/7054/1193/8862/817/784/782/30819/7341/3708/1636/952/1482/7042/1113/26251/2697/4846/490/5025/100/60598/1956/2316/183/493/2626/157378/1813/5144/7067/6786	44
GO biological process	GO:0034329	cell junction assembly	35/1490	214/17913	8.44e-05	0.00688309	0.00581505	7094/23499/7070/3861/6714/2889/3728/2824/23114/1003/10211/3611/64398/1636/55920/6422/50855/998/6615/5578/2697/829/10395/54361/6385/3551/9076/2316/8506/6722/56288/183/389/5584/51564	35
GO biological process	GO:0001658	branching involved in ureteric bud morphogenesis	15/1490	60/17913	8.67e-05	0.00688309	0.00581505	3207/7475/7482/7471/6608/3611/80000/5228/5087/54361/6943/183/64412/7490/6495	15
GO biological process	GO:0021885	forebrain cell migration	15/1490	60/17913	8.67e-05	0.00688309	0.00581505	1020/85458/1600/9353/6387/26468/57142/30837/5048/9289/1956/6722/1813/200933/7101	15
GO biological process	GO:1905475	regulation of protein localization to membrane	31/1490	181/17913	8.8e-05	0.00688849	0.00581962	125170/2064/1020/3208/3675/6809/7531/5764/367/163/598/784/102/10519/26119/8626/9482/7029/9912/5525/7534/8650/975/1956/2534/1173/54471/5584/3958/54550/1869	31
GO biological process	GO:0010256	endomembrane system organization	52/1490	365/17913	9.05e-05	0.0069867	0.00590258	282991/2804/23207/1385/23204/356/128637/8615/9145/9144/10458/10211/367/55048/5864/1263/5990/64398/57403/6449/5119/84313/10494/55666/51534/83547/998/163590/5347/10890/7042/255919/5798/5578/65055/57142/79156/5048/29887/91754/51429/7534/51062/27348/64689/25978/1639/23023/5515/53947/57531/29927	52
GO biological process	GO:0097305	response to alcohol	37/1490	232/17913	9.24e-05	0.0070397	0.00594736	15/54331/5729/3728/7054/6608/9353/598/6366/23367/80854/94241/20/6422/3490/4779/116/999/490/4736/108/3351/9076/6774/2534/1440/1536/329/6363/10213/578/2353/2720/1813/57476/1080/1938	37
GO biological process	GO:0046849	bone remodeling	18/1490	81/17913	9.45e-05	0.00710236	0.0060003	6714/9842/54849/5764/4853/952/6422/2488/1436/9607/10609/5578/2697/1901/29887/3351/1956/5166	18
GO biological process	GO:0001823	mesonephros development	21/1490	103/17913	9.73e-05	0.00718912	0.00607359	3207/7475/7482/7471/6608/2260/9353/3611/5972/80000/6422/5228/5087/54361/6385/6943/183/64412/2255/7490/6495	21
GO biological process	GO:0021799	cerebral cortex radially oriented cell migration	10/1490	30/17913	9.81e-05	0.00718912	0.00607359	1020/85458/1600/26468/57142/30837/5048/9289/200933/7101	10
GO biological process	GO:0099003	vesicle-mediated transport in synapse	30/1490	174/17913	0.000100283	0.00724428	0.0061202	84961/6455/5028/282991/6620/114088/1020/3208/6809/10675/163/5864/6616/10239/57706/9783/10947/1138/5602/10815/3351/8650/1142/91683/23621/8973/375/29058/1813/6804	30
GO biological process	GO:0043434	response to peptide hormone	56/1490	404/17913	0.000104912	0.00724428	0.0061202	15/5771/375704/10768/22937/2170/2887/6513/526/1385/6714/2516/181/8615/3645/7391/7471/245972/6667/10458/7054/9340/5164/682/51606/3481/3692/677/252983/6387/5829/10890/5798/2697/5319/8891/490/83667/30837/7832/27101/5905/5471/140710/108/896/6774/2534/1373/1536/183/64506/5584/11031/5166/1979	56
GO biological process	GO:1902065	response to L-glutamate	6/1490	11/17913	0.000105016	0.00724428	0.0061202	1385/3208/10458/53335/2534/7009	6
GO biological process	GO:1901654	response to ketone	32/1490	191/17913	0.000105048	0.00724428	0.0061202	15/54331/10628/5729/6714/3208/5764/117155/7054/367/9353/598/6366/23367/952/6422/3490/7042/490/23095/108/1956/9076/1373/1536/6363/1789/706/2353/10062/2720/1080	32
GO biological process	GO:0048546	digestive tract morphogenesis	13/1490	48/17913	0.000105228	0.00724428	0.0061202	2735/3091/6422/55212/8626/64321/2049/159296/1956/6943/348093/2255/2626	13
GO biological process	GO:0006470	protein dephosphorylation	46/1490	313/17913	0.000107978	0.00734505	0.00620533	3932/2140/5537/5771/2280/5792/9110/8898/283871/7531/5764/5524/63904/29101/10776/26191/10842/201562/85464/5499/255919/5798/8732/7184/54935/134510/11122/84930/116224/5525/10395/5527/5495/3551/84687/994/5515/5496/1847/26095/1827/5504/3958/55844/1813/3071	46
GO biological process	GO:0050878	regulation of body fluid levels	66/1490	499/17913	0.000111009	0.00746239	0.00630446	5345/3932/7094/462/5028/8525/54331/4762/958/3674/10672/1385/780/6714/1723/2152/3660/7222/55604/7391/953/2814/8862/65125/3611/161882/3925/3708/3091/954/146850/998/7975/11311/23764/8626/5578/2697/4846/5025/100/5471/829/7534/50808/57113/9148/108/9076/2316/360/2767/2534/6722/830/5026/3065/2255/10077/947/7410/2626/10062/4987/1813/1080	66
GO biological process	GO:0008406	gonad development	35/1490	217/17913	0.000112347	0.00746454	0.00630628	3955/6240/6714/3207/2516/128637/7482/4201/367/268/9353/598/5972/6422/2488/7042/5798/116/2697/157506/4846/344758/3623/9289/54361/2316/22862/6943/8372/192670/1761/835/2626/7490/50846	35
GO biological process	GO:0010810	regulation of cell-substrate adhesion	33/1490	201/17913	0.000123245	0.00809451	0.00683849	23499/8324/7070/1435/4771/1029/1021/6714/3728/151887/55604/3675/2824/5764/7471/10675/6366/3611/10519/1295/285613/55920/6422/998/1012/10395/54361/6385/2316/8631/6376/916/10631	33
GO biological process	GO:0045216	cell-cell junction organization	24/1490	128/17913	0.000128811	0.00836392	0.0070661	7094/4771/3728/23114/1003/5818/64398/1636/50855/6615/1436/7042/5578/2697/3551/9076/8506/6722/56288/183/389/5584/51564/221935	24
GO biological process	GO:0070482	response to oxygen levels	54/1490	389/17913	0.000133105	0.00854566	0.00721965	405/10869/22937/10273/23409/6513/1385/5352/6714/4017/51129/5711/5315/7391/5764/7054/9520/10197/1263/5467/784/5230/3708/3091/677/952/6422/54583/6387/7042/7184/8453/100/27063/191/360/6722/64344/1536/329/1789/947/64506/10213/10631/139341/23198/147007/1813/7009/1869/54890/5717/10525	54
GO biological process	GO:0051480	regulation of cytosolic calcium ion concentration	43/1490	289/17913	0.000134879	0.00856329	0.00723454	3932/5028/1756/2280/11346/7070/1020/10672/781/356/7222/57053/7531/1193/2780/10134/6366/817/784/10800/3708/51714/952/116/2697/5319/490/5025/7226/1901/27020/3351/2534/5026/183/6363/6376/493/578/4987/1813/5144/7009	43
GO biological process	GO:0007631	feeding behavior	20/1490	98/17913	0.000139288	0.00868236	0.00733513	5028/885/181/7054/8862/5972/10716/9607/26058/257194/29105/3351/6774/2534/5697/183/680/2353/4987/1813	20
GO biological process	GO:0048167	regulation of synaptic plasticity	29/1490	169/17913	0.000141519	0.00868236	0.00733513	11346/1020/1385/11178/10636/4311/9145/6809/5764/10458/869/5864/952/4355/6616/57406/27020/9148/6722/183/152404/6376/23373/91683/10858/375/1813/1979/7101	29
GO biological process	GO:0045124	regulation of bone resorption	11/1490	37/17913	0.000142832	0.00868236	0.00733513	6714/9842/54849/952/2488/1436/9607/5578/1901/1956/5166	11
GO biological process	GO:2000648	positive regulation of stem cell proliferation	11/1490	37/17913	0.000142832	0.00868236	0.00733513	63925/5134/6608/7976/3091/7066/6376/6926/1813/7101/51548	11
GO biological process	GO:0021761	limbic system development	21/1490	106/17913	0.00014931	0.00898062	0.00758711	84879/4771/1020/1021/2145/1600/7531/6608/2260/220/22803/10716/8891/7832/5048/6722/493/3065/6926/1813/7101	21
GO biological process	GO:0043087	regulation of GTPase activity	56/1490	410/17913	0.000155525	0.00916398	0.00774202	64744/7070/2064/23108/116988/958/55619/8437/253959/57148/10636/2889/128637/56882/23526/9353/23092/10125/65125/6366/8131/153020/64407/84986/8490/55920/6422/375790/57522/2049/2909/57706/116/10641/25791/10982/1121/9912/64411/1901/5048/5905/51429/55854/10395/54361/6242/64786/392/3725/6363/7410/26130/3071/9826/55114	56
GO biological process	GO:0035914	skeletal muscle cell differentiation	15/1490	63/17913	0.000157093	0.00916398	0.00774202	2817/2047/85366/4209/50937/9328/8320/23764/26508/7832/5081/5079/2353/6495/1938	15
GO biological process	GO:0045165	cell fate commitment	37/1490	238/17913	0.000157881	0.00916398	0.00774202	8324/4762/429/3207/285590/26038/10215/7471/6608/367/2260/161882/4853/10538/50937/6422/6929/8320/10716/1482/10890/84504/5449/64321/4779/6656/8521/5081/6774/25925/6926/2255/7490/6495/7101/6097/6886	37
GO biological process	GO:0008306	associative learning	17/1490	77/17913	0.000159378	0.00916398	0.00774202	11346/1020/1385/885/10636/8704/3091/10716/6616/7832/27020/6722/5153/183/2353/4987/1813	17
GO biological process	GO:0035270	endocrine system development	23/1490	122/17913	0.000162074	0.00916398	0.00774202	1385/1021/653/429/2516/6608/2735/1482/84504/5449/116/999/5087/3570/54361/6722/2691/2255/706/578/7490/6495/1813	23
GO biological process	GO:0045666	positive regulation of neuron differentiation	50/1490	355/17913	0.000162776	0.00916398	0.00774202	23499/4804/4762/56965/8437/653/429/2889/5754/1600/3675/5764/7077/3984/10300/10458/2260/9353/3611/50937/10494/6929/6387/7473/1523/1482/51517/26508/2909/116/257194/5597/27063/5048/81544/57118/22902/27020/9148/11344/2534/6722/183/6376/1789/23373/5584/375/221336/84298	50
GO biological process	GO:0062012	regulation of small molecule metabolic process	59/1490	439/17913	0.000163585	0.00916398	0.00774202	23636/5028/5771/2264/405/58526/2194/22937/2170/23409/653/6714/85414/5711/3208/283871/6667/10197/6319/5164/3091/10776/5223/3481/5571/3692/26119/6615/2222/5443/5449/5499/85300/4779/51085/157506/4846/83667/23178/29103/64801/54361/140710/4802/84649/6774/4597/493/10213/2954/706/5166/9965/23198/10062/5717/3487/51548/6097	59
GO biological process	GO:0008347	glial cell migration	13/1490	50/17913	0.000165471	0.00917965	0.00775526	5028/1435/1020/1600/3418/7042/57142/30837/5025/5048/9289/706/7101	13
GO biological process	GO:0032469	endoplasmic reticulum calcium ion homeostasis	8/1490	21/17913	0.000170765	0.00938221	0.00792639	79734/5910/10134/817/3708/54499/578/7009	8
GO biological process	GO:0072507	divalent inorganic cation homeostasis	56/1490	412/17913	0.000176791	0.00962081	0.00812796	3932/10367/5028/1756/23516/2280/11346/7070/79734/1020/958/10672/781/356/7222/5910/57053/7531/1193/2780/10134/6366/817/784/10800/3708/51714/952/6387/54805/7184/116/2697/5319/490/5025/7226/1901/29887/54499/27020/3351/1956/2534/23400/5026/183/6363/6376/493/578/4987/1813/5144/25800/7009	56
GO biological process	GO:0021795	cerebral cortex cell migration	12/1490	44/17913	0.000179349	0.0096679	0.00816775	1020/85458/1600/9353/26468/57142/30837/5048/9289/1956/200933/7101	12
GO biological process	GO:0071496	cellular response to external stimulus	46/1490	320/17913	0.000182294	0.00973485	0.00822431	53349/5028/57521/958/6513/9020/7391/7482/10991/23334/5764/10458/8131/5164/784/8738/6422/3920/9607/2909/53335/7184/2697/10641/490/83667/5025/27063/29103/54361/1956/360/3725/2534/6722/84687/1536/183/835/10631/5166/578/2353/8795/5292/1030	46
GO biological process	GO:0050773	regulation of dendrite development	25/1490	139/17913	0.000187153	0.00990179	0.00836535	1020/56965/653/11178/64284/5764/10458/3611/102/124925/10152/1523/53335/25791/5597/5048/57118/9148/64689/23373/375/23105/84298/221935/7101	25
GO biological process	GO:0003007	heart morphogenesis	38/1490	249/17913	0.000191254	0.0099374	0.00839543	171023/2280/653/7135/85366/60485/7054/6608/2006/9353/3611/161882/23129/3091/4853/54583/1482/6615/55212/7042/64321/26508/2697/4846/57142/9249/7134/27063/1901/10395/3725/6722/53834/6926/2626/5292/6495/51548	38
GO biological process	GO:0031670	cellular response to nutrient	16/1490	71/17913	0.000191401	0.0099374	0.00839543	5028/7391/5764/10458/5164/6422/53335/7184/490/5025/2534/6722/1536/10631/5292/1030	16
GO biological process	GO:0014706	striated muscle tissue development	52/1490	376/17913	0.000193044	0.0099374	0.00839543	8324/10869/2280/2817/1020/1385/2047/653/7135/85366/60485/4209/10211/6608/2260/2006/2735/8131/161882/50937/205428/54583/10529/9328/8320/1482/7042/23764/64321/26508/2697/7832/7134/27101/27063/1901/5081/58/9148/5079/25776/6943/6722/183/6926/2626/2353/5292/7490/6495/51548/1938	52
GO biological process	GO:0019218	regulation of steroid metabolic process	23/1490	124/17913	0.00020836	0.0106301	0.00898061	2264/2194/22937/10273/653/2516/6667/6319/26119/3490/2488/6615/2222/64801/54361/4802/84649/4597/183/706/9965/50846/6097	23
GO biological process	GO:0043010	camera-type eye development	43/1490	295/17913	0.000214281	0.0108354	0.00915409	114789/6010/7070/4771/6240/2047/3208/128637/7475/5204/7482/5764/7054/2780/220/5818/27077/22803/3091/1295/50937/1413/10152/7042/6656/2909/2697/157506/5916/490/1956/3725/6722/57045/493/3065/2255/2820/835/578/7490/221935/7101	43
GO biological process	GO:0010769	regulation of cell morphogenesis involved in differentiation	39/1490	260/17913	0.000228355	0.0114107	0.00964012	23499/4804/7070/1020/56965/11178/1600/55604/3984/10675/10458/9353/3611/102/150465/10519/55920/10494/998/10152/6387/10716/7473/1523/2049/2909/25791/57142/5048/22902/4168/11344/64689/2316/6722/10631/10090/23105/7101	39
GO biological process	GO:0045785	positive regulation of cell adhesion	53/1490	388/17913	0.000230049	0.0114107	0.00964012	5345/3932/7070/2064/1435/1021/6188/6714/3728/3485/151887/55604/3675/6809/5764/10675/864/10211/10125/6366/3611/10519/1295/285613/5420/3481/146850/6422/23308/998/6387/7042/5578/463/22920/100/1012/2319/10725/9289/54361/6385/64332/975/2316/8631/2534/10673/6363/6376/941/916/3071	53
GO biological process	GO:0001952	regulation of cell-matrix adhesion	22/1490	117/17913	0.000231649	0.0114107	0.00964012	23499/7070/1435/4771/1029/1021/6714/3728/2824/6366/3611/10519/55920/6422/1012/10395/54361/6385/8631/6376/916/10631	22
GO biological process	GO:0050433	regulation of catecholamine secretion	11/1490	39/17913	0.000239827	0.0116234	0.00981983	5028/6623/156/6387/1113/9607/3351/183/8973/1813/6804	11
GO biological process	GO:0042339	keratan sulfate metabolic process	10/1490	33/17913	0.000240036	0.0116234	0.00981983	6483/5549/8704/6484/6487/10402/2588/2331/2799/2720	10
GO biological process	GO:0071425	hematopoietic stem cell proliferation	8/1490	22/17913	0.000248864	0.0119497	0.0100955	5134/7482/7471/1636/10425/7066/947/5292	8
GO biological process	GO:0051056	regulation of small GTPase mediated signal transduction	45/1490	316/17913	0.000263823	0.0124557	0.010523	23636/1435/23108/56990/10672/8437/253959/6714/57148/2889/23101/3675/7077/56882/23526/10211/9353/23092/10125/23221/3925/84986/4853/50937/23229/998/7042/57522/84249/2909/57706/25791/10982/9912/64411/10395/9289/4168/392/347273/2255/389/7410/9826/55114	45
GO biological process	GO:0048489	synaptic vesicle transport	23/1490	126/17913	0.000265943	0.0124557	0.010523	84961/5028/282991/114088/1020/6809/10675/5864/6616/10239/9783/10947/1138/10815/3351/1142/91683/23621/8973/375/29058/1813/6804	23
GO biological process	GO:0097480	establishment of synaptic vesicle localization	23/1490	126/17913	0.000265943	0.0124557	0.010523	84961/5028/282991/114088/1020/6809/10675/5864/6616/10239/9783/10947/1138/10815/3351/1142/91683/23621/8973/375/29058/1813/6804	23
GO biological process	GO:0060675	ureteric bud morphogenesis	15/1490	66/17913	0.00027241	0.0126549	0.0106912	3207/7475/7482/7471/6608/3611/80000/5228/5087/54361/6943/183/64412/7490/6495	15
GO biological process	GO:0010038	response to metal ion	47/1490	335/17913	0.000275962	0.0127165	0.0107433	15/27345/10768/10628/3861/6620/8437/1385/429/4017/3208/3485/7222/7323/7054/65125/817/682/30819/7341/3091/7018/4318/567/5499/4779/999/728294/7134/6898/27101/5025/7226/58/1956/9076/360/3725/23400/1373/5515/1536/23621/706/2353/1813/6786	47
GO biological process	GO:0006875	cellular metal ion homeostasis	61/1490	467/17913	0.000279404	0.0127702	0.0107887	3932/10367/5028/1756/23516/2280/11346/7070/79734/1020/958/10672/781/356/7222/5910/57053/7531/1193/2780/10134/6366/817/784/10800/3708/3091/51714/90639/952/54583/6387/7018/7184/116/2697/5319/490/5025/7226/1901/54499/27020/3351/154881/2534/23400/5026/183/6363/6376/493/113235/375/578/147007/4987/1813/5144/25800/7009	61
GO biological process	GO:0051656	establishment of organelle localization	59/1490	448/17913	0.000281597	0.0127702	0.0107887	84961/5537/23636/9371/5028/282991/114088/1020/51693/64284/547/128637/10342/8615/6809/10675/10300/2268/10125/5864/150465/3091/5119/10494/84984/137886/79083/998/5347/6616/10239/55212/1113/9783/10947/22920/23095/5293/1138/5048/55773/7534/10815/3351/64689/25978/1142/1639/59349/2255/91683/23621/1075/8973/375/29058/1813/10948/6804	59
GO biological process	GO:0072503	cellular divalent inorganic cation homeostasis	53/1490	392/17913	0.000296881	0.0133573	0.0112847	3932/10367/5028/1756/23516/2280/11346/7070/79734/1020/958/10672/781/356/7222/5910/57053/7531/1193/2780/10134/6366/817/784/10800/3708/51714/952/6387/7184/116/2697/5319/490/5025/7226/1901/54499/27020/3351/2534/23400/5026/183/6363/6376/493/578/4987/1813/5144/25800/7009	53
GO biological process	GO:0030099	myeloid cell differentiation	55/1490	411/17913	0.000299307	0.0133613	0.011288	5771/405/2194/1435/3674/1385/1021/22904/161882/4850/10519/3091/3665/4853/91/10538/3692/677/26523/6422/10163/2488/998/29766/4318/1436/9607/567/159296/4779/5578/5916/5293/5048/29887/7066/3623/975/6774/338382/3725/1440/6722/5153/6363/192670/3065/5305/3059/2353/3958/1030/7067/3071/6886	55
GO biological process	GO:0072171	mesonephric tubule morphogenesis	15/1490	67/17913	0.000324377	0.0143681	0.0121387	3207/7475/7482/7471/6608/3611/80000/5228/5087/54361/6943/183/64412/7490/6495	15
GO biological process	GO:0006874	cellular calcium ion homeostasis	51/1490	375/17913	0.000332469	0.0145533	0.0122951	3932/10367/5028/1756/2280/11346/7070/79734/1020/958/10672/781/356/7222/5910/57053/7531/1193/2780/10134/6366/817/784/10800/3708/51714/952/6387/7184/116/2697/5319/490/5025/7226/1901/54499/27020/3351/2534/23400/5026/183/6363/6376/493/578/4987/1813/5144/7009	51
GO biological process	GO:1905477	positive regulation of protein localization to membrane	22/1490	120/17913	0.00033619	0.0145533	0.0122951	125170/2064/1020/3208/3675/6809/7531/5764/163/784/10519/8626/7029/7534/975/1956/2534/54471/5584/3958/54550/1869	22
GO biological process	GO:0050808	synapse organization	53/1490	394/17913	0.000336464	0.0145533	0.0122951	1821/11346/2064/58512/5792/6620/1020/55619/2047/8898/84966/6623/64284/387804/3675/7846/5764/23114/10458/869/203068/3587/23129/5818/102/81926/124925/9378/375790/54583/10163/998/10152/2049/23544/25791/5048/85445/7534/266727/375323/27020/9148/25978/1639/2534/6376/2339/375/6495/1813/221935/5064	53
GO biological process	GO:0010976	positive regulation of neuron projection development	39/1490	265/17913	0.000338746	0.0145533	0.0122951	23499/4804/56965/8437/653/2889/5754/3675/5764/3984/10300/10458/2260/9353/3611/10494/6387/7473/1523/51517/2909/116/257194/5597/27063/5048/57118/22902/27020/9148/11344/2534/6722/183/6376/23373/5584/375/84298	39
GO biological process	GO:0043547	positive regulation of GTPase activity	47/1490	339/17913	0.000362277	0.0154481	0.0130511	64744/7070/2064/23108/116988/958/55619/8437/253959/57148/10636/2889/128637/23526/23092/10125/6366/8131/153020/64407/84986/8490/55920/6422/375790/57522/2909/57706/116/10641/10982/1121/9912/64411/1901/5905/51429/55854/10395/54361/392/3725/6363/26130/3071/9826/55114	47
GO biological process	GO:0008584	male gonad development	24/1490	137/17913	0.000374295	0.0156511	0.0132226	6240/3207/2516/128637/7482/4201/367/598/5972/6422/2488/7042/2697/3623/9289/54361/2316/22862/6943/192670/1761/2626/7490/50846	24
GO biological process	GO:0051588	regulation of neurotransmitter transport	23/1490	129/17913	0.000378558	0.0156511	0.0132226	84961/5028/27345/1020/3749/23204/6623/2824/10675/10211/5864/8862/9783/1138/10815/3351/1142/91683/23621/8973/1813/3350/6804	23
GO biological process	GO:0032288	myelin assembly	7/1490	18/17913	0.000380358	0.0156511	0.0132226	2817/8898/23114/400746/3611/64398/8506	7
GO biological process	GO:0042789	mRNA transcription by RNA polymerase II	7/1490	18/17913	0.000380358	0.0156511	0.0132226	405/7024/3091/64321/2316/6774/6722	7
GO biological process	GO:0001558	regulation of cell growth	53/1490	396/17913	0.000380733	0.0156511	0.0132226	23499/2064/57521/1029/1020/28956/8437/780/51379/3984/10298/9353/3611/5467/817/102/150465/10519/11116/9792/91/952/10459/6422/3490/998/6387/7473/7042/64321/53335/2697/57142/83667/116224/5048/1654/10201/22902/11344/1956/6722/8314/84687/5515/183/6446/54617/23105/7490/728642/3487/9826	53
GO biological process	GO:0050432	catecholamine secretion	11/1490	41/17913	0.000387321	0.0158082	0.0133553	5028/6623/156/6387/1113/9607/3351/183/8973/1813/6804	11
GO biological process	GO:0031589	cell-substrate adhesion	45/1490	322/17913	0.000401411	0.0161295	0.0136267	23499/8324/7070/1435/4771/1029/1020/3674/2047/780/1021/6714/3728/151887/64098/55604/3675/2824/5764/7471/10675/6366/3611/5467/10519/1295/285613/55920/6422/998/5829/2049/22801/1012/10395/54361/6385/2316/8631/6722/7791/6376/947/916/10631	45
GO biological process	GO:0001657	ureteric bud development	19/1490	98/17913	0.00040366	0.0161295	0.0136267	3207/7475/7482/7471/6608/2260/9353/3611/80000/6422/5228/5087/54361/6385/6943/183/64412/7490/6495	19
GO biological process	GO:0007043	cell-cell junction assembly	19/1490	98/17913	0.00040366	0.0161295	0.0136267	7094/3728/23114/1003/64398/1636/50855/6615/5578/2697/3551/9076/8506/6722/56288/183/389/5584/51564	19
GO biological process	GO:0055074	calcium ion homeostasis	52/1490	388/17913	0.000416411	0.0163617	0.0138229	3932/10367/5028/1756/2280/11346/7070/79734/1020/958/10672/781/356/7222/5910/57053/7531/1193/2780/10134/6366/817/784/10800/3708/51714/952/6387/7184/116/2697/5319/490/5025/7226/1901/29887/54499/27020/3351/2534/23400/5026/183/6363/6376/493/578/4987/1813/5144/7009	52
GO biological process	GO:0043200	response to amino acid	20/1490	106/17913	0.000417477	0.0163617	0.0138229	57521/28956/1385/1723/3208/80310/5764/10458/598/53335/83667/9148/1956/2534/1373/2730/1536/64506/6495/7009	20
GO biological process	GO:0046546	development of primary male sexual characteristics	24/1490	138/17913	0.000418063	0.0163617	0.0138229	6240/3207/2516/128637/7482/4201/367/598/5972/6422/2488/7042/2697/3623/9289/54361/2316/22862/6943/192670/1761/2626/7490/50846	24
GO biological process	GO:0046660	female sex differentiation	21/1490	114/17913	0.000424965	0.0165187	0.0139555	3955/6714/2516/268/9353/598/91/6422/8626/5798/116/4846/344758/3623/54361/8372/6926/2255/835/578/7490	21
GO biological process	GO:0017158	regulation of calcium ion-dependent exocytosis	18/1490	91/17913	0.000440605	0.0170109	0.0143714	84961/5028/114088/1020/10675/5864/9783/192683/1138/10815/3351/1142/8372/23621/8973/375/1813/6804	18
GO biological process	GO:0048511	rhythmic process	41/1490	287/17913	0.00045318	0.017215	0.0145438	15/4804/9099/1020/1385/6714/2516/181/6478/5764/6667/7054/268/9353/22992/7042/50865/9607/5499/5798/463/4846/2673/8863/100/344758/5602/191/1956/2767/3725/2691/3065/23373/835/10062/4987/1813/5936/6097/8914	41
GO biological process	GO:0050795	regulation of behavior	15/1490	69/17913	0.000454257	0.017215	0.0145438	885/181/9378/2697/463/8863/100/85445/29105/3351/6774/2691/4987/1813/3350	15
GO biological process	GO:0016049	cell growth	60/1490	466/17913	0.00045493	0.017215	0.0145438	23499/2064/57521/1029/1020/28956/8437/780/51379/3984/10298/9353/3611/5467/817/102/150465/10519/11116/9792/91/10425/952/10459/6422/3490/998/6387/7473/7042/64321/53335/2697/5916/57142/83667/9201/116224/5048/1654/10201/22902/11344/1956/6722/8314/84687/5515/183/6446/54617/2626/10631/23105/84298/7490/728642/3487/9826/51548	60
GO biological process	GO:0072163	mesonephric epithelium development	19/1490	99/17913	0.000461264	0.0172266	0.0145536	3207/7475/7482/7471/6608/2260/9353/3611/80000/6422/5228/5087/54361/6385/6943/183/64412/7490/6495	19
GO biological process	GO:0072164	mesonephric tubule development	19/1490	99/17913	0.000461264	0.0172266	0.0145536	3207/7475/7482/7471/6608/2260/9353/3611/80000/6422/5228/5087/54361/6385/6943/183/64412/7490/6495	19
GO biological process	GO:0032956	regulation of actin cytoskeleton organization	42/1490	297/17913	0.000481496	0.0178654	0.0150932	5345/4771/1020/85458/285590/55604/2824/3984/10458/2006/9353/6366/3611/3925/4853/5756/6422/10163/998/10152/6387/29766/5829/1436/2909/7226/1901/133746/51429/10395/54361/6385/11344/55243/2316/1440/10093/6376/389/375/3059/3071	42
GO biological process	GO:0009299	mRNA transcription	8/1490	24/17913	0.000492431	0.017922	0.0151411	405/7024/5467/3091/64321/2316/6774/6722	8
GO biological process	GO:0021952	central nervous system projection neuron axonogenesis	8/1490	24/17913	0.000492431	0.017922	0.0151411	2047/23334/9353/2049/9201/5048/200933/7101	8
GO biological process	GO:0060571	morphogenesis of an epithelial fold	8/1490	24/17913	0.000492431	0.017922	0.0151411	653/7482/367/3091/8626/157506/1956/2255	8
GO biological process	GO:0032868	response to insulin	37/1490	252/17913	0.000496687	0.0179625	0.0151753	15/5771/375704/22937/2170/2887/6513/526/6714/181/8615/3645/7391/245972/6667/10458/5164/51606/3481/3692/677/252983/10890/5798/5319/490/83667/30837/5471/140710/896/183/64506/5584/11031/5166/1979	37
GO biological process	GO:0070371	ERK1 and ERK2 cascade	41/1490	289/17913	0.000522979	0.0187931	0.015877	5345/5028/5771/2264/2064/5609/2324/51277/2047/6714/10636/2889/57053/10125/6366/10519/26191/4853/677/10318/1436/5578/116/10048/84231/7066/27020/1956/3725/183/6363/6376/51074/2255/2626/152007/9965/5320/1813/54550/140885	41
GO biological process	GO:0060537	muscle tissue development	52/1490	392/17913	0.000531231	0.0187931	0.015877	8324/10869/2280/2817/1020/1385/2047/653/7135/85366/60485/4209/10211/6608/2260/2006/2735/8131/161882/50937/205428/54583/10529/9328/8320/1482/7042/23764/64321/26508/2697/7832/7134/27101/27063/1901/5081/58/9148/5079/25776/6943/6722/183/6926/2626/2353/5292/7490/6495/51548/1938	52
GO biological process	GO:0070372	regulation of ERK1 and ERK2 cascade	39/1490	271/17913	0.000532431	0.0187931	0.015877	5345/5028/5771/2264/2064/5609/2324/51277/2047/6714/10636/2889/57053/10125/6366/10519/26191/4853/10318/1436/5578/116/10048/84231/7066/27020/1956/3725/6363/6376/51074/2255/2626/152007/9965/5320/1813/54550/140885	39
GO biological process	GO:1902895	positive regulation of pri-miRNA transcription by RNA polymerase II	9/1490	30/17913	0.000532812	0.0187931	0.015877	4804/8862/3091/7042/6774/3725/6722/2353/7490	9
GO biological process	GO:0031571	mitotic G1 DNA damage checkpoint	14/1490	63/17913	0.000550254	0.0191716	0.0161968	1820/55159/1263/85456/4850/8738/9125/51499/26058/1874/7029/7832/835/1869	14
GO biological process	GO:0044819	mitotic G1/S transition checkpoint	14/1490	63/17913	0.000550254	0.0191716	0.0161968	1820/55159/1263/85456/4850/8738/9125/51499/26058/1874/7029/7832/835/1869	14
GO biological process	GO:1905939	regulation of gonad development	7/1490	19/17913	0.000559203	0.0193654	0.0163605	6714/2516/268/54361/8372/1761/7490	7
GO biological process	GO:0007568	aging	44/1490	318/17913	0.000573107	0.0197273	0.0166662	23636/5028/22937/1029/3861/5549/4335/1385/1021/4017/2516/4311/3485/7077/7471/7054/268/3611/1267/3014/8626/5449/597/490/4215/27101/100/5079/9076/6774/3725/6722/2730/183/6376/6926/1075/835/706/578/2353/5144/1030/1938	44
GO biological process	GO:0007517	muscle organ development	53/1490	403/17913	0.000579845	0.0198397	0.0167612	1756/8324/10869/2280/4762/9099/2817/1020/55898/1106/1385/2047/7135/85366/60485/4209/10211/6608/2260/2006/2735/161882/50937/54583/9328/8320/1482/6525/7042/23764/64321/26508/2697/22801/463/7832/7134/27063/1901/5081/58/9148/5079/6943/347273/53834/2353/5292/7490/6495/23060/51548/1938	53
GO biological process	GO:0002573	myeloid leukocyte differentiation	31/1490	201/17913	0.000595283	0.0202467	0.0171051	5771/2194/1435/1385/1021/22904/161882/3665/4853/10538/677/6422/2488/998/4318/1436/9607/159296/5578/5293/5048/29887/3623/975/3725/1440/5153/6363/3059/2353/6886	31
GO biological process	GO:0110053	regulation of actin filament organization	34/1490	228/17913	0.000620961	0.0209951	0.0177373	5345/4771/285590/55604/3984/2006/9353/6366/3925/5756/6422/10163/998/10152/6387/29766/5829/2909/1901/133746/51429/10395/54361/6385/11344/55243/2316/1440/10093/6376/389/375/3059/3071	34
GO biological process	GO:0014009	glial cell proliferation	12/1490	50/17913	0.000647493	0.0216347	0.0182777	1435/4771/1385/5764/3418/1436/116/6376/5584/706/1869/1938	12
GO biological process	GO:0044783	G1 DNA damage checkpoint	14/1490	64/17913	0.000651236	0.0216347	0.0182777	1820/55159/1263/85456/4850/8738/9125/51499/26058/1874/7029/7832/835/1869	14
GO biological process	GO:0071230	cellular response to amino acid stimulus	14/1490	64/17913	0.000651236	0.0216347	0.0182777	57521/28956/80310/10458/598/53335/83667/9148/1956/2534/2730/1536/64506/6495	14
GO biological process	GO:0060996	dendritic spine development	18/1490	94/17913	0.000661963	0.0217901	0.018409	57468/1020/55619/2047/10458/10298/102/998/10152/2049/25791/5597/5048/9148/375/23105/84298/221935	18
GO biological process	GO:0006816	calcium ion transport	54/1490	415/17913	0.000667304	0.0217901	0.018409	3932/10367/114789/5142/1756/2280/7070/28954/1020/781/489/26133/3208/356/10316/7222/140738/57053/7531/117155/1193/6366/817/784/782/10800/57165/7341/3708/6387/6687/2697/5319/4846/490/5025/7226/54499/57113/2534/5026/183/6363/6376/493/29927/706/578/4987/3958/1813/5144/7009/6786	54
GO biological process	GO:0031669	cellular response to nutrient levels	33/1490	220/17913	0.000667356	0.0217901	0.018409	53349/5028/57521/6513/7391/7482/10991/23334/5764/10458/8131/5164/784/6422/3920/9607/53335/7184/10641/490/83667/5025/29103/54361/360/3725/2534/6722/1536/10631/5166/5292/1030	33
GO biological process	GO:0051668	localization within membrane	22/1490	126/17913	0.000674559	0.0219002	0.018502	7070/1020/3208/128637/5764/163/102/9378/375790/6616/9912/56681/1012/5602/375323/27020/10815/8650/975/2316/51304/2339	22
GO biological process	GO:0070838	divalent metal ion transport	58/1490	454/17913	0.000681768	0.0219871	0.0185754	3932/10367/114789/5142/1756/23516/2280/7070/28954/1020/781/489/26133/3208/356/10316/7222/140738/57053/7531/117155/1193/6366/817/784/782/10800/57165/7341/3708/6387/6687/54805/2697/5319/4846/490/5025/7226/54499/57113/2534/5026/183/6363/6376/493/29927/706/578/4987/3958/1813/5144/25800/7009/23390/6786	58
GO biological process	GO:0021766	hippocampus development	16/1490	79/17913	0.000684932	0.0219871	0.0185754	84879/4771/1020/1021/2145/1600/7531/6608/22803/8891/7832/5048/6722/493/3065/7101	16
GO biological process	GO:2001233	regulation of apoptotic signaling pathway	52/1490	397/17913	0.000714088	0.022795	0.0192579	3932/7185/5771/7703/4335/653/6188/6714/356/6478/219699/7531/367/2260/10197/598/10134/29949/3091/6422/6387/4318/6615/51499/8626/5499/4846/117584/90427/7029/79156/84231/1654/7534/54361/259230/2534/2730/51530/183/6376/3065/2255/1075/835/2626/578/8795/3958/7009/1869/10525	52
GO biological process	GO:0007596	blood coagulation	45/1490	331/17913	0.00072878	0.0231347	0.0195449	5345/3932/7094/462/5028/8525/54331/958/3674/10672/6714/2152/3660/7222/55604/7391/953/2814/3611/161882/3708/954/146850/998/7975/11311/23764/5578/4846/5025/829/7534/50808/57113/2316/2767/2534/6722/830/5026/3065/10077/947/7410/2626	45
GO biological process	GO:0070374	positive regulation of ERK1 and ERK2 cascade	29/1490	186/17913	0.000736173	0.0232403	0.0196341	5345/5028/2264/5609/2324/51277/6714/2889/10125/6366/10519/26191/4853/1436/5578/116/7066/27020/1956/3725/6363/6376/2255/2626/152007/9965/5320/1813/54550	29
GO biological process	GO:0002521	leukocyte differentiation	61/1490	485/17913	0.000749112	0.0233461	0.0197235	3932/5771/8324/2194/2064/1435/3955/22806/55619/1385/1021/22904/7471/864/10125/161882/23529/3665/26191/4853/10538/677/146850/6422/2488/998/112616/6929/8320/4318/1436/5449/9607/567/159296/7163/5578/5293/100/7226/5048/29887/3623/54361/64332/57864/975/6774/3725/1440/6722/5153/6363/941/916/578/3059/2353/3071/6097/6886	61
GO biological process	GO:0060079	excitatory postsynaptic potential	18/1490	95/17913	0.000754384	0.0233461	0.0197235	6455/1020/8898/57053/10458/869/784/124925/9378/4355/5025/1138/1142/5026/152404/8973/1813/6804	18
GO biological process	GO:0001764	neuron migration	25/1490	152/17913	0.000755867	0.0233461	0.0197235	1020/885/429/1600/3675/7531/2260/7976/6387/6656/26468/2697/9201/5048/9289/266727/2316/6774/2534/6722/6376/10752/1813/200933/23060	25
GO biological process	GO:0030168	platelet activation	25/1490	152/17913	0.000755867	0.0233461	0.0197235	3932/7094/5028/8525/54331/958/3674/10672/6714/7222/2814/3611/3708/954/146850/5578/4846/7534/57113/2316/2767/2534/6722/10077/7410	25
GO biological process	GO:0045744	negative regulation of G protein-coupled receptor signaling pathway	12/1490	51/17913	0.000783536	0.0237765	0.0200871	23295/10636/156/8862/3925/100/3351/493/4987/1813/54550/5064	12
GO biological process	GO:0007050	cell cycle arrest	34/1490	231/17913	0.000786391	0.0237765	0.0200871	1820/57521/1029/1020/28956/1021/92335/51379/1025/1263/3611/85456/4850/8738/94241/4853/5571/9125/51499/7042/51085/463/1874/7029/7832/5564/133746/3623/84687/5496/2255/835/1869/1030	34
GO biological process	GO:0007405	neuroblast proliferation	13/1490	58/17913	0.00078756	0.0237765	0.0200871	63925/9048/429/5764/6608/2260/7976/3091/10890/5048/8650/6376/1813	13
GO biological process	GO:0032233	positive regulation of actin filament bundle assembly	13/1490	58/17913	0.00078756	0.0237765	0.0200871	5345/4771/285590/55604/3984/6422/998/5829/54361/6385/2316/6376/389	13
GO biological process	GO:0110110	positive regulation of animal organ morphogenesis	16/1490	80/17913	0.00079121	0.0237765	0.0200871	1435/3207/7475/7482/5764/6608/367/2260/7042/54361/183/2255/947/5292/7490/6495	16
GO biological process	GO:0033630	positive regulation of cell adhesion mediated by integrin	7/1490	20/17913	0.00079893	0.0237765	0.0200871	6366/10519/5420/7042/8631/916/3071	7
GO biological process	GO:0097503	sialylation	7/1490	20/17913	0.00079893	0.0237765	0.0200871	27090/6483/6484/55808/6487/10402/338596	7
GO biological process	GO:0051017	actin filament bundle assembly	23/1490	136/17913	0.000815606	0.024147	0.0204002	5345/4771/6714/285590/55604/3984/10458/2006/3925/6422/10163/998/5829/7184/1901/10395/54361/6385/2316/6722/7791/6376/389	23
GO biological process	GO:0007160	cell-matrix adhesion	32/1490	214/17913	0.000842669	0.0245292	0.020723	23499/7070/1435/4771/1029/1020/3674/780/1021/6714/3728/64098/3675/2824/6366/3611/10519/55920/6422/5829/22801/1012/10395/54361/6385/8631/6722/7791/6376/947/916/10631	32
GO biological process	GO:0072511	divalent inorganic cation transport	58/1490	458/17913	0.000845367	0.0245292	0.020723	3932/10367/114789/5142/1756/23516/2280/7070/28954/1020/781/489/26133/3208/356/10316/7222/140738/57053/7531/117155/1193/6366/817/784/782/10800/57165/7341/3708/6387/6687/54805/2697/5319/4846/490/5025/7226/54499/57113/2534/5026/183/6363/6376/493/29927/706/578/4987/3958/1813/5144/25800/7009/23390/6786	58
GO biological process	GO:0048872	homeostasis of number of cells	35/1490	241/17913	0.00084827	0.0245292	0.020723	171023/5142/5771/405/1435/29985/55619/1021/6608/161882/3091/91/677/29766/567/159296/26058/4779/4846/5293/100/1831/3623/57864/6774/6722/8314/10673/51301/578/3059/6218/7067/3071/6886	35
GO biological process	GO:0001655	urogenital system development	44/1490	324/17913	0.000848768	0.0245292	0.020723	3207/4311/80310/7475/3675/7482/7471/6608/367/2260/9353/2735/3611/5972/4643/80000/1636/5420/6422/4318/7042/8626/64321/26508/2049/5228/5087/157506/5916/5471/3570/9096/54361/6385/56913/6943/183/64412/2255/29927/947/51301/7490/6495	44
GO biological process	GO:0030238	male sex determination	6/1490	15/17913	0.000849979	0.0245292	0.020723	5729/2516/3645/367/1761/50846	6
GO biological process	GO:0046928	regulation of neurotransmitter secretion	18/1490	96/17913	0.000857649	0.0246262	0.020805	84961/5028/27345/1020/3749/6623/10675/5864/9783/1138/10815/3351/1142/91683/23621/8973/1813/6804	18
GO biological process	GO:0090150	establishment of protein localization to membrane	40/1490	287/17913	0.0008639	0.0246816	0.0208518	23499/125170/2064/1020/6188/6734/3208/7531/25837/26520/784/10519/6449/6616/10890/8626/65055/90427/7029/1121/9912/4736/5602/7534/10815/64689/1956/2534/56288/54471/29927/29928/5584/23163/11031/6218/11224/6745/1869/6124	40
GO biological process	GO:0060402	calcium ion transport into cytosol	24/1490	145/17913	0.000870687	0.0247518	0.0209111	3932/1756/2280/7070/781/356/7222/1193/6366/817/784/3708/5319/5025/7226/2534/5026/6363/6376/493/578/1813/5144/7009	24
GO biological process	GO:0015844	monoamine transport	14/1490	66/17913	0.000900768	0.0253267	0.0213968	5028/6623/2824/156/6387/222962/1113/9607/3351/183/8973/1813/3350/6804	14
GO biological process	GO:0061572	actin filament bundle organization	23/1490	137/17913	0.000904642	0.0253267	0.0213968	5345/4771/6714/285590/55604/3984/10458/2006/3925/6422/10163/998/5829/7184/1901/10395/54361/6385/2316/6722/7791/6376/389	23
GO biological process	GO:0097479	synaptic vesicle localization	23/1490	137/17913	0.000904642	0.0253267	0.0213968	84961/5028/282991/114088/1020/6809/10675/5864/6616/10239/9783/10947/1138/10815/3351/1142/91683/23621/8973/375/29058/1813/6804	23
GO biological process	GO:0031668	cellular response to extracellular stimulus	36/1490	251/17913	0.000908643	0.0253267	0.0213968	53349/5028/57521/6513/7391/7482/10991/23334/5764/10458/8131/5164/784/6422/3920/9607/2909/53335/7184/10641/490/83667/5025/29103/54361/360/3725/2534/6722/84687/1536/10631/5166/2353/5292/1030	36
GO biological process	GO:0043410	positive regulation of MAPK cascade	62/1490	499/17913	0.000928134	0.0257444	0.0217497	5345/5028/2264/8324/2064/958/5609/28956/23286/2324/51277/6188/8312/6714/2889/29937/9020/7077/367/2260/727/10125/6366/3611/7867/10519/26191/285613/4853/3481/50937/10494/146850/1436/7042/9607/5578/116/5319/4215/84231/55816/5602/5606/7066/27020/975/1956/90441/3725/6363/6376/1847/2255/2626/152007/9965/5320/4616/1813/54550/3487	62
GO biological process	GO:0030038	contractile actin filament bundle assembly	18/1490	97/17913	0.000972768	0.0267231	0.0225765	5345/4771/6714/285590/55604/2006/3925/6422/10163/998/5829/1901/10395/54361/6385/6722/7791/389	18
GO biological process	GO:0043149	stress fiber assembly	18/1490	97/17913	0.000972768	0.0267231	0.0225765	5345/4771/6714/285590/55604/2006/3925/6422/10163/998/5829/1901/10395/54361/6385/6722/7791/389	18
GO biological process	GO:0007599	hemostasis	45/1490	336/17913	0.000998514	0.0272991	0.0230631	5345/3932/7094/462/5028/8525/54331/958/3674/10672/6714/2152/3660/7222/55604/7391/953/2814/3611/161882/3708/954/146850/998/7975/11311/23764/5578/4846/5025/829/7534/50808/57113/2316/2767/2534/6722/830/5026/3065/10077/947/7410/2626	45
GO biological process	GO:0006790	sulfur compound metabolic process	46/1490	346/17913	0.00103134	0.0280624	0.023708	64132/11332/2194/8884/9391/6483/5549/6576/189/1468/10675/6667/8704/1463/6319/5164/6484/25974/84693/6487/55902/10402/347734/201562/2588/4779/23597/2331/79966/51703/2952/191/84649/2799/7915/3155/1373/2730/51074/3029/2954/5166/10090/51248/9469/2720	46
GO biological process	GO:0033866	nucleoside bisphosphate biosynthetic process	14/1490	67/17913	0.00105302	0.0280932	0.023734	11332/2194/79717/6576/6319/5164/55902/347734/201562/79966/51703/60490/2954/5166	14
GO biological process	GO:0034030	ribonucleoside bisphosphate biosynthetic process	14/1490	67/17913	0.00105302	0.0280932	0.023734	11332/2194/79717/6576/6319/5164/55902/347734/201562/79966/51703/60490/2954/5166	14
GO biological process	GO:0034033	purine nucleoside bisphosphate biosynthetic process	14/1490	67/17913	0.00105302	0.0280932	0.023734	11332/2194/79717/6576/6319/5164/55902/347734/201562/79966/51703/60490/2954/5166	14
GO biological process	GO:0050679	positive regulation of epithelial cell proliferation	30/1490	199/17913	0.00105433	0.0280932	0.023734	405/8324/2064/57521/1750/2324/653/2152/5764/6667/6608/367/2260/8862/3091/4853/6422/252983/6387/8626/5798/5578/57142/80004/1012/1956/6774/3725/2255/51548	30
GO biological process	GO:0023061	signal release	55/1490	433/17913	0.00105879	0.0280932	0.023734	84961/2922/5028/27345/375704/114088/1020/23409/3749/6513/1385/283849/6623/6809/10675/2260/5864/8862/5467/5972/3708/3091/51714/9378/5211/952/6422/252983/8609/6447/6616/9607/5798/26251/5578/116/2697/9783/1138/23178/3623/10815/3351/1142/1956/2691/183/6926/91683/23621/8973/1813/3350/6804/1080	55
GO biological process	GO:0050817	coagulation	45/1490	337/17913	0.00106198	0.0280932	0.023734	5345/3932/7094/462/5028/8525/54331/958/3674/10672/6714/2152/3660/7222/55604/7391/953/2814/3611/161882/3708/954/146850/998/7975/11311/23764/5578/4846/5025/829/7534/50808/57113/2316/2767/2534/6722/830/5026/3065/10077/947/7410/2626	45
GO biological process	GO:1901888	regulation of cell junction assembly	17/1490	90/17913	0.00108331	0.0285255	0.0240992	23499/7070/6714/2889/2824/10211/1636/55920/6422/6615/2697/10395/54361/6385/3551/9076/183	17
GO biological process	GO:0072078	nephron tubule morphogenesis	15/1490	75/17913	0.00113992	0.029643	0.0250434	3207/7475/7482/7471/6608/3611/80000/5228/5087/54361/6943/183/64412/7490/6495	15
GO biological process	GO:0031128	developmental induction	9/1490	33/17913	0.00114408	0.029643	0.0250434	3207/7482/7471/367/2260/7473/54361/2255/6495	9
GO biological process	GO:0051954	positive regulation of amine transport	9/1490	33/17913	0.00114408	0.029643	0.0250434	885/23204/10991/156/6387/9607/183/1813/6804	9
GO biological process	GO:0060538	skeletal muscle organ development	26/1490	165/17913	0.00115132	0.029643	0.0250434	10869/2817/1020/2047/85366/4209/10211/6608/2006/50937/9328/8320/23764/64321/26508/7832/5081/58/9148/5079/6943/53834/2353/7490/6495/1938	26
GO biological process	GO:0048813	dendrite morphogenesis	22/1490	131/17913	0.00115169	0.029643	0.0250434	1020/56965/55619/2047/11178/5764/10458/1952/3611/102/4135/8609/998/10152/1523/2049/25791/9201/5048/64689/2534/7101	22
GO biological process	GO:0008277	regulation of G protein-coupled receptor signaling pathway	24/1490	148/17913	0.00116824	0.0299341	0.0252892	2922/6010/23295/23349/10636/156/8862/3925/64407/8490/57406/1113/5578/116/100/11343/3351/84687/493/2339/4987/1813/54550/5064	24
GO biological process	GO:0033632	regulation of cell-cell adhesion mediated by integrin	5/1490	11/17913	0.00119258	0.0301523	0.0254736	65125/5420/100/8631/916	5
GO biological process	GO:0042756	drinking behavior	5/1490	11/17913	0.00119258	0.0301523	0.0254736	8862/5972/3351/183/1813	5
GO biological process	GO:1901077	regulation of relaxation of muscle	5/1490	11/17913	0.00119258	0.0301523	0.0254736	5142/4762/817/1113/5144	5
GO biological process	GO:0060401	cytosolic calcium ion transport	25/1490	157/17913	0.00121855	0.0306731	0.0259136	3932/10367/1756/2280/7070/781/356/7222/1193/6366/817/784/3708/5319/5025/7226/2534/5026/6363/6376/493/578/1813/5144/7009	25
GO biological process	GO:0072073	kidney epithelium development	23/1490	140/17913	0.00122395	0.0306739	0.0259143	3207/7475/7482/7471/6608/2260/9353/3611/4643/80000/5420/6422/26508/5228/5087/54361/6385/6943/183/64412/947/7490/6495	23
GO biological process	GO:0018212	peptidyl-tyrosine modification	46/1490	349/17913	0.0012349	0.0308132	0.026032	3932/5771/2264/7070/2064/4771/958/5609/2324/2047/780/885/6714/80310/3645/2268/2260/23529/150465/11116/3595/1636/3481/84313/5756/6422/10152/1436/2049/3570/5606/4921/9148/975/1956/6774/2534/1440/5515/183/2255/941/916/3059/9021/6886	46
GO biological process	GO:0008593	regulation of Notch signaling pathway	18/1490	99/17913	0.00124294	0.030879	0.0260875	375704/3955/429/84441/7471/92714/7042/8626/56892/81544/9148/1956/6774/2255/5584/23509/10631/221336	18
GO biological process	GO:0030397	membrane disassembly	6/1490	16/17913	0.00126479	0.0310171	0.0262043	5347/255919/5578/5048/91754/1639	6
GO biological process	GO:0051081	nuclear envelope disassembly	6/1490	16/17913	0.00126479	0.0310171	0.0262043	5347/255919/5578/5048/91754/1639	6
GO biological process	GO:0060413	atrial septum morphogenesis	6/1490	16/17913	0.00126479	0.0310171	0.0262043	6608/161882/4853/1482/7042/2626	6
GO biological process	GO:0048565	digestive tract development	22/1490	132/17913	0.00127584	0.0311545	0.0263203	429/1600/60485/6608/2735/3091/6422/55212/7042/8626/64321/2049/159296/100/56913/1956/6943/5697/1373/348093/2255/2626	22
GO biological process	GO:1902893	regulation of pri-miRNA transcription by RNA polymerase II	10/1490	40/17913	0.00128611	0.0312016	0.0263601	4804/8862/5467/3091/7042/6774/3725/6722/2353/7490	10
GO biological process	GO:0070588	calcium ion transmembrane transport	40/1490	293/17913	0.00128869	0.0312016	0.0263601	3932/10367/114789/5142/1756/2280/7070/28954/781/26133/3208/356/7222/140738/57053/7531/117155/1193/6366/817/784/782/57165/7341/3708/6687/490/5025/7226/54499/57113/2534/6363/6376/493/29927/4987/1813/5144/6786	40
GO biological process	GO:0015837	amine transport	15/1490	76/17913	0.00131303	0.0315238	0.0266323	5028/885/23204/6623/10991/156/7054/6387/1113/9607/3351/183/8973/1813/6804	15
GO biological process	GO:0021954	central nervous system neuron development	15/1490	76/17913	0.00131303	0.0315238	0.0266323	1020/2047/429/23334/9353/2049/6656/2909/26468/9201/7832/5048/1813/200933/7101	15
GO biological process	GO:0035637	multicellular organismal signaling	29/1490	193/17913	0.00133327	0.0317429	0.0268174	27345/10768/30820/781/489/3728/7531/23114/53826/817/784/782/30819/3708/1482/9607/2697/490/5025/1901/5048/60598/2316/8506/183/493/157378/5144/6786	29
GO biological process	GO:0060541	respiratory system development	29/1490	193/17913	0.00133327	0.0317429	0.0268174	171023/2324/1385/429/5754/4311/60485/3675/7482/5764/2260/2735/220/5864/5499/157506/4846/5916/100/80004/1956/6943/6722/53834/2255/7490/6495/83931/8914	29
GO biological process	GO:0022612	gland morphogenesis	20/1490	116/17913	0.00136009	0.0322471	0.0272434	1435/780/6714/5764/367/2260/2735/23129/6422/1436/7042/8626/159296/5916/80004/54361/1956/57045/6926/2255	20
GO biological process	GO:0045927	positive regulation of growth	37/1490	266/17913	0.00137036	0.0323563	0.0273356	23499/2064/1435/57521/8437/1385/285590/3984/6608/2260/2735/3611/5467/102/10519/11116/3481/952/6422/375790/998/6387/7473/7042/5449/116224/5048/1654/22902/11344/1956/6722/2691/54617/5292/7490/1813	37
GO biological process	GO:0016079	synaptic vesicle exocytosis	18/1490	100/17913	0.00140035	0.0327853	0.027698	84961/5028/114088/1020/6809/10675/5864/6616/9783/1138/10815/3351/1142/91683/23621/8973/1813/6804	18
GO biological process	GO:2001237	negative regulation of extrinsic apoptotic signaling pathway	18/1490	100/17913	0.00140035	0.0327853	0.027698	653/6714/356/6478/219699/367/10197/598/29949/4846/117584/2534/2730/51530/6376/2255/8795/3958	18
GO biological process	GO:0016311	dephosphorylation	57/1490	458/17913	0.00140574	0.0327853	0.027698	3932/2140/5537/53349/5771/2280/5792/9110/8898/124997/283871/53/7531/5764/5524/65125/63904/130367/29101/10776/26191/10842/201562/10199/85464/7042/148113/5499/255919/5798/8732/7184/54935/134510/11122/84930/116224/5525/3612/10395/5527/5495/3551/63935/84687/994/5515/5496/1847/84513/26095/1827/5504/3958/55844/1813/3071	57
GO biological process	GO:0019318	hexose metabolic process	34/1490	239/17913	0.00143036	0.0332238	0.0280685	5771/6576/6714/85414/5315/283871/7391/1468/5164/5467/2582/3098/5230/23275/10776/5223/3481/5211/5443/5499/4779/83667/23178/5372/140710/84649/7915/680/2820/23509/5166/2720/3487/6097	34
GO biological process	GO:0021955	central nervous system neuron axonogenesis	9/1490	34/17913	0.00144258	0.0333722	0.0281939	2047/23334/9353/2049/2909/9201/5048/200933/7101	9
GO biological process	GO:0007612	learning	23/1490	142/17913	0.00148697	0.0341226	0.0288279	11346/57468/1020/1385/885/10636/5764/8704/7054/3091/9378/10716/6616/7832/27020/3725/2534/6722/5153/183/2353/4987/1813	23
GO biological process	GO:0072006	nephron development	23/1490	142/17913	0.00148697	0.0341226	0.0288279	3207/80310/7475/3675/7482/7471/6608/3611/4643/80000/5420/26508/5228/5087/3570/54361/6943/183/64412/29927/947/7490/6495	23
GO biological process	GO:0060411	cardiac septum morphogenesis	15/1490	77/17913	0.00150769	0.0343225	0.0289968	653/60485/6608/9353/161882/4853/54583/1482/7042/26508/4846/9249/53834/6926/2626	15
GO biological process	GO:0072088	nephron epithelium morphogenesis	15/1490	77/17913	0.00150769	0.0343225	0.0289968	3207/7475/7482/7471/6608/3611/80000/5228/5087/54361/6943/183/64412/7490/6495	15
GO biological process	GO:1904951	positive regulation of establishment of protein localization	55/1490	440/17913	0.00152936	0.0346776	0.0292968	125170/23705/2064/1020/6714/3208/3728/7531/7323/2268/6608/9520/727/10125/1263/10134/5467/784/3098/10519/3091/26191/10425/952/50855/10694/1436/7042/8626/2697/999/192683/5319/7029/27063/7534/22902/4155/975/1956/2316/2534/8314/23400/54471/6363/947/9695/375/10631/3059/1813/1869/23765/1080	55
GO biological process	GO:0018345	protein palmitoylation	8/1490	28/17913	0.00154194	0.0348246	0.0294209	254887/51114/57467/283576/81926/51304/23390/25921	8
GO biological process	GO:0072009	nephron epithelium development	19/1490	109/17913	0.00155198	0.0349134	0.0294959	3207/7475/7482/7471/6608/3611/4643/80000/5420/26508/5228/5087/54361/6943/183/64412/947/7490/6495	19
GO biological process	GO:0097191	extrinsic apoptotic signaling pathway	31/1490	213/17913	0.00157159	0.0351395	0.0296869	7185/282991/653/6714/356/6478/219699/367/2260/10197/598/29949/56616/10519/8738/91/6422/7042/5499/4846/117584/1654/3570/2534/2730/51530/183/6376/2255/8795/3958	31
GO biological process	GO:0010923	negative regulation of phosphatase activity	18/1490	101/17913	0.00157433	0.0351395	0.0296869	53349/2280/124997/5764/5524/65125/10776/10842/10199/7042/84930/116224/3551/63935/84687/5504/3958/3071	18
GO biological process	GO:0030010	establishment of cell polarity	21/1490	126/17913	0.00162565	0.0361438	0.0305354	4140/23286/2047/5754/1003/6366/64398/137886/998/5347/10890/5048/2319/22902/1639/56288/6363/2255/5584/10090/9826	21
GO biological process	GO:0055123	digestive system development	23/1490	143/17913	0.00163569	0.0362262	0.030605	429/1600/60485/6608/2735/3091/3481/6422/55212/7042/8626/64321/2049/159296/100/56913/1956/6943/5697/1373/348093/2255/2626	23
GO biological process	GO:0034504	protein localization to nucleus	32/1490	223/17913	0.00168495	0.0371157	0.0313565	23636/4804/4771/10628/1020/6714/2516/3728/7531/6608/83593/7341/23650/10694/163590/5347/54971/56957/9670/255919/999/3839/83667/9201/5905/2316/6774/2534/183/11143/3059/6495	32
GO biological process	GO:1901653	cellular response to peptide	47/1490	364/17913	0.00168885	0.0371157	0.0313565	5771/375704/4804/10768/1020/2887/526/1385/781/6714/8615/8462/3645/7391/7471/245972/6667/10458/9340/5164/782/51606/26191/3481/677/252983/5829/10890/5319/490/30837/5905/5471/140710/108/896/6774/2534/1373/183/64506/23621/5584/11031/5166/1979/8914	47
GO biological process	GO:0051495	positive regulation of cytoskeleton organization	30/1490	205/17913	0.00169918	0.0371998	0.0314275	5345/23636/4771/1020/6188/285590/55604/5202/3984/10300/6366/6422/137886/998/10152/5829/133746/51429/54361/6385/55243/2316/1639/1440/10093/6376/389/375/3059/3071	30
GO biological process	GO:0042391	regulation of membrane potential	48/1490	374/17913	0.00172147	0.0375438	0.0317182	6455/1756/27345/6640/1020/781/8898/885/6714/6511/5831/3728/57053/7531/5764/10458/869/598/6329/817/784/30819/7341/124925/9378/4355/116/2697/9783/2563/5025/1138/154881/1142/2316/8506/3725/5026/2730/152404/23373/55186/8973/706/578/1813/6804/1080	48
GO biological process	GO:0007229	integrin-mediated signaling pathway	17/1490	94/17913	0.00177999	0.0384767	0.0325063	7094/7070/3674/6714/5354/3675/5764/2268/3611/102/55920/998/22801/3680/2316/7791/10077	17
GO biological process	GO:0032231	regulation of actin filament bundle assembly	17/1490	94/17913	0.00177999	0.0384767	0.0325063	5345/4771/285590/55604/3984/3925/6422/10163/998/5829/1901/10395/54361/6385/2316/6376/389	17
GO biological process	GO:0003205	cardiac chamber development	26/1490	170/17913	0.0017853	0.0384767	0.0325063	2280/653/7135/5754/60485/6608/9353/163/8131/161882/23129/3091/80000/4853/54583/1482/7042/26508/4846/9249/7134/6722/53834/6926/2626/157378	26
GO biological process	GO:0045834	positive regulation of lipid metabolic process	23/1490	144/17913	0.00179695	0.0384767	0.0325063	8525/58526/2170/23409/1385/6714/85414/2268/6366/26119/2488/57406/255919/1389/51085/157506/54361/84649/975/183/6363/7410/10062	23
GO biological process	GO:0017156	calcium ion regulated exocytosis	21/1490	127/17913	0.00179851	0.0384767	0.0325063	84961/5028/114088/1020/6809/10675/5864/6616/9783/192683/1138/10815/3351/1142/8372/91683/23621/8973/375/1813/6804	21
GO biological process	GO:0018108	peptidyl-tyrosine phosphorylation	45/1490	346/17913	0.00181295	0.0384767	0.0325063	3932/5771/2264/7070/2064/4771/958/5609/2324/2047/780/885/6714/80310/3645/2268/2260/23529/11116/3595/1636/3481/84313/5756/6422/10152/1436/2049/3570/5606/4921/9148/975/1956/6774/2534/1440/5515/183/2255/941/916/3059/9021/6886	45
GO biological process	GO:0043122	regulation of I-kappaB kinase/NF-kappaB signaling	32/1490	224/17913	0.00181298	0.0384767	0.0325063	23636/2280/958/23005/356/10342/29110/7188/9020/6366/54386/142678/6574/286827/347734/10318/56957/2697/4215/5495/3551/2316/2534/57162/329/6363/6376/3065/389/8795/23390/140885	32
GO biological process	GO:0035855	megakaryocyte development	6/1490	17/17913	0.00181811	0.0384767	0.0325063	161882/10163/7066/6722/5305/6886	6
GO biological process	GO:0032869	cellular response to insulin stimulus	29/1490	197/17913	0.00183518	0.0386946	0.0326904	5771/375704/2887/526/6714/8615/3645/7391/245972/6667/10458/5164/51606/3481/677/252983/10890/5319/490/30837/5471/140710/896/183/64506/5584/11031/5166/1979	29
GO biological process	GO:0006977	DNA damage response, signal transduction by p53 class mediator resulting in cell cycle arrest	12/1490	56/17913	0.00187168	0.0393191	0.033218	1820/1263/85456/4850/8738/9125/51499/1874/7029/7832/835/1869	12
GO biological process	GO:0072330	monocarboxylic acid biosynthetic process	42/1490	318/17913	0.00188827	0.0393777	0.0332675	23636/2264/405/11332/58526/2194/22937/5354/85414/5315/26063/189/10675/1463/220/6319/3098/5230/3091/5223/5211/5571/3692/55902/80142/201562/51085/5319/157506/79966/5564/112817/3939/11343/6774/10858/5166/10090/9965/10062/5742/51548	42
GO biological process	GO:0051952	regulation of amine transport	14/1490	71/17913	0.00189515	0.0393777	0.0332675	5028/885/23204/6623/10991/156/6387/1113/9607/3351/183/8973/1813/6804	14
GO biological process	GO:2000300	regulation of synaptic vesicle exocytosis	14/1490	71/17913	0.00189515	0.0393777	0.0332675	84961/5028/1020/10675/5864/9783/1138/10815/3351/1142/23621/8973/1813/6804	14
GO biological process	GO:0042340	keratan sulfate catabolic process	5/1490	12/17913	0.00190498	0.0394385	0.0333189	5549/2588/2331/2799/2720	5
GO biological process	GO:0035305	negative regulation of dephosphorylation	19/1490	111/17913	0.00193136	0.0398405	0.0336585	53349/2280/124997/7531/5764/5524/65125/10776/10842/10199/7042/84930/116224/3551/63935/84687/5504/3958/3071	19
GO biological process	GO:0051961	negative regulation of nervous system development	39/1490	290/17913	0.00193934	0.0398612	0.033676	83999/27242/4804/7070/23108/1020/85458/8898/429/1600/10215/5764/283659/9353/10519/3418/952/7473/84504/567/5376/53335/116/5087/1656/25791/57142/5048/9289/22902/4168/64689/6774/6376/1716/1075/706/23105/7101	39
GO biological process	GO:0061333	renal tubule morphogenesis	15/1490	79/17913	0.00196992	0.0400684	0.033851	3207/7475/7482/7471/6608/3611/80000/5228/5087/54361/6943/183/64412/7490/6495	15
GO biological process	GO:0072028	nephron morphogenesis	15/1490	79/17913	0.00196992	0.0400684	0.033851	3207/7475/7482/7471/6608/3611/80000/5228/5087/54361/6943/183/64412/7490/6495	15
GO biological process	GO:2000036	regulation of stem cell population maintenance	8/1490	29/17913	0.00197604	0.0400684	0.033851	4017/60485/5764/6608/81606/8626/1994/6886	8
GO biological process	GO:0099565	chemical synaptic transmission, postsynaptic	18/1490	103/17913	0.00197747	0.0400684	0.033851	6455/1020/8898/57053/10458/869/784/124925/9378/4355/5025/1138/1142/5026/152404/8973/1813/6804	18
GO biological process	GO:0050810	regulation of steroid biosynthetic process	17/1490	95/17913	0.00200352	0.0403102	0.0340553	2264/2194/22937/653/2516/6667/6319/3490/2488/6615/2222/54361/4802/4597/706/9965/50846	17
GO biological process	GO:0060993	kidney morphogenesis	17/1490	95/17913	0.00200352	0.0403102	0.0340553	3207/7475/7482/7471/6608/3611/80000/5228/5087/54361/6943/183/64412/2255/51301/7490/6495	17
GO biological process	GO:0021801	cerebral cortex radial glia guided migration	7/1490	23/17913	0.00202482	0.0404538	0.0341767	1020/1600/57142/30837/5048/9289/7101	7
GO biological process	GO:0022030	telencephalon glial cell migration	7/1490	23/17913	0.00202482	0.0404538	0.0341767	1020/1600/57142/30837/5048/9289/7101	7
GO biological process	GO:0072001	renal system development	39/1490	291/17913	0.00206455	0.0409613	0.0346054	3207/4311/80310/7475/3675/7482/7471/6608/2260/9353/3611/5972/4643/80000/1636/5420/6422/4318/7042/64321/26508/5228/5087/157506/5471/3570/9096/54361/6385/56913/6943/183/64412/2255/29927/947/51301/7490/6495	39
GO biological process	GO:0072522	purine-containing compound biosynthetic process	39/1490	291/17913	0.00206455	0.0409613	0.0346054	23636/405/11332/2194/79717/6576/5315/3208/4832/6319/5164/3098/5230/3091/5223/5211/5571/3692/55902/347734/201562/51085/79966/4846/51703/100/3939/5471/2766/50808/10201/108/6774/60490/1716/161823/2954/5166/51548	39
GO biological process	GO:0071229	cellular response to acid chemical	29/1490	199/17913	0.00214201	0.0422088	0.0356593	8324/54331/57521/28956/5729/1385/6714/5754/80310/7475/10458/598/6422/7473/53335/83667/9148/84649/11344/1956/9076/2534/1373/2730/1536/64506/5166/6495/1869	29
GO biological process	GO:0044272	sulfur compound biosynthetic process	28/1490	190/17913	0.0021422	0.0422088	0.0356593	64132/2194/6483/5549/6576/10675/6667/8704/1463/6319/5164/6484/6487/55902/10402/347734/201562/2331/79966/51703/2952/2730/51074/3029/2954/5166/10090/9469	28
GO biological process	GO:0032515	negative regulation of phosphoprotein phosphatase activity	12/1490	57/17913	0.00219464	0.0425091	0.035913	2280/5764/5524/10776/10842/84930/116224/3551/84687/5504/3958/3071	12
GO biological process	GO:0045453	bone resorption	12/1490	57/17913	0.00219464	0.0425091	0.035913	6714/9842/54849/952/2488/1436/9607/5578/1901/29887/1956/5166	12
GO biological process	GO:0060688	regulation of morphogenesis of a branching structure	12/1490	57/17913	0.00219464	0.0425091	0.035913	7482/6608/367/2260/6422/53335/5228/57142/183/2255/6495/51548	12
GO biological process	GO:0072431	signal transduction involved in mitotic G1 DNA damage checkpoint	12/1490	57/17913	0.00219464	0.0425091	0.035913	1820/1263/85456/4850/8738/9125/51499/1874/7029/7832/835/1869	12
GO biological process	GO:1902400	intracellular signal transduction involved in G1 DNA damage checkpoint	12/1490	57/17913	0.00219464	0.0425091	0.035913	1820/1263/85456/4850/8738/9125/51499/1874/7029/7832/835/1869	12
GO biological process	GO:0010675	regulation of cellular carbohydrate metabolic process	22/1490	138/17913	0.00228807	0.0437739	0.0369816	5028/5771/6714/85414/283871/5164/10776/5223/3481/5443/5449/5499/4779/83667/23178/140710/84649/6774/5166/3487/51548/6097	22
GO biological process	GO:0030879	mammary gland development	22/1490	138/17913	0.00228807	0.0437739	0.0369816	462/2194/1435/1385/780/6714/1723/6608/367/8862/81606/3091/7473/1436/2909/2697/57142/5471/54361/9148/6926/2255	22
GO biological process	GO:0022407	regulation of cell-cell adhesion	49/1490	389/17913	0.00228983	0.0437739	0.0369816	5345/3932/27242/5771/7070/2064/4771/6188/6714/3485/7471/864/10211/1952/10125/65125/6366/26191/5420/3481/146850/10459/23308/998/6387/2049/5578/999/22920/100/2319/10725/54361/266727/6385/4155/64332/975/8631/2534/57045/57162/10673/6363/6376/941/916/3958/3071	49
GO biological process	GO:0099072	regulation of postsynaptic membrane neurotransmitter receptor levels	11/1490	50/17913	0.00229058	0.0437739	0.0369816	3208/7531/163/102/6616/9912/5602/2319/10815/8650/5584	11
GO biological process	GO:0009165	nucleotide biosynthetic process	46/1490	360/17913	0.0023148	0.0440893	0.037248	23636/405/11332/2194/1503/6240/79717/253558/51727/6576/1723/5315/3208/4832/8760/6319/27231/5164/3098/5230/3091/5223/5211/5571/3692/55902/3418/347734/201562/51085/79966/4846/51703/100/3939/5471/50808/10201/108/6774/55326/60490/1716/2954/5166/51548	46
GO biological process	GO:0035308	negative regulation of protein dephosphorylation	13/1490	65/17913	0.00237813	0.0451449	0.0381399	2280/7531/5764/5524/10776/10842/84930/116224/3551/84687/5504/3958/3071	13
GO biological process	GO:0003279	cardiac septum development	19/1490	113/17913	0.00238616	0.0451475	0.038142	653/5754/60485/6608/9353/163/8131/161882/23129/4853/54583/1482/7042/26508/4846/9249/53834/6926/2626	19
GO biological process	GO:0007519	skeletal muscle tissue development	24/1490	156/17913	0.00242221	0.0456783	0.0385904	10869/2817/1020/2047/85366/4209/10211/6608/2006/50937/9328/8320/23764/64321/26508/7832/5081/58/9148/5079/6943/2353/6495/1938	24
GO biological process	GO:0044262	cellular carbohydrate metabolic process	35/1490	256/17913	0.00243751	0.0458155	0.0387064	3038/5028/5771/6513/8898/6714/85414/283871/5164/3098/10776/5223/7360/3481/3418/5443/5449/5499/4779/83667/23178/10020/3612/2585/140710/84649/6774/2820/5166/5504/2720/83931/3487/51548/6097	35
GO biological process	GO:0007411	axon guidance	30/1490	210/17913	0.00247287	0.0460964	0.0389437	2064/9048/2817/1020/2887/2047/6714/4902/1600/219699/23114/9353/7976/5818/9378/4684/8609/6387/10716/7473/1436/2049/2909/9260/5578/10048/5293/55816/2534/10752	30
GO biological process	GO:1902903	regulation of supramolecular fiber organization	41/1490	313/17913	0.00247296	0.0460964	0.0389437	5345/58526/4771/6188/285590/55604/3984/10300/2006/9353/6366/3925/10519/5756/6422/10163/998/10152/6387/29766/5829/2909/1901/133746/51429/10395/54361/6385/11344/55243/2316/1639/1440/57159/10093/6376/79709/389/375/3059/3071	41
GO biological process	GO:0021536	diencephalon development	14/1490	73/17913	0.00249059	0.0460964	0.0389437	1385/10215/5764/7471/6608/2735/6887/5449/116/999/54361/2691/2255/1813	14
GO biological process	GO:0007623	circadian rhythm	29/1490	201/17913	0.00249182	0.0460964	0.0389437	15/4804/9099/1385/181/6478/7054/22992/50865/9607/5499/463/2673/8863/100/5602/191/1956/2767/3725/2691/3065/23373/10062/4987/1813/5936/6097/8914	29
GO biological process	GO:0060603	mammary gland duct morphogenesis	8/1490	30/17913	0.00250085	0.0460964	0.0389437	1435/780/6714/367/1436/54361/6926/2255	8
GO biological process	GO:0090314	positive regulation of protein targeting to membrane	8/1490	30/17913	0.00250085	0.0460964	0.0389437	125170/2064/1020/3208/784/10519/2534/54471	8
GO biological process	GO:0031124	mRNA 3'-end processing	16/1490	89/17913	0.00255122	0.0468736	0.0396003	84324/10768/904/9295/10250/1025/29101/677/23144/10978/84271/80336/6432/64506/9785/53981	16
GO biological process	GO:0050770	regulation of axonogenesis	23/1490	148/17913	0.00258455	0.0473337	0.039989	23499/4804/7070/1020/1600/3984/9353/3611/150465/10494/6387/10716/7473/2049/2909/57142/5048/22902/4168/11344/6722/10090/23105	23
GO biological process	GO:0001822	kidney development	37/1490	276/17913	0.00263281	0.0480635	0.0406056	3207/4311/80310/7475/3675/7482/7471/6608/2260/9353/3611/5972/4643/80000/1636/5420/6422/4318/7042/26508/5228/5087/157506/5471/3570/54361/6385/56913/6943/183/64412/2255/29927/947/51301/7490/6495	37
GO biological process	GO:0043567	regulation of insulin-like growth factor receptor signaling pathway	7/1490	24/17913	0.0026558	0.0483287	0.0408297	653/3485/7471/367/5449/2691/3487	7
GO biological process	GO:0021515	cell differentiation in spinal cord	11/1490	51/17913	0.00270502	0.0487587	0.0411929	429/10215/7471/84504/26058/4779/6656/81544/5081/266727/6886	11
GO biological process	GO:0048146	positive regulation of fibroblast proliferation	11/1490	51/17913	0.00270502	0.0487587	0.0411929	1021/80310/7471/5319/4921/1956/3725/183/2255/1869/51548	11
GO biological process	GO:0098930	axonal transport	11/1490	51/17913	0.00270502	0.0487587	0.0411929	9371/282991/55207/547/127829/3091/10239/6687/10947/23095/5048	11
GO biological process	GO:0050890	cognition	38/1490	286/17913	0.00272035	0.0488807	0.041296	11346/4762/57468/1020/1385/885/10636/4311/3675/5764/8704/7054/6484/3091/9378/4248/10716/6616/7832/5048/27020/25978/1956/3725/2534/6722/5153/183/6446/10752/23373/57477/2353/4987/1813/1979/2760/7067	38
GO biological process	GO:0032535	regulation of cellular component size	41/1490	315/17913	0.00277884	0.0497752	0.0420517	23499/57521/23108/1020/1385/55604/3984/2006/9353/6366/3611/1185/150465/57403/5756/83547/10152/6387/7473/29766/5499/2909/5916/1874/57142/5048/133746/51429/22902/11344/55243/1440/6722/23400/10093/1173/7410/375/3059/23105/3071	41
GO molecular function	GO:0050839	cell adhesion molecule binding	72/1483	444/16969	1.96242e-07	0.000174852	0.000163811	6455/7094/23499/5771/2194/22827/7070/5792/55898/55324/6714/5315/3728/8615/3675/7531/5764/7077/10458/10298/6282/3611/9351/85456/5818/23367/682/9588/58513/102/26135/23650/9378/3481/5756/79180/10163/10694/6387/29766/5829/10890/5499/26058/5578/999/1656/57142/11122/5025/1012/3939/5905/1654/51429/10598/55854/829/7534/27020/392/11344/8650/975/25978/11082/1956/2316/4240/6376/26130/1938	72
GO molecular function	GO:0045296	cadherin binding	53/1483	297/16969	4.06779e-07	0.00018122	0.000169777	6455/7094/23499/2194/22827/55898/55324/6714/5315/3728/8615/7531/10458/10298/6282/9351/85456/23367/682/9588/58513/26135/23650/5756/79180/10163/10694/29766/10890/5499/26058/999/1656/57142/11122/5025/1012/3939/5905/1654/51429/10598/55854/829/7534/392/11344/8650/25978/1956/2316/26130/1938	53
GO molecular function	GO:0002039	p53 binding	16/1483	65/16969	0.000111958	0.0332516	0.0311519	1020/55159/151126/6598/10197/1263/3091/80854/23650/54971/51499/8626/117584/27063/3065/1938	16
GO cellular component	GO:0005912	adherens junction	76/1528	496/18678	6.85354e-08	4.36571e-05	3.50613e-05	7094/5094/7070/4771/85458/3674/10672/4267/6188/5754/3728/4311/3660/8462/3675/7531/3984/23114/1264/10458/1003/10211/51164/10298/6282/23092/3611/9351/81607/85456/5818/682/4643/102/64398/23650/5756/998/10152/29766/5829/10890/567/5499/4162/9260/7184/2697/999/54800/22801/1656/10982/4736/4026/1012/22800/7534/10395/4921/2319/6385/8650/975/1956/2316/83543/84687/7791/51056/375/6218/83604/6124/10525/7171	76
GO cellular component	GO:0043025	neuronal cell body	69/1528	454/18678	3.7488e-07	8.10511e-05	6.50927e-05	1821/83999/11346/7070/57521/4762/5792/1020/958/6240/885/429/1723/6623/181/64284/3208/547/6478/4311/1600/57053/7077/10300/10458/7054/7976/1263/3611/3748/102/57165/10519/124925/9378/998/7042/5499/140767/26058/84249/5798/57706/54800/23544/57142/490/5025/100/7226/5602/81544/5372/3623/22902/9148/10815/2316/1639/23400/56288/1536/5373/6376/3065/23373/23621/680/1813	69
GO cellular component	GO:0045121	membrane raft	52/1528	309/18678	4.5932e-07	8.10511e-05	6.50927e-05	3932/284119/1756/1820/7070/2817/28956/6513/2047/6714/356/5045/4311/219699/7846/2824/4640/203068/10211/6608/682/3098/5230/5420/79180/3920/79870/2697/999/4846/23673/490/1012/1901/10395/2319/9289/6385/108/1956/3551/55243/8631/2534/5515/329/493/347273/962/23621/6786/1938	52
GO cellular component	GO:0098857	membrane microdomain	52/1528	310/18678	5.08955e-07	8.10511e-05	6.50927e-05	3932/284119/1756/1820/7070/2817/28956/6513/2047/6714/356/5045/4311/219699/7846/2824/4640/203068/10211/6608/682/3098/5230/5420/79180/3920/79870/2697/999/4846/23673/490/1012/1901/10395/2319/9289/6385/108/1956/3551/55243/8631/2534/5515/329/493/347273/962/23621/6786/1938	52
GO cellular component	GO:0098589	membrane region	53/1528	321/18678	6.58562e-07	8.39008e-05	6.73813e-05	3932/23636/284119/1756/1820/7070/2817/28956/6513/2047/6714/356/5045/4311/219699/7846/2824/4640/203068/10211/6608/682/3098/5230/5420/79180/3920/79870/2697/999/4846/23673/490/1012/1901/10395/2319/9289/6385/108/1956/3551/55243/8631/2534/5515/329/493/347273/962/23621/6786/1938	53
GO cellular component	GO:0031252	cell leading edge	59/1528	384/18678	1.81601e-06	0.0001928	0.000154839	7094/23499/8525/23516/7070/4771/1020/23286/526/1021/6188/6714/3208/55604/6809/3984/2268/10458/23526/10211/6282/3611/23129/72/3748/10519/57403/5420/5756/10163/50855/10152/4355/7283/1915/5829/84249/9260/999/490/9912/64411/5048/133746/51429/10395/51177/2319/58/22902/11344/8631/54857/84687/9051/5584/375/25800/5064	59
GO cellular component	GO:0005913	cell-cell adherens junction	20/1528	79/18678	3.86865e-06	0.000352047	0.000282732	3728/10458/1003/10211/10298/6282/81607/85456/5818/64398/23650/29766/10890/5499/9260/2697/999/1656/2319/7791	20
GO cellular component	GO:0098793	presynapse	63/1528	438/18678	7.59251e-06	0.000604554	0.000485521	84961/6455/5028/5142/6620/114088/1020/3749/8898/84966/885/6511/547/4311/9145/5764/53826/9144/10458/7054/10211/25837/7976/598/5864/3611/5818/3748/102/6449/9378/6616/11311/5499/5798/57706/116/9783/192683/5878/490/5025/11021/85445/2319/27020/10815/3351/8506/2691/493/91683/9143/23621/10858/8973/1212/51248/29058/1813/200933/23390/6804	63
GO cellular component	GO:0030055	cell-substrate junction	59/1528	404/18678	9.17798e-06	0.000649597	0.000521696	7094/1756/5094/7070/85458/3674/10672/4267/6188/5754/3728/4311/3660/8462/3675/7531/3984/23114/1264/10211/51164/10298/23092/3611/9351/682/102/5756/998/5829/10890/567/4162/9260/7184/2697/22801/10982/4736/4026/1012/22800/7534/10395/4921/2319/6385/8650/975/1956/2316/83543/7791/51056/375/6218/6124/10525/7171	59
GO cellular component	GO:0005925	focal adhesion	58/1528	397/18678	1.07716e-05	0.000686154	0.000551055	7094/5094/7070/85458/3674/10672/4267/6188/5754/3728/4311/3660/8462/3675/7531/3984/23114/1264/10211/51164/10298/23092/3611/9351/682/102/5756/998/5829/10890/567/4162/9260/7184/2697/22801/10982/4736/4026/1012/22800/7534/10395/4921/2319/6385/8650/975/1956/2316/83543/7791/51056/375/6218/6124/10525/7171	58
GO cellular component	GO:0005924	cell-substrate adherens junction	58/1528	399/18678	1.25476e-05	0.00069203	0.000555774	7094/5094/7070/85458/3674/10672/4267/6188/5754/3728/4311/3660/8462/3675/7531/3984/23114/1264/10211/51164/10298/23092/3611/9351/682/102/5756/998/5829/10890/567/4162/9260/7184/2697/22801/10982/4736/4026/1012/22800/7534/10395/4921/2319/6385/8650/975/1956/2316/83543/7791/51056/375/6218/6124/10525/7171	58
GO cellular component	GO:0010008	endosome membrane	65/1528	464/18678	1.30367e-05	0.00069203	0.000555774	6455/8324/2064/23207/9110/28956/89853/55207/2047/8898/124997/9842/64284/5045/29110/7323/127829/245972/55048/163/910/1185/79689/57403/3665/81926/84313/55920/55275/55652/20/51534/3920/83547/7018/57406/11311/10890/567/146894/192683/5878/25849/23673/9482/117584/79156/11021/29887/926/1184/392/115111/25978/1956/911/338382/23400/1173/55697/23621/23163/11031/10948/1080	65
GO cellular component	GO:0098978	glutamatergic synapse	52/1528	352/18678	2.22634e-05	0.00109091	0.000876113	84961/6455/1821/5028/8525/11346/58512/1020/2047/6714/6511/10636/3208/6809/7531/53826/10675/10458/22839/869/10211/163/102/81926/9378/54583/6616/57406/5499/84249/999/490/2563/1994/9912/5602/7534/2319/27020/10815/8650/25978/2316/6774/2534/493/23373/5584/375/1813/200933/6804	52
GO cellular component	GO:0120111	neuron projection cytoplasm	18/1528	80/18678	6.42863e-05	0.00292503	0.00234911	9371/282991/55207/3208/547/127829/10458/26090/3091/10239/6687/10947/23095/100/5048/5905/2319/84945	18
GO cellular component	GO:0005911	cell-cell junction	57/1528	414/18678	7.08613e-05	0.00300924	0.00241674	120/2264/122786/6010/11346/23705/5097/9075/6513/5754/3728/6809/23114/10458/1003/10211/10298/6282/3611/81607/85456/5818/4643/57165/64398/23650/5420/5756/10163/50855/29766/10890/5376/5499/9260/2697/999/54800/1656/2319/9076/55243/2316/8631/360/8506/56288/152404/7791/53834/916/5584/157378/83604/9069/117583/55114	57
GO cellular component	GO:0098984	neuron to neuron synapse	46/1528	315/18678	8.57648e-05	0.00338181	0.00271595	6455/1821/5028/5142/8525/5094/11346/58512/1020/8898/6188/6714/11178/9123/10636/1600/10458/5818/102/3708/81926/23229/54583/79870/4355/53335/57142/9201/4736/5025/7534/27020/9148/25978/10280/6774/2534/152404/64506/23373/23621/375/1813/200933/6804/5064	46
GO cellular component	GO:0016323	basolateral plasma membrane	33/1528	201/18678	9.02523e-05	0.00338181	0.00271595	5028/57127/23705/2064/6513/64284/3675/10991/4640/10211/7809/127700/952/26119/7018/146894/54805/490/3570/3680/2319/115111/8650/975/1956/9076/360/493/6768/947/57477/2760/5064	33
GO cellular component	GO:0014069	postsynaptic density	43/1528	290/18678	0.000101339	0.00358626	0.00288015	6455/1821/5028/5142/8525/5094/11346/58512/1020/8898/6188/6714/11178/9123/10636/1600/10458/102/3708/81926/23229/54583/79870/4355/53335/57142/9201/4736/5025/27020/9148/25978/10280/6774/2534/152404/64506/23373/375/1813/200933/6804/5064	43
GO cellular component	GO:0009898	cytoplasmic side of plasma membrane	22/1528	114/18678	0.000123677	0.00409618	0.00328967	54331/30820/3728/7188/84299/7054/2780/2793/56616/26191/26119/6616/999/490/51429/79058/3551/329/57477/2787/2760/5064	22
GO cellular component	GO:0098562	cytoplasmic side of membrane	25/1528	138/18678	0.000128608	0.00409618	0.00328967	54331/2280/30820/3728/7188/84299/7054/2780/2793/56616/81502/26191/26119/1915/6616/999/490/51429/79058/3551/329/57477/2787/2760/5064	25
GO cellular component	GO:0032279	asymmetric synapse	43/1528	294/18678	0.000138719	0.00418917	0.00336435	6455/1821/5028/5142/8525/5094/11346/58512/1020/8898/6188/6714/11178/9123/10636/1600/10458/102/3708/81926/23229/54583/79870/4355/53335/57142/9201/4736/5025/27020/9148/25978/10280/6774/2534/152404/64506/23373/375/1813/200933/6804/5064	43
GO cellular component	GO:0098552	side of membrane	50/1528	359/18678	0.000144681	0.00418917	0.00336435	54331/2280/7070/958/3674/30820/84966/356/2152/3728/7188/3675/921/84299/7054/1003/10211/2780/2793/3561/10134/56616/81502/1636/26191/4684/26119/1915/6616/7018/567/4162/999/3560/490/100/1012/1901/51429/79058/3551/4240/329/947/916/57477/2787/2760/290/5064	50
GO cellular component	GO:0099572	postsynaptic specialization	45/1528	316/18678	0.000183328	0.00507739	0.00407768	6455/1821/5028/5142/8525/5094/11346/58512/1020/8898/6188/6714/11178/9123/10636/1600/57053/10458/22839/102/3708/81926/23229/54583/79870/4355/53335/57142/9201/4736/5025/27020/9148/25978/10280/6774/2534/152404/64506/23373/375/1813/200933/6804/5064	45
GO cellular component	GO:0043197	dendritic spine	25/1528	142/18678	0.000205022	0.00544162	0.0043702	5142/11346/55619/8898/11178/10636/3208/54873/26232/10458/3748/102/81926/124925/998/10152/4355/5499/490/5025/9148/84687/916/1813/5064	25
GO cellular component	GO:0098797	plasma membrane protein complex	59/1528	451/18678	0.0002197	0.00559795	0.00449575	5142/1756/27345/54331/2280/6640/958/3674/30820/781/3728/919/7188/3675/117155/10211/2780/727/163/2793/6329/784/3748/58513/56616/57165/30819/7341/26090/91/20/6616/7018/57406/567/5578/2697/999/22801/3560/1138/926/3570/3680/2319/3623/1956/3551/8631/8506/1173/1536/329/10077/916/1212/2787/5144/6804	59
GO cellular component	GO:0097060	synaptic membrane	53/1528	395/18678	0.00024107	0.00590621	0.00474332	1821/5028/1756/11346/58512/1132/1020/8898/84966/6511/11178/9123/10636/57053/3675/53826/10675/10458/869/5818/3748/102/81926/9378/23229/79870/4355/6616/57406/57706/490/2563/1138/85445/2319/375323/27020/9148/3351/1142/10280/8506/80059/493/64506/8973/375/1212/1813/200933/23390/6804/5064	53
GO cellular component	GO:0031983	vesicle lumen	47/1528	339/18678	0.000250862	0.00591849	0.00475317	5345/2922/5315/356/3728/7077/2268/23526/203068/6282/7044/1675/9588/1476/5223/3481/5211/80142/5049/10694/2588/1915/7018/5443/3608/7042/567/7184/84514/100/54863/1654/2799/1956/387921/51368/25797/23621/139322/1075/10213/114790/2720/2760/5717/10525/1938	47
GO cellular component	GO:0044309	neuron spine	25/1528	145/18678	0.000286376	0.00651505	0.00523228	5142/11346/55619/8898/11178/10636/3208/54873/26232/10458/3748/102/81926/124925/998/10152/4355/5499/490/5025/9148/84687/916/1813/5064	25
GO cellular component	GO:0048787	presynaptic active zone membrane	8/1528	23/18678	0.000315957	0.00694016	0.00557369	5028/5818/9378/490/2319/27020/8506/493	8
GO cellular component	GO:0098945	intrinsic component of presynaptic active zone membrane	7/1528	18/18678	0.000343388	0.00699094	0.00561447	5028/5818/9378/490/2319/27020/493	7
GO cellular component	GO:0005765	lysosomal membrane	47/1528	344/18678	0.000351193	0.00699094	0.00561447	375775/57521/282991/28956/526/55207/124997/9842/8907/53/9145/23334/127829/10211/162/163/8131/910/1185/119032/27074/51606/55652/20/3920/83547/1915/57406/5878/9482/10641/5025/79156/7226/54896/1184/2767/1186/23400/1173/373/57665/1203/114790/10948/1080/290	47
GO cellular component	GO:0098852	lytic vacuole membrane	47/1528	344/18678	0.000351193	0.00699094	0.00561447	375775/57521/282991/28956/526/55207/124997/9842/8907/53/9145/23334/127829/10211/162/163/8131/910/1185/119032/27074/51606/55652/20/3920/83547/1915/57406/5878/9482/10641/5025/79156/7226/54896/1184/2767/1186/23400/1173/373/57665/1203/114790/10948/1080/290	47
GO cellular component	GO:0033267	axon part	48/1528	354/18678	0.000364287	0.00703185	0.00564732	9371/7070/54536/282991/1020/958/3749/23046/55207/885/547/3675/6809/7531/127829/7077/23114/10300/7054/400746/5864/3611/5818/57165/10519/3091/6616/10239/6687/140767/5798/116/25791/10947/23095/5025/5048/5905/81544/22902/10815/3351/11344/10280/8506/2691/56288/1813	48
GO cellular component	GO:0030175	filopodium	19/1528	99/18678	0.000375524	0.00703555	0.0056503	1756/4771/1020/2047/3675/10458/7976/72/10519/5420/5756/998/10152/25960/58/22902/11344/84687/5064	19
GO cellular component	GO:0060205	cytoplasmic vesicle lumen	46/1528	338/18678	0.000440252	0.00801259	0.00643496	5345/2922/5315/356/3728/7077/2268/23526/203068/6282/7044/1675/9588/1476/5223/3481/5211/80142/5049/10694/2588/1915/7018/5443/3608/7042/567/7184/84514/100/54863/1654/2799/387921/51368/25797/23621/139322/1075/10213/114790/2720/2760/5717/10525/1938	46
GO cellular component	GO:0099059	integral component of presynaptic active zone membrane	6/1528	14/18678	0.000501393	0.00887187	0.00712506	5028/5818/9378/490/27020/493	6
GO cellular component	GO:0005774	vacuolar membrane	50/1528	382/18678	0.000633187	0.0109011	0.00875473	375775/57521/282991/28956/526/55207/8898/124997/9842/8907/53/9145/23334/127829/245972/10211/162/163/8131/910/1185/119032/27074/51606/55652/20/3920/83547/1915/57406/5878/9482/10641/5025/79156/7226/54896/1184/2767/1186/23400/1173/373/57665/1203/114790/147007/10948/1080/290	50
GO cellular component	GO:0008287	protein serine/threonine phosphatase complex	10/1528	38/18678	0.000734323	0.0119939	0.00963241	5524/3708/5499/255919/5525/5527/80335/84687/5515/55844	10
GO cellular component	GO:1903293	phosphatase complex	10/1528	38/18678	0.000734323	0.0119939	0.00963241	5524/3708/5499/255919/5525/5527/80335/84687/5515/55844	10
GO cellular component	GO:0035631	CD40 receptor complex	5/1528	11/18678	0.00110552	0.0176054	0.014139	958/7188/56616/3551/329	5
GO cellular component	GO:1904115	axon cytoplasm	12/1528	54/18678	0.00116264	0.0180163	0.014469	9371/282991/55207/547/127829/3091/10239/6687/10947/23095/5048/5905	12
GO cellular component	GO:0001726	ruffle	26/1528	168/18678	0.00118789	0.0180163	0.014469	7094/23499/4771/23286/526/1021/6188/6714/2268/10458/23526/6282/10519/57403/5420/5756/10163/50855/1915/84249/9260/51429/10395/51177/8631/84687	26
GO cellular component	GO:0030117	membrane coat	16/1528	86/18678	0.00149061	0.0211079	0.0169519	25956/8907/22818/162/163/58513/55707/205428/10239/23423/10947/56681/23431/59349/1173/1212	16
GO cellular component	GO:0048475	coated membrane	16/1528	86/18678	0.00149061	0.0211079	0.0169519	25956/8907/22818/162/163/58513/55707/205428/10239/23423/10947/56681/23431/59349/1173/1212	16
GO cellular component	GO:0031256	leading edge membrane	24/1528	153/18678	0.00149114	0.0211079	0.0169519	7094/23499/7070/4771/23286/6188/6714/3208/2268/23526/23129/3748/10519/5756/4355/1915/84249/490/9912/10395/51177/84687/25800/5064	24
GO cellular component	GO:0005769	early endosome	44/1528	340/18678	0.00162717	0.0225328	0.0180962	6455/9910/23295/4771/9110/89853/2047/8898/124997/2889/6478/4311/63894/10211/153020/142678/57590/79689/57403/27074/5119/55920/10163/26119/29934/7018/567/2697/5878/25849/23673/9482/926/51019/8650/1956/8372/26994/55697/23621/23163/11031/29058/1080	44
GO cellular component	GO:0038201	TOR complex	5/1528	12/18678	0.001768	0.0239621	0.0192441	57521/23367/55615/83667/9675	5
GO cellular component	GO:0015629	actin cytoskeleton	53/1528	432/18678	0.00194834	0.0253527	0.0203609	6455/11346/4771/6513/6714/4542/285590/3728/55604/4640/2268/10458/10211/57565/51164/55362/72/4643/57403/5756/27295/27252/10529/10163/1915/5829/6525/55970/2909/9260/999/90427/7134/51429/829/10395/4921/2319/11258/58/2316/1639/2534/54857/83543/54934/830/10093/10121/7791/57477/6804/7171	53
GO cellular component	GO:0008021	synaptic vesicle	24/1528	156/18678	0.0019502	0.0253527	0.0203609	5142/114088/8898/547/4311/9145/9144/7054/25837/598/5864/102/6449/6616/11311/192683/5878/11021/91683/9143/23621/29058/1813/6804	24
GO cellular component	GO:0042470	melanosome	18/1528	105/18678	0.00205672	0.0256888	0.0206309	2194/6513/10672/526/64284/9145/6809/7531/7054/10211/682/1267/7184/5878/4673/11021/7534/191	18
GO cellular component	GO:0048770	pigment granule	18/1528	105/18678	0.00205672	0.0256888	0.0206309	2194/6513/10672/526/64284/9145/6809/7531/7054/10211/682/1267/7184/5878/4673/11021/7534/191	18
GO cellular component	GO:0070382	exocytic vesicle	25/1528	166/18678	0.00214639	0.0262932	0.0211163	5142/114088/8898/547/4311/9145/9144/7054/25837/598/5864/102/6449/6616/11311/10890/192683/5878/11021/91683/9143/23621/29058/1813/6804	25
GO cellular component	GO:0101002	ficolin-1-rich granule	27/1528	185/18678	0.00232239	0.0279125	0.0224167	5315/23412/3728/127829/7077/23114/1675/1476/5223/5211/5049/3920/10694/1915/4318/3608/7226/1654/2799/25797/10213/3958/2720/5717/3071/1938/140885	27
GO cellular component	GO:0042734	presynaptic membrane	22/1528	141/18678	0.00245762	0.0289908	0.0232827	5028/84966/6511/53826/5818/3748/9378/6616/57706/490/85445/2319/27020/3351/8506/493/8973/1212/1813/200933/23390/6804	22
GO cellular component	GO:1904813	ficolin-1-rich granule lumen	20/1528	124/18678	0.00254508	0.0294766	0.0236729	5315/23412/3728/7077/1675/1476/5223/5211/5049/10694/1915/4318/3608/1654/2799/25797/10213/2720/5717/1938	20
GO cellular component	GO:0034774	secretory granule lumen	41/1528	321/18678	0.00292098	0.0326921	0.0262552	5345/2922/5315/3728/7077/2268/23526/203068/6282/7044/1675/9588/1476/5223/3481/5211/80142/5049/10694/2588/1915/7018/5443/3608/7042/567/84514/54863/1654/2799/387921/51368/25797/139322/1075/10213/114790/2720/2760/5717/1938	41
GO cellular component	GO:0035770	ribonucleoprotein granule	27/1528	188/18678	0.00292535	0.0326921	0.0262552	84324/57521/7846/113251/203068/22907/1025/23367/7341/348262/677/26523/9125/23308/998/26058/54514/1656/1994/131405/84271/1654/64332/4154/192670/64506/5936	27
GO cellular component	GO:0048786	presynaptic active zone	12/1528	60/18678	0.00300793	0.0330258	0.0265232	5028/10211/7976/5864/5818/9378/9783/490/2319/27020/8506/493	12
GO cellular component	GO:0005875	microtubule associated complex	16/1528	92/18678	0.0030589	0.0330258	0.0265232	9371/23386/83544/7531/10300/5829/10048/22920/23095/5048/11258/1639/57159/10121/10513/2339	16
GO cellular component	GO:0071782	endoplasmic reticulum tubular network	6/1528	19/18678	0.00317302	0.0336869	0.0270542	10890/65055/57142/51062/7905/6786	6
GO cellular component	GO:0045177	apical part of cell	45/1528	365/18678	0.00372699	0.038731	0.0311051	5028/7070/10768/2064/4771/374969/6513/526/11178/64284/3485/1600/6809/4640/245972/7976/51364/9351/784/5972/10519/5420/7283/7018/222962/146894/2697/490/29887/348932/3570/4921/1184/8650/1956/9076/10752/947/113235/5584/57477/8140/5144/2760/1080	45
GO cellular component	GO:0043202	lysosomal lumen	16/1528	94/18678	0.00381641	0.038731	0.0311051	2817/5549/356/53/10675/1463/375790/3920/2588/2331/129807/6385/2799/23400/2720/2760	16
GO cellular component	GO:0000159	protein phosphatase type 2A complex	5/1528	14/18678	0.00389134	0.038731	0.0311051	5524/5525/5527/5515/55844	5
GO cellular component	GO:0098691	dopaminergic synapse	5/1528	14/18678	0.00389134	0.038731	0.0311051	10211/1138/1142/8973/1813	5
GO cellular component	GO:0097038	perinuclear endoplasmic reticulum	6/1528	20/18678	0.004223	0.0413854	0.0332369	10134/102/81544/84649/2534/1536	6
GO cellular component	GO:0005667	transcription factor complex	35/1528	270/18678	0.00447796	0.0432191	0.0347095	2140/10474/405/1385/3207/2516/7391/864/161882/3091/2961/9328/6929/6884/1482/5449/64321/51085/5087/9049/463/5916/7029/8521/4802/6774/3725/3065/2626/3059/2353/10062/6495/1869/6886	35
GO cellular component	GO:0030133	transport vesicle	43/1528	349/18678	0.0045573	0.0433283	0.0347973	5142/2264/22937/114088/8898/283849/547/5045/8615/4311/9145/9144/22818/7054/25837/598/5864/102/3708/4135/6449/6616/11311/10890/1113/567/140767/5798/192683/5878/23423/56681/11021/59349/23400/53834/91683/9143/23621/1212/29058/1813/6804	43
GO cellular component	GO:0036464	cytoplasmic ribonucleoprotein granule	25/1528	176/18678	0.0047246	0.0442584	0.0355442	84324/57521/7846/113251/203068/1025/23367/348262/677/26523/9125/23308/998/26058/54514/1656/1994/131405/84271/1654/64332/4154/192670/64506/5936	25
GO cellular component	GO:0030120	vesicle coat	10/1528	48/18678	0.00480659	0.0443739	0.035637	25956/22818/163/55707/205428/23423/56681/59349/1173/1212	10
GO cellular component	GO:0031463	Cul3-RING ubiquitin ligase complex	8/1528	34/18678	0.00521418	0.047449	0.0381066	79734/27252/54800/83892/55958/80311/59349/57563	8

## Sheet: S7c DE mRNA fragment functions
Terms	ID	Function	GeneRatio	BgRatio	pvalue	p.adjust	qvalue	geneID	Count
KEGG pathway	hsa04972	Pancreatic secretion	7/33	102/7913	1.56e-07	1.37e-05	1.3e-05	1357/1506/63036/5406/276/279/1360	7
KEGG pathway	hsa04974	Protein digestion and absorption	4/33	95/7913	0.000610988	0.0185505	0.0175297	1357/1506/63036/1360	4
KEGG pathway	hsa04975	Fat digestion and absorption	3/33	41/7913	0.000632402	0.0185505	0.0175297	84649/1208/5406	3
KEGG pathway	hsa00561	Glycerolipid metabolism	3/33	61/7913	0.00201737	0.0443822	0.0419401	84649/5406/119548	3
KEGG pathway	hsa04977	Vitamin digestion and absorption	2/33	24/7913	0.00439556	0.0773619	0.0731051	5406/5948	2
KEGG pathway	hsa04710	Circadian rhythm	2/33	31/7913	0.00727199	0.106656	0.100787	51422/9575	2
KEGG pathway	hsa00500	Starch and sucrose metabolism	2/33	36/7913	0.00972529	0.122261	0.115533	276/279	2
KEGG pathway	hsa04973	Carbohydrate digestion and absorption	2/33	47/7913	0.0162184	0.178402	0.168586	276/279	2
KEGG pathway	hsa04072	Phospholipase D signaling pathway	3/33	148/7913	0.0232189	0.22703	0.214538	80310/185/5338	3
GO biological process	GO:0007264	small GTPase mediated signal transduction	8/60	465/17913	0.000152014	0.14897	0.137853	1795/4851/6016/23433/64926/10144/185/5338	8
GO biological process	GO:0001523	retinoid metabolic process	4/60	91/17913	0.000244531	0.14897	0.137853	84649/1208/5406/5948	4
GO biological process	GO:0016101	diterpenoid metabolic process	4/60	97/17913	0.000312306	0.14897	0.137853	84649/1208/5406/5948	4
GO biological process	GO:0006721	terpenoid metabolic process	4/60	106/17913	0.000437845	0.156639	0.14495	84649/1208/5406/5948	4
GO biological process	GO:0006720	isoprenoid metabolic process	4/60	121/17913	0.000721348	0.20645	0.191043	84649/1208/5406/5948	4
GO biological process	GO:0007586	digestion	4/60	132/17913	0.000998284	0.238091	0.220323	1208/51302/5406/279	4
GO biological process	GO:0044241	lipid digestion	2/60	17/17913	0.00145269	0.25985	0.240459	1208/5406	2
GO biological process	GO:0097320	plasma membrane tubulation	2/60	17/17913	0.00145269	0.25985	0.240459	29993/51411	2
GO biological process	GO:0097150	neuronal stem cell population maintenance	2/60	23/17913	0.00266776	0.358673	0.331907	4851/5396	2
GO biological process	GO:0016042	lipid catabolic process	5/60	300/17913	0.00328048	0.358673	0.331907	1208/51302/5406/119548/5338	5
GO biological process	GO:0007009	plasma membrane organization	3/60	91/17913	0.00352095	0.358673	0.331907	29993/51411/79633	3
GO biological process	GO:0010721	negative regulation of cell development	5/60	317/17913	0.00414653	0.358673	0.331907	55079/4851/53335/11023/5999	5
GO biological process	GO:0046320	regulation of fatty acid oxidation	2/60	30/17913	0.00451837	0.358673	0.331907	84649/51422	2
GO biological process	GO:0010614	negative regulation of cardiac muscle hypertrophy	2/60	37/17913	0.00681465	0.358673	0.331907	4851/5999	2
GO biological process	GO:0014741	negative regulation of muscle hypertrophy	2/60	39/17913	0.00754963	0.358673	0.331907	4851/5999	2
GO biological process	GO:0072659	protein localization to plasma membrane	4/60	237/17913	0.00816486	0.358673	0.331907	10133/9312/29993/23433	4
GO biological process	GO:0001709	cell fate determination	2/60	41/17913	0.0083188	0.358673	0.331907	55079/5396	2
GO biological process	GO:0060612	adipose tissue development	2/60	41/17913	0.0083188	0.358673	0.331907	84649/9658	2
GO biological process	GO:0061448	connective tissue development	4/60	243/17913	0.00889676	0.358673	0.331907	84649/80310/9658/5396	4
GO biological process	GO:0051154	negative regulation of striated muscle cell differentiation	2/60	43/17913	0.00912168	0.358673	0.331907	4851/5999	2
GO biological process	GO:0045017	glycerolipid biosynthetic process	4/60	246/17913	0.00927831	0.358673	0.331907	84649/132001/5283/5338	4
GO biological process	GO:0010463	mesenchymal cell proliferation	2/60	45/17913	0.00995779	0.358673	0.331907	79633/5396	2
GO biological process	GO:0060326	cell chemotaxis	4/60	253/17913	0.0102098	0.358673	0.331907	80310/4851/51411/185	4
GO biological process	GO:0036465	synaptic vesicle recycling	2/60	50/17913	0.0121905	0.358673	0.331907	29993/5338	2
GO biological process	GO:0106106	cold-induced thermogenesis	3/60	143/17913	0.012235	0.358673	0.331907	4851/51393/9658	3
GO biological process	GO:0120161	regulation of cold-induced thermogenesis	3/60	143/17913	0.012235	0.358673	0.331907	4851/51393/9658	3
GO biological process	GO:0050768	negative regulation of neurogenesis	4/60	271/17913	0.0128786	0.358673	0.331907	55079/4851/53335/11023	4
GO biological process	GO:1990778	protein localization to cell periphery	4/60	276/17913	0.013692	0.358673	0.331907	10133/9312/29993/23433	4
GO biological process	GO:1901342	regulation of vasculature development	5/60	425/17913	0.013779	0.358673	0.331907	80310/4851/7498/1990/185	5
GO biological process	GO:0030856	regulation of epithelial cell differentiation	3/60	151/17913	0.0141534	0.358673	0.331907	7498/9575/79633	3
GO biological process	GO:1990845	adaptive thermogenesis	3/60	152/17913	0.0144045	0.358673	0.331907	4851/51393/9658	3
GO biological process	GO:1900449	regulation of glutamate receptor signaling pathway	2/60	56/17913	0.01513	0.358673	0.331907	2890/23732	2
GO biological process	GO:0016125	sterol metabolic process	3/60	155/17913	0.0151731	0.358673	0.331907	84649/51422/51302	3
GO biological process	GO:0090183	regulation of kidney development	2/60	57/17913	0.0156468	0.358673	0.331907	80310/79633	2
GO biological process	GO:0051961	negative regulation of nervous system development	4/60	290/17913	0.0161416	0.358673	0.331907	55079/4851/53335/11023	4
GO biological process	GO:0046324	regulation of glucose import	2/60	60/17913	0.017242	0.358673	0.331907	51422/23433	2
GO biological process	GO:0010975	regulation of neuron projection development	5/60	458/17913	0.0184596	0.358673	0.331907	55079/51393/29993/53335/5396	5
GO biological process	GO:0048663	neuron fate commitment	2/60	64/17913	0.0194716	0.358673	0.331907	55079/5396	2
GO biological process	GO:0071230	cellular response to amino acid stimulus	2/60	64/17913	0.0194716	0.358673	0.331907	80310/53335	2
GO biological process	GO:0001659	temperature homeostasis	3/60	172/17913	0.0199624	0.358673	0.331907	4851/51393/9658	3
GO biological process	GO:0035924	cellular response to vascular endothelial growth factor stimulus	2/60	65/17913	0.020047	0.358673	0.331907	4851/7498	2
GO biological process	GO:0051148	negative regulation of muscle cell differentiation	2/60	66/17913	0.0206295	0.358673	0.331907	4851/5999	2
GO biological process	GO:0032103	positive regulation of response to external stimulus	4/60	315/17913	0.0211685	0.358673	0.331907	10133/80310/9575/185	4
GO biological process	GO:0051056	regulation of small GTPase mediated signal transduction	4/60	316/17913	0.0213874	0.358673	0.331907	4851/23433/64926/10144	4
GO biological process	GO:0046323	glucose import	2/60	68/17913	0.0218156	0.358673	0.331907	51422/23433	2
GO biological process	GO:0008202	steroid metabolic process	4/60	321/17913	0.0225031	0.358673	0.331907	84649/51422/51302/185	4
GO biological process	GO:0060193	positive regulation of lipase activity	2/60	70/17913	0.0230294	0.358673	0.331907	5406/185	2
GO biological process	GO:0007265	Ras protein signal transduction	4/60	324/17913	0.0231893	0.358673	0.331907	4851/6016/64926/185	4
GO biological process	GO:0048638	regulation of developmental growth	4/60	325/17913	0.0234209	0.358673	0.331907	4851/51393/53335/5999	4
GO biological process	GO:0050920	regulation of chemotaxis	3/60	186/17913	0.0244642	0.358673	0.331907	80310/55079/4851	3
GO biological process	GO:0031016	pancreas development	2/60	75/17913	0.0261825	0.358673	0.331907	1990/9575	2
GO biological process	GO:0030258	lipid modification	3/60	192/17913	0.0265482	0.358673	0.331907	84649/51422/185	3
GO biological process	GO:0010611	regulation of cardiac muscle hypertrophy	2/60	76/17913	0.0268331	0.358673	0.331907	4851/5999	2
GO biological process	GO:0048844	artery morphogenesis	2/60	76/17913	0.0268331	0.358673	0.331907	4851/5396	2
GO biological process	GO:0001570	vasculogenesis	2/60	78/17913	0.0281538	0.358673	0.331907	4851/7498	2
GO biological process	GO:0010827	regulation of glucose transmembrane transport	2/60	78/17913	0.0281538	0.358673	0.331907	51422/23433	2
GO biological process	GO:0014743	regulation of muscle hypertrophy	2/60	79/17913	0.0288238	0.358673	0.331907	4851/5999	2
GO biological process	GO:0055021	regulation of cardiac muscle tissue growth	2/60	79/17913	0.0288238	0.358673	0.331907	4851/5999	2
GO biological process	GO:0071229	cellular response to acid chemical	3/60	199/17913	0.0290966	0.358673	0.331907	84649/80310/53335	3
GO biological process	GO:0055006	cardiac cell development	2/60	84/17913	0.0322687	0.358673	0.331907	4851/5999	2
GO biological process	GO:0060420	regulation of heart growth	2/60	84/17913	0.0322687	0.358673	0.331907	4851/5999	2
GO biological process	GO:0003183	mitral valve morphogenesis	1/60	10/17913	0.033003	0.358673	0.331907	4851	1
GO biological process	GO:0014041	regulation of neuron maturation	1/60	10/17913	0.033003	0.358673	0.331907	53335	1
GO biological process	GO:0021877	forebrain neuron fate commitment	1/60	10/17913	0.033003	0.358673	0.331907	55079	1
GO biological process	GO:0032429	regulation of phospholipase A2 activity	1/60	10/17913	0.033003	0.358673	0.331907	185	1
GO biological process	GO:0046322	negative regulation of fatty acid oxidation	1/60	10/17913	0.033003	0.358673	0.331907	84649	1
GO biological process	GO:0048755	branching morphogenesis of a nerve	1/60	10/17913	0.033003	0.358673	0.331907	53335	1
GO biological process	GO:0051956	negative regulation of amino acid transport	1/60	10/17913	0.033003	0.358673	0.331907	5999	1
GO biological process	GO:0061085	regulation of histone H3-K27 methylation	1/60	10/17913	0.033003	0.358673	0.331907	8726	1
GO biological process	GO:0071670	smooth muscle cell chemotaxis	1/60	10/17913	0.033003	0.358673	0.331907	80310	1
GO biological process	GO:0072124	regulation of glomerular mesangial cell proliferation	1/60	10/17913	0.033003	0.358673	0.331907	80310	1
GO biological process	GO:1901526	positive regulation of mitophagy	1/60	10/17913	0.033003	0.358673	0.331907	10133	1
GO biological process	GO:1903789	regulation of amino acid transmembrane transport	1/60	10/17913	0.033003	0.358673	0.331907	5999	1
GO biological process	GO:0010256	endomembrane system organization	4/60	365/17913	0.0338596	0.358673	0.331907	10133/29993/51411/79633	4
GO biological process	GO:0010876	lipid localization	4/60	366/17913	0.0341503	0.358673	0.331907	84649/51422/5406/185	4
GO biological process	GO:0007215	glutamate receptor signaling pathway	2/60	87/17913	0.0344098	0.358673	0.331907	2890/23732	2
GO biological process	GO:0060021	roof of mouth development	2/60	87/17913	0.0344098	0.358673	0.331907	11023/5396	2
GO biological process	GO:0046474	glycerophospholipid biosynthetic process	3/60	213/17913	0.03457	0.358673	0.331907	132001/5283/5338	3
GO biological process	GO:0060560	developmental growth involved in morphogenesis	3/60	214/17913	0.03498	0.358673	0.331907	4851/51393/53335	3
GO biological process	GO:0016358	dendrite development	3/60	216/17913	0.0358078	0.358673	0.331907	55079/29993/53335	3
GO biological process	GO:0048588	developmental cell growth	3/60	216/17913	0.0358078	0.358673	0.331907	51393/53335/5999	3
GO biological process	GO:0002328	pro-B cell differentiation	1/60	11/17913	0.0362438	0.358673	0.331907	4851	1
GO biological process	GO:0003157	endocardium development	1/60	11/17913	0.0362438	0.358673	0.331907	4851	1
GO biological process	GO:0003174	mitral valve development	1/60	11/17913	0.0362438	0.358673	0.331907	4851	1
GO biological process	GO:0006707	cholesterol catabolic process	1/60	11/17913	0.0362438	0.358673	0.331907	51302	1
GO biological process	GO:0006853	carnitine shuttle	1/60	11/17913	0.0362438	0.358673	0.331907	51422	1
GO biological process	GO:0016127	sterol catabolic process	1/60	11/17913	0.0362438	0.358673	0.331907	51302	1
GO biological process	GO:0021892	cerebral cortex GABAergic interneuron differentiation	1/60	11/17913	0.0362438	0.358673	0.331907	55079	1
GO biological process	GO:0033860	regulation of NAD(P)H oxidase activity	1/60	11/17913	0.0362438	0.358673	0.331907	185	1
GO biological process	GO:0051132	NK T cell activation	1/60	11/17913	0.0362438	0.358673	0.331907	64926	1
GO biological process	GO:0060159	regulation of dopamine receptor signaling pathway	1/60	11/17913	0.0362438	0.358673	0.331907	5999	1
GO biological process	GO:0060379	cardiac muscle cell myoblast differentiation	1/60	11/17913	0.0362438	0.358673	0.331907	4851	1
GO biological process	GO:0060837	blood vessel endothelial cell differentiation	1/60	11/17913	0.0362438	0.358673	0.331907	4851	1
GO biological process	GO:0060947	cardiac vascular smooth muscle cell differentiation	1/60	11/17913	0.0362438	0.358673	0.331907	4851	1
GO biological process	GO:0061314	Notch signaling involved in heart development	1/60	11/17913	0.0362438	0.358673	0.331907	4851	1
GO biological process	GO:0061365	positive regulation of triglyceride lipase activity	1/60	11/17913	0.0362438	0.358673	0.331907	5406	1
GO biological process	GO:0070278	extracellular matrix constituent secretion	1/60	11/17913	0.0362438	0.358673	0.331907	4851	1
GO biological process	GO:0071372	cellular response to follicle-stimulating hormone stimulus	1/60	11/17913	0.0362438	0.358673	0.331907	4851	1
GO biological process	GO:0072110	glomerular mesangial cell proliferation	1/60	11/17913	0.0362438	0.358673	0.331907	80310	1
GO biological process	GO:0090193	positive regulation of glomerulus development	1/60	11/17913	0.0362438	0.358673	0.331907	80310	1
GO biological process	GO:0099566	regulation of postsynaptic cytosolic calcium ion concentration	1/60	11/17913	0.0362438	0.358673	0.331907	2890	1
GO biological process	GO:1901201	regulation of extracellular matrix assembly	1/60	11/17913	0.0362438	0.358673	0.331907	4851	1
GO biological process	GO:1902065	response to L-glutamate	1/60	11/17913	0.0362438	0.358673	0.331907	53335	1
GO biological process	GO:0009266	response to temperature stimulus	3/60	219/17913	0.0370683	0.358673	0.331907	51393/9658/8890	3
GO biological process	GO:0019395	fatty acid oxidation	2/60	93/17913	0.0388526	0.358673	0.331907	84649/51422	2
GO biological process	GO:0003207	cardiac chamber formation	1/60	12/17913	0.0394739	0.358673	0.331907	4851	1
GO biological process	GO:0010872	regulation of cholesterol esterification	1/60	12/17913	0.0394739	0.358673	0.331907	185	1
GO biological process	GO:0016322	neuron remodeling	1/60	12/17913	0.0394739	0.358673	0.331907	53335	1
GO biological process	GO:0043696	dedifferentiation	1/60	12/17913	0.0394739	0.358673	0.331907	55079	1
GO biological process	GO:0043697	cell dedifferentiation	1/60	12/17913	0.0394739	0.358673	0.331907	55079	1
GO biological process	GO:0045602	negative regulation of endothelial cell differentiation	1/60	12/17913	0.0394739	0.358673	0.331907	7498	1
GO biological process	GO:0090161	Golgi ribbon formation	1/60	12/17913	0.0394739	0.358673	0.331907	10133	1
GO biological process	GO:1902337	regulation of apoptotic process involved in morphogenesis	1/60	12/17913	0.0394739	0.358673	0.331907	4851	1
GO biological process	GO:0048640	negative regulation of developmental growth	2/60	94/17913	0.0396133	0.358673	0.331907	53335/5999	2
GO biological process	GO:0048709	oligodendrocyte differentiation	2/60	94/17913	0.0396133	0.358673	0.331907	4851/8890	2
GO biological process	GO:0060191	regulation of lipase activity	2/60	94/17913	0.0396133	0.358673	0.331907	5406/185	2
GO biological process	GO:0046486	glycerolipid metabolic process	4/60	385/17913	0.0399541	0.358673	0.331907	84649/132001/5283/5338	4
GO biological process	GO:0019217	regulation of fatty acid metabolic process	2/60	95/17913	0.0403798	0.358673	0.331907	84649/51422	2
GO biological process	GO:0034440	lipid oxidation	2/60	95/17913	0.0403798	0.358673	0.331907	84649/51422	2
GO biological process	GO:0120162	positive regulation of cold-induced thermogenesis	2/60	97/17913	0.0419295	0.358673	0.331907	51393/9658	2
GO biological process	GO:0016024	CDP-diacylglycerol biosynthetic process	1/60	13/17913	0.0426934	0.358673	0.331907	132001	1
GO biological process	GO:0030299	intestinal cholesterol absorption	1/60	13/17913	0.0426934	0.358673	0.331907	5406	1
GO biological process	GO:0034374	low-density lipoprotein particle remodeling	1/60	13/17913	0.0426934	0.358673	0.331907	185	1
GO biological process	GO:0036158	outer dynein arm assembly	1/60	13/17913	0.0426934	0.358673	0.331907	27019	1
GO biological process	GO:0043252	sodium-independent organic anion transport	1/60	13/17913	0.0426934	0.358673	0.331907	28232	1
GO biological process	GO:0048715	negative regulation of oligodendrocyte differentiation	1/60	13/17913	0.0426934	0.358673	0.331907	4851	1
GO biological process	GO:0050746	regulation of lipoprotein metabolic process	1/60	13/17913	0.0426934	0.358673	0.331907	84649	1
GO biological process	GO:0061052	negative regulation of cell growth involved in cardiac muscle cell development	1/60	13/17913	0.0426934	0.358673	0.331907	5999	1
GO biological process	GO:0072182	regulation of nephron tubule epithelial cell differentiation	1/60	13/17913	0.0426934	0.358673	0.331907	79633	1
GO biological process	GO:1903960	negative regulation of anion transmembrane transport	1/60	13/17913	0.0426934	0.358673	0.331907	5999	1
GO biological process	GO:1904925	positive regulation of autophagy of mitochondrion in response to mitochondrial depolarization	1/60	13/17913	0.0426934	0.358673	0.331907	10133	1
GO biological process	GO:1904018	positive regulation of vasculature development	3/60	232/17913	0.0427919	0.358673	0.331907	80310/1990/185	3
GO biological process	GO:0001558	regulation of cell growth	4/60	396/17913	0.0435577	0.358673	0.331907	51393/53335/5999/185	4
GO biological process	GO:0060840	artery development	2/60	100/17913	0.0442955	0.358673	0.331907	4851/5396	2
GO biological process	GO:0055024	regulation of cardiac muscle tissue development	2/60	101/17913	0.0450951	0.358673	0.331907	4851/5999	2
GO biological process	GO:2000379	positive regulation of reactive oxygen species metabolic process	2/60	101/17913	0.0450951	0.358673	0.331907	7498/185	2
GO biological process	GO:0097006	regulation of plasma lipoprotein particle levels	2/60	102/17913	0.0459	0.358673	0.331907	84649/185	2
GO biological process	GO:0003188	heart valve formation	1/60	14/17913	0.0459022	0.358673	0.331907	4851	1
GO biological process	GO:0003214	cardiac left ventricle morphogenesis	1/60	14/17913	0.0459022	0.358673	0.331907	4851	1
GO biological process	GO:0010867	positive regulation of triglyceride biosynthetic process	1/60	14/17913	0.0459022	0.358673	0.331907	84649	1
GO biological process	GO:0032048	cardiolipin metabolic process	1/60	14/17913	0.0459022	0.358673	0.331907	132001	1
GO biological process	GO:0038166	angiotensin-activated signaling pathway	1/60	14/17913	0.0459022	0.358673	0.331907	185	1
GO biological process	GO:0046341	CDP-diacylglycerol metabolic process	1/60	14/17913	0.0459022	0.358673	0.331907	132001	1
GO biological process	GO:0051775	response to redox state	1/60	14/17913	0.0459022	0.358673	0.331907	9575	1
GO biological process	GO:0097154	GABAergic neuron differentiation	1/60	14/17913	0.0459022	0.358673	0.331907	55079	1
GO biological process	GO:1900747	negative regulation of vascular endothelial growth factor signaling pathway	1/60	14/17913	0.0459022	0.358673	0.331907	7498	1
GO biological process	GO:1901213	regulation of transcription from RNA polymerase II promoter involved in heart development	1/60	14/17913	0.0459022	0.358673	0.331907	4851	1
GO biological process	GO:1901722	regulation of cell proliferation involved in kidney development	1/60	14/17913	0.0459022	0.358673	0.331907	80310	1
GO biological process	GO:1903054	negative regulation of extracellular matrix organization	1/60	14/17913	0.0459022	0.358673	0.331907	4851	1
GO biological process	GO:1904748	regulation of apoptotic process involved in development	1/60	14/17913	0.0459022	0.358673	0.331907	4851	1
GO biological process	GO:1904923	regulation of autophagy of mitochondrion in response to mitochondrial depolarization	1/60	14/17913	0.0459022	0.358673	0.331907	10133	1
GO biological process	GO:2000846	regulation of corticosteroid hormone secretion	1/60	14/17913	0.0459022	0.358673	0.331907	185	1
GO biological process	GO:2001212	regulation of vasculogenesis	1/60	14/17913	0.0459022	0.358673	0.331907	7498	1
GO biological process	GO:0007389	pattern specification process	4/60	408/17913	0.0476927	0.358673	0.331907	8726/55079/4851/27019	4
GO biological process	GO:0045446	endothelial cell differentiation	2/60	105/17913	0.0483466	0.358673	0.331907	4851/7498	2
GO biological process	GO:0045926	negative regulation of growth	3/60	244/17913	0.0484471	0.358673	0.331907	4851/53335/5999	3
GO biological process	GO:0002693	positive regulation of cellular extravasation	1/60	15/17913	0.0491005	0.358673	0.331907	80310	1
GO biological process	GO:0006144	purine nucleobase metabolic process	1/60	15/17913	0.0491005	0.358673	0.331907	7498	1
GO biological process	GO:0021542	dentate gyrus development	1/60	15/17913	0.0491005	0.358673	0.331907	55079	1
GO biological process	GO:0035930	corticosteroid hormone secretion	1/60	15/17913	0.0491005	0.358673	0.331907	185	1
GO biological process	GO:0042921	glucocorticoid receptor signaling pathway	1/60	15/17913	0.0491005	0.358673	0.331907	9575	1
GO biological process	GO:0043931	ossification involved in bone maturation	1/60	15/17913	0.0491005	0.358673	0.331907	79633	1
GO biological process	GO:0055089	fatty acid homeostasis	1/60	15/17913	0.0491005	0.358673	0.331907	84649	1
GO biological process	GO:0060841	venous blood vessel development	1/60	15/17913	0.0491005	0.358673	0.331907	4851	1
GO biological process	GO:0072109	glomerular mesangium development	1/60	15/17913	0.0491005	0.358673	0.331907	80310	1
GO biological process	GO:0072160	nephron tubule epithelial cell differentiation	1/60	15/17913	0.0491005	0.358673	0.331907	79633	1
GO biological process	GO:0090192	regulation of glomerulus development	1/60	15/17913	0.0491005	0.358673	0.331907	80310	1
GO biological process	GO:0098856	intestinal lipid absorption	1/60	15/17913	0.0491005	0.358673	0.331907	5406	1
GO biological process	GO:1902001	fatty acid transmembrane transport	1/60	15/17913	0.0491005	0.358673	0.331907	51422	1
GO biological process	GO:1902548	negative regulation of cellular response to vascular endothelial growth factor stimulus	1/60	15/17913	0.0491005	0.358673	0.331907	7498	1
GO biological process	GO:0043200	response to amino acid	2/60	106/17913	0.0491725	0.358673	0.331907	80310/53335	2
GO biological process	GO:0043502	regulation of muscle adaptation	2/60	106/17913	0.0491725	0.358673	0.331907	4851/5999	2
GO biological process	GO:0055017	cardiac muscle tissue growth	2/60	106/17913	0.0491725	0.358673	0.331907	4851/5999	2
GO biological process	GO:1904659	glucose transmembrane transport	2/60	107/17913	0.0500037	0.358673	0.331907	51422/23433	2
GO cellular component	GO:0005798	Golgi-associated vesicle	4/66	145/18678	0.00172933	0.306092	0.298538	2890/29993/23433/9276	4
GO cellular component	GO:0030137	COPI-coated vesicle	2/66	25/18678	0.00350072	0.309814	0.302167	29993/9276	2
GO cellular component	GO:0030660	Golgi-associated vesicle membrane	3/66	102/18678	0.00563978	0.332747	0.324535	2890/23433/9276	3
GO cellular component	GO:0055038	recycling endosome membrane	2/66	76/18678	0.0296369	0.52598	0.512998	10133/2890	2
GO cellular component	GO:0000235	astral microtubule	1/66	10/18678	0.0347873	0.52598	0.512998	146909	1
GO cellular component	GO:0005818	aster	1/66	10/18678	0.0347873	0.52598	0.512998	146909	1
GO cellular component	GO:0032591	dendritic spine membrane	1/66	10/18678	0.0347873	0.52598	0.512998	2890	1
GO cellular component	GO:0030133	transport vesicle	4/66	349/18678	0.0349262	0.52598	0.512998	2890/79666/342898/9276	4
GO cellular component	GO:0031314	extrinsic component of mitochondrial inner membrane	1/66	11/18678	0.0381998	0.52598	0.512998	132001	1
GO cellular component	GO:0097470	ribbon synapse	1/66	11/18678	0.0381998	0.52598	0.512998	29993	1
GO cellular component	GO:0030126	COPI vesicle coat	1/66	13/18678	0.0449891	0.52598	0.512998	9276	1
GO cellular component	GO:0033391	chromatoid body	1/66	13/18678	0.0449891	0.52598	0.512998	9575	1
GO cellular component	GO:0005938	cell cortex	3/66	229/18678	0.0473721	0.52598	0.512998	3927/64926/51411	3
GO molecular function	GO:0004806	triglyceride lipase activity	2/67	15/16969	0.00155994	0.18224	0.175059	5406/119548	2
GO molecular function	GO:0000987	proximal promoter sequence-specific DNA binding	7/67	452/16969	0.00199169	0.18224	0.175059	8726/55079/4851/9658/53335/9575/5396	7
GO molecular function	GO:0000978	RNA polymerase II proximal promoter sequence-specific DNA binding	6/67	432/16969	0.00709028	0.331308	0.318254	8726/55079/4851/53335/9575/5396	6
GO molecular function	GO:0016298	lipase activity	3/67	100/16969	0.00724171	0.331308	0.318254	5406/119548/5338	3
GO molecular function	GO:0001227	DNA-binding transcription repressor activity, RNA polymerase II-specific	4/67	224/16969	0.011848	0.433638	0.416552	55079/53335/11023/5396	4
GO molecular function	GO:0008047	enzyme activator activity	5/67	419/16969	0.0247999	0.464305	0.44601	51422/1208/64926/10144/5999	5
GO molecular function	GO:0017171	serine hydrolase activity	3/67	163/16969	0.0266383	0.464305	0.44601	1506/63036/11330	3
GO molecular function	GO:0008135	translation factor activity, RNA binding	2/67	67/16969	0.0287992	0.464305	0.44601	7458/8890	2
GO molecular function	GO:0031490	chromatin DNA binding	2/67	77/16969	0.0371689	0.464305	0.44601	9575/11023	2
GO molecular function	GO:0001161	intronic transcription regulatory region sequence-specific DNA binding	1/67	10/16969	0.0387997	0.464305	0.44601	11023	1
GO molecular function	GO:0005522	profilin binding	1/67	10/16969	0.0387997	0.464305	0.44601	23433	1
GO molecular function	GO:0016208	AMP binding	1/67	10/16969	0.0387997	0.464305	0.44601	51422	1
GO molecular function	GO:0031404	chloride ion binding	1/67	10/16969	0.0387997	0.464305	0.44601	279	1
GO molecular function	GO:0044213	intronic transcription regulatory region DNA binding	1/67	10/16969	0.0387997	0.464305	0.44601	11023	1
GO molecular function	GO:0004553	hydrolase activity, hydrolyzing O-glycosyl compounds	2/67	82/16969	0.0416623	0.464305	0.44601	276/279	2
GO molecular function	GO:0005096	GTPase activator activity	3/67	203/16969	0.0462582	0.464305	0.44601	64926/10144/5999	3
