# Supplementary material for: Dynamics of Small Non-coding RNA Profiles and the Intestinal Microbiome of High and Low Weight Chickens
Source: Front Microbiol. 2022 Jun 30;13:916280. doi: 10.3389/fmicb.2022.916280 (PMC9279615; doi:10.3389/fmicb.2022.916280)
Supplement: Supplementary Table 8 — Modules and hub genes. [file Data_Sheet_8.XLSX]

## Sheet: S8a miRNA module
ID	moduleLabels	moduleColors
miR-6612-3p	2	blue
miR-6596-3p	2	blue
miR-1788-5p	2	blue
miR-1595-3p	2	blue
miR-1576-3p	2	blue
miR-1464-5p	2	blue
miR-137-5p	2	blue
miR-12216-3p	2	blue
miR-6662-3p	2	blue
miR-12226-3p	2	blue
miR-1764-3p	2	blue
miR-1581-5p	2	blue
miR-12267-3p	2	blue
miR-6619-3p	2	blue
miR-6546-5p	2	blue
miR-6556-3p	2	blue
miR-6706-3p	2	blue
miR-12268-3p	2	blue
miR-6556-5p	2	blue
miR-1737-3p	2	blue
miR-7471-3p	2	blue
miR-1684b-5p	2	blue
miR-6709-3p	2	blue
miR-2128-5p	2	blue
miR-6664-3p	2	blue
miR-6584-5p	2	blue
miR-1774-5p	2	blue
miR-6630-5p	2	blue
miR-1753-3p	2	blue
miR-6649-5p	2	blue
miR-18b-5p	2	blue
miR-6669-3p	2	blue
miR-12245-3p	2	blue
miR-153-5p	2	blue
miR-34a-3p	2	blue
miR-7460-5p	2	blue
miR-12285-3p	2	blue
miR-205a-3p	2	blue
miR-12280-5p	2	blue
miR-3594-3p	2	blue
miR-1674-5p	2	blue
miR-1588-3p	2	blue
miR-6544-5p	2	blue
miR-12237-5p	2	blue
miR-92-5p	2	blue
miR-1602-5p	2	blue
miR-1747-3p	2	blue
miR-12292-5p	2	blue
miR-96-5p	2	blue
miR-1329-3p	2	blue
miR-122-2-5p	2	blue
miR-6585-3p	2	blue
miR-1457-3p	2	blue
miR-107-5p	2	blue
miR-12222-5p	2	blue
miR-12264-3p	2	blue
miR-6675-5p	2	blue
miR-1675-5p	3	brown
miR-6654-5p	3	brown
miR-6622-3p	3	brown
miR-1583-3p	3	brown
miR-6592-3p	3	brown
miR-130c-5p	3	brown
miR-1669-3p	3	brown
miR-1666-3p	3	brown
miR-1434-5p	3	brown
miR-375-5p	3	brown
miR-6633-5p	3	brown
miR-3528-5p	3	brown
miR-12247-2-5p	3	brown
miR-6572-3p	3	brown
miR-6613-3p	3	brown
miR-1607-5p	3	brown
miR-6643-3p	3	brown
miR-1787-3p	3	brown
miR-203b-5p	3	brown
miR-1640-5p	3	brown
miR-7477-3p	3	brown
miR-456-5p	3	brown
miR-6686-3p	3	brown
miR-1709-5p	3	brown
miR-12216-5p	3	brown
miR-1578-5p	3	brown
miR-1666-5p	3	brown
miR-6546-3p	3	brown
miR-1757-3p	3	brown
miR-3064-3p	3	brown
miR-6616-5p	3	brown
miR-1673-5p	3	brown
miR-6606-5p	3	brown
miR-128-2-5p	3	brown
miR-6555-5p	3	brown
miR-6550-5p	3	brown
miR-1716-5p	3	brown
miR-367-5p	3	brown
miR-6576-5p	3	brown
miR-1615-5p	3	brown
miR-1806-5p	3	brown
miR-1750-5p	3	brown
miR-12248-3p	3	brown
miR-2129-5p	3	brown
miR-1579-3p	3	brown
miR-6621-3p	3	brown
miR-6621-5p	3	brown
miR-6710-3p	3	brown
miR-1689-3p	3	brown
miR-1555-5p	3	brown
miR-1c-5p	3	brown
miR-12290-5p	3	brown
miR-1467-2-5p	3	brown
miR-2984-5p	3	brown
miR-6712-5p	3	brown
miR-1629-5p	3	brown
miR-1766-3p	3	brown
miR-137-3p	0	grey
miR-6644-2-5p	0	grey
miR-1710-3p	0	grey
miR-6688-3p	0	grey
miR-363-5p	0	grey
miR-33-2-3p	0	grey
miR-9-1-3p	0	grey
miR-6598-3p	0	grey
miR-6569-5p	0	grey
miR-193a-5p	0	grey
miR-1790-5p	0	grey
miR-130b-5p	0	grey
miR-144-3p	0	grey
miR-6660-3p	0	grey
miR-449-5p	0	grey
miR-6568-5p	0	grey
miR-2954-5p	0	grey
miR-6676-3p	0	grey
miR-144-5p	0	grey
miR-29b-1-3p	0	grey
miR-1663-5p	0	grey
miR-6612-5p	0	grey
miR-7447-5p	0	grey
miR-6691-2-5p	0	grey
miR-10c-3p	0	grey
miR-1814-3p	0	grey
miR-1688-5p	0	grey
miR-1560-5p	0	grey
miR-7458-2-5p	0	grey
miR-7441-3p	0	grey
miR-1684b-3p	0	grey
miR-6593-5p	0	grey
miR-6670-3p	0	grey
miR-12245-5p	0	grey
miR-1630-3p	0	grey
miR-15b-3p	0	grey
miR-1720-5p	0	grey
miR-1649-3p	0	grey
miR-489-3p	0	grey
miR-1668-5p	0	grey
miR-3536-5p	0	grey
miR-1354-5p	0	grey
miR-7478-5p	0	grey
miR-6631-3p	0	grey
miR-3539-3p	0	grey
miR-6692-3p	0	grey
miR-1551-3p	0	grey
miR-6639-5p	0	grey
miR-7482-6-5p	0	grey
miR-190b-5p	0	grey
miR-338-5p	0	grey
miR-7446-5p	0	grey
miR-1708-3p	0	grey
miR-12289-2-5p	0	grey
miR-1557-5p	0	grey
let-7a-3-3p	0	grey
miR-6666-5p	0	grey
miR-12249-3p	0	grey
miR-6613-5p	0	grey
miR-6712-3p	0	grey
miR-1797-3p	0	grey
miR-1459-3p	0	grey
miR-3529-3p	0	grey
miR-12272-3p	0	grey
miR-3531-3p	0	grey
miR-449d-5p	0	grey
miR-460a-3p	0	grey
miR-205a-5p	0	grey
miR-12227-3p	0	grey
miR-12231-3p	0	grey
miR-6702-5p	0	grey
miR-1705-3p	0	grey
miR-12286-5p	0	grey
miR-7472-3p	0	grey
miR-7462-5p	0	grey
miR-367-3p	0	grey
miR-7480-3-5p	0	grey
miR-12285-5p	0	grey
miR-1777-3p	0	grey
miR-12239-3p	0	grey
miR-124a-2-3p	0	grey
miR-6689-5p	0	grey
miR-6671-3p	0	grey
miR-1714-5p	0	grey
miR-7b-5p	0	grey
miR-1709-3p	0	grey
miR-1652-3p	0	grey
miR-12278-5p	0	grey
miR-132c-5p	0	grey
miR-12277-5p	0	grey
miR-12258-3p	0	grey
miR-6689-3p	0	grey
miR-1600-3p	0	grey
miR-1651-3p	0	grey
miR-143-3p	1	turquoise
miR-215-5p	1	turquoise
miR-10b-5p	1	turquoise
miR-26a-2-5p	1	turquoise
miR-22-3p	1	turquoise
miR-21-5p	1	turquoise
miR-10a-5p	1	turquoise
miR-92-3p	1	turquoise
miR-148a-3p	1	turquoise
miR-191-5p	1	turquoise
miR-30e-5p	1	turquoise
miR-30d-5p	1	turquoise
miR-145-5p	1	turquoise
miR-194-5p	1	turquoise
miR-146c-5p	1	turquoise
let-7f-5p	1	turquoise
miR-142-5p	1	turquoise
miR-27b-3p	1	turquoise
miR-181a-5p	1	turquoise
miR-181a-2-5p	1	turquoise
miR-126-5p	1	turquoise
miR-199-1-3p	1	turquoise
miR-133a-1-3p	1	turquoise
miR-429-3p	1	turquoise
miR-26a-5p	1	turquoise
let-7a-2-5p	1	turquoise
let-7j-5p	1	turquoise
miR-101-3p	1	turquoise
miR-30c-5p	1	turquoise
miR-425-5p	1	turquoise
miR-194	1	turquoise
miR-10c-5p	1	turquoise
miR-200a-3p	1	turquoise
miR-2954	1	turquoise
miR-125b-5p	1	turquoise
miR-2954-3p	1	turquoise
miR-200b-3p	1	turquoise
miR-1388a-5p	1	turquoise
miR-140-3p	1	turquoise
miR-146a-5p	1	turquoise
miR-145-3p	1	turquoise
miR-23b-3p	1	turquoise
let-7k-5p	1	turquoise
let-7g-5p	1	turquoise
miR-363-3p	1	turquoise
miR-126-3p	1	turquoise
miR-222a	1	turquoise
miR-221-3p	1	turquoise
miR-133a-3p	1	turquoise
miR-100-5p	1	turquoise
miR-196-5-5p	1	turquoise
let-7i-5p	1	turquoise
miR-147-3p	1	turquoise
miR-125b-2-5p	1	turquoise
miR-128-3p	1	turquoise
miR-1692-5p	1	turquoise
miR-142-3p	1	turquoise
miR-30d	1	turquoise
miR-30e-3p	1	turquoise
miR-30b-5p	1	turquoise
miR-222a-3p	1	turquoise
miR-1388a-3p	1	turquoise
miR-29a-3p	1	turquoise
miR-199-1-5p	1	turquoise
miR-148b-3p	1	turquoise
miR-16-5p	1	turquoise
miR-146b-5p	1	turquoise
miR-30c-1-5p	1	turquoise
miR-155-5p	1	turquoise
miR-199-5p	1	turquoise
miR-128-1-3p	1	turquoise
miR-19b-3p	1	turquoise
let-7b	1	turquoise
miR-375	1	turquoise
miR-30a-5p	1	turquoise
miR-219b-3p	1	turquoise
miR-24-3p	1	turquoise
miR-219b	1	turquoise
miR-103-3p	1	turquoise
miR-196-3-5p	1	turquoise
miR-130c-3p	1	turquoise
miR-181b-1-5p	1	turquoise
let-7b-5p	1	turquoise
miR-200a-5p	1	turquoise
miR-214-3p	1	turquoise
miR-454-3p	1	turquoise
miR-1416-5p	1	turquoise
miR-15c-5p	1	turquoise
miR-103-2-3p	1	turquoise
miR-21-3p	1	turquoise
miR-458-3p	1	turquoise
miR-99a-5p	1	turquoise
miR-458a-3p	1	turquoise
miR-1662	1	turquoise
miR-451	1	turquoise
miR-451-5p	1	turquoise
miR-456-3p	1	turquoise
miR-490-3p	1	turquoise
let-7c-5p	1	turquoise
miR-210a-3p	1	turquoise
miR-375-3p	1	turquoise
miR-17-5p	1	turquoise
miR-301b-3p	1	turquoise
miR-20a-5p	1	turquoise
miR-15a	1	turquoise
miR-30c-1-3p	1	turquoise
miR-2184a-5p	1	turquoise
miR-6709-5p	1	turquoise
miR-204-2-5p	1	turquoise
miR-1633-3p	1	turquoise
miR-125b-2-3p	1	turquoise
miR-2188-5p	1	turquoise
miR-16-2-5p	1	turquoise
miR-146a-3p	1	turquoise
miR-107-3p	1	turquoise
miR-153-3p	1	turquoise
miR-6598-5p	1	turquoise
miR-338-3p	1	turquoise
miR-1456-5p	1	turquoise
miR-143-5p	1	turquoise
miR-193b-3p	1	turquoise
miR-210a-5p	1	turquoise
miR-26a-2-3p	1	turquoise
miR-1454-3p	1	turquoise
miR-181b-5p	1	turquoise
miR-196-5p	1	turquoise
miR-222b-3p	1	turquoise
miR-1675-3p	1	turquoise
miR-15b-5p	1	turquoise
miR-218-2-3p	1	turquoise
miR-182-5p	1	turquoise
miR-92-2-3p	1	turquoise
miR-125b-3p	1	turquoise
miR-223-3p	1	turquoise
miR-221-5p	1	turquoise
miR-30a-3p	1	turquoise
miR-6596-5p	1	turquoise
miR-1b-3p	1	turquoise
miR-1a-2-3p	1	turquoise
miR-130a-3p	1	turquoise
miR-212-3p	1	turquoise
miR-196-1-3p	1	turquoise
miR-455-5p	1	turquoise
miR-6634-3p	1	turquoise
miR-425-3p	1	turquoise
miR-20b-5p	1	turquoise
miR-1698-2-3p	1	turquoise
miR-106-5p	1	turquoise
miR-132a-5p	1	turquoise
miR-6628-5p	1	turquoise
miR-16c-5p	1	turquoise
miR-130b-3p	1	turquoise
miR-490-5p	1	turquoise
miR-1559-5p	1	turquoise
miR-6558-5p	1	turquoise
miR-19a-3p	1	turquoise
miR-1669-5p	1	turquoise
miR-1456-3p	1	turquoise
miR-1561-5p	1	turquoise
miR-1563-5p	1	turquoise
miR-6587-5p	1	turquoise
miR-193a-3p	1	turquoise
miR-30d-3p	1	turquoise
miR-6698-5p	1	turquoise
miR-34a-5p	1	turquoise
let-7j-3p	1	turquoise
miR-7446-3p	1	turquoise
miR-1465-3p	1	turquoise
miR-200b-5p	1	turquoise
miR-138-1-5p	1	turquoise
let-7l-5p	1	turquoise
let-7k-3p	1	turquoise
miR-140-5p	1	turquoise
miR-15a-5p	1	turquoise
miR-6564-3p	1	turquoise
miR-6664-5p	1	turquoise
miR-1694-3p	1	turquoise
miR-214-5p	1	turquoise
miR-6559-3p	1	turquoise
miR-1720-3p	1	turquoise
miR-1677-5p	1	turquoise
miR-1648-3p	1	turquoise
let-7d-5p	1	turquoise
miR-6591-3p	1	turquoise
miR-132a-3p	1	turquoise
miR-146c-3p	1	turquoise
miR-29c-3p	1	turquoise
let-7a-3-5p	1	turquoise
miR-6567-3p	1	turquoise
miR-1584-3p	1	turquoise
miR-1567-5p	1	turquoise
miR-1763-5p	1	turquoise
miR-6545-5p	1	turquoise
miR-12260-3p	1	turquoise
let-7i	1	turquoise
miR-12230-5p	1	turquoise
miR-7-3-5p	1	turquoise
miR-1626-5p	1	turquoise
miR-99a-3p	1	turquoise
miR-12230-3p	1	turquoise
miR-218-5p	1	turquoise
miR-6683-5p	1	turquoise
miR-1561-3p	1	turquoise
miR-124a-3p	1	turquoise
miR-125b-1-3p	1	turquoise
miR-32-5p	1	turquoise
miR-6648-2-5p	1	turquoise
miR-12212-3p	1	turquoise
miR-1659-3p	1	turquoise
miR-187-3p	1	turquoise
miR-181a-3p	1	turquoise
miR-6574-5p	1	turquoise
miR-1691-3p	1	turquoise
miR-1644-3p	1	turquoise
miR-301-3p	1	turquoise
miR-12244-3p	1	turquoise
miR-1593-5p	1	turquoise
miR-218-2-5p	1	turquoise
miR-1706-5p	1	turquoise
miR-6658-3p	1	turquoise
miR-12252-3p	1	turquoise
miR-148a-5p	1	turquoise
miR-6575-3p	1	turquoise
miR-106-3p	1	turquoise
miR-6656-5p	1	turquoise
miR-451-3p	1	turquoise
miR-3535-5p	1	turquoise
miR-2126-5p	1	turquoise
miR-18a-5p	1	turquoise
miR-6687-3p	1	turquoise
miR-6578-3p	1	turquoise
miR-1784-3p	1	turquoise
miR-212-5p	1	turquoise
miR-1583-5p	1	turquoise
miR-1717-3p	1	turquoise
miR-6625-3p	1	turquoise
miR-2130-5p	1	turquoise
miR-1673-3p	1	turquoise
miR-3523-3p	1	turquoise
miR-6602-5p	1	turquoise
miR-214	1	turquoise
miR-12229-5p	1	turquoise
miR-2188-3p	1	turquoise
miR-1680-5p	1	turquoise
miR-1562-5p	1	turquoise
miR-6655-3p	1	turquoise
miR-2127-3p	1	turquoise
miR-1466-3p	1	turquoise
miR-365-3p	1	turquoise
miR-3538-5p	1	turquoise
miR-1809-5p	1	turquoise
miR-1572-3p	1	turquoise
miR-1695-5p	1	turquoise
miR-1451-5p	1	turquoise
miR-7447-3p	1	turquoise
miR-1693-3p	1	turquoise
miR-6685-5p	1	turquoise
miR-1577-3p	1	turquoise
miR-101-2-5p	1	turquoise
miR-551-3p	1	turquoise
miR-1600-5p	1	turquoise
miR-182-3p	1	turquoise
miR-12219-3p	1	turquoise
let-7l-1-5p	1	turquoise
miR-458b-3p	1	turquoise
miR-1677-3p	1	turquoise
miR-1764-5p	1	turquoise
miR-1586-3p	1	turquoise
miR-1651-5p	1	turquoise
miR-6674-5p	1	turquoise
miR-6560-3p	1	turquoise
miR-458-5p	1	turquoise
miR-1802-3p	1	turquoise
miR-1576-5p	1	turquoise
miR-1706-3p	1	turquoise
miR-6551-5p	1	turquoise
miR-1686-5p	1	turquoise
miR-6657-3p	1	turquoise
miR-12254-5p	1	turquoise
miR-181a-2-3p	1	turquoise
miR-6516-3p	1	turquoise
miR-1581-3p	1	turquoise
miR-12252-5p	1	turquoise
miR-6648-2-3p	1	turquoise
miR-3524-3p	1	turquoise
miR-1763b-3p	1	turquoise
miR-6606-3p	1	turquoise
miR-12283-5p	1	turquoise
miR-211	1	turquoise
miR-146b-3p	1	turquoise
miR-6672-3p	1	turquoise
miR-1585-3p	1	turquoise
miR-124b-3p	1	turquoise
miR-460a-5p	1	turquoise
miR-6708-3p	1	turquoise
miR-3524b-3p	1	turquoise
miR-6639-3p	1	turquoise
miR-1694-5p	1	turquoise
miR-455-3p	1	turquoise
miR-1770-3p	1	turquoise
miR-1713-3p	1	turquoise
miR-1582-3p	1	turquoise
miR-6620-3p	1	turquoise
miR-12207-5p	1	turquoise
miR-6651-3p	1	turquoise
miR-1788-3p	1	turquoise
miR-155	1	turquoise
miR-6660-5p	1	turquoise
miR-6678-3p	1	turquoise
miR-1726-3p	1	turquoise
miR-6683-3p	1	turquoise
miR-6695-3p	1	turquoise
miR-1631-5p	1	turquoise
miR-6685-3p	1	turquoise
miR-1598-3p	1	turquoise
miR-1731-5p	1	turquoise
miR-6626-5p	1	turquoise
miR-12280-3p	1	turquoise
miR-1664-3p	1	turquoise
miR-6582-5p	1	turquoise
miR-762-5p	1	turquoise
miR-17-3p	1	turquoise
miR-6570-5p	1	turquoise
miR-222a-5p	1	turquoise
miR-3525-3p	1	turquoise
miR-10a-3p	1	turquoise
miR-219b-5p	1	turquoise
let-7b-3p	1	turquoise
miR-757-3p	1	turquoise
miR-6615-3p	1	turquoise
miR-6604-3p	1	turquoise
miR-6581-3p	1	turquoise
miR-1462-5p	1	turquoise
miR-223	1	turquoise
miR-1605-3p	1	turquoise
miR-6688-5p	1	turquoise
miR-6692-5p	1	turquoise
miR-1749-5p	1	turquoise
miR-1434-3p	1	turquoise
miR-6632-5p	1	turquoise
miR-1550-3p	1	turquoise
miR-6699-5p	1	turquoise
miR-181a-1-3p	1	turquoise
miR-30c-2-3p	1	turquoise
miR-1615-3p	1	turquoise
miR-6655-5p	1	turquoise
miR-1604-3p	1	turquoise
miR-6559-5p	1	turquoise
miR-6661-5p	1	turquoise
miR-1722-5p	1	turquoise
miR-1625-5p	1	turquoise
miR-1552-5p	1	turquoise
miR-217-5p	1	turquoise
miR-29b-3p	1	turquoise
miR-12258-5p	1	turquoise
miR-1722-3p	1	turquoise
miR-1464-3p	1	turquoise
miR-6682-3p	1	turquoise
miR-1573-3p	1	turquoise
miR-6572-5p	1	turquoise
miR-3524-5p	1	turquoise
miR-6647-3p	1	turquoise
miR-1738-3p	1	turquoise
miR-1701-5p	1	turquoise
miR-128-1-5p	1	turquoise
miR-1591-3p	1	turquoise
miR-12278-3p	1	turquoise
miR-132b-5p	1	turquoise
miR-12265-5p	1	turquoise
miR-1796-5p	1	turquoise
miR-7460-3p	1	turquoise
miR-6681-3p	1	turquoise
miR-202-3p	1	turquoise
miR-1617-5p	1	turquoise
miR-6552-5p	1	turquoise
miR-1636-3p	1	turquoise
miR-202-5p	1	turquoise
miR-726-3p	1	turquoise
miR-1580-3p	1	turquoise
miR-1618-3p	1	turquoise
miR-6619-5p	1	turquoise
miR-31-5p	1	turquoise
miR-12282-3p	1	turquoise
miR-1608-3p	1	turquoise
miR-103-1-5p	1	turquoise
miR-6669-5p	1	turquoise
miR-1779-3p	1	turquoise
miR-1552-3p	1	turquoise
miR-133c-5p	1	turquoise
miR-6700-3p	1	turquoise
miR-1790-3p	1	turquoise
miR-133c-3p	1	turquoise
miR-6605-5p	1	turquoise
miR-1682-3p	1	turquoise
miR-1748-3p	1	turquoise
miR-7449-3p	1	turquoise
miR-6681-5p	1	turquoise
miR-6645-5p	1	turquoise
miR-210b-5p	1	turquoise
miR-6574-3p	1	turquoise
miR-1550-5p	1	turquoise
miR-6569-3p	1	turquoise
miR-3536-3p	1	turquoise
miR-6614-5p	1	turquoise
miR-147	1	turquoise
miR-726-5p	1	turquoise
miR-6665-3p	1	turquoise
miR-194-3p	1	turquoise
miR-2131-5p	1	turquoise
miR-449b-5p	1	turquoise
miR-1612-3p	1	turquoise
miR-6609-5p	1	turquoise
miR-33-3p	1	turquoise
miR-1773-3p	1	turquoise
miR-6610-3p	1	turquoise
miR-2126-3p	1	turquoise
miR-12275-3p	1	turquoise
miR-12223-3p	1	turquoise
miR-1794-3p	1	turquoise
miR-1453-5p	1	turquoise
miR-135a-3-3p	1	turquoise
miR-20b-3p	1	turquoise
miR-6650-5p	1	turquoise
miR-6561-5p	1	turquoise
miR-101-5p	1	turquoise
miR-7466-5p	1	turquoise
miR-1688-3p	1	turquoise
miR-1797-5p	1	turquoise
miR-3528-3p	1	turquoise
miR-6630-3p	1	turquoise
miR-7438-5p	1	turquoise
miR-6629-5p	1	turquoise
miR-6653-3p	1	turquoise
miR-7457-3p	1	turquoise
miR-6662-5p	1	turquoise
miR-12263-3p	1	turquoise
miR-6678-5p	1	turquoise
miR-219a-3p	1	turquoise
miR-6611-5p	1	turquoise
miR-365b-3p	1	turquoise
miR-6677-3p	1	turquoise
miR-1772-5p	1	turquoise
miR-6708-5p	1	turquoise
miR-551-5p	1	turquoise
miR-1695-3p	1	turquoise
miR-1641-5p	1	turquoise
miR-1665-3p	1	turquoise
miR-458b-5p	1	turquoise
miR-6566-3p	1	turquoise
miR-1b-5p	1	turquoise
miR-6646-2-3p	1	turquoise
miR-6573-5p	1	turquoise
miR-7461-5p	1	turquoise
miR-204-2-3p	1	turquoise
miR-1676-3p	1	turquoise
miR-9-3-5p	1	turquoise
miR-7475-3p	1	turquoise
miR-6710-5p	1	turquoise
miR-190-5p	1	turquoise
miR-6699-3p	1	turquoise
miR-449c-5p	1	turquoise
miR-365-1-5p	1	turquoise
miR-1777-5p	1	turquoise
miR-6577-3p	1	turquoise
miR-6593-3p	1	turquoise
miR-6581-5p	1	turquoise
miR-210b-3p	1	turquoise
miR-12227-5p	1	turquoise
miR-133b-5p	1	turquoise
miR-1755-5p	1	turquoise
miR-125b-1-5p	1	turquoise
miR-1667-3p	1	turquoise
miR-12236-3p	1	turquoise
miR-18b-3p	1	turquoise
miR-199b-3p	1	turquoise
miR-1703-3p	1	turquoise
miR-1662-5p	1	turquoise
miR-133a-1-5p	1	turquoise
miR-6563-5p	1	turquoise
miR-1717-5p	1	turquoise
miR-1588-5p	1	turquoise
miR-196-5-3p	1	turquoise
miR-22-5p	1	turquoise
miR-7-3-3p	1	turquoise
miR-191-3p	1	turquoise
miR-1785-3p	1	turquoise
miR-6703-3p	1	turquoise
miR-1729-5p	1	turquoise
miR-6551-3p	1	turquoise
miR-1650-5p	1	turquoise
miR-1564-5p	1	turquoise
miR-1620-5p	1	turquoise
miR-1571-5p	1	turquoise
miR-19b-5p	1	turquoise
miR-1742-3p	1	turquoise
miR-216-5p	1	turquoise
miR-211-5p	1	turquoise
miR-1647-5p	1	turquoise
miR-6682-5p	1	turquoise
miR-3532-5p	1	turquoise
miR-6617-5p	1	turquoise
miR-1629-3p	1	turquoise
miR-6600-3p	1	turquoise
miR-1693-5p	1	turquoise
let-7a-1-3p	1	turquoise
miR-6616-3p	1	turquoise
miR-6680-5p	1	turquoise
miR-6553-5p	1	turquoise
miR-129-1-3p	1	turquoise
miR-6545-3p	1	turquoise
miR-12274-5p	1	turquoise
miR-6635-3-3p	1	turquoise
miR-6552-3p	1	turquoise
miR-6701-5p	1	turquoise
miR-24-5p	1	turquoise
miR-1801-5p	1	turquoise
miR-6627-3p	1	turquoise
let-7c-3p	1	turquoise
miR-1813-2-3p	1	turquoise
miR-1572-5p	1	turquoise
miR-6629-3p	1	turquoise
miR-7444-5p	1	turquoise
miR-1711-3p	1	turquoise
miR-7481-5p	1	turquoise
miR-1702-5p	1	turquoise
miR-6584-3p	1	turquoise
miR-7464-3p	1	turquoise
miR-9-3-3p	1	turquoise
miR-1565-3p	1	turquoise
miR-1616-3p	1	turquoise
miR-1655-5p	1	turquoise
miR-3535-3p	1	turquoise
miR-6690-3p	1	turquoise
miR-1680-3p	1	turquoise
miR-16-2-3p	1	turquoise
miR-26a-3p	1	turquoise
miR-122b-3p	1	turquoise
miR-1555-3p	1	turquoise
miR-6695-5p	1	turquoise
miR-1707-3p	1	turquoise
miR-20a-3p	1	turquoise
miR-6580-5p	1	turquoise
miR-1796-3p	1	turquoise
miR-383-5p	1	turquoise
miR-12250-5p	1	turquoise
miR-7468-3p	1	turquoise
miR-7474-3p	1	turquoise
miR-1685-5p	1	turquoise
miR-1617-3p	1	turquoise
miR-365-1-3p	1	turquoise
miR-1701-3p	1	turquoise
miR-365b-5p	1	turquoise
miR-29a-5p	1	turquoise
miR-1642-3p	1	turquoise
miR-1463-3p	1	turquoise
miR-1727-5p	1	turquoise
miR-7437-5p	1	turquoise
miR-6657-5p	1	turquoise
miR-1782-5p	1	turquoise
miR-1746-5p	1	turquoise
miR-6603-3p	1	turquoise
miR-7462-3p	1	turquoise
miR-3530-5p	1	turquoise
miR-6563-3p	1	turquoise
miR-6641-3p	1	turquoise
miR-1589-5p	1	turquoise
miR-6579-1-5p	1	turquoise
miR-1708-5p	1	turquoise
miR-12233-5p	1	turquoise
miR-499-5p	1	turquoise
miR-9-5p	1	turquoise
let-7i-3p	1	turquoise
miR-6571-5p	1	turquoise
miR-12221-2-3p	1	turquoise
miR-6679-5p	1	turquoise
miR-1733-3p	1	turquoise
miR-6667-3p	1	turquoise
miR-6649-3p	1	turquoise
miR-12219-5p	1	turquoise
miR-6608-2-3p	1	turquoise
miR-1604-5p	1	turquoise
miR-365-2-3p	1	turquoise
miR-6607-3p	1	turquoise
miR-1589-3p	1	turquoise
miR-7452-5p	1	turquoise
miR-1593-3p	1	turquoise
miR-429-5p	1	turquoise
miR-1707-5p	1	turquoise
miR-196-1-5p	1	turquoise
miR-1671-5p	1	turquoise
miR-1793-3p	1	turquoise
miR-1616-5p	1	turquoise
miR-1605-5p	1	turquoise
miR-1553-5p	1	turquoise
miR-3532-3p	1	turquoise
miR-3524b-5p	1	turquoise
miR-32-3p	1	turquoise
miR-6701-3p	1	turquoise
miR-6640-5p	1	turquoise
miR-1654-3p	1	turquoise
miR-3523	1	turquoise
miR-7444-3p	1	turquoise
miR-1564-3p	1	turquoise
miR-1623-3p	1	turquoise
miR-6620-5p	1	turquoise
miR-1735-5p	1	turquoise
miR-184-3p	1	turquoise
miR-1696-3p	1	turquoise
miR-1649-5p	1	turquoise
miR-1596-3p	1	turquoise
miR-1682-5p	1	turquoise
miR-1723-5p	1	turquoise
miR-12253-5p	1	turquoise
miR-1672-5p	1	turquoise
miR-3538-3p	1	turquoise
miR-12284-5p	1	turquoise
miR-1739-3p	1	turquoise
miR-1655-3p	1	turquoise
miR-12251-5p	1	turquoise
miR-12259-5p	1	turquoise
miR-1756a-3p	1	turquoise
miR-12279-5p	1	turquoise
miR-6641-5p	1	turquoise
miR-12221-1-3p	1	turquoise
miR-1793-5p	1	turquoise
miR-1597-3p	1	turquoise
miR-6674-3p	1	turquoise
miR-7471-5p	1	turquoise
miR-218-1-3p	1	turquoise
miR-2129-3p	1	turquoise
miR-12295-3p	1	turquoise
miR-1769-3p	1	turquoise
miR-1845-3p	1	turquoise
miR-6623-3p	1	turquoise
miR-130a-5p	1	turquoise
miR-1667-5p	1	turquoise
miR-1776-5p	1	turquoise
miR-215-3p	1	turquoise
miR-1809-3p	1	turquoise
miR-1800-3p	1	turquoise
miR-1a-3p	1	turquoise
miR-6668-3p	1	turquoise
miR-1745-5p	1	turquoise
miR-1767-3p	1	turquoise
miR-12288-5p	1	turquoise
miR-1608-5p	1	turquoise
miR-6562-3p	1	turquoise
miR-7445-2-3p	1	turquoise
miR-1740-5p	1	turquoise
miR-1637-5p	1	turquoise
miR-6668-5p	1	turquoise
miR-1642-5p	1	turquoise
miR-1699-5p	1	turquoise
miR-6597-5p	1	turquoise
miR-18a-3p	1	turquoise
miR-196-3-3p	1	turquoise
miR-1672-3p	1	turquoise
miR-1753-5p	1	turquoise
miR-100-3p	1	turquoise
miR-1781-3p	1	turquoise
miR-1614-3p	1	turquoise
miR-181b-2-5p	1	turquoise
miR-203b-3p	1	turquoise
miR-6600-5p	1	turquoise
miR-7-1-3p	1	turquoise
miR-1725-3p	1	turquoise
miR-6579-1-3p	1	turquoise
miR-1599-3p	1	turquoise
miR-1678-5p	1	turquoise
miR-1746-3p	1	turquoise
miR-1613-3p	1	turquoise
miR-6561-3p	1	turquoise
miR-12218-5p	1	turquoise
miR-3534-5p	1	turquoise
miR-6550-3p	1	turquoise
miR-6652-3p	1	turquoise
miR-1665-5p	1	turquoise
miR-1416-3p	1	turquoise
miR-1785-5p	1	turquoise
miR-1554-5p	1	turquoise
miR-449c-3p	1	turquoise
miR-96-3p	1	turquoise
miR-1653-5p	1	turquoise
miR-1783-3p	1	turquoise
miR-1594-5p	1	turquoise
miR-1574-3p	1	turquoise
miR-7473-3p	1	turquoise
miR-1452-5p	1	turquoise
miR-6603-5p	1	turquoise
miR-6711-5p	1	turquoise
miR-6697-3p	1	turquoise
miR-193b-5p	1	turquoise
miR-199-3p	1	turquoise
miR-6571-3p	1	turquoise
miR-3537-5p	1	turquoise
miR-1654-5p	1	turquoise
miR-1775-3p	1	turquoise
miR-1664-5p	1	turquoise
miR-12238-5p	1	turquoise
miR-1663-3p	1	turquoise
miR-1635-3p	1	turquoise
miR-1732-3-5p	1	turquoise
miR-12256-3p	1	turquoise
miR-12256-5p	1	turquoise
miR-1557-3p	1	turquoise
miR-1454	1	turquoise
miR-1627-3p	1	turquoise
miR-1621-3p	1	turquoise
miR-135a-2-3p	1	turquoise
miR-12249-5p	1	turquoise
miR-7455-3p	1	turquoise
miR-7456-3p	1	turquoise
miR-204-1-3p	1	turquoise
miR-6707-5p	1	turquoise
miR-12271-3p	1	turquoise
miR-184-5p	1	turquoise
miR-7474-5p	1	turquoise
miR-6589-5p	1	turquoise
miR-1759-5p	1	turquoise
miR-135b-5p	1	turquoise
miR-6693-3p	1	turquoise
miR-34c-5p	1	turquoise
miR-1800-5p	1	turquoise
miR-217-3p	1	turquoise
miR-6589-3p	1	turquoise
miR-1723-3p	1	turquoise
miR-1639-3p	1	turquoise
miR-6549-3p	1	turquoise
miR-12224-3p	1	turquoise
miR-12209-3p	1	turquoise
miR-1388b-5p	1	turquoise
miR-19a-5p	1	turquoise
miR-7457-5p	1	turquoise
miR-6714-5p	1	turquoise
miR-454-5p	1	turquoise
miR-6543-5p	1	turquoise
miR-6673-3p	1	turquoise
let-7f-3p	1	turquoise
miR-12292-3p	1	turquoise
miR-1771-5p	1	turquoise
miR-1638-3p	1	turquoise
miR-29b-2-3p	1	turquoise
miR-1808-3p	1	turquoise
miR-1778-5p	1	turquoise
miR-1755-3p	1	turquoise
miR-1628-5p	1	turquoise
miR-6675-3p	1	turquoise
miR-1804-5p	1	turquoise
miR-1590-3p	1	turquoise
miR-135a-1-5p	1	turquoise
miR-135a-1-3p	1	turquoise
miR-1627-5p	1	turquoise
miR-1803-5p	1	turquoise
miR-6702-3p	1	turquoise
miR-3531-5p	1	turquoise
miR-1558-5p	1	turquoise
miR-4732-5p	1	turquoise
miR-1792-3p	1	turquoise
miR-1744-3p	1	turquoise
miR-6555-3p	1	turquoise
let-7l-2-5p	1	turquoise
miR-223-5p	1	turquoise
miR-6672-5p	1	turquoise
miR-1795-3p	1	turquoise
miR-3525-5p	1	turquoise
miR-1634-2-5p	1	turquoise
miR-29b-1-5p	1	turquoise
miR-302d-5p	1	turquoise
miR-6594-3p	1	turquoise
miR-1728-3p	1	turquoise
miR-1645-5p	1	turquoise
miR-1718-3p	1	turquoise
miR-3594-5p	1	turquoise
miR-1761-3p	1	turquoise
miR-1632-5p	1	turquoise
miR-1354-3p	1	turquoise
miR-1611-3p	1	turquoise
miR-1775-5p	1	turquoise
miR-122b-5p	1	turquoise
miR-6703-5p	1	turquoise
miR-12213-3p	1	turquoise
miR-1761-5p	1	turquoise
miR-1459-5p	1	turquoise
miR-7459-3p	1	turquoise
miR-12276-3p	1	turquoise
miR-10585-5p	1	turquoise
miR-6644-1-3p	1	turquoise
miR-12211-5p	1	turquoise
miR-7461-3p	1	turquoise
miR-1759-3p	1	turquoise
miR-1619-3p	1	turquoise
miR-1643-3p	1	turquoise
miR-1306-5p	1	turquoise
miR-1601-5p	1	turquoise
miR-1603-3p	1	turquoise
miR-12291-5p	1	turquoise
miR-6652-5p	1	turquoise
miR-7451-5p	1	turquoise
miR-6602-3p	1	turquoise
miR-1644-5p	1	turquoise
miR-1571-3p	1	turquoise
miR-1812-5p	1	turquoise
miR-1803-3p	1	turquoise
miR-1559-3p	1	turquoise
miR-12288-3p	1	turquoise
miR-12287-5p	1	turquoise
miR-12235-3p	1	turquoise
miR-9-2-5p	1	turquoise
miR-128-2-3p	1	turquoise
miR-12231-5p	1	turquoise
miR-12243-3p	1	turquoise
miR-6661-3p	1	turquoise
let-7d	1	turquoise
miR-6588-5p	1	turquoise
miR-1791-5p	1	turquoise
miR-762-3p	1	turquoise
miR-12235-5p	1	turquoise
miR-7469-3p	1	turquoise
miR-6663-3p	1	turquoise
miR-216b-5p	1	turquoise
miR-138-2-3p	1	turquoise
miR-1637-3p	1	turquoise
miR-6588-3p	1	turquoise
miR-129-5p	1	turquoise
miR-12271-5p	1	turquoise
miR-155-3p	1	turquoise
miR-365-2-5p	1	turquoise
miR-7453-5p	1	turquoise
miR-7476-3p	1	turquoise
miR-7b-3p	1	turquoise
miR-6605-3p	1	turquoise
miR-183	1	turquoise
miR-1580-5p	1	turquoise
miR-3525	1	turquoise
miR-2131-3p	4	yellow
miR-2184b-3p	4	yellow
miR-6687-5p	4	yellow
miR-6597-3p	4	yellow
miR-1560-3p	4	yellow
miR-222b-5p	4	yellow
miR-6628-3p	4	yellow
miR-6686-5p	4	yellow
miR-1634-2-3p	4	yellow
miR-6635-3-5p	4	yellow
miR-12273-3p	4	yellow
miR-1772-3p	4	yellow
miR-7477-5p	4	yellow
miR-1397-5p	4	yellow
miR-3530-3p	4	yellow
miR-1754-5p	4	yellow
miR-1626-3p	4	yellow
miR-1591-5p	4	yellow
miR-6586-5p	4	yellow
miR-6646-2-5p	4	yellow

## Sheet: S8b other miRNA module
ID	moduleLabels	moduleColors
ngi-mir-283-5p	7	black
bbe-mir-281-5p	7	black
lva-mir-124-3p	7	black
mdo-mir-12338-3p	7	black
cel-mir-236-3p	7	black
mmu-mir-182-3p	7	black
fhe-mir-2f-5p	7	black
sfr-mir-10481-5p	7	black
tca-mir-11619c-5p	7	black
ame-mir-11-3p	7	black
dqu-mir-11-3p	7	black
nvi-mir-283-5p	7	black
bmo-mir-2840-5p	7	black
ppy-mir-637-3p	7	black
smc-mir-12457-3p	7	black
bta-mir-1248-2-3p	7	black
dme-mir-4972-5p	7	black
tca-mir-11617c-5p	7	black
str-mir-8379b-5p	7	black
tca-mir-1-3p	7	black
bta-mir-6536-2-5p	7	black
efu-mir-9246a-3p	7	black
dsi-mir-978b-3p	7	black
nve-mir-9437-2-3p	7	black
dno-mir-10b-3p	7	black
cfa-mir-8835-3p	7	black
cbr-mir-236-3p	7	black
fru-mir-15b-3p	7	black
aca-mir-5405-3p	7	black
api-mir-3035-1-5p	7	black
pma-mir-33b-3p	7	black
bmo-mir-2808a-1-5p	7	black
tca-mir-11619d-5p	7	black
mmu-mir-694-3p	7	black
dse-mir-978b-3p	7	black
chi-mir-1248-3p	7	black
cbn-mir-55-5p	7	black
gmo-mir-734-3p	7	black
cte-mir-365-3p	7	black
bbe-mir-4867-5p	7	black
dps-mir-2571-5p	7	black
hsa-mir-7110-5p	7	black
bma-mir-5851-5p	7	black
pma-mir-4561-3p	7	black
cte-mir-184b-5p	7	black
oha-mir-2985a-1-5p	7	black
pxy-mir-7a-5p	7	black
eca-mir-9152-5p	7	black
ppc-mir-2236b-3p	7	black
bta-mir-1248-1-3p	7	black
bmo-mir-iab-8-5p	7	black
cbn-mir-7638-3p	7	black
cbr-mir-55-3p	7	black
bta-mir-6536-1-5p	7	black
bmo-mir-3405-3p	7	black
spu-mir-124-3p	7	black
dwi-mir-274-5p	7	black
bmo-mir-308-3p	7	black
smo-MIR1095a-3p	7	black
ptc-MIR7817a-5p	7	black
bdi-MIR1122-3p	7	black
mtr-MIR2643a-5p	7	black
zma-MIR159f-3p	7	black
ssp-MIR159a-3p	7	black
zma-MIR159b-3p	7	black
zma-MIR159a-3p	7	black
sbi-MIR159a-3p	7	black
gma-MIR10201-5p	7	black
gma-MIR5370-5p	7	black
fve-MIR168-5p	7	black
sbi-MIR393a-5p	7	black
sof-MIR159b-3p	7	black
sof-MIR159a-3p	7	black
mtr-MIR5291c-3p	7	black
mtr-MIR5291b-3p	7	black
mtr-MIR5291a-3p	7	black
aof-MIR391-3p	7	black
pab-MIR396p-3p	7	black
ptc-MIR395i-3p	7	black
bdi-MIR167d-3p	7	black
tae-MIR7757-3p	7	black
lja-MIR11172-5p	7	black
ptc-MIR395g-3p	7	black
ghr-MIR7492a-3p	7	black
ptc-MIR6477-3p	7	black
rgl-MIR7805-5p	7	black
cre-MIR9897-5p	7	black
stu-MIR8014-3p	7	black
hbr-MIR6169-3p	7	black
mdm-MIR395a-3p	7	black
ame-mir-3758-3p	2	blue
mze-mir-199-1-5p	2	blue
cfa-mir-8893-3p	2	blue
mmu-mir-190b-5p	2	blue
hsa-mir-8082-5p	2	blue
cfa-mir-8793-1-5p	2	blue
ptr-mir-190b-5p	2	blue
hsa-mir-10396b-3p	2	blue
dre-mir-7a-3-3p	2	blue
bta-mir-125a-3p	2	blue
cin-mir-196-3p	2	blue
hsa-mir-1225-3p	2	blue
ccr-mir-128-5p	2	blue
ame-mir-305-3p	2	blue
eca-mir-8908l-2-3p	2	blue
hsa-mir-205-3p	2	blue
fru-mir-15a-3p	2	blue
efu-mir-9216-3p	2	blue
oan-mir-7-2-3p	2	blue
bta-mir-490-3p	2	blue
pxy-mir-8544-1-3p	2	blue
cpi-mir-152-3p	2	blue
chi-mir-181c-5p	2	blue
dqu-mir-3786-3p	2	blue
pbv-mir-139-3p	2	blue
mne-mir-205-3p	2	blue
ppc-mir-2235a-8-3p	2	blue
dmo-mir-31b-5p	2	blue
bfl-mir-92a-1-5p	2	blue
dre-mir-199-1-5p	2	blue
ptr-mir-501-3p	2	blue
dme-mir-4976-5p	2	blue
cbn-mir-56-3p	2	blue
aga-mir-12415-5p	2	blue
cel-mir-228-5p	2	blue
eca-mir-8936-3p	2	blue
pmi-mir-2013-3p	2	blue
ppc-mir-63a-3p	2	blue
hsa-mir-499a-5p	2	blue
oar-mir-539-3p	2	blue
rno-mir-547-5p	2	blue
hpo-mir-10122-3p	2	blue
oga-mir-99b-5p	2	blue
efu-mir-9201a-5-3p	2	blue
bta-mir-2308-3p	2	blue
mmu-mir-195a-3p	2	blue
pal-mir-99b-5p	2	blue
pxy-mir-8520-3p	2	blue
eca-mir-1197-5p	2	blue
cbn-mir-64a-2-3p	2	blue
ame-mir-3790-5p	2	blue
cel-mir-4813-3p	2	blue
fru-mir-218a-2-5p	2	blue
nbr-mir-10569-5p	2	blue
mmu-mir-8097-5p	2	blue
bmo-mir-2807a-1-5p	2	blue
bbe-mir-4876-3p	2	blue
oni-mir-10802-3p	2	blue
mdo-mir-12324b-3p	2	blue
cqu-mir-970-5p	2	blue
cja-mir-216b-3p	2	blue
aga-mir-137-5p	2	blue
pma-mir-203b-3p	2	blue
cpi-mir-126-3p	2	blue
cgr-mir-211-3p	2	blue
dps-mir-2576-1-5p	2	blue
dme-mir-4966-5p	2	blue
dme-mir-34-3p	2	blue
mdo-mir-761-5p	2	blue
cja-mir-1247-5p	2	blue
bta-mir-2285i-3p	2	blue
ipu-mir-7550-3p	2	blue
nve-mir-9413-2-5p	2	blue
aae-mir-1-3p	2	blue
cli-mir-9630-3p	2	blue
cja-mir-1258a-5p	2	blue
mdo-mir-7312-3p	2	blue
bta-mir-2438-3p	2	blue
hco-mir-1-3p	2	blue
bbe-mir-92c-5p	2	blue
cfa-mir-489-3p	2	blue
cbn-mir-54-5p	2	blue
cel-mir-2213-3p	2	blue
bmo-mir-3299-3p	2	blue
ame-mir-3789-3p	2	blue
cja-mir-2114-3p	2	blue
pmi-mir-10-3p	2	blue
bta-mir-6529b-5p	2	blue
abu-mir-724-1-5p	2	blue
abu-mir-199-1-5p	2	blue
sfv-mir-S4-3p	2	blue
eca-mir-9023-3p	2	blue
dqu-mir-305-3p	2	blue
dps-mir-2570-3p	2	blue
ppc-mir-2241b-3-3p	2	blue
efu-mir-99b-5p	2	blue
oan-mir-1421g-3-5p	2	blue
rno-mir-196a-3p	2	blue
cel-mir-87-3p	2	blue
ptr-mir-1204-5p	2	blue
abu-mir-23c-5p	2	blue
mmu-mir-99b-5p	2	blue
spu-mir-252a-3p	2	blue
oan-mir-130c-5p	2	blue
nve-mir-9461-1-3p	2	blue
tch-mir-190b-5p	2	blue
cin-mir-4120-3p	2	blue
egr-mir-10234-5p	2	blue
chi-mir-499-5p	2	blue
fru-mir-26-3p	2	blue
oni-mir-10711-3p	2	blue
hsa-mir-1204-5p	2	blue
mse-mir-993-3p	2	blue
hco-mir-5906-3p	2	blue
asu-mir-5365b-3p	2	blue
hco-mir-5906-5p	2	blue
tcf-mir-10336-3p	2	blue
cbr-mir-357-1-5p	2	blue
age-mir-196-3p	2	blue
eca-mir-9153-3p	2	blue
bbe-mir-4890-5p	2	blue
hsa-mir-625-3p	2	blue
oni-mir-27e-1-5p	2	blue
chi-mir-490-3p	2	blue
sfr-mir-10507-1-3p	2	blue
cgr-mir-190b-5p	2	blue
eca-mir-9153-5p	2	blue
eca-mir-8983-5p	2	blue
fhe-mir-61-5p	2	blue
cgr-mir-196a-3p	2	blue
ggo-mir-27b-5p	2	blue
cfa-mir-8804-3p	2	blue
mse-mir-92a-5p	2	blue
pal-mir-190b-5p	2	blue
dse-mir-314-3p	2	blue
fru-mir-25-5p	2	blue
mdo-mir-130c-1-5p	2	blue
efu-mir-9288-3p	2	blue
hco-mir-5973-5p	2	blue
prd-mir-7907a-3p	2	blue
mmu-mir-3154-3p	2	blue
rlcv-mir-rL1-3-5p	2	blue
tgu-mir-2979-1-5p	2	blue
hsa-mir-4682-3p	2	blue
ppc-mir-8268-5p	2	blue
pxy-mir-8509-5p	2	blue
ocu-mir-802-3p	2	blue
bta-mir-10225b-3p	2	blue
cbn-mir-7622-5p	2	blue
hsa-mir-4788-5p	2	blue
bta-mir-190b-5p	2	blue
dme-mir-4980-5p	2	blue
hsa-mir-501-3p	2	blue
hsa-mir-190b-5p	2	blue
abu-mir-148a-3p	2	blue
aae-mir-996-5p	2	blue
bta-mir-1842-3p	2	blue
dev-mir-D20-3p	2	blue
cte-mir-125-3p	2	blue
hsa-mir-3916-5p	2	blue
ppc-mir-2241a-4-3p	2	blue
bta-mir-1842-5p	2	blue
dre-mir-212-2-5p	2	blue
hsa-mir-490-3p	2	blue
oha-mir-1788-5p	2	blue
eca-mir-9038-3p	2	blue
nve-mir-9458-5p	2	blue
efu-mir-499-5p	2	blue
eca-mir-9038-5p	2	blue
cgr-mir-25-5p	2	blue
dvi-mir-31b-5p	2	blue
pma-mir-4623-3p	2	blue
mse-mir-306-3p	2	blue
cqu-mir-375-1-5p	2	blue
rno-mir-195-3p	2	blue
ptr-mir-99b-5p	2	blue
gmo-mir-15a-3p	2	blue
mdo-mir-7394c-5p	2	blue
oan-mir-1421g-1-3p	2	blue
mmu-mir-1197-5p	2	blue
tcf-mir-10342-3p	2	blue
pal-mir-486a-1-3p	2	blue
abu-mir-27e-1-5p	2	blue
ggo-mir-486-3p	2	blue
efu-mir-25-5p	2	blue
aae-mir-317-2-5p	2	blue
ola-mir-100-1-3p	2	blue
hpo-mir-10143-3p	2	blue
dme-mir-2494-5p	2	blue
ppy-mir-1236-5p	2	blue
ame-mir-6059-5p	2	blue
efu-mir-9367-5p	2	blue
aae-mir-11914-1-3p	2	blue
ccr-mir-30d-3p	2	blue
cel-mir-50-3p	2	blue
hsa-mir-593-5p	2	blue
sja-mir-3482-5p	2	blue
cfa-mir-8886-5p	2	blue
ppy-mir-554-5p	2	blue
eca-mir-9003-3p	2	blue
ame-mir-6067-5p	2	blue
cpi-mir-9597-3p	2	blue
sha-mir-138-2-5p	2	blue
spu-mir-125-5p	2	blue
aga-mir-10381-5p	2	blue
aca-mir-29b-2-3p	2	blue
cfa-mir-8827-3p	2	blue
cja-mir-181d-3p	2	blue
ame-mir-3793-5p	2	blue
hco-mir-40e-5p	2	blue
ipu-mir-30d-3p	2	blue
cfa-mir-8859b-3p	2	blue
ptr-mir-490-3p	2	blue
efu-mir-9198a-3p	2	blue
ame-mir-9893-5p	2	blue
tca-mir-3828-3p	2	blue
sha-mir-25-5p	2	blue
emu-mir-96-3p	2	blue
oha-mir-223-5p	2	blue
oan-mir-1421ag-1-5p	2	blue
mmu-mir-6385-3p	2	blue
cbr-mir-62-5p	2	blue
eca-mir-7143-3p	2	blue
ptr-mir-1225-3p	2	blue
nve-mir-2022-5p	2	blue
tca-mir-305-3p	2	blue
ssc-mir-9819-5p	2	blue
hsa-mir-3663-3p	2	blue
mml-mir-190b-5p	2	blue
efu-mir-1842-3p	2	blue
asu-mir-9-3p	2	blue
oan-mir-106-5p	2	blue
aca-mir-727-3p	2	blue
bta-mir-10180-3p	2	blue
dps-mir-2557-3p	2	blue
hsa-mir-663a-5p	2	blue
oha-mir-150-3p	2	blue
ggo-mir-4738-5p	2	blue
cbr-mir-87-3p	2	blue
cfa-mir-889-5p	2	blue
mml-mir-486-3p	2	blue
oan-mir-1327-5p	2	blue
pny-mir-23c-5p	2	blue
hsa-mir-486-1-3p	2	blue
cfa-mir-8825-3p	2	blue
tgu-mir-27-5p	2	blue
eca-mir-486-3p	2	blue
hpo-mir-10060-5p	2	blue
hsa-mir-3689d-1-3p	2	blue
bmo-mir-3234-3p	2	blue
gsa-mir-9394a-3p	2	blue
lla-mir-205-3p	2	blue
eca-mir-8945-5p	2	blue
ssc-mir-181c-5p	2	blue
cpi-mir-9587-3p	2	blue
dmo-mir-3-3p	2	blue
bta-mir-211-5p	2	blue
odi-mir-1505-3p	2	blue
bmo-mir-31-3p	2	blue
ggo-mir-504-3p	2	blue
cja-mir-9964-5p	2	blue
lva-mir-2013-3p	2	blue
bmo-mir-31-5p	2	blue
cte-mir-92a-5p	2	blue
mse-mir-31-5p	2	blue
hsa-mir-10396a-3p	2	blue
ggo-mir-182-3p	2	blue
hsa-mir-6756-5p	2	blue
ccr-mir-7132-3p	2	blue
ssa-mir-724-1-5p	2	blue
bta-mir-12063-3p	2	blue
mmu-mir-30f-3p	2	blue
eca-mir-8908l-1-3p	2	blue
mml-mir-7170-5p	2	blue
mdo-mir-7380-3p	2	blue
dse-mir-31b-5p	2	blue
tni-mir-128-1-5p	2	blue
odi-mir-1483-3p	2	blue
cja-mir-3546-3p	2	blue
mdo-mir-30a-5p	2	blue
hco-mir-5909-5p	2	blue
aae-mir-13-5p	2	blue
ola-mir-27b-3p	2	blue
dps-mir-1002-5p	2	blue
mze-mir-724-1-5p	2	blue
hsa-mir-3124-5p	2	blue
tgu-mir-204-3-3p	2	blue
mmu-mir-6391-3p	2	blue
dse-mir-34-3p	2	blue
hsa-mir-4715-5p	2	blue
cte-mir-1996b-3p	2	blue
bmo-mir-2780c-5p	2	blue
bmo-mir-3204b-3p	2	blue
der-mir-31b-5p	2	blue
ame-mir-3773-3p	2	blue
dno-mir-190b-5p	2	blue
eca-mir-9164-3p	2	blue
cfa-mir-1343-5p	2	blue
abu-mir-10550-5p	2	blue
cel-mir-1-5p	2	blue
dno-mir-1842-3p	2	blue
xla-mir-428a-2-5p	2	blue
ame-mir-1000-5p	2	blue
ola-mir-133-3-5p	2	blue
dqu-mir-6067-5p	2	blue
eca-mir-670-5p	2	blue
dme-mir-1009-5p	2	blue
ami-mir-1788-5p	2	blue
hco-mir-43-3p	2	blue
bfl-mir-22-3p	2	blue
efu-mir-365-2-3p	2	blue
tca-mir-3851p-3p	2	blue
sha-mir-130b-3p	2	blue
hpo-mir-1822-5p	2	blue
prd-mir-5358a-5p	2	blue
dan-mir-31b-5p	2	blue
rno-mir-6318-3p	2	blue
tcf-mir-305-3p	2	blue
dsi-mir-4966-3-5p	2	blue
mdo-mir-12324a-3p	2	blue
rno-mir-211-3p	2	blue
aca-mir-5403-5p	2	blue
bmo-mir-3257-3p	2	blue
bbe-mir-34g-3p	2	blue
eca-mir-8968-3p	2	blue
isc-mir-137-5p	2	blue
hsa-mir-1272-3p	2	blue
hsa-mir-196a-2-3p	2	blue
oga-mir-872-5p	2	blue
bmo-mir-2736-5p	2	blue
bma-mir-5843-5p	2	blue
bta-mir-2399-3p	2	blue
ptr-mir-548e-3p	2	blue
bta-mir-488-3p	2	blue
bmo-mir-3214-3p	2	blue
hsv1-mir-H5-5p	2	blue
ppc-mir-8364u-3p	2	blue
nve-mir-9413-1-5p	2	blue
ptr-mir-1272-3p	2	blue
tni-mir-152-5p	2	blue
pbv-mir-301b-3p	2	blue
sfr-mir-10507-2-3p	2	blue
oni-mir-301c-3p	2	blue
odi-mir-219-5p	2	blue
oan-mir-1382-5p	2	blue
bta-mir-409b-5p	2	blue
ggo-mir-190b-5p	2	blue
asu-mir-5367-3p	2	blue
bta-mir-6530-5p	2	blue
tgu-mir-132-5p	2	blue
sha-mir-139-3p	2	blue
eca-mir-8925-5p	2	blue
sma-mir-8426-5p	2	blue
pal-mir-668-3p	2	blue
rno-mir-31b-5p	2	blue
bfl-mir-96-3p	2	blue
bta-mir-1835-3p	2	blue
cja-mir-539-3p	2	blue
eca-mir-499-5p	2	blue
mmr-mir-486-5p	2	blue
mml-mir-512-5p	2	blue
eca-mir-190b-5p	2	blue
chi-mir-211-5p	2	blue
tcf-mir-100-3p	2	blue
eca-mir-1842-3p	2	blue
mze-mir-204-3-3p	2	blue
mmu-mir-196a-2-3p	2	blue
lla-mir-196-3p	2	blue
bmo-mir-100-3p	2	blue
pal-mir-486a-2-3p	2	blue
prd-mir-7933-3p	2	blue
ppy-mir-1204-5p	2	blue
dsi-mir-2494-5p	2	blue
eca-mir-1842-5p	2	blue
sfr-mir-10479-3p	2	blue
nbr-mir-724-1-5p	2	blue
tgu-mir-106-3p	2	blue
crm-mir-87-3p	2	blue
cgr-mir-1973-5p	2	blue
cja-mir-9960-3p	2	blue
hme-mir-79-5p	2	blue
mmu-mir-6401-5p	2	blue
cpi-mir-22-5p	2	blue
dsi-mir-2583-3p	2	blue
ssc-mir-9805-5p	2	blue
ssc-mir-196a-2-3p	2	blue
ppc-mir-2241b-2-3p	2	blue
ppc-mir-2253b-3p	2	blue
bta-mir-25-5p	2	blue
tch-mir-486-3p	2	blue
rno-mir-329-5p	2	blue
ggo-mir-499a-5p	2	blue
ssc-mir-489-3p	2	blue
hsa-mir-4517-3p	2	blue
mmu-mir-1968-3p	2	blue
hme-mir-7-5p	2	blue
chi-mir-25-5p	2	blue
oan-mir-196a-3p	2	blue
sma-mir-8467-5p	2	blue
pal-mir-10002-5p	2	blue
hsa-mir-4673-3p	2	blue
ccr-mir-199-5p	2	blue
cpo-mir-380-3p	2	blue
cel-mir-4923b-3p	2	blue
mmu-mir-1968-5p	2	blue
oan-mir-1421o-3p	2	blue
mdo-mir-9b-3p	2	blue
hsa-mir-4673-5p	2	blue
lgi-mir-263b-3p	2	blue
eca-mir-489-3p	2	blue
bta-mir-2451-3p	2	blue
cbr-mir-2225-3p	2	blue
gmo-mir-218a-2-5p	2	blue
ptr-mir-1236-5p	2	blue
oan-mir-214-3p	2	blue
oan-mir-1422m-3p	2	blue
sma-mir-8483-3p	2	blue
hsa-mir-5689-5p	2	blue
dsi-mir-995-3p	2	blue
ame-mir-3786-3p	2	blue
oga-mir-196-3p	2	blue
tur-mir-5729a-3p	2	blue
hsa-mir-1236-5p	2	blue
pma-mir-4606-5p	2	blue
eca-mir-9134-3p	2	blue
cpi-mir-146b-3p	2	blue
prd-mir-1175-5p	2	blue
ppc-mir-2241a-3-5p	2	blue
dqu-mir-750-3p	2	blue
hsa-mir-25-5p	2	blue
ppy-mir-4788-5p	2	blue
gmo-mir-724-1-5p	2	blue
odi-mir-1497e-3p	2	blue
cqu-mir-137-5p	2	blue
cfa-mir-190b-5p	2	blue
cel-mir-1828-5p	2	blue
ipu-mir-199a-1-5p	2	blue
mdo-mir-12404-5p	2	blue
cfa-mir-506-5p	2	blue
cja-mir-942-3p	2	blue
cfa-mir-1842-3p	2	blue
aae-mir-276-2-3p	2	blue
oni-mir-10608a-5p	2	blue
bmo-mir-3375-5p	2	blue
aae-mir-317-1-5p	2	blue
mdo-mir-190b-5p	2	blue
cfa-mir-8877-3p	2	blue
tch-mir-99b-5p	2	blue
cfa-mir-99b-5p	2	blue
cli-mir-137a-3p	2	blue
bta-mir-2881-3p	2	blue
hsa-mir-4701-5p	2	blue
bta-mir-6527-5p	2	blue
prd-mir-255-5p	2	blue
pma-mir-26a-1-3p	2	blue
pxy-mir-8515-2-3p	2	blue
cfa-mir-196a-2-3p	2	blue
bta-mir-12023-3p	2	blue
cja-mir-1305-3p	2	blue
cja-mir-190b-5p	2	blue
dps-mir-927-3p	2	blue
dre-mir-27c-5p	2	blue
eca-mir-9027-3p	2	blue
cpo-mir-99b-5p	2	blue
ssc-mir-30a-5p	2	blue
gmo-mir-27a-2-5p	2	blue
ddi-mir-7097-3p	2	blue
efu-mir-8908-3p	2	blue
tca-mir-3049-5p	2	blue
ssc-mir-190b-5p	2	blue
bta-mir-2898-3p	2	blue
eca-mir-1204-5p	2	blue
xtr-mir-33b-5p	2	blue
age-mir-205-3p	2	blue
efu-mir-196-3p	2	blue
hsa-mir-939-3p	2	blue
eca-mir-9086-5p	2	blue
mmu-mir-486a-3p	2	blue
cqu-mir-317-1-5p	2	blue
ccr-mir-27c-5p	2	blue
fru-mir-27e-5p	2	blue
pmi-mir-22-3p	2	blue
hsa-mir-8074-3p	2	blue
hpo-mir-10124-3p	2	blue
dqu-mir-252b-3p	2	blue
mml-mir-1232-5p	2	blue
osa-MIR1852-3p	2	blue
zma-MIR399d-5p	2	blue
lja-MIR11100-3p	2	blue
gra-MIR7486e-3p	2	blue
bdi-MIR393b-3p	2	blue
aly-MIR823-5p	2	blue
csi-MIR482e-5p	2	blue
lja-MIR11082m-3p	2	blue
cas-MIR319c-5p	2	blue
ath-MIR856-5p	2	blue
pab-MIR11560-5p	2	blue
osa-MIR812e-3p	2	blue
atr-MIR393-3p	2	blue
ptc-MIR2111a-5p	2	blue
osa-MIR2866-3p	2	blue
osa-MIR444a-5p	2	blue
osa-MIR5337b-3p	2	blue
fve-MIR169c-3p	2	blue
smo-MIR319-5p	2	blue
osa-MIR812d-3p	2	blue
atr-MIR8600-5p	2	blue
vvi-MIR169x-3p	2	blue
osa-MIR812c-3p	2	blue
htu-MIR530-3p	2	blue
osa-MIR812b-3p	2	blue
zma-MIR171f-3p	2	blue
aof-MIR169b-3p	2	blue
gra-MIR8732-3p	2	blue
zma-MIR169k-5p	2	blue
sly-MIR168a-5p	2	blue
osa-MIR3982-3p	2	blue
bra-MIR5724-3p	2	blue
ath-MIR850-5p	2	blue
osa-MIR2118a-5p	2	blue
stu-MIR319a-3p	2	blue
eun-MIR172c-5p	2	blue
gma-MIR159f-5p	2	blue
vvi-MIR3629b-3p	2	blue
pab-MIR11466d-3p	2	blue
bdi-MIR7740-3p	2	blue
mtr-MIR5211-5p	2	blue
mdm-MIR319a-3p	2	blue
ppt-MIR1063d-5p	2	blue
sbi-MIR5388-3p	2	blue
mes-MIR172e-5p	2	blue
cre-MIR1157-5p	2	blue
tae-MIR1128-5p	2	blue
tae-MIR164-3p	2	blue
ppe-MIR168-5p	2	blue
aly-MIR4239-5p	2	blue
gma-MIR319f-3p	2	blue
stu-MIR7984d-3p	2	blue
zma-MIR169e-5p	2	blue
ptc-MIR172i-5p	2	blue
atr-MIR8615-3p	2	blue
zma-MIR169d-5p	2	blue
nta-MIR156g-5p	2	blue
ptc-MIR172h-5p	2	blue
ptc-MIR6439a-5p	2	blue
sly-MIR9475-3p	2	blue
csi-MIR3952b-5p	2	blue
pab-MIR11572-5p	2	blue
pab-MIR3708-5p	2	blue
lja-MIR11166-3p	2	blue
smo-MIR1092-3p	2	blue
stu-MIR6022-3p	2	blue
gra-MIR8780-5p	2	blue
ata-MIR164c-5p	2	blue
tae-MIR9674a-5p	2	blue
cas-MIR156f-3p	2	blue
ata-MIR164b-3p	2	blue
osa-MIR2907c-5p	2	blue
tae-MIR9659-3p	2	blue
mtr-MIR2592as-5p	2	blue
ptc-MIR396d-3p	2	blue
ata-MIR9863b-3p	2	blue
gra-MIR8676-5p	2	blue
pde-MIR482c-5p	2	blue
vvi-MIR164c-3p	2	blue
ptc-MIR172d-5p	2	blue
gra-MIR8745-3p	2	blue
aly-MIR4231-3p	2	blue
sly-MIR169b-3p	2	blue
ata-MIR9776-3p	2	blue
atr-MIR8593-3p	2	blue
gma-MIR167i-3p	2	blue
aly-MIR319d-5p	2	blue
osa-MIR820c-5p	2	blue
osa-MIR393a-3p	2	blue
ppe-MIR171e-3p	2	blue
pti-MIR5482-3p	2	blue
mtr-MIR169d-3p	2	blue
aly-MIR319c-5p	2	blue
osa-MIR820b-5p	2	blue
hvu-MIR6177-3p	2	blue
atr-MIR8565d-5p	2	blue
mtr-MIR2627-5p	2	blue
ppe-MIR171d-5p	2	blue
ata-MIR168-3p	2	blue
fve-MIR1511-3p	2	blue
mtr-MIR2655o-5p	2	blue
atr-MIR8565b-5p	2	blue
osa-MIR2092-5p	2	blue
osa-MIR5505-3p	2	blue
lus-MIR393b-3p	2	blue
ptc-MIR481d-3p	2	blue
ath-MIR5643b-5p	2	blue
pab-MIR11531-5p	2	blue
mtr-MIR2655n-5p	2	blue
ppe-MIR169g-5p	2	blue
bdi-MIR7718-5p	2	blue
lus-MIR167g-5p	2	blue
nta-MIR6158b-3p	2	blue
mtr-MIR2655m-5p	2	blue
ath-MIR824-3p	2	blue
nta-MIR6158b-5p	2	blue
nta-MIR168b-5p	2	blue
ath-MIR399c-3p	2	blue
mtr-MIR2655l-5p	2	blue
mtr-MIR2622-5p	2	blue
ptc-MIR166i-5p	2	blue
nta-MIR6158a-3p	2	blue
osa-MIR818b-5p	2	blue
pab-MIR319j-3p	2	blue
ath-MIR168a-5p	2	blue
sbi-MIR5570-5p	2	blue
bdi-MIR169j-3p	2	blue
nta-MIR6158a-5p	2	blue
mtr-MIR2655k-5p	2	blue
gra-MIR167b-3p	2	blue
mtr-MIR2655j-5p	2	blue
ppt-MIR1054-5p	2	blue
hvu-MIR5050-3p	2	blue
mtr-MIR2643a-3p	2	blue
pab-MIR397g-5p	2	blue
lja-MIR171d-5p	2	blue
mtr-MIR2655i-5p	2	blue
bdi-MIR171c-5p	2	blue
osa-MIR395v-3p	2	blue
eun-MIR482c-5p	2	blue
vvi-MIR3637-5p	2	blue
pab-MIR166d-3p	2	blue
mtr-MIR2655h-5p	2	blue
lja-MIR11072f-3p	2	blue
mes-MIR319a-5p	2	blue
mtr-MIR2655g-5p	2	blue
ppe-MIR160b-5p	2	blue
osa-MIR1846d-3p	2	blue
csi-MIR477b-3p	2	blue
pab-MIR166c-5p	2	blue
gra-MIR8653b-5p	2	blue
mtr-MIR2655f-5p	2	blue
pab-MIR397d-5p	2	blue
rgl-MIR7797a-3p	2	blue
cme-MIR168-5p	2	blue
cpa-MIR8148-3p	2	blue
pab-MIR397c-5p	2	blue
rco-MIR168-5p	2	blue
osa-MIR3980a-3p	2	blue
mtr-MIR2655e-5p	2	blue
gra-MIR8755-5p	2	blue
csi-MIR169h-5p	2	blue
osa-MIR5146-3p	2	blue
mtr-MIR2655d-5p	2	blue
pab-MIR11473-3p	2	blue
aly-MIR4240-5p	2	blue
ppt-MIR390a-3p	2	blue
mtr-MIR2655c-5p	2	blue
bra-MIR168c-3p	2	blue
zma-MIR159c-5p	2	blue
fve-MIR393b-3p	2	blue
pgi-MIR6138-3p	2	blue
tae-MIR9664-3p	2	blue
ppe-MIR2111b-5p	2	blue
cre-MIR918-5p	2	blue
pab-MIR3696-3p	2	blue
mtr-MIR2655a-5p	2	blue
pab-MIR11408a-5p	2	blue
gma-MIR169v-3p	2	blue
hvu-MIR6187-5p	2	blue
mtr-MIR2088-5p	2	blue
ath-MIR161-3p	2	blue
mdm-MIR10985-3p	2	blue
gma-MIR5780a-3p	2	blue
hvu-MIR6185-5p	2	blue
vvi-MIR403f-5p	2	blue
sly-MIR7981c-3p	2	blue
ppe-MIR172a-5p	2	blue
bdi-MIR7726a-5p	2	blue
zma-MIR397a-5p	2	blue
osa-MIR5339-5p	2	blue
osa-MIR169q-5p	2	blue
osa-MIR168a-3p	2	blue
aly-MIR856-5p	2	blue
ppe-MIR6282-5p	2	blue
bdi-MIR396e-5p	2	blue
fve-MIR156i-5p	2	blue
fve-MIR11309-5p	2	blue
osa-MIR395i-3p	2	blue
gra-MIR8743e-3p	2	blue
mdm-MIR530a-3p	2	blue
atr-MIR8563-3p	2	blue
aly-MIR3439-5p	2	blue
pab-MIR11423l-5p	2	blue
ptc-MIR6462e-5p	2	blue
ppe-MIR8130-3p	2	blue
aof-MIR167b-3p	2	blue
ppe-MIR6281-5p	2	blue
pab-MIR1313d-3p	2	blue
osa-MIR5495-3p	2	blue
bna-MIR172d-3p	2	blue
ppt-MIR160e-3p	2	blue
zma-MIR167j-5p	2	blue
ptc-MIR6462c-5p	2	blue
lus-MIR168b-5p	2	blue
lus-MIR168a-3p	2	blue
ppt-MIR898b-3p	2	blue
sly-MIR319a-3p	2	blue
nta-MIR172e-3p	2	blue
tae-MIR9679-5p	2	blue
eun-MIR10215-3p	2	blue
gma-MIR4414b-3p	2	blue
pab-MIR11546a-5p	2	blue
fve-MIR11289-5p	2	blue
tcc-MIR168-3p	2	blue
pab-MIR11487c-5p	2	blue
lja-MIR11089b-3p	2	blue
csi-MIR172c-5p	2	blue
osa-MIR169i-5p	2	blue
ppt-MIR160a-3p	2	blue
ath-MIR5645e-3p	2	blue
sbi-MIR393a-3p	2	blue
osa-MIR5083-3p	2	blue
ppt-MIR1025-5p	2	blue
lus-MIR164c-3p	2	blue
bdi-MIR7773-5p	2	blue
lja-MIR11107b-5p	2	blue
pab-MIR11409a-3p	2	blue
bdi-MIR7772-5p	2	blue
bna-MIR168a-5p	2	blue
sbi-MIR5565g-5p	2	blue
lus-MIR171c-5p	2	blue
aly-MIR169m-5p	2	blue
osa-MIR5525-3p	2	blue
ssp-MIR396-3p	2	blue
sbi-MIR167c-3p	2	blue
osa-MIR5524-3p	2	blue
gra-MIR8656-3p	2	blue
hvu-MIR6195-5p	2	blue
osa-MIR5151-3p	2	blue
mtr-MIR1509a-5p	2	blue
atr-MIR8577-5p	2	blue
ppe-MIR319b-3p	2	blue
zma-MIR156f-3p	2	blue
smo-MIR396-3p	2	blue
mdm-MIR396e-3p	2	blue
ppt-MIR1219d-3p	2	blue
pab-MIR11444-3p	2	blue
gra-MIR8725-5p	2	blue
gra-MIR8724-5p	2	blue
mdm-MIR396c-3p	2	blue
bdi-MIR7734-5p	2	blue
cst-MIR11331-5p	2	blue
pab-MIR3695d-3p	2	blue
pab-MIR529i-5p	2	blue
ppt-MIR1219b-3p	2	blue
gma-MIR5770c-3p	2	blue
pab-MIR3695c-3p	2	blue
bra-MIR172c-3p	2	blue
bdi-MIR397a-3p	2	blue
pab-MIR3695b-3p	2	blue
aof-MIR399a-5p	2	blue
bdi-MIR397a-5p	2	blue
ptc-MIR7825-3p	2	blue
pab-MIR11568-5p	2	blue
pab-MIR3695a-3p	2	blue
ppt-MIR166j-3p	2	blue
atr-MIR8609-5p	2	blue
vca-MIR168a-5p	2	blue
gra-MIR8751b-5p	2	blue
cre-MIR1148-5p	2	blue
fve-MIR171e-3p	2	blue
pab-MIR3695a-5p	2	blue
ptc-MIR168b-5p	2	blue
gma-MIR9735-5p	2	blue
pab-MIR11406-3p	2	blue
vvi-MIR156i-5p	2	blue
gma-MIR5040-3p	2	blue
aly-MIR160c-3p	2	blue
ssl-MIR948-5p	2	blue
pab-MIR11406-5p	2	blue
sbi-MIR399j-5p	2	blue
ptc-MIR168a-5p	2	blue
atr-MIR168-5p	2	blue
smo-MIR166a-5p	2	blue
ptc-MIR399a-5p	2	blue
gma-MIR9732-3p	2	blue
mtr-MIR5556-3p	2	blue
ghr-MIR7500-3p	2	blue
gma-MIR4349-5p	2	blue
ata-MIR156e-5p	2	blue
ptc-MIR6456-5p	2	blue
esi-MIR3469-3p	2	blue
ath-MIR319c-5p	2	blue
eun-MIR10221-3p	2	blue
aly-MIR3440-3p	2	blue
gma-MIR172b-3p	2	blue
esi-MIR8621-5p	2	blue
atr-MIR8604-5p	2	blue
pab-MIR159d-3p	2	blue
csi-MIR3954-5p	2	blue
atr-MIR8614-5p	2	blue
lus-MIR399f-3p	2	blue
mmu-mir-222-5p	3	brown
cfa-mir-182-3p	3	brown
dre-mir-128-2-5p	3	brown
bta-mir-758-3p	3	brown
bmo-mir-1926-3p	3	brown
cpo-mir-758-3p	3	brown
dps-mir-2531-5p	3	brown
rno-mir-222-5p	3	brown
eca-mir-8928-5p	3	brown
ame-mir-9874-5p	3	brown
pca-mir-14-3p	3	brown
dvi-mir-282-3p	3	brown
mmu-mir-758-3p	3	brown
mmu-mir-1964-3p	3	brown
hsa-mir-4767-3p	3	brown
pma-mir-196a-3p	3	brown
cbr-mir-268-5p	3	brown
cpo-mir-500a-3p	3	brown
ppc-mir-2238l-3p	3	brown
hsa-mir-6722-3p	3	brown
eca-mir-9017-5p	3	brown
ami-mir-26-2-5p	3	brown
bbe-mir-200c-3p	3	brown
rno-mir-758-3p	3	brown
ptr-mir-1233-1-3p	3	brown
hsa-mir-572-5p	3	brown
bta-mir-2286-3p	3	brown
mmu-mir-1938-5p	3	brown
dps-mir-2521-5p	3	brown
ocu-mir-758-3p	3	brown
rno-mir-212-3p	3	brown
cgr-mir-1260-3p	3	brown
oar-mir-758-3p	3	brown
mdv2-mir-M15-5p	3	brown
hsa-mir-4317-5p	3	brown
cfa-mir-212-3p	3	brown
cja-mir-9971-3p	3	brown
mml-mir-4650-5p	3	brown
oga-mir-212-3p	3	brown
mmu-mir-6348-3p	3	brown
aga-mir-13b-3p	3	brown
ame-mir-3780-3p	3	brown
hsa-mir-758-3p	3	brown
chi-mir-758-3p	3	brown
ppc-mir-2238a-3-3p	3	brown
oha-mir-202-3p	3	brown
chi-mir-182-3p	3	brown
cte-mir-2e-1-3p	3	brown
hsa-mir-3622b-5p	3	brown
bta-mir-3956-5p	3	brown
aga-mir-10359-3p	3	brown
pxy-mir-8497-5p	3	brown
oan-mir-1365-3p	3	brown
ame-mir-3754-3p	3	brown
eca-mir-9048-5p	3	brown
ggo-mir-429-5p	3	brown
bfl-mir-210-3p	3	brown
pxy-mir-8499c-3p	3	brown
mmu-mir-3091-5p	3	brown
ppc-mir-8364k-5p	3	brown
aca-mir-5427-5p	3	brown
dpu-mir-283-3p	3	brown
ptr-mir-2392-3p	3	brown
dre-mir-16b-3p	3	brown
bmo-mir-3310-5p	3	brown
bta-mir-541-3p	3	brown
efu-mir-182-3p	3	brown
hsa-mir-2392-3p	3	brown
mdo-mir-212-3p	3	brown
efu-mir-2683-3p	3	brown
ami-mir-194-2-3p	3	brown
cbn-mir-241-1-3p	3	brown
dqu-mir-980-3p	3	brown
cqu-mir-276-2-3p	3	brown
oan-mir-138-1-5p	3	brown
tca-mir-3806b-4-3p	3	brown
bma-mir-9502-5p	3	brown
ptr-mir-758-3p	3	brown
bfl-mir-2064-5p	3	brown
dan-mir-282-3p	3	brown
mmu-mir-7686-3p	3	brown
rno-mir-6331-3p	3	brown
str-mir-7880c-5p	3	brown
eca-mir-8930-3p	3	brown
rno-mir-1298-5p	3	brown
dps-mir-2545b-3p	3	brown
hsa-mir-8059-5p	3	brown
ame-mir-9885-5p	3	brown
ame-mir-31a-5p	3	brown
prd-mir-7957b-3p	3	brown
ppy-mir-92b-3p	3	brown
oar-mir-541-3p	3	brown
tca-mir-3806b-2-3p	3	brown
hme-mir-981-3p	3	brown
cli-mir-9625-3p	3	brown
rno-mir-3596b-5p	3	brown
isc-mir-5306-3p	3	brown
prd-mir-7930-3p	3	brown
api-mir-1923-3p	3	brown
efu-mir-9306-3p	3	brown
bmo-mir-3252-5p	3	brown
sha-mir-1546-3p	3	brown
dme-mir-289-3p	3	brown
sme-mir-124c-1-3p	3	brown
dme-mir-289-5p	3	brown
hco-mir-63b-3p	3	brown
cfa-mir-8795-3p	3	brown
dmo-mir-278-5p	3	brown
oar-mir-3956-5p	3	brown
aga-mir-219-3p	3	brown
oni-mir-10854-5p	3	brown
mmu-mir-8111-5p	3	brown
mmu-mir-6405-3p	3	brown
mdo-mir-33-3p	3	brown
cpi-mir-9587-5p	3	brown
bta-mir-2376-5p	3	brown
cgr-mir-344-5p	3	brown
ggo-mir-758-3p	3	brown
oni-mir-10714-5p	3	brown
sha-mir-150-3p	3	brown
tca-mir-3842-5p	3	brown
ssa-mir-30c-1-5p	3	brown
cgr-mir-212-3p	3	brown
ppc-mir-71a-5p	3	brown
sme-mir-2147a-5p	3	brown
cfa-mir-8807-5p	3	brown
sfr-mir-10490-3p	3	brown
emu-mir-124b-3p	3	brown
hme-mir-2796-5p	3	brown
hco-mir-2-5p	3	brown
mdv1-mir-M1-3p	3	brown
bmo-mir-279b-5p	3	brown
hsa-mir-5706-5p	3	brown
tca-mir-927c-3p	3	brown
ppc-mir-2238a-4-3p	3	brown
hsa-mir-212-3p	3	brown
bmo-mir-745-3p	3	brown
mmu-mir-196a-1-5p	3	brown
ssc-mir-212-3p	3	brown
oni-mir-181a-3p	3	brown
nbr-mir-181a-3p	3	brown
eca-mir-212-3p	3	brown
ssc-mir-504-3p	3	brown
cel-mir-268-5p	3	brown
tgu-mir-1559-3p	3	brown
ssc-mir-758-3p	3	brown
cel-mir-5552-5p	3	brown
bbe-mir-2064-5p	3	brown
pca-mir-9-3p	3	brown
cfa-mir-8873b-5p	3	brown
eca-mir-758-3p	3	brown
kshv-mir-K12-6-3p	3	brown
dpu-mir-252b-3p	3	brown
mml-mir-182-3p	3	brown
aca-mir-5398-3p	3	brown
efu-mir-9280-3p	3	brown
cfa-mir-8872-3p	3	brown
mml-mir-212-3p	3	brown
ocu-mir-147-3p	3	brown
dre-mir-141-3p	3	brown
cpo-mir-182-3p	3	brown
eca-mir-182-3p	3	brown
dno-mir-3085-5p	3	brown
bta-mir-3533-3p	3	brown
mse-mir-1926-3p	3	brown
ppc-mir-2238a-2-3p	3	brown
bmo-mir-79-5p	3	brown
pxy-mir-8539-1-5p	3	brown
ebv-mir-BART19-3p	3	brown
bta-mir-2389-3p	3	brown
pma-mir-4586-5p	3	brown
nle-mir-212-3p	3	brown
tca-mir-6007-5p	3	brown
hme-mir-2768-5p	3	brown
cja-mir-182-3p	3	brown
mmu-mir-6388-3p	3	brown
mse-mir-137-3p	3	brown
bta-mir-2443-3p	3	brown
prv-mir-LLT8-5p	3	brown
bta-mir-11995-3p	3	brown
hsa-mir-4800-5p	3	brown
eca-mir-9071-3p	3	brown
dre-mir-27e-3p	3	brown
dvi-mir-278-5p	3	brown
pxy-mir-8516-3p	3	brown
str-mir-8366a-3p	3	brown
efu-mir-92b-3p	3	brown
prd-mir-7957c-3p	3	brown
bta-mir-2400-3p	3	brown
oan-mir-1338-5p	3	brown
pma-mir-430a-5p	3	brown
mmu-mir-5104b-3p	3	brown
mle-mir-12096a-3p	3	brown
ppc-mir-8224-3p	3	brown
tca-mir-3806b-3-3p	3	brown
cpi-mir-30c-2-3p	3	brown
ssa-mir-133b-1-5p	3	brown
mse-mir-745-3p	3	brown
aca-mir-5424-3p	3	brown
aae-mir-276-2-5p	3	brown
oan-mir-1362-3p	3	brown
hsa-mir-4701-3p	3	brown
cbr-mir-253-3p	3	brown
cin-mir-4142-5p	3	brown
pma-mir-31-5p	3	brown
ppy-mir-4672-3p	3	brown
bmo-mir-3294-3p	3	brown
rno-mir-3570-5p	3	brown
mmr-mir-212-3p	3	brown
dps-mir-2545a-3p	3	brown
ppc-mir-2238e-3p	3	brown
gmo-mir-338-2-3p	3	brown
sfr-mir-10499b-1-5p	3	brown
oan-mir-1336-3p	3	brown
oni-mir-10601-3p	3	brown
bmo-mir-278-3p	3	brown
efu-mir-9293-3p	3	brown
bta-mir-212-3p	3	brown
cgr-mir-146b-3p	3	brown
tca-mir-3806b-1-3p	3	brown
cfa-mir-758-3p	3	brown
chi-mir-7-5p	3	brown
xbo-mir-124-3p	3	brown
cja-mir-92a-2-5p	3	brown
mml-mir-378j-5p	3	brown
nvi-mir-14-3p	3	brown
pxy-mir-8528b-5p	3	brown
ssc-mir-9794-3p	3	brown
aca-mir-5408b-3p	3	brown
ame-mir-1-1-5p	3	brown
ggo-mir-525-3p	3	brown
ptr-mir-378j-5p	3	brown
ppy-mir-429-5p	3	brown
dqu-mir-11656-5p	3	brown
nve-mir-2047-3p	3	brown
mdm-MIR166g-3p	3	brown
stu-MIR166d-3p	3	brown
mdm-MIR166f-3p	3	brown
gma-MIR166i-3p	3	brown
cme-MIR166d-3p	3	brown
gma-MIR166g-3p	3	brown
osa-MIR2879-5p	3	brown
tae-MIR1123-3p	3	brown
mdm-MIR166e-3p	3	brown
vvi-MIR3623-5p	3	brown
osa-MIR162a-5p	3	brown
ptc-MIR166m-3p	3	brown
fve-MIR166d-3p	3	brown
mes-MIR166a-3p	3	brown
ptc-MIR166e-3p	3	brown
atr-MIR166b-3p	3	brown
vca-MIR166b-3p	3	brown
ptc-MIR166b-3p	3	brown
cpa-MIR166b-3p	3	brown
zma-MIR166c-3p	3	brown
zma-MIR166a-3p	3	brown
vvi-MIR166g-3p	3	brown
sly-MIR166a-3p	3	brown
mtr-MIR2592bd-3p	3	brown
lja-MIR166-3p	3	brown
aof-MIR12159-5p	3	brown
ppe-MIR166b-3p	3	brown
aqc-MIR166b-3p	3	brown
rco-MIR166c-3p	3	brown
bna-MIR166c-3p	3	brown
csi-MIR166c-3p	3	brown
tcc-MIR166a-3p	3	brown
nta-MIR166c-3p	3	brown
ghr-MIR166b-3p	3	brown
cas-MIR166d-3p	3	brown
gma-MIR166p-3p	3	brown
gma-MIR9753-3p	3	brown
osa-MIR166e-3p	3	brown
ppt-MIR166g-3p	3	brown
ath-MIR166d-3p	3	brown
sly-MIR166b-3p	3	brown
vvi-MIR166e-3p	3	brown
aof-MIR12156-3p	3	brown
tae-MIR167b-5p	3	brown
pab-MIR395i-3p	3	brown
sly-MIR162-3p	3	brown
bdi-MIR7736-3p	3	brown
mtr-MIR166e-3p	3	brown
osa-MIR1854-5p	3	brown
gma-MIR4367-3p	3	brown
bdi-MIR5179-5p	3	brown
mdm-MIR167f-5p	3	brown
ath-MIR782-5p	3	brown
csi-MIR166e-3p	3	brown
aly-MIR166d-3p	3	brown
osa-MIR166c-3p	3	brown
pvu-MIR166a-3p	3	brown
vca-MIR160-3p	3	brown
nta-MIR166f-3p	3	brown
tcc-MIR172c-5p	3	brown
vvi-MIR166c-3p	3	brown
pab-MIR166g-3p	3	brown
zma-MIR166g-3p	3	brown
gma-MIR166n-3p	3	brown
mtr-MIR2655k-3p	3	brown
osa-MIR2932-5p	3	brown
gma-MIR10434-3p	3	brown
atr-MIR8585-5p	3	brown
ppt-MIR166e-3p	3	brown
ssl-MIR166b-3p	3	brown
nta-MIR169r-5p	3	brown
rco-MIR166e-3p	3	brown
cpa-MIR166a-3p	3	brown
osa-MIR396a-3p	3	brown
pab-MIR11441a-5p	3	brown
gra-MIR7492d-3p	3	brown
atr-MIR8562b-3p	3	brown
gra-MIR8781b-3p	3	brown
nta-MIR6152a-5p	3	brown
mdm-MIR397b-5p	3	brown
bdi-MIR395d-3p	3	brown
aly-MIR166b-3p	3	brown
aof-MIR166d-3p	3	brown
osa-MIR166a-3p	3	brown
mtr-MIR171h-5p	3	brown
atr-MIR8575-5p	3	brown
vca-MIR10209-3p	3	brown
osa-MIR5077-5p	3	brown
ptc-MIR482d-5p	3	brown
nta-MIR166d-3p	3	brown
ppt-MIR166c-3p	3	brown
mtr-MIR2646a-5p	3	brown
mdm-MIR166d-3p	3	brown
osa-MIR171f-5p	3	brown
mes-MIR169k-5p	3	brown
gma-MIR10191-3p	3	brown
aly-MIR4222-5p	3	brown
zma-MIR166e-3p	3	brown
tae-MIR1122b-3p	3	brown
ppt-MIR390b-3p	3	brown
ppt-MIR533c-5p	3	brown
gra-MIR8702-5p	3	brown
aly-MIR395i-3p	3	brown
mdm-MIR11012a-3p	3	brown
vvi-MIR166h-3p	3	brown
lus-MIR166d-3p	3	brown
aly-MIR169l-5p	3	brown
ppt-MIR166a-3p	3	brown
bna-MIR166d-3p	3	brown
pab-MIR399f-5p	3	brown
cme-MIR166c-3p	3	brown
pab-MIR11499a-3p	3	brown
ath-MIR166g-3p	3	brown
pab-MIR11475-3p	3	brown
bna-MIR6036-5p	3	brown
nta-MIR6151h-5p	3	brown
ptc-MIR166l-3p	3	brown
zma-MIR395l-3p	3	brown
hvu-MIR166b-3p	3	brown
cas-MIR169a-5p	3	brown
sly-MIR1919b-3p	3	brown
lus-MIR166k-3p	3	brown
sbi-MIR166c-3p	3	brown
lja-MIR11097a-5p	3	brown
ptc-MIR166c-3p	3	brown
aly-MIR166g-3p	3	brown
tae-MIR5048-3p	3	brown
osa-MIR156i-3p	3	brown
sbi-MIR167a-3p	3	brown
ata-MIR166a-3p	3	brown
ppt-MIR1223d-5p	3	brown
atr-MIR8555-5p	3	brown
pab-MIR11420c-3p	3	brown
bna-MIR166b-3p	3	brown
aqc-MIR166e-3p	3	brown
csi-MIR169b-3p	3	brown
cme-MIR166a-3p	3	brown
ath-MIR166e-3p	3	brown
vvi-MIR166f-3p	3	brown
hbr-MIR6172-3p	3	brown
gma-MIR5037c-3p	3	brown
mtr-MIR2592bm-3p	3	brown
pab-MIR11409b-5p	3	brown
vvi-MIR159c-5p	3	brown
gma-MIR166q-3p	3	brown
pab-MIR11511-3p	3	brown
sbi-MIR166a-3p	3	brown
ptc-MIR166a-3p	3	brown
hpa-MIR166a-3p	3	brown
aly-MIR166e-3p	3	brown
tae-MIR159b-5p	3	brown
lja-MIR11082j-3p	3	brown
ath-MIR5645f-3p	3	brown
osa-MIR166m-3p	3	brown
hvu-MIR5048a-3p	3	brown
mes-MIR166b-3p	3	brown
cas-MIR166c-3p	3	brown
osa-MIR399g-5p	3	brown
aly-MIR834-5p	3	brown
lus-MIR166i-3p	3	brown
nta-MIR166g-3p	3	brown
ath-MIR166c-3p	3	brown
vvi-MIR166d-3p	3	brown
pab-MIR395h-3p	3	brown
ppt-MIR1063a-5p	3	brown
gma-MIR166o-3p	3	brown
tae-MIR9675-3p	3	brown
esi-MIR8629-5p	3	brown
gra-MIR8771f-3p	3	brown
smo-MIR166b-3p	3	brown
ghr-MIR7485-3p	3	brown
sbi-MIR166h-3p	3	brown
ptc-MIR166h-3p	3	brown
gma-MIR4366-5p	3	brown
csi-MIR12105-3p	3	brown
cas-MIR166a-3p	3	brown
bna-MIR169l-5p	3	brown
csi-MIR3627b-3p	3	brown
sbi-MIR169k-3p	3	brown
bdi-MIR171a-3p	3	brown
aly-MIR166c-3p	3	brown
osa-MIR166b-3p	3	brown
mtr-MIR5223-3p	3	brown
nta-MIR166e-3p	3	brown
cpa-MIR8138-3p	3	brown
mtr-MIR169g-3p	3	brown
hpe-MIR166a-3p	3	brown
lja-MIR11145d-3p	3	brown
bdi-MIR1122-5p	3	brown
zma-MIR166f-3p	3	brown
ppe-MIR166c-3p	3	brown
ppt-MIR166d-3p	3	brown
nta-MIR169q-5p	3	brown
fve-MIR166c-3p	3	brown
ptc-MIR166f-3p	3	brown
zma-MIR167d-5p	3	brown
bdi-MIR166c-3p	3	brown
mtr-MIR5554a-3p	3	brown
lja-MIR11107a-3p	3	brown
vun-MIR408-5p	3	brown
ata-MIR395d-3p	3	brown
lus-MIR395e-3p	3	brown
ptc-MIR1446b-3p	3	brown
gra-MIR8770-5p	3	brown
ppt-MIR166b-3p	3	brown
aof-MIR12143-5p	3	brown
gma-MIR166t-3p	3	brown
lus-MIR162b-5p	3	brown
lja-MIR1120-3p	3	brown
sbi-MIR166d-3p	3	brown
mdm-MIR11015-5p	3	brown
zma-MIR166d-3p	3	brown
bdi-MIR399d-5p	3	brown
gma-MIR9739-3p	3	brown
ptc-MIR7831-3p	3	brown
cas-MIR166f-3p	3	brown
rco-MIR166b-3p	3	brown
pab-MIR11525a-5p	3	brown
ath-MIR169k-5p	3	brown
sly-MIR1919c-3p	3	brown
gma-MIR166b-3p	3	brown
gra-MIR8752-5p	3	brown
ptc-MIR166d-3p	3	brown
mtr-MIR2670a-3p	3	brown
ath-MIR5635c-3p	3	brown
bdi-MIR1127-3p	3	brown
bra-MIR319-3p	3	brown
osa-MIR1442-3p	3	brown
mtr-MIR393b-5p	3	brown
pti-MIR5472-5p	3	brown
stu-MIR7995-3p	3	brown
aly-MIR3444a-5p	3	brown
hvu-MIR5052-5p	3	brown
zma-MIR166b-3p	3	brown
mdm-MIR166j-3p	3	brown
fve-MIR11291-5p	3	brown
pab-MIR11423g-5p	3	brown
lja-MIR11168-5p	3	brown
hvu-MIR166a-3p	3	brown
mtr-MIR166g-3p	3	brown
atr-MIR166c-3p	3	brown
fve-MIR171d-5p	3	brown
ppe-MIR6285-5p	3	brown
bna-MIR169f-5p	3	brown
pab-MIR11520-5p	3	brown
mtr-MIR2619a-5p	3	brown
lus-MIR166a-3p	3	brown
gma-MIR4416a-5p	3	brown
hvu-MIR5048b-3p	3	brown
mtr-MIR2592h-3p	3	brown
ptc-MIR172e-5p	3	brown
bna-MIR166a-3p	3	brown
aca-mir-139-5p	14	cyan
ssa-mir-26d-5p	14	cyan
cpi-mir-139-5p	14	cyan
dre-mir-139-5p	14	cyan
mml-mir-607-3p	14	cyan
ipu-mir-139-5p	14	cyan
ccr-mir-139-5p	14	cyan
ssa-mir-139-2-5p	14	cyan
ppc-mir-8289-3p	14	cyan
cli-mir-139-5p	14	cyan
ssc-mir-4335-5p	14	cyan
sha-mir-139-5p	14	cyan
tgu-mir-139-5p	14	cyan
mdo-mir-139-5p	14	cyan
ssa-mir-139-1-5p	14	cyan
ami-mir-139-5p	14	cyan
osa-MIR820b-3p	14	cyan
cre-MIR906-3p	14	cyan
dya-mir-263a-5p	5	green
dsi-mir-286-5p	5	green
aga-mir-14-5p	5	green
abu-mir-10546-2-5p	5	green
cfa-mir-8908f-3p	5	green
ame-mir-263b-5p	5	green
dmo-mir-263a-5p	5	green
egr-mir-125-5p	5	green
egr-mir-281-5p	5	green
dwi-mir-263a-5p	5	green
ssc-mir-142-3p	5	green
ssc-mir-493-5p	5	green
gmo-mir-11237-3p	5	green
der-mir-286-5p	5	green
bta-mir-2286-5p	5	green
sko-mir-1-3p	5	green
asu-mir-236-5p	5	green
tcf-mir-263a-5p	5	green
oni-mir-10780-3p	5	green
tgu-mir-2980-1-3p	5	green
hsa-mir-3677-3p	5	green
mse-mir-263a-5p	5	green
mmu-mir-142a-3p	5	green
cja-mir-142-3p	5	green
dme-mir-286-5p	5	green
cqu-mir-263-5p	5	green
mmu-mir-8109-3p	5	green
rmi-mir-5328-5p	5	green
eca-mir-9171-5p	5	green
aga-mir-263a-5p	5	green
dse-mir-263a-5p	5	green
tgu-mir-24-5p	5	green
pal-mir-1-2-5p	5	green
sko-mir-96-3p	5	green
cpo-mir-142-3p	5	green
mco-mir-281-5p	5	green
eca-mir-3548-3p	5	green
dqu-mir-263b-5p	5	green
hsv1-mir-H4-3p	5	green
bta-mir-12042-3p	5	green
tur-mir-263a-5p	5	green
eca-mir-8949-5p	5	green
mle-mir-96a-5p	5	green
oan-mir-1398-3p	5	green
ppy-mir-205-3p	5	green
ppy-mir-3617-5p	5	green
dgr-mir-263a-5p	5	green
oni-mir-10947-3p	5	green
hsa-mir-4267-5p	5	green
hsa-mir-4508-5p	5	green
ola-mir-125b-1-3p	5	green
mmu-mir-681-5p	5	green
oar-mir-493-5p	5	green
dpe-mir-263a-5p	5	green
cbr-mir-254-5p	5	green
tca-mir-263a-5p	5	green
bmo-mir-263a-5p	5	green
bta-mir-493-5p	5	green
sme-mir-124e-5p	5	green
aae-mir-263a-5p	5	green
cfa-mir-142-3p	5	green
dya-mir-286-5p	5	green
bta-mir-2459-5p	5	green
pxy-mir-263-5p	5	green
lgi-mir-96a-5p	5	green
ptr-mir-588-5p	5	green
mmu-mir-493-5p	5	green
ame-mir-3734-3p	5	green
bfl-mir-182b-5p	5	green
cfa-mir-8843-5p	5	green
eca-mir-8963-3p	5	green
ngi-mir-263b-5p	5	green
gmo-mir-11213-5p	5	green
mmu-mir-7007-5p	5	green
mmu-mir-6715-5p	5	green
ssa-mir-7552b-5p	5	green
tca-mir-3860-5p	5	green
ppc-mir-2251a-5p	5	green
pca-mir-263b-5p	5	green
bmo-mir-2856-1-3p	5	green
nvi-mir-263b-5p	5	green
dpu-mir-263a-5p	5	green
rno-mir-493-5p	5	green
mco-mir-12066-5p	5	green
rno-mir-742-3p	5	green
dme-mir-263a-5p	5	green
cin-mir-5600-5p	5	green
tcf-mir-263b-5p	5	green
ame-mir-263a-5p	5	green
cbr-mir-356-5p	5	green
cpo-mir-10a-5p	5	green
efu-mir-9304-5p	5	green
bmo-mir-2809-5p	5	green
bma-mir-236-1-5p	5	green
api-mir-263b-5p	5	green
dps-mir-263a-5p	5	green
efu-mir-142-3p	5	green
hsa-mir-142-3p	5	green
mdo-mir-223-5p	5	green
hsa-mir-588-5p	5	green
hsa-mir-6851-5p	5	green
mmu-mir-3058-5p	5	green
bta-mir-12035-5p	5	green
tur-mir-263b-5p	5	green
bmo-mir-3239-5p	5	green
ptr-mir-142-3p	5	green
bmo-mir-3247-5p	5	green
der-mir-263a-5p	5	green
dvi-mir-263a-5p	5	green
eca-mir-9039-5p	5	green
hsa-mir-3925-5p	5	green
cin-mir-4128-3p	5	green
cte-mir-96-5p	5	green
bta-mir-2338-5p	5	green
dqu-mir-263a-5p	5	green
cli-mir-9636-3p	5	green
eca-mir-493b-5p	5	green
tca-mir-263b-5p	5	green
pte-mir-263b-5p	5	green
emu-mir-281-5p	5	green
aae-mir-11916-5p	5	green
dse-mir-286-5p	5	green
mmu-mir-3089-3p	5	green
pal-mir-9989-3p	5	green
hme-mir-263a-5p	5	green
dan-mir-263a-5p	5	green
eca-mir-8913-5p	5	green
ppy-mir-588-5p	5	green
ggo-mir-142-5p	5	green
cgr-mir-142-3p	5	green
pbv-mir-1788-5p	5	green
cja-mir-616-3p	5	green
isc-mir-263a-5p	5	green
dsi-mir-263a-5p	5	green
dpu-mir-263b-5p	5	green
bdo-mir-263a-5p	5	green
ebv-mir-BART7-3p	5	green
aof-MIR171c-5p	5	green
mes-MIR169c-3p	5	green
osa-MIR5531-3p	5	green
pab-MIR11418-3p	5	green
rco-MIR167a-5p	5	green
lja-MIR11115-5p	5	green
mtr-MIR2613-5p	5	green
pab-MIR11574-5p	5	green
sly-MIR9477-3p	5	green
mdm-MIR162b-5p	5	green
gma-MIR4356-3p	5	green
mdm-MIR162a-5p	5	green
gra-MIR5207-3p	5	green
pab-MIR397i-5p	5	green
cre-MIR1160-3p	5	green
gra-MIR7484j-3p	5	green
vvi-MIR396c-3p	5	green
ppt-MIR1030a-3p	5	green
bdi-MIR7727-3p	5	green
gma-MIR5675-3p	5	green
cre-MIR912-5p	5	green
mtr-MIR5280-3p	5	green
ppe-MIR858-3p	5	green
tcc-MIR168-5p	5	green
bra-MIR9560b-5p	5	green
bra-MIR9560a-5p	5	green
osa-MIR7694-3p	5	green
tae-MIR9672a-5p	5	green
gra-MIR8760-5p	5	green
bdi-MIR166g-5p	5	green
aly-MIR868-5p	5	green
smo-MIR1094c-5p	5	green
pab-MIR529h-3p	5	green
smo-MIR1094b-5p	5	green
smo-MIR1094a-5p	5	green
aly-MIR862-5p	5	green
osa-MIR11340-3p	5	green
osa-MIR1855-3p	5	green
atr-MIR8605-5p	5	green
cme-MIR858-3p	5	green
ath-MIR10515-5p	5	green
bmo-mir-2836-5p	11	greenyellow
bta-mir-30e-5p	11	greenyellow
sme-mir-133a-3p	11	greenyellow
cfa-mir-30e-5p	11	greenyellow
efu-mir-9195-1-3p	11	greenyellow
ocu-mir-30e-5p	11	greenyellow
chi-mir-30e-5p	11	greenyellow
efu-mir-30e-5p	11	greenyellow
hsa-mir-30e-5p	11	greenyellow
ptr-mir-30e-5p	11	greenyellow
ggo-mir-30e-5p	11	greenyellow
pal-mir-30e-5p	11	greenyellow
cgr-mir-30e-5p	11	greenyellow
mmu-mir-30e-5p	11	greenyellow
chi-mir-491-5p	11	greenyellow
mml-mir-30e-5p	11	greenyellow
cpi-mir-30e-5p	11	greenyellow
cja-mir-30e-5p	11	greenyellow
efu-mir-30d-5p	11	greenyellow
mdo-mir-30d-5p	11	greenyellow
sbi-MIR164b-3p	11	greenyellow
mtr-MIR2666-5p	11	greenyellow
gra-MIR7492g-5p	11	greenyellow
abu-mir-214-2-3p	0	grey
hpo-mir-5897-3p	0	grey
odi-mir-1506-5p	0	grey
eca-mir-8954-5p	0	grey
prv-mir-LLT11a-5p	0	grey
cbn-mir-7616-2-3p	0	grey
eel-mir-11063-3p	0	grey
bta-mir-2363-1-3p	0	grey
oha-mir-133a-3-5p	0	grey
cel-mir-254-3p	0	grey
cbr-mir-35d-3p	0	grey
hco-mir-255-3p	0	grey
hsa-mir-6165-5p	0	grey
hpo-mir-10149-3p	0	grey
bta-mir-2285ca-3p	0	grey
sma-mir-8455-5p	0	grey
mdo-mir-12305-5p	0	grey
gsa-mir-2a-5p	0	grey
cpo-mir-1247-5p	0	grey
tca-mir-3835-3p	0	grey
ppc-mir-8298-5p	0	grey
aca-mir-133a-2-3p	0	grey
bdo-mir-1-5p	0	grey
hsa-mir-1208-5p	0	grey
mml-mir-584-5p	0	grey
cpi-mir-26-3-5p	0	grey
tca-mir-3811a-5-3p	0	grey
bmo-mir-3268-5p	0	grey
crm-mir-77-1-5p	0	grey
mmu-mir-6994-5p	0	grey
cte-mir-92b-3p	0	grey
ame-mir-3758-5p	0	grey
mmu-mir-8120-5p	0	grey
bta-mir-1260b-3p	0	grey
eca-mir-9149-5p	0	grey
pma-mir-4548-5p	0	grey
hsa-mir-6715a-3p	0	grey
bmo-mir-2808a-2-5p	0	grey
tca-mir-11618a-3-3p	0	grey
cbr-mir-61-5p	0	grey
sha-mir-24-1-5p	0	grey
hpo-mir-10149-5p	0	grey
crm-mir-49-3p	0	grey
efu-mir-9236a-5p	0	grey
mml-mir-639-3p	0	grey
dme-mir-987-5p	0	grey
eca-mir-9132-3p	0	grey
dps-mir-2522b-5p	0	grey
eca-mir-9014-1-3p	0	grey
ssc-mir-9818-3p	0	grey
aca-mir-199a-1-3p	0	grey
bta-mir-2334-5p	0	grey
pma-mir-4599b-3p	0	grey
pxy-mir-8489a-3p	0	grey
ocu-mir-654-3p	0	grey
sfr-mir-10475-3p	0	grey
cte-mir-92b-5p	0	grey
oan-mir-499-5p	0	grey
mle-mir-252a-3p	0	grey
gmo-mir-137-2-3p	0	grey
pxy-mir-8492-5p	0	grey
pma-mir-192-5p	0	grey
mmu-mir-6414-5p	0	grey
oha-mir-2970-5p	0	grey
cbn-mir-82-5p	0	grey
xtr-mir-140-3p	0	grey
mml-mir-541-3p	0	grey
cbn-mir-64a-4-3p	0	grey
mmu-mir-5131-3p	0	grey
oni-mir-10693-3p	0	grey
mml-mir-6790-3p	0	grey
egr-mir-184-3p	0	grey
bbe-mir-34a-5p	0	grey
tca-mir-304-3p	0	grey
prd-mir-7957a-3p	0	grey
pha-mir-23a-3p	0	grey
eca-mir-9132-5p	0	grey
eca-mir-9157-3p	0	grey
hsa-mir-3125-5p	0	grey
gmo-mir-7550-3p	0	grey
eca-mir-9014-1-5p	0	grey
cel-mir-789-1-3p	0	grey
hsa-mir-3176-5p	0	grey
pxy-mir-8522-5p	0	grey
bta-mir-504-5p	0	grey
bmo-mir-3403-5p	0	grey
cja-mir-9973-5p	0	grey
pma-mir-4599b-5p	0	grey
sfr-mir-10475-5p	0	grey
oni-mir-10834-2-3p	0	grey
cfa-mir-8850-3p	0	grey
nve-mir-9455-5p	0	grey
hsa-mir-6757-5p	0	grey
tca-mir-3894-3p	0	grey
ssc-mir-9801-3p	0	grey
tur-mir-252-5p	0	grey
bta-mir-326-5p	0	grey
dvi-mir-998-3p	0	grey
ptr-mir-3200-5p	0	grey
xtr-mir-191-5p	0	grey
bhv1-mir-B9-3p	0	grey
efu-mir-9259-3p	0	grey
ola-mir-138-3p	0	grey
bta-mir-2901-5p	0	grey
hsa-mir-4750-3p	0	grey
mdo-mir-7375d-3p	0	grey
tca-mir-11633-3p	0	grey
dps-mir-79-3p	0	grey
bma-mir-307-5p	0	grey
eca-mir-7045-5p	0	grey
cfa-mir-8859a-3p	0	grey
bmo-mir-2836-3p	0	grey
chi-mir-494-5p	0	grey
ptr-mir-1178-5p	0	grey
ssc-mir-320-3p	0	grey
mml-mir-1304-3p	0	grey
hsa-mir-6076-5p	0	grey
ggo-mir-335-5p	0	grey
eca-mir-8970-3p	0	grey
chi-mir-346-3p	0	grey
oni-mir-10626-3p	0	grey
mmu-mir-7578-5p	0	grey
gsa-mir-67-5p	0	grey
pxy-mir-8530-3p	0	grey
ssc-mir-9801-5p	0	grey
ssa-mir-214-3-3p	0	grey
efu-mir-9208-5p	0	grey
hme-mir-281-5p	0	grey
ppy-mir-802-3p	0	grey
dme-mir-4943-3p	0	grey
rno-mir-3560-3p	0	grey
ggo-mir-193a-3p	0	grey
efu-mir-9364-3p	0	grey
oni-mir-10829-3p	0	grey
cja-mir-9906-5p	0	grey
dre-mir-2185-1-5p	0	grey
eca-mir-9009-5p	0	grey
pbv-mir-106-5p	0	grey
mdo-mir-7375d-5p	0	grey
oni-mir-725-5p	0	grey
bta-mir-216a-3p	0	grey
cfa-mir-8859a-5p	0	grey
hsa-mir-323a-5p	0	grey
lva-mir-22-3p	0	grey
mmu-mir-695-3p	0	grey
tcf-mir-10316a-5p	0	grey
nle-mir-2467-3p	0	grey
hsa-mir-3914-1-3p	0	grey
pte-mir-92a-5p	0	grey
pxy-mir-8530-5p	0	grey
mdo-mir-7262c-3p	0	grey
dev-mir-D1-5p	0	grey
bmo-mir-3209-5p	0	grey
ggo-mir-140-3p	0	grey
cel-mir-270-3p	0	grey
dmo-mir-263a-3p	0	grey
hsa-mir-6846-3p	0	grey
cin-mir-78-3p	0	grey
rno-mir-3585-3p	0	grey
chi-mir-2290-5p	0	grey
mmu-mir-7049-5p	0	grey
bmo-mir-3314-3p	0	grey
ame-mir-9866-5p	0	grey
bta-mir-1343-3p	0	grey
hsa-mir-6084-3p	0	grey
cbr-mir-251-5p	0	grey
dps-mir-252-5p	0	grey
aca-mir-1329-5p	0	grey
dps-mir-2543b-2-5p	0	grey
cin-mir-4006e-3p	0	grey
dvi-mir-981-5p	0	grey
ssc-mir-9860-3p	0	grey
cpi-mir-128-1-3p	0	grey
rno-mir-192-3p	0	grey
bta-mir-2285dh-3p	0	grey
crm-mir-58a-3p	0	grey
oan-mir-490-5p	0	grey
cja-mir-499a-5p	0	grey
dqu-mir-92b-5p	0	grey
crm-mir-52-1-3p	0	grey
cja-mir-9914-3p	0	grey
hsa-mir-4505-3p	0	grey
bmo-mir-2808d-5p	0	grey
dre-mir-153c-5p	0	grey
dvi-mir-9542c-3p	0	grey
dqu-mir-279b-5p	0	grey
dps-mir-317-5p	0	grey
mmu-mir-6481-3p	0	grey
hsa-mir-637-5p	0	grey
dre-mir-138-1-5p	0	grey
dwi-mir-282-3p	0	grey
mmu-mir-8090-3p	0	grey
eca-mir-9033-2-5p	0	grey
ggo-mir-424-3p	0	grey
pma-mir-17a-5p	0	grey
bmo-mir-3314-5p	0	grey
cpo-mir-744-5p	0	grey
cli-mir-1720-3p	0	grey
cfa-mir-29c-1-3p	0	grey
hsa-mir-3192-3p	0	grey
mse-mir-281-3p	0	grey
ola-mir-9b-2-3p	0	grey
aca-mir-5444a-3p	0	grey
cfa-mir-148a-5p	0	grey
cja-mir-330-3p	0	grey
cja-mir-513e-5p	0	grey
efu-mir-9267-5p	0	grey
rno-mir-192-5p	0	grey
sfr-mir-10491-3p	0	grey
hvt-mir-H8-3p	0	grey
sme-mir-2181-5p	0	grey
rno-mir-323-5p	0	grey
cqu-mir-980-5p	0	grey
mml-mir-509-1-3p	0	grey
ame-mir-283-3p	0	grey
ssc-mir-582-3p	0	grey
abu-mir-27d-5p	0	grey
eca-mir-8979-3p	0	grey
cja-mir-9939-3p	0	grey
mmu-mir-3970-3p	0	grey
dpe-mir-92a-3p	0	grey
bfl-mir-4880-3p	0	grey
eca-mir-9068-5p	0	grey
sma-mir-8404-5p	0	grey
aca-mir-150-3p	0	grey
dan-mir-288-3p	0	grey
ola-mir-1388-5p	0	grey
bta-mir-2431-5p	0	grey
mmu-mir-1905-5p	0	grey
bfl-mir-34a-5p	0	grey
mml-mir-939-3p	0	grey
mcmv-mir-m108-1-3p	0	grey
tcf-mir-92a-3p	0	grey
mdo-mir-7398j-3p	0	grey
dre-mir-2197-5p	0	grey
ptr-mir-1291-5p	0	grey
aca-mir-5444a-5p	0	grey
mmu-mir-6917-3p	0	grey
cte-mir-2687-5p	0	grey
cja-mir-330-5p	0	grey
ppy-mir-1292-5p	0	grey
dme-mir-4976-3p	0	grey
mco-mir-4989-3p	0	grey
bta-mir-1246-5p	0	grey
mmu-mir-6968-3p	0	grey
rlcv-mir-rL1-7-5p	0	grey
efu-mir-194-2-3p	0	grey
ppc-mir-8364f-3p	0	grey
cbn-mir-64b-1-3p	0	grey
ami-mir-9600-5p	0	grey
bmo-mir-3373-3p	0	grey
eca-mir-8979-5p	0	grey
abu-mir-10544-3p	0	grey
aga-mir-12415-3p	0	grey
pma-mir-4602-3p	0	grey
pma-mir-152a-3p	0	grey
pbv-mir-139-5p	0	grey
ggo-mir-149-3p	0	grey
pny-mir-10549-3p	0	grey
dan-mir-288-5p	0	grey
cfa-mir-8816-3p	0	grey
efu-mir-9275-3p	0	grey
abu-mir-137-1-3p	0	grey
egr-mir-96-5p	0	grey
hco-mir-5960-5p	0	grey
ppc-mir-2235a-8-5p	0	grey
prd-mir-86-3p	0	grey
cel-mir-1021-5p	0	grey
cin-mir-4149-5p	0	grey
rno-mir-298-5p	0	grey
tcf-mir-3791-3p	0	grey
abu-mir-214-1-3p	0	grey
oan-mir-101-2-5p	0	grey
mdo-mir-7398j-5p	0	grey
crm-mir-2230-3p	0	grey
cli-mir-9649-5p	0	grey
dvi-mir-9543a-3p	0	grey
cfa-mir-320-3p	0	grey
pma-mir-30g-5p	0	grey
efu-mir-1193-3p	0	grey
eca-mir-9076-3p	0	grey
sma-mir-8412-3p	0	grey
aae-mir-14-5p	0	grey
ggo-mir-432-3p	0	grey
mle-mir-12100-5p	0	grey
cbr-mir-35b-3-3p	0	grey
cqu-mir-100-5p	0	grey
hsa-mir-5571-3p	0	grey
ppc-mir-8255-3p	0	grey
bmo-mir-3373-5p	0	grey
ssa-mir-7132b-3p	0	grey
tca-mir-87a-5p	0	grey
bta-mir-499-3p	0	grey
tur-mir-210-1-5p	0	grey
hvt-mir-H15-3p	0	grey
hsa-mir-548i-2-5p	0	grey
dno-mir-219a-3p	0	grey
pma-mir-152a-5p	0	grey
ola-mir-27c-3p	0	grey
mmu-mir-6900-3p	0	grey
cel-mir-56-3p	0	grey
sha-mir-100-5p	0	grey
mml-mir-769-3p	0	grey
efu-mir-9338-3-5p	0	grey
tgu-mir-2996-1-3p	0	grey
ppc-mir-2238c-3p	0	grey
asu-mir-5353-5p	0	grey
pxy-mir-8521b-1-5p	0	grey
eca-mir-8911-5p	0	grey
cja-mir-9947-3p	0	grey
hsa-mir-4538-3p	0	grey
sfr-mir-375-3p	0	grey
hpo-mir-10106-3p	0	grey
oan-mir-449c-3p	0	grey
efu-mir-1193-5p	0	grey
pxy-mir-8521a-4-3p	0	grey
sfr-mir-92a-5p	0	grey
eca-mir-3065-3p	0	grey
eca-mir-34b-5p	0	grey
sko-mir-4826-3p	0	grey
abu-mir-729-5p	0	grey
bmo-mir-3398-5p	0	grey
eca-mir-582-3p	0	grey
ppc-mir-2241c-3p	0	grey
hpo-mir-10076-5p	0	grey
hsa-mir-4767-5p	0	grey
cel-mir-56-5p	0	grey
mmu-mir-8102-3p	0	grey
ppc-mir-2238c-5p	0	grey
ptr-mir-3192-3p	0	grey
dya-mir-13b-2-5p	0	grey
eca-mir-8936-5p	0	grey
cbr-mir-43-3p	0	grey
cpo-mir-449c-5p	0	grey
hsa-mir-4538-5p	0	grey
xla-mir-128-2-5p	0	grey
hco-mir-5888-5p	0	grey
sfr-mir-375-5p	0	grey
hpo-mir-10106-5p	0	grey
dps-mir-31b-5p	0	grey
pxy-mir-8521a-4-5p	0	grey
ggo-mir-889-5p	0	grey
cfa-mir-8824-3p	0	grey
efu-mir-9283-3p	0	grey
nve-mir-9429-5p	0	grey
chi-mir-411a-5p	0	grey
sko-mir-4826-5p	0	grey
hsa-mir-7154-5p	0	grey
crm-mir-64d-5p	0	grey
mdo-mir-12389-5p	0	grey
hsa-mir-671-5p	0	grey
bdo-mir-315-5p	0	grey
sfr-mir-2756-5p	0	grey
hsa-mir-499a-3p	0	grey
ocu-mir-148a-3p	0	grey
oan-mir-1334-3p	0	grey
sma-mir-8420-3p	0	grey
tca-mir-282-3p	0	grey
smc-mir-12460-5p	0	grey
sma-mir-8471-3p	0	grey
hpo-mir-2709-5p	0	grey
dme-mir-1001-5p	0	grey
bta-mir-431-5p	0	grey
prd-mir-7881-3p	0	grey
cqu-mir-184-3p	0	grey
eel-mir-7132-3p	0	grey
hsa-mir-320a-3p	0	grey
cpo-mir-431-3p	0	grey
oan-mir-1420d-3p	0	grey
ami-mir-23a-5p	0	grey
egr-mir-10279-3p	0	grey
cel-mir-64-3p	0	grey
hhi-mir-7791-5p	0	grey
tur-mir-307-5p	0	grey
efu-mir-9283-5p	0	grey
aca-mir-2970-3p	0	grey
rno-mir-873-3p	0	grey
dme-mir-288-3p	0	grey
efu-mir-9195-3-3p	0	grey
ppy-mir-4484-3p	0	grey
pxy-mir-8504-3p	0	grey
ola-mir-338-1-5p	0	grey
tcf-mir-1175-5p	0	grey
dps-mir-2574a-3p	0	grey
mmu-mir-6244-5p	0	grey
cpo-mir-202-3p	0	grey
hco-mir-5896-3p	0	grey
sko-mir-4827b-5p	0	grey
ppy-mir-187-3p	0	grey
fru-mir-27c-3p	0	grey
rno-mir-3102-3p	0	grey
sma-mir-36b-3p	0	grey
ami-mir-33-1-3p	0	grey
mdo-mir-12321-5p	0	grey
hsa-mir-8064-5p	0	grey
ame-mir-6056-5p	0	grey
ggo-mir-1278-3p	0	grey
der-mir-4-5p	0	grey
hsa-mir-889-5p	0	grey
nvi-mir-137-5p	0	grey
odi-mir-1493-2-5p	0	grey
hpo-mir-10084-5p	0	grey
dvi-mir-955-3p	0	grey
mmu-mir-203b-3p	0	grey
[truncated: 9,857 more rows]

## Sheet: S8c mRNA module
ID	moduleLabels	moduleColors
GENSCAN00000013798	2	blue
GENSCAN00000008500	2	blue
GENSCAN00000012788	2	blue
GENSCAN00000009872	2	blue
GENSCAN00000011752	2	blue
GENSCAN00000006205	2	blue
GENSCAN00000008553	2	blue
GENSCAN00000010183	2	blue
GENSCAN00000035905	2	blue
GENSCAN00000007877	2	blue
GENSCAN00000036679	2	blue
GENSCAN00000035944	2	blue
GENSCAN00000006274	2	blue
GENSCAN00000035077	2	blue
GENSCAN00000006285	2	blue
GENSCAN00000035377	2	blue
GENSCAN00000005551	2	blue
GENSCAN00000003211	2	blue
GENSCAN00000005876	2	blue
GENSCAN00000032318	2	blue
GENSCAN00000033054	2	blue
GENSCAN00000034081	2	blue
GENSCAN00000004575	2	blue
GENSCAN00000033933	2	blue
GENSCAN00000003532	2	blue
GENSCAN00000032632	2	blue
GENSCAN00000031029	2	blue
GENSCAN00000034690	2	blue
GENSCAN00000001204	2	blue
GENSCAN00000031905	2	blue
GENSCAN00000029133	2	blue
GENSCAN00000033090	2	blue
GENSCAN00000033098	2	blue
GENSCAN00000003562	2	blue
GENSCAN00000028407	2	blue
GENSCAN00000001809	2	blue
GENSCAN00000028128	2	blue
GENSCAN00000031340	2	blue
GENSCAN00000032664	2	blue
GENSCAN00000031640	2	blue
GENSCAN00000031651	2	blue
GENSCAN00000031968	2	blue
GENSCAN00000002880	2	blue
GENSCAN00000030942	2	blue
GENSCAN00000000833	2	blue
GENSCAN00000028763	2	blue
GENSCAN00000028183	2	blue
GENSCAN00000001292	2	blue
GENSCAN00000027162	2	blue
GENSCAN00000001882	2	blue
GENSCAN00000001595	2	blue
GENSCAN00000026438	2	blue
GENSCAN00000027484	2	blue
GENSCAN00000024117	2	blue
GENSCAN00000024141	2	blue
GENSCAN00000024142	2	blue
GENSCAN00000024734	2	blue
GENSCAN00000025774	2	blue
GENSCAN00000023142	2	blue
GENSCAN00000024188	2	blue
GENSCAN00000024773	2	blue
GENSCAN00000021702	2	blue
GENSCAN00000019222	2	blue
GENSCAN00000021428	2	blue
GENSCAN00000019829	2	blue
GENSCAN00000018809	2	blue
GENSCAN00000021736	2	blue
GENSCAN00000022761	2	blue
GENSCAN00000021446	2	blue
GENSCAN00000022187	2	blue
GENSCAN00000019868	2	blue
GENSCAN00000017222	2	blue
GENSCAN00000020444	2	blue
GENSCAN00000021790	2	blue
GENSCAN00000020167	2	blue
GENSCAN00000017245	2	blue
GENSCAN00000020762	2	blue
GENSCAN00000016813	2	blue
GENSCAN00000016847	2	blue
GENSCAN00000015241	2	blue
GENSCAN00000017590	2	blue
GENSCAN00000014221	2	blue
GENSCAN00000016868	2	blue
GENSCAN00000013232	2	blue
GENSCAN00000013822	2	blue
GENSCAN00000013829	2	blue
GENSCAN00000014868	2	blue
GENSCAN00000012815	2	blue
GENSCAN00000013842	2	blue
GENSCAN00000013851	2	blue
GENSCAN00000014594	2	blue
GENSCAN00000013897	2	blue
GENSCAN00000009367	2	blue
GENSCAN00000008353	2	blue
GENSCAN00000008070	2	blue
GENSCAN00000011295	2	blue
GENSCAN00000006600	2	blue
GENSCAN00000006322	2	blue
GENSCAN00000035122	2	blue
GENSCAN00000007942	2	blue
GENSCAN00000006624	2	blue
GENSCAN00000035132	2	blue
GENSCAN00000010294	2	blue
GENSCAN00000010886	2	blue
GENSCAN00000035436	2	blue
GENSCAN00000005614	2	blue
GENSCAN00000006936	2	blue
GENSCAN00000006647	2	blue
GENSCAN00000010891	2	blue
GENSCAN00000004306	2	blue
GENSCAN00000007685	2	blue
GENSCAN00000034116	2	blue
GENSCAN00000033105	2	blue
GENSCAN00000004930	2	blue
GENSCAN00000034159	2	blue
GENSCAN00000033713	2	blue
GENSCAN00000034163	2	blue
GENSCAN00000034166	2	blue
GENSCAN00000033431	2	blue
GENSCAN00000034172	2	blue
GENSCAN00000034175	2	blue
GENSCAN00000032703	2	blue
GENSCAN00000034185	2	blue
GENSCAN00000034186	2	blue
GENSCAN00000034187	2	blue
GENSCAN00000034189	2	blue
GENSCAN00000004380	2	blue
GENSCAN00000003049	2	blue
GENSCAN00000034481	2	blue
GENSCAN00000034194	2	blue
GENSCAN00000034196	2	blue
GENSCAN00000034199	2	blue
GENSCAN00000029501	2	blue
GENSCAN00000002909	2	blue
GENSCAN00000033189	2	blue
GENSCAN00000031714	2	blue
GENSCAN00000033191	2	blue
GENSCAN00000001033	2	blue
GENSCAN00000032768	2	blue
GENSCAN00000001621	2	blue
GENSCAN00000000016	2	blue
GENSCAN00000001639	2	blue
GENSCAN00000001342	2	blue
GENSCAN00000027228	2	blue
GENSCAN00000000349	2	blue
GENSCAN00000000055	2	blue
GENSCAN00000026811	2	blue
GENSCAN00000000659	2	blue
GENSCAN00000000079	2	blue
GENSCAN00000027569	2	blue
GENSCAN00000026250	2	blue
GENSCAN00000028896	2	blue
GENSCAN00000024823	2	blue
GENSCAN00000024531	2	blue
GENSCAN00000023805	2	blue
GENSCAN00000022212	2	blue
GENSCAN00000019004	2	blue
GENSCAN00000019900	2	blue
GENSCAN00000022863	2	blue
GENSCAN00000020529	2	blue
GENSCAN00000019093	2	blue
GENSCAN00000017614	2	blue
GENSCAN00000018378	2	blue
GENSCAN00000020288	2	blue
GENSCAN00000015023	2	blue
GENSCAN00000020883	2	blue
GENSCAN00000017374	2	blue
GENSCAN00000015620	2	blue
GENSCAN00000014304	2	blue
GENSCAN00000015921	2	blue
GENSCAN00000015634	2	blue
GENSCAN00000015359	2	blue
GENSCAN00000015952	2	blue
GENSCAN00000012602	2	blue
GENSCAN00000012035	2	blue
GENSCAN00000009113	2	blue
GENSCAN00000013957	2	blue
GENSCAN00000011025	2	blue
GENSCAN00000009449	2	blue
GENSCAN00000012376	2	blue
GENSCAN00000012381	2	blue
GENSCAN00000009465	2	blue
GENSCAN00000011942	2	blue
GENSCAN00000008439	2	blue
GENSCAN00000008156	2	blue
GENSCAN00000009499	2	blue
GENSCAN00000010930	2	blue
GENSCAN00000010640	2	blue
GENSCAN00000035201	2	blue
GENSCAN00000006414	2	blue
GENSCAN00000010085	2	blue
GENSCAN00000006721	2	blue
GENSCAN00000036554	2	blue
GENSCAN00000006730	2	blue
GENSCAN00000006734	2	blue
GENSCAN00000034200	2	blue
GENSCAN00000034204	2	blue
GENSCAN00000034208	2	blue
GENSCAN00000004111	2	blue
GENSCAN00000034214	2	blue
GENSCAN00000004123	2	blue
GENSCAN00000035574	2	blue
GENSCAN00000004724	2	blue
GENSCAN00000006786	2	blue
GENSCAN00000035296	2	blue
GENSCAN00000005769	2	blue
GENSCAN00000005186	2	blue
GENSCAN00000003716	2	blue
GENSCAN00000034287	2	blue
GENSCAN00000002136	2	blue
GENSCAN00000002138	2	blue
GENSCAN00000028002	2	blue
GENSCAN00000028018	2	blue
GENSCAN00000033582	2	blue
GENSCAN00000032269	2	blue
GENSCAN00000001129	2	blue
GENSCAN00000003477	2	blue
GENSCAN00000029342	2	blue
GENSCAN00000000103	2	blue
GENSCAN00000003776	2	blue
GENSCAN00000000409	2	blue
GENSCAN00000003781	2	blue
GENSCAN00000029656	2	blue
GENSCAN00000000414	2	blue
GENSCAN00000031563	2	blue
GENSCAN00000028054	2	blue
GENSCAN00000031277	2	blue
GENSCAN00000001745	2	blue
GENSCAN00000031866	2	blue
GENSCAN00000029380	2	blue
GENSCAN00000027338	2	blue
GENSCAN00000028365	2	blue
GENSCAN00000031879	2	blue
GENSCAN00000028672	2	blue
GENSCAN00000028675	2	blue
GENSCAN00000028094	2	blue
GENSCAN00000027073	2	blue
GENSCAN00000027086	2	blue
GENSCAN00000027961	2	blue
GENSCAN00000000484	2	blue
GENSCAN00000025925	2	blue
GENSCAN00000023023	2	blue
GENSCAN00000025674	2	blue
GENSCAN00000024063	2	blue
GENSCAN00000025993	2	blue
GENSCAN00000023352	2	blue
GENSCAN00000021311	2	blue
GENSCAN00000023667	2	blue
GENSCAN00000019136	2	blue
GENSCAN00000023677	2	blue
GENSCAN00000019433	2	blue
GENSCAN00000023984	2	blue
GENSCAN00000022675	2	blue
GENSCAN00000022683	2	blue
GENSCAN00000021078	2	blue
GENSCAN00000020613	2	blue
GENSCAN00000019181	2	blue
GENSCAN00000018741	2	blue
GENSCAN00000018177	2	blue
GENSCAN00000021399	2	blue
GENSCAN00000020352	2	blue
GENSCAN00000020063	2	blue
GENSCAN00000017724	2	blue
GENSCAN00000016173	2	blue
GENSCAN00000015175	2	blue
GENSCAN00000016792	2	blue
GENSCAN00000014494	2	blue
GENSCAN00000012158	2	blue
GENSCAN00000011401	2	blue
GENSCAN00000013777	2	blue
GENSCAN00000012168	2	blue
GENSCAN00000027586	2	blue
GENSCAN00000006654	2	blue
GENSCAN00000015855	2	blue
GENSCAN00000035582	2	blue
GENSCAN00000006674	2	blue
GENSCAN00000015877	2	blue
GENSCAN00000006684	2	blue
GENSCAN00000006685	2	blue
GENSCAN00000006686	2	blue
GENSCAN00000006688	2	blue
GENSCAN00000005443	2	blue
GENSCAN00000031837	2	blue
GENSCAN00000017143	2	blue
GENSCAN00000012223	2	blue
GENSCAN00000027924	2	blue
GENSCAN00000019982	2	blue
GENSCAN00000031882	2	blue
GENSCAN00000002964	2	blue
GENSCAN00000017193	2	blue
GENSCAN00000033109	2	blue
GENSCAN00000010960	2	blue
GENSCAN00000001771	2	blue
GENSCAN00000010979	2	blue
GENSCAN00000029211	2	blue
GENSCAN00000003015	2	blue
GENSCAN00000005874	2	blue
GENSCAN00000020211	2	blue
GENSCAN00000028059	2	blue
GENSCAN00000016317	2	blue
GENSCAN00000009931	2	blue
GENSCAN00000011071	2	blue
GENSCAN00000004690	2	blue
GENSCAN00000012650	2	blue
GENSCAN00000009990	2	blue
GENSCAN00000023152	2	blue
GENSCAN00000031101	2	blue
GENSCAN00000033595	2	blue
GENSCAN00000032381	2	blue
GENSCAN00000007526	2	blue
GENSCAN00000007531	2	blue
GENSCAN00000002285	2	blue
GENSCAN00000008791	2	blue
GENSCAN00000036478	2	blue
GENSCAN00000035247	2	blue
GENSCAN00000006326	2	blue
GENSCAN00000035267	2	blue
GENSCAN00000006377	2	blue
GENSCAN00000023530	2	blue
GENSCAN00000005154	2	blue
GENSCAN00000022310	2	blue
GENSCAN00000031513	2	blue
GENSCAN00000009207	2	blue
GENSCAN00000034032	2	blue
GENSCAN00000001424	2	blue
GENSCAN00000030363	2	blue
GENSCAN00000034055	2	blue
GENSCAN00000011883	2	blue
GENSCAN00000035626	2	blue
GENSCAN00000006701	2	blue
GENSCAN00000006704	2	blue
GENSCAN00000018488	2	blue
GENSCAN00000000214	2	blue
GENSCAN00000035638	2	blue
GENSCAN00000015914	2	blue
GENSCAN00000010663	2	blue
GENSCAN00000006723	2	blue
GENSCAN00000006729	2	blue
GENSCAN00000006741	2	blue
GENSCAN00000006747	2	blue
GENSCAN00000006750	2	blue
GENSCAN00000006758	2	blue
GENSCAN00000006764	2	blue
GENSCAN00000004305	2	blue
GENSCAN00000005582	2	blue
GENSCAN00000022745	2	blue
GENSCAN00000016000	2	blue
GENSCAN00000030747	2	blue
GENSCAN00000026809	2	blue
GENSCAN00000030750	2	blue
GENSCAN00000001839	2	blue
GENSCAN00000033215	2	blue
GENSCAN00000033219	2	blue
GENSCAN00000032009	2	blue
GENSCAN00000008434	2	blue
GENSCAN00000004769	2	blue
GENSCAN00000020365	2	blue
GENSCAN00000025627	2	blue
GENSCAN00000011184	2	blue
GENSCAN00000020399	2	blue
GENSCAN00000034842	2	blue
GENSCAN00000033631	2	blue
GENSCAN00000015257	2	blue
GENSCAN00000028579	2	blue
GENSCAN00000010333	2	blue
GENSCAN00000035314	2	blue
GENSCAN00000015610	2	blue
GENSCAN00000007672	2	blue
GENSCAN00000005201	2	blue
GENSCAN00000024873	2	blue
GENSCAN00000014484	2	blue
GENSCAN00000003958	2	blue
GENSCAN00000022442	2	blue
GENSCAN00000012014	2	blue
GENSCAN00000002729	2	blue
GENSCAN00000018519	2	blue
GENSCAN00000034108	2	blue
GENSCAN00000034112	2	blue
GENSCAN00000003998	2	blue
GENSCAN00000031679	2	blue
GENSCAN00000030433	2	blue
GENSCAN00000030437	2	blue
GENSCAN00000022495	2	blue
GENSCAN00000012074	2	blue
GENSCAN00000018574	2	blue
GENSCAN00000012082	2	blue
GENSCAN00000002792	2	blue
GENSCAN00000010759	2	blue
GENSCAN00000026551	2	blue
GENSCAN00000000339	2	blue
GENSCAN00000010788	2	blue
GENSCAN00000001592	2	blue
GENSCAN00000006883	2	blue
GENSCAN00000000393	2	blue
GENSCAN00000017309	2	blue
GENSCAN00000020033	2	blue
GENSCAN00000016105	2	blue
GENSCAN00000012420	2	blue
GENSCAN00000030821	2	blue
GENSCAN00000001909	2	blue
GENSCAN00000016135	2	blue
GENSCAN00000021669	2	blue
GENSCAN00000012485	2	blue
GENSCAN00000018981	2	blue
GENSCAN00000024162	2	blue
GENSCAN00000028220	2	blue
GENSCAN00000028223	2	blue
GENSCAN00000028226	2	blue
GENSCAN00000004841	2	blue
GENSCAN00000019091	2	blue
GENSCAN00000004874	2	blue
GENSCAN00000010024	2	blue
GENSCAN00000007338	2	blue
GENSCAN00000008591	2	blue
GENSCAN00000012887	2	blue
GENSCAN00000015335	2	blue
GENSCAN00000025785	2	blue
GENSCAN00000029805	2	blue
GENSCAN00000032511	2	blue
GENSCAN00000033793	2	blue
GENSCAN00000007708	2	blue
GENSCAN00000008957	2	blue
GENSCAN00000035403	2	blue
GENSCAN00000001252	2	blue
GENSCAN00000010453	2	blue
GENSCAN00000036691	2	blue
GENSCAN00000000043	2	blue
GENSCAN00000006548	2	blue
GENSCAN00000016996	2	blue
GENSCAN00000035492	2	blue
GENSCAN00000024995	2	blue
GENSCAN00000005389	2	blue
GENSCAN00000004149	2	blue
GENSCAN00000031740	2	blue
GENSCAN00000025009	2	blue
GENSCAN00000013373	2	blue
GENSCAN00000019878	2	blue
GENSCAN00000034226	2	blue
GENSCAN00000000408	2	blue
GENSCAN00000010847	2	blue
GENSCAN00000027894	2	blue
GENSCAN00000006923	2	blue
GENSCAN00000025092	2	blue
GENSCAN00000029130	2	blue
GENSCAN00000035898	2	blue
GENSCAN00000029170	2	blue
GENSCAN00000022903	2	blue
GENSCAN00000022910	2	blue
GENSCAN00000008220	2	blue
GENSCAN00000016222	2	blue
GENSCAN00000033427	2	blue
GENSCAN00000019146	2	blue
GENSCAN00000002123	2	blue
GENSCAN00000031083	2	blue
GENSCAN00000010117	2	blue
GENSCAN00000025820	2	blue
GENSCAN00000012940	2	blue
GENSCAN00000010140	2	blue
GENSCAN00000015432	2	blue
GENSCAN00000010196	2	blue
GENSCAN00000014276	2	blue
GENSCAN00000013039	2	blue
GENSCAN00000031438	2	blue
GENSCAN00000003791	2	blue
GENSCAN00000018348	2	blue
GENSCAN00000007821	2	blue
GENSCAN00000006605	2	blue
GENSCAN00000006660	2	blue
GENSCAN00000023143	2	blue
GENSCAN00000006391	2	blue
GENSCAN00000022789	2	blue
GENSCAN00000027746	2	blue
GENSCAN00000001546	2	blue
GENSCAN00000001983	2	blue
GENSCAN00000005356	2	blue
GENSCAN00000012965	2	blue
GENSCAN00000031609	2	blue
GENSCAN00000012422	2	blue
GENSCAN00000010410	3	brown
GENSCAN00000036310	3	brown
GENSCAN00000011479	3	brown
GENSCAN00000033303	3	brown
GENSCAN00000033663	3	brown
GENSCAN00000027710	3	brown
GENSCAN00000001285	3	brown
GENSCAN00000026756	3	brown
GENSCAN00000019890	3	brown
GENSCAN00000011282	3	brown
GENSCAN00000010587	3	brown
GENSCAN00000004902	3	brown
GENSCAN00000006697	3	brown
GENSCAN00000005671	3	brown
GENSCAN00000004655	3	brown
GENSCAN00000003687	3	brown
GENSCAN00000027537	3	brown
GENSCAN00000027539	3	brown
GENSCAN00000027541	3	brown
GENSCAN00000027542	3	brown
GENSCAN00000027543	3	brown
GENSCAN00000027546	3	brown
GENSCAN00000027553	3	brown
GENSCAN00000027556	3	brown
GENSCAN00000027557	3	brown
GENSCAN00000027558	3	brown
GENSCAN00000030197	3	brown
GENSCAN00000027562	3	brown
GENSCAN00000027563	3	brown
GENSCAN00000027566	3	brown
GENSCAN00000027568	3	brown
GENSCAN00000027570	3	brown
GENSCAN00000027571	3	brown
GENSCAN00000027574	3	brown
GENSCAN00000027575	3	brown
GENSCAN00000027579	3	brown
GENSCAN00000027581	3	brown
GENSCAN00000027582	3	brown
GENSCAN00000027589	3	brown
GENSCAN00000027590	3	brown
GENSCAN00000027593	3	brown
GENSCAN00000027595	3	brown
GENSCAN00000027597	3	brown
GENSCAN00000027599	3	brown
GENSCAN00000021597	3	brown
GENSCAN00000013383	3	brown
GENSCAN00000011332	3	brown
GENSCAN00000009186	3	brown
GENSCAN00000010379	3	brown
GENSCAN00000034844	3	brown
GENSCAN00000003425	3	brown
GENSCAN00000034574	3	brown
GENSCAN00000027600	3	brown
GENSCAN00000027603	3	brown
GENSCAN00000027606	3	brown
GENSCAN00000027607	3	brown
GENSCAN00000027608	3	brown
GENSCAN00000027616	3	brown
GENSCAN00000027619	3	brown
GENSCAN00000027915	3	brown
GENSCAN00000027624	3	brown
GENSCAN00000027625	3	brown
GENSCAN00000027626	3	brown
GENSCAN00000027628	3	brown
GENSCAN00000027633	3	brown
GENSCAN00000027634	3	brown
GENSCAN00000027636	3	brown
GENSCAN00000027641	3	brown
GENSCAN00000027644	3	brown
GENSCAN00000027645	3	brown
GENSCAN00000027646	3	brown
GENSCAN00000027651	3	brown
GENSCAN00000027680	3	brown
GENSCAN00000027697	3	brown
GENSCAN00000019729	3	brown
GENSCAN00000018437	3	brown
GENSCAN00000019174	3	brown
GENSCAN00000018186	3	brown
GENSCAN00000009800	3	brown
GENSCAN00000027585	3	brown
GENSCAN00000027610	3	brown
GENSCAN00000027621	3	brown
GENSCAN00000027693	3	brown
GENSCAN00000027711	3	brown
GENSCAN00000027554	3	brown
GENSCAN00000027623	3	brown
GENSCAN00000035307	5	green
GENSCAN00000035396	5	green
GENSCAN00000005877	5	green
GENSCAN00000026410	5	green
GENSCAN00000026421	5	green
GENSCAN00000025794	5	green
GENSCAN00000017820	5	green
GENSCAN00000007921	5	green
GENSCAN00000035402	5	green
GENSCAN00000026511	5	green
GENSCAN00000030482	5	green
GENSCAN00000030498	5	green
GENSCAN00000015312	5	green
GENSCAN00000005421	5	green
GENSCAN00000036294	5	green
GENSCAN00000002125	5	green
GENSCAN00000017126	5	green
GENSCAN00000020682	5	green
GENSCAN00000017762	5	green
GENSCAN00000017475	5	green
GENSCAN00000009530	0	grey
GENSCAN00000011410	0	grey
GENSCAN00000011414	0	grey
GENSCAN00000011419	0	grey
GENSCAN00000012462	0	grey
GENSCAN00000013783	0	grey
GENSCAN00000012466	0	grey
GENSCAN00000012467	0	grey
GENSCAN00000012469	0	grey
GENSCAN00000012170	0	grey
GENSCAN00000012171	0	grey
GENSCAN00000012174	0	grey
GENSCAN00000011710	0	grey
GENSCAN00000009835	0	grey
GENSCAN00000011718	0	grey
GENSCAN00000011719	0	grey
GENSCAN00000012764	0	grey
GENSCAN00000012766	0	grey
GENSCAN00000009252	0	grey
GENSCAN00000009257	0	grey
GENSCAN00000012186	0	grey
GENSCAN00000012188	0	grey
GENSCAN00000008502	0	grey
GENSCAN00000009846	0	grey
GENSCAN00000010111	0	grey
GENSCAN00000011433	0	grey
GENSCAN00000011434	0	grey
GENSCAN00000011437	0	grey
GENSCAN00000010119	0	grey
GENSCAN00000009261	0	grey
GENSCAN00000009263	0	grey
GENSCAN00000012778	0	grey
GENSCAN00000011143	0	grey
GENSCAN00000012199	0	grey
GENSCAN00000008806	0	grey
GENSCAN00000010706	0	grey
GENSCAN00000010709	0	grey
GENSCAN00000010411	0	grey
GENSCAN00000009859	0	grey
GENSCAN00000011736	0	grey
GENSCAN00000010417	0	grey
GENSCAN00000011441	0	grey
GENSCAN00000009567	0	grey
GENSCAN00000010129	0	grey
GENSCAN00000009274	0	grey
GENSCAN00000012490	0	grey
GENSCAN00000012495	0	grey
GENSCAN00000012498	0	grey
GENSCAN00000008813	0	grey
GENSCAN00000010712	0	grey
GENSCAN00000008520	0	grey
GENSCAN00000010716	0	grey
GENSCAN00000008527	0	grey
GENSCAN00000007208	0	grey
GENSCAN00000010420	0	grey
GENSCAN00000011746	0	grey
GENSCAN00000008236	0	grey
GENSCAN00000010429	0	grey
GENSCAN00000009576	0	grey
GENSCAN00000009578	0	grey
GENSCAN00000012795	0	grey
GENSCAN00000009284	0	grey
GENSCAN00000008820	0	grey
GENSCAN00000007500	0	grey
GENSCAN00000008823	0	grey
GENSCAN00000007505	0	grey
GENSCAN00000010721	0	grey
GENSCAN00000007211	0	grey
GENSCAN00000007217	0	grey
GENSCAN00000009875	0	grey
GENSCAN00000010433	0	grey
GENSCAN00000011756	0	grey
GENSCAN00000036301	0	grey
GENSCAN00000036305	0	grey
GENSCAN00000011467	0	grey
GENSCAN00000036306	0	grey
GENSCAN00000011469	0	grey
GENSCAN00000036309	0	grey
GENSCAN00000008837	0	grey
GENSCAN00000010732	0	grey
GENSCAN00000010440	0	grey
GENSCAN00000010441	0	grey
GENSCAN00000036600	0	grey
GENSCAN00000008250	0	grey
GENSCAN00000008256	0	grey
GENSCAN00000008258	0	grey
GENSCAN00000010151	0	grey
GENSCAN00000009598	0	grey
GENSCAN00000036312	0	grey
GENSCAN00000036313	0	grey
GENSCAN00000036314	0	grey
GENSCAN00000036316	0	grey
GENSCAN00000011185	0	grey
GENSCAN00000008840	0	grey
GENSCAN00000008842	0	grey
GENSCAN00000007523	0	grey
GENSCAN00000006207	0	grey
GENSCAN00000010452	0	grey
GENSCAN00000010459	0	grey
GENSCAN00000036320	0	grey
GENSCAN00000035001	0	grey
GENSCAN00000036323	0	grey
GENSCAN00000035005	0	grey
GENSCAN00000035006	0	grey
GENSCAN00000010169	0	grey
GENSCAN00000036328	0	grey
GENSCAN00000035008	0	grey
GENSCAN00000036329	0	grey
GENSCAN00000011193	0	grey
GENSCAN00000011199	0	grey
GENSCAN00000006500	0	grey
GENSCAN00000007822	0	grey
GENSCAN00000007824	0	grey
GENSCAN00000006504	0	grey
GENSCAN00000007825	0	grey
GENSCAN00000006508	0	grey
GENSCAN00000008853	0	grey
GENSCAN00000006213	0	grey
GENSCAN00000008859	0	grey
GENSCAN00000010750	0	grey
GENSCAN00000010754	0	grey
GENSCAN00000007242	0	grey
GENSCAN00000008564	0	grey
GENSCAN00000036621	0	grey
GENSCAN00000010463	0	grey
GENSCAN00000035303	0	grey
GENSCAN00000008276	0	grey
GENSCAN00000036330	0	grey
GENSCAN00000035012	0	grey
GENSCAN00000036334	0	grey
GENSCAN00000011497	0	grey
GENSCAN00000036336	0	grey
GENSCAN00000036042	0	grey
GENSCAN00000006516	0	grey
GENSCAN00000008867	0	grey
GENSCAN00000010765	0	grey
GENSCAN00000010768	0	grey
GENSCAN00000007256	0	grey
GENSCAN00000010470	0	grey
GENSCAN00000011794	0	grey
GENSCAN00000008281	0	grey
GENSCAN00000008282	0	grey
GENSCAN00000010475	0	grey
GENSCAN00000035315	0	grey
GENSCAN00000011798	0	grey
GENSCAN00000035316	0	grey
GENSCAN00000010479	0	grey
GENSCAN00000035319	0	grey
GENSCAN00000008288	0	grey
GENSCAN00000036342	0	grey
GENSCAN00000010184	0	grey
GENSCAN00000035024	0	grey
GENSCAN00000035025	0	grey
GENSCAN00000036052	0	grey
GENSCAN00000006817	0	grey
GENSCAN00000036059	0	grey
GENSCAN00000006524	0	grey
GENSCAN00000006526	0	grey
GENSCAN00000010482	0	grey
GENSCAN00000008290	0	grey
GENSCAN00000035322	0	grey
GENSCAN00000010487	0	grey
GENSCAN00000008295	0	grey
GENSCAN00000035327	0	grey
GENSCAN00000008298	0	grey
GENSCAN00000008299	0	grey
GENSCAN00000035030	0	grey
GENSCAN00000035035	0	grey
GENSCAN00000035036	0	grey
GENSCAN00000006820	0	grey
GENSCAN00000006825	0	grey
GENSCAN00000005507	0	grey
GENSCAN00000036069	0	grey
GENSCAN00000005508	0	grey
GENSCAN00000005214	0	grey
GENSCAN00000006535	0	grey
GENSCAN00000007562	0	grey
GENSCAN00000008888	0	grey
GENSCAN00000008889	0	grey
GENSCAN00000010787	0	grey
GENSCAN00000035628	0	grey
GENSCAN00000008599	0	grey
GENSCAN00000035332	0	grey
GENSCAN00000035338	0	grey
GENSCAN00000036361	0	grey
GENSCAN00000005806	0	grey
GENSCAN00000035049	0	grey
GENSCAN00000005510	0	grey
GENSCAN00000036077	0	grey
GENSCAN00000005518	0	grey
GENSCAN00000006839	0	grey
GENSCAN00000006543	0	grey
GENSCAN00000006546	0	grey
GENSCAN00000007571	0	grey
GENSCAN00000006253	0	grey
GENSCAN00000035926	0	grey
GENSCAN00000008896	0	grey
GENSCAN00000008897	0	grey
GENSCAN00000035632	0	grey
GENSCAN00000007280	0	grey
GENSCAN00000010796	0	grey
GENSCAN00000035636	0	grey
GENSCAN00000035341	0	grey
GENSCAN00000035342	0	grey
GENSCAN00000035344	0	grey
GENSCAN00000036665	0	grey
GENSCAN00000035349	0	grey
GENSCAN00000036370	0	grey
GENSCAN00000036371	0	grey
GENSCAN00000005815	0	grey
GENSCAN00000036081	0	grey
GENSCAN00000006840	0	grey
GENSCAN00000036084	0	grey
GENSCAN00000005522	0	grey
GENSCAN00000036085	0	grey
GENSCAN00000036087	0	grey
GENSCAN00000004204	0	grey
GENSCAN00000005525	0	grey
GENSCAN00000005527	0	grey
GENSCAN00000004209	0	grey
GENSCAN00000006551	0	grey
GENSCAN00000005236	0	grey
GENSCAN00000006557	0	grey
GENSCAN00000007583	0	grey
GENSCAN00000035645	0	grey
GENSCAN00000036671	0	grey
GENSCAN00000035351	0	grey
GENSCAN00000035355	0	grey
GENSCAN00000004501	0	grey
GENSCAN00000036384	0	grey
GENSCAN00000035066	0	grey
GENSCAN00000036387	0	grey
GENSCAN00000035068	0	grey
GENSCAN00000036091	0	grey
GENSCAN00000006850	0	grey
GENSCAN00000006854	0	grey
GENSCAN00000036097	0	grey
GENSCAN00000006857	0	grey
GENSCAN00000004216	0	grey
GENSCAN00000006565	0	grey
GENSCAN00000007887	0	grey
GENSCAN00000035941	0	grey
GENSCAN00000007591	0	grey
GENSCAN00000006273	0	grey
GENSCAN00000006278	0	grey
GENSCAN00000035652	0	grey
GENSCAN00000035654	0	grey
GENSCAN00000034020	0	grey
GENSCAN00000035361	0	grey
GENSCAN00000035362	0	grey
GENSCAN00000004806	0	grey
GENSCAN00000036392	0	grey
GENSCAN00000036396	0	grey
GENSCAN00000035076	0	grey
GENSCAN00000036398	0	grey
GENSCAN00000004515	0	grey
GENSCAN00000004516	0	grey
GENSCAN00000035079	0	grey
GENSCAN00000006864	0	grey
GENSCAN00000004224	0	grey
GENSCAN00000006867	0	grey
GENSCAN00000006868	0	grey
GENSCAN00000004226	0	grey
GENSCAN00000034905	0	grey
GENSCAN00000004229	0	grey
GENSCAN00000007891	0	grey
GENSCAN00000006570	0	grey
GENSCAN00000005250	0	grey
GENSCAN00000006576	0	grey
GENSCAN00000034320	0	grey
GENSCAN00000034034	0	grey
GENSCAN00000004814	0	grey
GENSCAN00000036699	0	grey
GENSCAN00000005840	0	grey
GENSCAN00000005841	0	grey
GENSCAN00000035083	0	grey
GENSCAN00000004521	0	grey
GENSCAN00000035084	0	grey
GENSCAN00000004527	0	grey
GENSCAN00000004231	0	grey
GENSCAN00000005553	0	grey
GENSCAN00000004233	0	grey
GENSCAN00000034912	0	grey
GENSCAN00000005559	0	grey
GENSCAN00000004239	0	grey
GENSCAN00000005261	0	grey
GENSCAN00000006582	0	grey
GENSCAN00000005265	0	grey
GENSCAN00000034627	0	grey
GENSCAN00000034628	0	grey
GENSCAN00000006294	0	grey
GENSCAN00000033015	0	grey
GENSCAN00000034046	0	grey
GENSCAN00000034047	0	grey
GENSCAN00000035383	0	grey
GENSCAN00000004827	0	grey
GENSCAN00000005850	0	grey
GENSCAN00000035094	0	grey
GENSCAN00000005855	0	grey
GENSCAN00000006880	0	grey
GENSCAN00000005560	0	grey
GENSCAN00000005563	0	grey
GENSCAN00000004243	0	grey
GENSCAN00000033600	0	grey
GENSCAN00000005568	0	grey
GENSCAN00000034925	0	grey
GENSCAN00000006592	0	grey
GENSCAN00000033312	0	grey
GENSCAN00000034634	0	grey
GENSCAN00000035974	0	grey
GENSCAN00000034639	0	grey
GENSCAN00000034347	0	grey
GENSCAN00000033029	0	grey
GENSCAN00000034050	0	grey
GENSCAN00000034052	0	grey
GENSCAN00000034053	0	grey
GENSCAN00000034054	0	grey
GENSCAN00000034056	0	grey
GENSCAN00000004836	0	grey
GENSCAN00000004839	0	grey
GENSCAN00000003207	0	grey
GENSCAN00000005865	0	grey
GENSCAN00000004252	0	grey
GENSCAN00000006895	0	grey
GENSCAN00000004254	0	grey
GENSCAN00000033613	0	grey
GENSCAN00000034934	0	grey
GENSCAN00000006899	0	grey
GENSCAN00000004258	0	grey
GENSCAN00000005283	0	grey
GENSCAN00000033320	0	grey
GENSCAN00000005286	0	grey
GENSCAN00000034644	0	grey
GENSCAN00000033323	0	grey
GENSCAN00000034649	0	grey
GENSCAN00000035697	0	grey
GENSCAN00000003503	0	grey
GENSCAN00000004843	0	grey
GENSCAN00000004551	0	grey
GENSCAN00000005873	0	grey
GENSCAN00000004559	0	grey
GENSCAN00000033916	0	grey
GENSCAN00000033918	0	grey
GENSCAN00000005584	0	grey
GENSCAN00000004264	0	grey
GENSCAN00000034944	0	grey
GENSCAN00000032305	0	grey
GENSCAN00000032306	0	grey
GENSCAN00000032308	0	grey
GENSCAN00000034652	0	grey
GENSCAN00000034654	0	grey
GENSCAN00000032013	0	grey
GENSCAN00000033335	0	grey
GENSCAN00000032016	0	grey
GENSCAN00000033042	0	grey
GENSCAN00000003801	0	grey
GENSCAN00000003802	0	grey
GENSCAN00000033047	0	grey
GENSCAN00000003806	0	grey
GENSCAN00000034071	0	grey
GENSCAN00000004854	0	grey
GENSCAN00000003221	0	grey
GENSCAN00000004859	0	grey
GENSCAN00000005880	0	grey
GENSCAN00000003228	0	grey
GENSCAN00000005885	0	grey
GENSCAN00000004567	0	grey
GENSCAN00000004278	0	grey
GENSCAN00000032315	0	grey
GENSCAN00000033638	0	grey
GENSCAN00000034660	0	grey
GENSCAN00000033341	0	grey
GENSCAN00000033344	0	grey
GENSCAN00000032023	0	grey
GENSCAN00000034665	0	grey
GENSCAN00000033346	0	grey
GENSCAN00000034667	0	grey
GENSCAN00000032027	0	grey
GENSCAN00000033058	0	grey
GENSCAN00000034086	0	grey
GENSCAN00000034087	0	grey
GENSCAN00000004862	0	grey
GENSCAN00000004863	0	grey
GENSCAN00000032900	0	grey
GENSCAN00000032904	0	grey
GENSCAN00000032905	0	grey
GENSCAN00000032906	0	grey
GENSCAN00000032908	0	grey
GENSCAN00000005894	0	grey
GENSCAN00000005896	0	grey
GENSCAN00000033932	0	grey
GENSCAN00000005897	0	grey
GENSCAN00000032613	0	grey
GENSCAN00000004579	0	grey
GENSCAN00000029100	0	grey
GENSCAN00000029102	0	grey
GENSCAN00000032320	0	grey
GENSCAN00000032323	0	grey
GENSCAN00000033645	0	grey
GENSCAN00000034967	0	grey
GENSCAN00000033352	0	grey
GENSCAN00000033355	0	grey
GENSCAN00000034678	0	grey
GENSCAN00000033060	0	grey
GENSCAN00000033066	0	grey
GENSCAN00000034092	0	grey
GENSCAN00000002211	0	grey
GENSCAN00000034095	0	grey
GENSCAN00000003533	0	grey
GENSCAN00000004873	0	grey
GENSCAN00000032911	0	grey
GENSCAN00000032913	0	grey
GENSCAN00000032916	0	grey
GENSCAN00000003244	0	grey
GENSCAN00000033941	0	grey
GENSCAN00000032621	0	grey
GENSCAN00000031301	0	grey
GENSCAN00000031308	0	grey
GENSCAN00000029117	0	grey
GENSCAN00000004293	0	grey
GENSCAN00000034971	0	grey
GENSCAN00000029118	0	grey
GENSCAN00000033651	0	grey
GENSCAN00000032333	0	grey
GENSCAN00000033654	0	grey
GENSCAN00000032334	0	grey
GENSCAN00000004299	0	grey
GENSCAN00000033360	0	grey
GENSCAN00000002805	0	grey
GENSCAN00000033072	0	grey
GENSCAN00000034393	0	grey
GENSCAN00000003833	0	grey
GENSCAN00000002514	0	grey
GENSCAN00000003836	0	grey
GENSCAN00000004884	0	grey
GENSCAN00000032920	0	grey
GENSCAN00000004885	0	grey
GENSCAN00000032921	0	grey
GENSCAN00000003250	0	grey
GENSCAN00000031606	0	grey
GENSCAN00000003259	0	grey
GENSCAN00000033951	0	grey
GENSCAN00000032631	0	grey
GENSCAN00000033953	0	grey
GENSCAN00000031315	0	grey
GENSCAN00000029126	0	grey
GENSCAN00000034981	0	grey
GENSCAN00000031020	0	grey
GENSCAN00000032344	0	grey
GENSCAN00000033665	0	grey
GENSCAN00000034986	0	grey
GENSCAN00000031023	0	grey
GENSCAN00000031024	0	grey
GENSCAN00000033667	0	grey
GENSCAN00000033669	0	grey
GENSCAN00000033370	0	grey
GENSCAN00000033373	0	grey
GENSCAN00000034697	0	grey
GENSCAN00000033087	0	grey
GENSCAN00000001205	0	grey
GENSCAN00000001206	0	grey
GENSCAN00000001208	0	grey
GENSCAN00000031903	0	grey
GENSCAN00000029711	0	grey
GENSCAN00000031904	0	grey
GENSCAN00000003553	0	grey
GENSCAN00000004893	0	grey
GENSCAN00000004895	0	grey
GENSCAN00000004899	0	grey
GENSCAN00000032935	0	grey
GENSCAN00000028101	0	grey
GENSCAN00000032937	0	grey
GENSCAN00000028104	0	grey
GENSCAN00000032640	0	grey
GENSCAN00000030002	0	grey
GENSCAN00000030003	0	grey
GENSCAN00000031326	0	grey
GENSCAN00000031329	0	grey
GENSCAN00000033671	0	grey
GENSCAN00000033674	0	grey
GENSCAN00000031032	0	grey
GENSCAN00000031033	0	grey
GENSCAN00000032355	0	grey
GENSCAN00000033679	0	grey
GENSCAN00000033381	0	grey
GENSCAN00000033384	0	grey
GENSCAN00000001503	0	grey
GENSCAN00000032065	0	grey
GENSCAN00000001504	0	grey
GENSCAN00000033388	0	grey
GENSCAN00000033389	0	grey
GENSCAN00000001506	0	grey
GENSCAN00000002828	0	grey
GENSCAN00000033097	0	grey
GENSCAN00000001215	0	grey
GENSCAN00000003858	0	grey
GENSCAN00000002240	0	grey
GENSCAN00000029726	0	grey
GENSCAN00000029727	0	grey
GENSCAN00000029729	0	grey
GENSCAN00000032943	0	grey
GENSCAN00000032944	0	grey
GENSCAN00000003277	0	grey
GENSCAN00000029438	0	grey
GENSCAN00000033972	0	grey
GENSCAN00000031333	0	grey
GENSCAN00000033975	0	grey
GENSCAN00000033978	0	grey
GENSCAN00000032361	0	grey
GENSCAN00000031040	0	grey
GENSCAN00000001800	0	grey
GENSCAN00000032365	0	grey
GENSCAN00000033686	0	grey
GENSCAN00000031045	0	grey
GENSCAN00000032366	0	grey
GENSCAN00000031048	0	grey
GENSCAN00000032070	0	grey
GENSCAN00000033394	0	grey
GENSCAN00000002838	0	grey
GENSCAN00000003863	0	grey
GENSCAN00000001225	0	grey
GENSCAN00000002547	0	grey
GENSCAN00000003869	0	grey
GENSCAN00000002250	0	grey
GENSCAN00000030603	0	grey
GENSCAN00000031925	0	grey
GENSCAN00000002252	0	grey
GENSCAN00000002253	0	grey
GENSCAN00000030606	0	grey
GENSCAN00000002255	0	grey
GENSCAN00000003282	0	grey
GENSCAN00000031634	0	grey
GENSCAN00000030314	0	grey
GENSCAN00000032957	0	grey
GENSCAN00000028129	0	grey
GENSCAN00000033982	0	grey
GENSCAN00000029153	0	grey
GENSCAN00000030025	0	grey
GENSCAN00000032667	0	grey
GENSCAN00000031349	0	grey
GENSCAN00000031051	0	grey
GENSCAN00000032373	0	grey
GENSCAN00000033694	0	grey
GENSCAN00000031053	0	grey
GENSCAN00000033695	0	grey
GENSCAN00000001814	0	grey
GENSCAN00000032376	0	grey
GENSCAN00000033698	0	grey
GENSCAN00000031056	0	grey
GENSCAN00000032084	0	grey
GENSCAN00000000206	0	grey
GENSCAN00000001527	0	grey
GENSCAN00000002849	0	grey
GENSCAN00000003872	0	grey
GENSCAN00000001234	0	grey
GENSCAN00000001236	0	grey
GENSCAN00000031931	0	grey
GENSCAN00000031935	0	grey
GENSCAN00000002263	0	grey
GENSCAN00000030617	0	grey
GENSCAN00000027103	0	grey
GENSCAN00000031938	0	grey
GENSCAN00000030618	0	grey
GENSCAN00000028131	0	grey
GENSCAN00000003295	0	grey
GENSCAN00000029454	0	grey
GENSCAN00000028134	0	grey
GENSCAN00000028139	0	grey
GENSCAN00000030030	0	grey
GENSCAN00000032673	0	grey
GENSCAN00000033996	0	grey
GENSCAN00000033997	0	grey
GENSCAN00000031064	0	grey
GENSCAN00000001825	0	grey
GENSCAN00000031066	0	grey
GENSCAN00000031067	0	grey
GENSCAN00000032388	0	grey
GENSCAN00000000506	0	grey
GENSCAN00000001827	0	grey
GENSCAN00000032090	0	grey
GENSCAN00000001530	0	grey
GENSCAN00000002853	0	grey
GENSCAN00000000212	0	grey
GENSCAN00000002855	0	grey
GENSCAN00000000215	0	grey
GENSCAN00000030912	0	grey
GENSCAN00000028720	0	grey
GENSCAN00000002562	0	grey
GENSCAN00000001246	0	grey
GENSCAN00000002567	0	grey
GENSCAN00000003889	0	grey
GENSCAN00000030621	0	grey
GENSCAN00000003591	0	grey
GENSCAN00000031944	0	grey
GENSCAN00000029752	0	grey
GENSCAN00000030624	0	grey
GENSCAN00000027111	0	grey
GENSCAN00000031650	0	grey
GENSCAN00000032682	0	grey
GENSCAN00000030041	0	grey
GENSCAN00000032684	0	grey
GENSCAN00000000802	0	grey
GENSCAN00000032686	0	grey
GENSCAN00000032688	0	grey
GENSCAN00000000807	0	grey
GENSCAN00000000809	0	grey
GENSCAN00000031073	0	grey
GENSCAN00000032394	0	grey
GENSCAN00000000516	0	grey
GENSCAN00000000517	0	grey
GENSCAN00000000519	0	grey
GENSCAN00000027701	0	grey
GENSCAN00000001542	0	grey
GENSCAN00000002866	0	grey
GENSCAN00000027709	0	grey
GENSCAN00000003891	0	grey
GENSCAN00000003892	0	grey
GENSCAN00000028731	0	grey
GENSCAN00000001253	0	grey
GENSCAN00000001256	0	grey
GENSCAN00000003899	0	grey
GENSCAN00000028739	0	grey
GENSCAN00000001259	0	grey
GENSCAN00000028442	0	grey
GENSCAN00000002283	0	grey
GENSCAN00000028445	0	grey
GENSCAN00000031661	0	grey
GENSCAN00000032983	0	grey
GENSCAN00000031663	0	grey
GENSCAN00000032986	0	grey
GENSCAN00000029479	0	grey
GENSCAN00000031372	0	grey
GENSCAN00000031373	0	grey
GENSCAN00000000811	0	grey
GENSCAN00000030054	0	grey
GENSCAN00000031379	0	grey
GENSCAN00000000522	0	grey
GENSCAN00000000523	0	grey
GENSCAN00000031087	0	grey
GENSCAN00000000526	0	grey
GENSCAN00000001848	0	grey
GENSCAN00000002872	0	grey
GENSCAN00000001552	0	grey
GENSCAN00000001553	0	grey
GENSCAN00000027713	0	grey
GENSCAN00000027714	0	grey
GENSCAN00000002582	0	grey
GENSCAN00000026102	0	grey
GENSCAN00000030937	0	grey
GENSCAN00000001265	0	grey
GENSCAN00000002586	0	grey
GENSCAN00000026104	0	grey
GENSCAN00000028748	0	grey
GENSCAN00000027429	0	grey
GENSCAN00000002299	0	grey
GENSCAN00000031670	0	grey
GENSCAN00000032992	0	grey
GENSCAN00000031674	0	grey
GENSCAN00000031676	0	grey
GENSCAN00000032998	0	grey
GENSCAN00000031678	0	grey
GENSCAN00000028166	0	grey
GENSCAN00000030064	0	grey
GENSCAN00000000824	0	grey
GENSCAN00000000825	0	grey
GENSCAN00000030068	0	grey
GENSCAN00000000828	0	grey
GENSCAN00000001850	0	grey
GENSCAN00000031095	0	grey
GENSCAN00000001857	0	grey
GENSCAN00000000537	0	grey
GENSCAN00000001560	0	grey
GENSCAN00000027722	0	grey
GENSCAN00000001565	0	grey
GENSCAN00000001566	0	grey
GENSCAN00000002887	0	grey
GENSCAN00000026404	0	grey
GENSCAN00000000245	0	grey
GENSCAN00000001568	0	grey
GENSCAN00000026407	0	grey
GENSCAN00000002590	0	grey
GENSCAN00000001272	0	grey
GENSCAN00000001273	0	grey
GENSCAN00000027433	0	grey
GENSCAN00000027434	0	grey
GENSCAN00000026119	0	grey
GENSCAN00000030654	0	grey
GENSCAN00000028461	0	grey
GENSCAN00000027142	0	grey
GENSCAN00000031977	0	grey
GENSCAN00000027144	0	grey
GENSCAN00000028466	0	grey
GENSCAN00000029789	0	grey
GENSCAN00000029492	0	grey
GENSCAN00000031687	0	grey
GENSCAN00000000832	0	grey
GENSCAN00000031399	0	grey
GENSCAN00000030079	0	grey
GENSCAN00000000839	0	grey
GENSCAN00000026703	0	grey
GENSCAN00000000545	0	grey
GENSCAN00000001866	0	grey
GENSCAN00000026706	0	grey
GENSCAN00000001571	0	grey
GENSCAN00000000253	0	grey
GENSCAN00000002895	0	grey
GENSCAN00000027735	0	grey
GENSCAN00000000258	0	grey
GENSCAN00000030950	0	grey
GENSCAN00000000259	0	grey
GENSCAN00000030951	0	grey
GENSCAN00000001281	0	grey
GENSCAN00000027447	0	grey
GENSCAN00000001288	0	grey
GENSCAN00000028769	0	grey
GENSCAN00000026127	0	grey
GENSCAN00000026129	0	grey
GENSCAN00000027150	0	grey
GENSCAN00000031985	0	grey
GENSCAN00000030669	0	grey
GENSCAN00000000841	0	grey
GENSCAN00000000550	0	grey
GENSCAN00000001878	0	grey
GENSCAN00000001879	0	grey
GENSCAN00000026718	0	grey
GENSCAN00000001582	0	grey
GENSCAN00000026424	0	grey
GENSCAN00000001586	0	grey
GENSCAN00000030961	0	grey
GENSCAN00000026429	0	grey
GENSCAN00000028772	0	grey
GENSCAN00000001294	0	grey
GENSCAN00000027457	0	grey
GENSCAN00000001299	0	grey
GENSCAN00000028480	0	grey
GENSCAN00000028194	0	grey
GENSCAN00000030099	0	grey
GENSCAN00000000564	0	grey
GENSCAN00000026728	0	grey
GENSCAN00000001590	0	grey
GENSCAN00000026430	0	grey
GENSCAN00000000273	0	grey
GENSCAN00000026432	0	grey
GENSCAN00000001594	0	grey
GENSCAN00000000275	0	grey
GENSCAN00000030971	0	grey
GENSCAN00000028780	0	grey
GENSCAN00000027463	0	grey
GENSCAN00000028785	0	grey
GENSCAN00000028491	0	grey
GENSCAN00000027171	0	grey
GENSCAN00000030685	0	grey
GENSCAN00000028499	0	grey
GENSCAN00000030394	0	grey
GENSCAN00000000863	0	grey
GENSCAN00000000869	0	grey
GENSCAN00000000578	0	grey
GENSCAN00000025101	0	grey
GENSCAN00000025104	0	grey
GENSCAN00000025105	0	grey
GENSCAN00000025106	0	grey
GENSCAN00000000283	0	grey
GENSCAN00000026443	0	grey
GENSCAN00000025108	0	grey
GENSCAN00000028791	0	grey
GENSCAN00000028792	0	grey
GENSCAN00000027471	0	grey
GENSCAN00000027472	0	grey
GENSCAN00000027186	0	grey
GENSCAN00000000876	0	grey
GENSCAN00000000877	0	grey
GENSCAN00000000879	0	grey
GENSCAN00000025401	0	grey
GENSCAN00000000583	0	grey
GENSCAN00000000584	0	grey
GENSCAN00000026746	0	grey
GENSCAN00000025111	0	grey
GENSCAN00000026749	0	grey
GENSCAN00000025113	0	grey
GENSCAN00000025119	0	grey
GENSCAN00000026455	0	grey
GENSCAN00000000296	0	grey
GENSCAN00000000297	0	grey
GENSCAN00000000299	0	grey
GENSCAN00000027198	0	grey
GENSCAN00000027199	0	grey
GENSCAN00000000882	0	grey
GENSCAN00000000884	0	grey
GENSCAN00000000885	0	grey
GENSCAN00000026752	0	grey
GENSCAN00000000594	0	grey
GENSCAN00000025122	0	grey
GENSCAN00000025124	0	grey
GENSCAN00000026461	0	grey
GENSCAN00000026464	0	grey
GENSCAN00000026465	0	grey
GENSCAN00000026467	0	grey
GENSCAN00000027491	0	grey
GENSCAN00000027492	0	grey
GENSCAN00000027496	0	grey
GENSCAN00000025712	0	grey
GENSCAN00000000893	0	grey
GENSCAN00000000895	0	grey
GENSCAN00000000897	0	grey
GENSCAN00000024109	0	grey
GENSCAN00000025130	0	grey
GENSCAN00000025132	0	grey
GENSCAN00000026470	0	grey
GENSCAN00000026473	0	grey
GENSCAN00000024407	0	grey
GENSCAN00000024409	0	grey
GENSCAN00000024110	0	grey
GENSCAN00000025436	0	grey
GENSCAN00000026775	0	grey
GENSCAN00000026776	0	grey
GENSCAN00000025146	0	grey
GENSCAN00000026482	0	grey
GENSCAN00000025148	0	grey
GENSCAN00000025731	0	grey
GENSCAN00000024413	0	grey
GENSCAN00000024414	0	grey
GENSCAN00000024416	0	grey
GENSCAN00000024419	0	grey
GENSCAN00000025150	0	grey
GENSCAN00000026498	0	grey
GENSCAN00000026499	0	grey
GENSCAN00000024710	0	grey
GENSCAN00000023100	0	grey
GENSCAN00000023101	0	grey
GENSCAN00000023104	0	grey
GENSCAN00000024426	0	grey
GENSCAN00000024428	0	grey
GENSCAN00000026799	0	grey
GENSCAN00000025166	0	grey
GENSCAN00000025168	0	grey
GENSCAN00000024725	0	grey
GENSCAN00000024435	0	grey
GENSCAN00000024437	0	grey
GENSCAN00000023411	0	grey
GENSCAN00000023417	0	grey
GENSCAN00000023419	0	grey
GENSCAN00000024440	0	grey
GENSCAN00000023121	0	grey
GENSCAN00000025764	0	grey
GENSCAN00000024446	0	grey
GENSCAN00000025769	0	grey
GENSCAN00000023128	0	grey
GENSCAN00000024154	0	grey
GENSCAN00000025185	0	grey
GENSCAN00000023710	0	grey
GENSCAN00000023426	0	grey
GENSCAN00000022105	0	grey
GENSCAN00000023133	0	grey
GENSCAN00000024160	0	grey
GENSCAN00000024164	0	grey
GENSCAN00000025197	0	grey
GENSCAN00000022402	0	grey
GENSCAN00000022408	0	grey
GENSCAN00000022409	0	grey
GENSCAN00000024750	0	grey
GENSCAN00000024751	0	grey
GENSCAN00000022111	0	grey
GENSCAN00000024754	0	grey
GENSCAN00000022113	0	grey
GENSCAN00000024757	0	grey
GENSCAN00000022115	0	grey
GENSCAN00000023437	0	grey
GENSCAN00000025781	0	grey
GENSCAN00000024466	0	grey
GENSCAN00000025789	0	grey
GENSCAN00000025494	0	grey
GENSCAN00000024173	0	grey
GENSCAN00000022707	0	grey
GENSCAN00000023737	0	grey
GENSCAN00000022418	0	grey
GENSCAN00000024762	0	grey
GENSCAN00000024766	0	grey
GENSCAN00000023448	0	grey
GENSCAN00000025790	0	grey
GENSCAN00000024470	0	grey
GENSCAN00000024474	0	grey
GENSCAN00000025796	0	grey
GENSCAN00000024476	0	grey
GENSCAN00000025798	0	grey
GENSCAN00000022713	0	grey
GENSCAN00000019201	0	grey
GENSCAN00000022716	0	grey
GENSCAN00000023749	0	grey
GENSCAN00000022134	0	grey
GENSCAN00000022136	0	grey
GENSCAN00000024486	0	grey
GENSCAN00000023166	0	grey
GENSCAN00000024192	0	grey
GENSCAN00000022720	0	grey
GENSCAN00000021400	0	grey
GENSCAN00000021403	0	grey
GENSCAN00000022727	0	grey
GENSCAN00000022728	0	grey
GENSCAN00000022433	0	grey
GENSCAN00000021114	0	grey
GENSCAN00000023757	0	grey
GENSCAN00000023758	0	grey
GENSCAN00000022439	0	grey
GENSCAN00000023461	0	grey
GENSCAN00000022141	0	grey
GENSCAN00000022143	0	grey
GENSCAN00000022144	0	grey
GENSCAN00000024787	0	grey
GENSCAN00000022146	0	grey
GENSCAN00000024490	0	grey
GENSCAN00000024491	0	grey
GENSCAN00000024495	0	grey
GENSCAN00000019803	0	grey
GENSCAN00000021701	0	grey
GENSCAN00000019514	0	grey
GENSCAN00000022734	0	grey
GENSCAN00000022735	0	grey
GENSCAN00000021418	0	grey
GENSCAN00000019229	0	grey
GENSCAN00000021123	0	grey
GENSCAN00000023766	0	grey
GENSCAN00000022150	0	grey
GENSCAN00000024793	0	grey
GENSCAN00000022155	0	grey
GENSCAN00000024799	0	grey
GENSCAN00000023183	0	grey
GENSCAN00000019813	0	grey
GENSCAN00000019816	0	grey
GENSCAN00000021714	0	grey
GENSCAN00000021718	0	grey
GENSCAN00000022740	0	grey
GENSCAN00000022746	0	grey
GENSCAN00000022747	0	grey
GENSCAN00000019234	0	grey
GENSCAN00000022458	0	grey
GENSCAN00000023192	0	grey
GENSCAN00000018211	0	grey
GENSCAN00000021726	0	grey
GENSCAN00000019539	0	grey
GENSCAN00000022751	0	grey
GENSCAN00000022753	0	grey
GENSCAN00000019241	0	grey
GENSCAN00000022464	0	grey
GENSCAN00000021145	0	grey
GENSCAN00000022174	0	grey
GENSCAN00000018800	0	grey
GENSCAN00000018804	0	grey
GENSCAN00000018805	0	grey
GENSCAN00000019833	0	grey
GENSCAN00000019834	0	grey
GENSCAN00000019836	0	grey
GENSCAN00000019542	0	grey
GENSCAN00000019545	0	grey
GENSCAN00000022762	0	grey
GENSCAN00000022763	0	grey
GENSCAN00000022765	0	grey
GENSCAN00000022766	0	grey
GENSCAN00000019841	0	grey
GENSCAN00000018231	0	grey
GENSCAN00000019556	0	grey
GENSCAN00000021749	0	grey
GENSCAN00000021450	0	grey
GENSCAN00000022779	0	grey
GENSCAN00000019266	0	grey
GENSCAN00000022483	0	grey
GENSCAN00000021165	0	grey
GENSCAN00000021166	0	grey
GENSCAN00000022488	0	grey
GENSCAN00000022194	0	grey
GENSCAN00000022196	0	grey
GENSCAN00000022197	0	grey
GENSCAN00000018820	0	grey
GENSCAN00000018829	0	grey
GENSCAN00000020707	0	grey
GENSCAN00000019850	0	grey
GENSCAN00000020417	0	grey
GENSCAN00000019566	0	grey
GENSCAN00000021170	0	grey
GENSCAN00000021179	0	grey
GENSCAN00000020711	0	grey
GENSCAN00000018836	0	grey
GENSCAN00000018837	0	grey
GENSCAN00000020714	0	grey
GENSCAN00000018541	0	grey
GENSCAN00000019864	0	grey
GENSCAN00000020421	0	grey
GENSCAN00000018547	0	grey
GENSCAN00000020425	0	grey
GENSCAN00000021768	0	grey
GENSCAN00000022797	0	grey
GENSCAN00000021184	0	grey
GENSCAN00000021189	0	grey
GENSCAN00000018840	0	grey
GENSCAN00000017211	0	grey
GENSCAN00000019871	0	grey
GENSCAN00000017215	0	grey
GENSCAN00000019873	0	grey
GENSCAN00000020430	0	grey
GENSCAN00000018555	0	grey
GENSCAN00000020434	0	grey
GENSCAN00000020436	0	grey
GENSCAN00000021191	0	grey
GENSCAN00000021195	0	grey
GENSCAN00000021198	0	grey
GENSCAN00000021199	0	grey
GENSCAN00000017807	0	grey
GENSCAN00000017511	0	grey
GENSCAN00000017224	0	grey
GENSCAN00000019884	0	grey
GENSCAN00000020443	0	grey
GENSCAN00000018569	0	grey
GENSCAN00000020447	0	grey
GENSCAN00000018271	0	grey
GENSCAN00000020151	0	grey
GENSCAN00000017810	0	grey
GENSCAN00000017817	0	grey
GENSCAN00000016202	0	grey
GENSCAN00000017523	0	grey
GENSCAN00000018864	0	grey
GENSCAN00000018866	0	grey
GENSCAN00000017231	0	grey
GENSCAN00000017232	0	grey
GENSCAN00000019891	0	grey
GENSCAN00000019898	0	grey
GENSCAN00000020459	0	grey
GENSCAN00000016501	0	grey
GENSCAN00000017825	0	grey
GENSCAN00000018870	0	grey
GENSCAN00000018871	0	grey
GENSCAN00000018873	0	grey
GENSCAN00000018878	0	grey
GENSCAN00000017243	0	grey
GENSCAN00000017244	0	grey
GENSCAN00000020463	0	grey
GENSCAN00000016514	0	grey
GENSCAN00000017835	0	grey
GENSCAN00000016515	0	grey
GENSCAN00000016517	0	grey
GENSCAN00000017542	0	grey
GENSCAN00000016223	0	grey
GENSCAN00000018881	0	grey
GENSCAN00000018883	0	grey
GENSCAN00000018884	0	grey
GENSCAN00000018885	0	grey
GENSCAN00000017253	0	grey
GENSCAN00000018594	0	grey
GENSCAN00000018599	0	grey
GENSCAN00000020189	0	grey
GENSCAN00000015201	0	grey
GENSCAN00000015204	0	grey
GENSCAN00000016526	0	grey
GENSCAN00000015207	0	grey
GENSCAN00000016231	0	grey
GENSCAN00000017557	0	grey
GENSCAN00000017852	0	grey
GENSCAN00000015211	0	grey
GENSCAN00000015213	0	grey
GENSCAN00000016242	0	grey
GENSCAN00000017273	0	grey
GENSCAN00000017275	0	grey
GENSCAN00000017278	0	grey
GENSCAN00000020490	0	grey
GENSCAN00000015809	0	grey
GENSCAN00000016832	0	grey
GENSCAN00000016833	0	grey
GENSCAN00000015222	0	grey
GENSCAN00000017864	0	grey
GENSCAN00000015224	0	grey
GENSCAN00000017866	0	grey
GENSCAN00000015225	0	grey
GENSCAN00000017573	0	grey
GENSCAN00000020790	0	grey
GENSCAN00000016259	0	grey
GENSCAN00000017281	0	grey
GENSCAN00000020797	0	grey
GENSCAN00000015522	0	grey
GENSCAN00000014208	0	grey
GENSCAN00000017873	0	grey
GENSCAN00000015238	0	grey
GENSCAN00000017583	0	grey
GENSCAN00000015826	0	grey
GENSCAN00000014216	0	grey
GENSCAN00000017884	0	grey
GENSCAN00000015244	0	grey
GENSCAN00000017888	0	grey
GENSCAN00000015247	0	grey
GENSCAN00000015249	0	grey
GENSCAN00000017592	0	grey
GENSCAN00000017598	0	grey
GENSCAN00000014800	0	grey
GENSCAN00000014802	0	grey
GENSCAN00000014806	0	grey
GENSCAN00000014514	0	grey
GENSCAN00000014518	0	grey
GENSCAN00000015839	0	grey
GENSCAN00000015545	0	grey
GENSCAN00000014228	0	grey
GENSCAN00000015253	0	grey
GENSCAN00000015255	0	grey
GENSCAN00000015259	0	grey
GENSCAN00000014817	0	grey
GENSCAN00000014521	0	grey
GENSCAN00000015552	0	grey
GENSCAN00000014234	0	grey
GENSCAN00000015556	0	grey
GENSCAN00000015557	0	grey
GENSCAN00000016581	0	grey
GENSCAN00000015261	0	grey
GENSCAN00000016582	0	grey
GENSCAN00000015263	0	grey
GENSCAN00000016298	0	grey
GENSCAN00000013506	0	grey
GENSCAN00000013218	0	grey
GENSCAN00000015563	0	grey
GENSCAN00000016885	0	grey
GENSCAN00000015566	0	grey
GENSCAN00000016889	0	grey
GENSCAN00000015271	0	grey
GENSCAN00000015272	0	grey
GENSCAN00000015277	0	grey
GENSCAN00000013801	0	grey
GENSCAN00000013512	0	grey
GENSCAN00000014833	0	grey
GENSCAN00000013222	0	grey
GENSCAN00000014545	0	grey
GENSCAN00000015869	0	grey
GENSCAN00000013228	0	grey
GENSCAN00000016893	0	grey
GENSCAN00000014253	0	grey
GENSCAN00000016895	0	grey
GENSCAN00000015575	0	grey
GENSCAN00000013817	0	grey
GENSCAN00000013818	0	grey
GENSCAN00000014841	0	grey
GENSCAN00000013521	0	grey
GENSCAN00000014843	0	grey
GENSCAN00000012206	0	grey
GENSCAN00000014848	0	grey
GENSCAN00000015584	0	grey
GENSCAN00000014267	0	grey
GENSCAN00000015292	0	grey
GENSCAN00000015297	0	grey
GENSCAN00000013821	0	grey
GENSCAN00000014850	0	grey
GENSCAN00000013535	0	grey
GENSCAN00000014857	0	grey
GENSCAN00000012219	0	grey
GENSCAN00000015885	0	grey
GENSCAN00000015888	0	grey
GENSCAN00000013248	0	grey
GENSCAN00000015591	0	grey
GENSCAN00000015592	0	grey
GENSCAN00000014272	0	grey
GENSCAN00000012519	0	grey
GENSCAN00000014573	0	grey
GENSCAN00000015897	0	grey
GENSCAN00000015899	0	grey
GENSCAN00000012520	0	grey
GENSCAN00000013555	0	grey
GENSCAN00000012237	0	grey
GENSCAN00000013262	0	grey
GENSCAN00000014583	0	grey
GENSCAN00000014587	0	grey
GENSCAN00000009604	0	grey
GENSCAN00000009315	0	grey
GENSCAN00000009316	0	grey
GENSCAN00000013859	0	grey
GENSCAN00000014880	0	grey
GENSCAN00000012240	0	grey
GENSCAN00000012243	0	grey
GENSCAN00000014887	0	grey
GENSCAN00000009615	0	grey
GENSCAN00000012834	0	grey
GENSCAN00000009323	0	grey
GENSCAN00000009325	0	grey
GENSCAN00000012839	0	grey
GENSCAN00000011207	0	grey
GENSCAN00000011208	0	grey
GENSCAN00000011209	0	grey
GENSCAN00000012549	0	grey
GENSCAN00000014890	0	grey
GENSCAN00000014892	0	grey
GENSCAN00000013577	0	grey
GENSCAN00000014898	0	grey
GENSCAN00000009910	0	grey
GENSCAN00000012849	0	grey
GENSCAN00000012262	0	grey
GENSCAN00000012265	0	grey
GENSCAN00000012267	0	grey
GENSCAN00000013589	0	grey
GENSCAN00000009922	0	grey
GENSCAN00000009924	0	grey
GENSCAN00000009927	0	grey
GENSCAN00000009633	0	grey
GENSCAN00000008008	0	grey
GENSCAN00000008009	0	grey
GENSCAN00000013598	0	grey
GENSCAN00000012278	0	grey
GENSCAN00000009939	0	grey
GENSCAN00000009640	0	grey
GENSCAN00000011520	0	grey
GENSCAN00000011525	0	grey
GENSCAN00000011231	0	grey
GENSCAN00000009359	0	grey
GENSCAN00000011236	0	grey
GENSCAN00000008600	0	grey
GENSCAN00000008603	0	grey
GENSCAN00000009943	0	grey
GENSCAN00000008608	0	grey
GENSCAN00000010500	0	grey
GENSCAN00000009947	0	grey
GENSCAN00000009949	0	grey
GENSCAN00000008021	0	grey
GENSCAN00000011240	0	grey
GENSCAN00000009071	0	grey
GENSCAN00000008614	0	grey
GENSCAN00000009950	0	grey
GENSCAN00000008615	0	grey
GENSCAN00000008616	0	grey
GENSCAN00000009953	0	grey
GENSCAN00000008320	0	grey
GENSCAN00000008321	0	grey
GENSCAN00000009660	0	grey
GENSCAN00000008325	0	grey
GENSCAN00000008329	0	grey
GENSCAN00000007008	0	grey
GENSCAN00000010220	0	grey
GENSCAN00000007009	0	grey
GENSCAN00000012881	0	grey
GENSCAN00000012882	0	grey
GENSCAN00000008034	0	grey
GENSCAN00000008035	0	grey
GENSCAN00000012886	0	grey
GENSCAN00000008039	0	grey
GENSCAN00000011257	0	grey
GENSCAN00000009082	0	grey
GENSCAN00000010810	0	grey
GENSCAN00000007302	0	grey
GENSCAN00000008624	0	grey
GENSCAN00000010819	0	grey
GENSCAN00000008627	0	grey
GENSCAN00000009964	0	grey
GENSCAN00000011842	0	grey
GENSCAN00000007011	0	grey
GENSCAN00000008040	0	grey
GENSCAN00000008043	0	grey
GENSCAN00000012893	0	grey
GENSCAN00000010238	0	grey
GENSCAN00000012897	0	grey
GENSCAN00000011264	0	grey
GENSCAN00000009389	0	grey
GENSCAN00000009092	0	grey
GENSCAN00000007604	0	grey
GENSCAN00000008631	0	grey
GENSCAN00000007314	0	grey
GENSCAN00000011851	0	grey
GENSCAN00000011852	0	grey
GENSCAN00000011854	0	grey
GENSCAN00000008344	0	grey
GENSCAN00000011562	0	grey
GENSCAN00000036406	0	grey
GENSCAN00000010247	0	grey
GENSCAN00000036111	0	grey
GENSCAN00000011274	0	grey
GENSCAN00000011279	0	grey
GENSCAN00000007902	0	grey
GENSCAN00000007615	0	grey
GENSCAN00000008937	0	grey
GENSCAN00000007617	0	grey
GENSCAN00000010830	0	grey
GENSCAN00000007322	0	grey
GENSCAN00000006001	0	grey
GENSCAN00000006003	0	grey
GENSCAN00000007324	0	grey
GENSCAN00000007327	0	grey
GENSCAN00000006009	0	grey
GENSCAN00000036702	0	grey
GENSCAN00000010543	0	grey
GENSCAN00000009989	0	grey
GENSCAN00000008354	0	grey
GENSCAN00000008358	0	grey
GENSCAN00000010251	0	grey
GENSCAN00000011572	0	grey
GENSCAN00000011576	0	grey
GENSCAN00000036416	0	grey
GENSCAN00000010259	0	grey
GENSCAN00000011280	0	grey
GENSCAN00000011284	0	grey
GENSCAN00000011288	0	grey
GENSCAN00000007916	0	grey
GENSCAN00000008940	0	grey
GENSCAN00000007620	0	grey
GENSCAN00000006302	0	grey
GENSCAN00000007330	0	grey
GENSCAN00000007334	0	grey
GENSCAN00000010552	0	grey
GENSCAN00000011582	0	grey
GENSCAN00000036422	0	grey
GENSCAN00000011585	0	grey
GENSCAN00000035103	0	grey
GENSCAN00000035104	0	grey
GENSCAN00000036427	0	grey
GENSCAN00000010269	0	grey
GENSCAN00000035108	0	grey
GENSCAN00000008079	0	grey
GENSCAN00000011293	0	grey
GENSCAN00000036134	0	grey
GENSCAN00000007920	0	grey
GENSCAN00000007924	0	grey
GENSCAN00000006317	0	grey
GENSCAN00000006020	0	grey
GENSCAN00000010564	0	grey
GENSCAN00000010565	0	grey
GENSCAN00000010272	0	grey
GENSCAN00000035112	0	grey
GENSCAN00000010274	0	grey
GENSCAN00000011595	0	grey
GENSCAN00000036435	0	grey
GENSCAN00000035115	0	grey
GENSCAN00000008085	0	grey
GENSCAN00000035119	0	grey
GENSCAN00000036148	0	grey
GENSCAN00000005000	0	grey
GENSCAN00000005001	0	grey
GENSCAN00000007643	0	grey
GENSCAN00000005003	0	grey
GENSCAN00000007645	0	grey
GENSCAN00000008969	0	grey
GENSCAN00000010861	0	grey
GENSCAN00000010866	0	grey
GENSCAN00000006033	0	grey
GENSCAN00000010868	0	grey
GENSCAN00000008679	0	grey
GENSCAN00000006039	0	grey
GENSCAN00000010571	0	grey
GENSCAN00000035411	0	grey
GENSCAN00000035412	0	grey
GENSCAN00000035413	0	grey
GENSCAN00000035419	0	grey
GENSCAN00000010284	0	grey
GENSCAN00000010289	0	grey
GENSCAN00000005307	0	grey
GENSCAN00000007650	0	grey
GENSCAN00000008972	0	grey
GENSCAN00000008974	0	grey
GENSCAN00000007656	0	grey
GENSCAN00000008682	0	grey
GENSCAN00000035715	0	grey
GENSCAN00000010879	0	grey
GENSCAN00000035718	0	grey
GENSCAN00000010584	0	grey
GENSCAN00000007074	0	grey
GENSCAN00000036452	0	grey
GENSCAN00000010293	0	grey
GENSCAN00000036453	0	grey
GENSCAN00000010295	0	grey
GENSCAN00000035138	0	grey
GENSCAN00000036161	0	grey
GENSCAN00000005600	0	grey
GENSCAN00000036168	0	grey
GENSCAN00000007950	0	grey
GENSCAN00000007953	0	grey
GENSCAN00000006633	0	grey
GENSCAN00000008982	0	grey
GENSCAN00000007662	0	grey
GENSCAN00000005022	0	grey
GENSCAN00000005024	0	grey
GENSCAN00000007666	0	grey
GENSCAN00000008987	0	grey
GENSCAN00000006346	0	grey
GENSCAN00000006053	0	grey
GENSCAN00000035727	0	grey
GENSCAN00000006055	0	grey
GENSCAN00000035430	0	grey
GENSCAN00000010598	0	grey
GENSCAN00000007085	0	grey
GENSCAN00000005900	0	grey
GENSCAN00000005901	0	grey
GENSCAN00000005612	0	grey
GENSCAN00000004000	0	grey
GENSCAN00000004001	0	grey
GENSCAN00000004005	0	grey
GENSCAN00000006350	0	grey
GENSCAN00000005031	0	grey
GENSCAN00000007674	0	grey
GENSCAN00000005032	0	grey
GENSCAN00000007675	0	grey
GENSCAN00000005033	0	grey
GENSCAN00000006357	0	grey
GENSCAN00000010890	0	grey
GENSCAN00000035730	0	grey
GENSCAN00000010894	0	grey
GENSCAN00000010896	0	grey
GENSCAN00000006061	0	grey
GENSCAN00000006067	0	grey
GENSCAN00000034105	0	grey
GENSCAN00000034107	0	grey
GENSCAN00000005620	0	grey
GENSCAN00000006946	0	grey
GENSCAN00000007976	0	grey
GENSCAN00000005338	0	grey
GENSCAN00000007686	0	grey
GENSCAN00000007688	0	grey
GENSCAN00000005047	0	grey
GENSCAN00000007392	0	grey
GENSCAN00000006073	0	grey
GENSCAN00000034110	0	grey
GENSCAN00000034111	0	grey
GENSCAN00000007398	0	grey
GENSCAN00000035455	0	grey
GENSCAN00000005920	0	grey
GENSCAN00000005922	0	grey
GENSCAN00000005929	0	grey
GENSCAN00000006954	0	grey
GENSCAN00000006958	0	grey
[truncated: 5,584 more rows]

## Sheet: S8d miRNA hubgenes (from brown)
ID	HF4059	HF4096	HF4118	HF4138	HM3983	HM3999	HM4089	HM4101	HM4144	HF4145	LF4171	LF4199	LF4203	LF4282	LF4287	LM4259	LM4277	LM4278	LM4291	LM4334
miR-6622-3p	5.44193	4.36337	4.72555	4.66399	4.65471	3.39748	6.00386	4.65084	4.67558	5.35529	6.91215	7.33735	6.44778	5.12034	5.49196	4.76673	5.68559	5.87411	5.46206	7.47202
miR-1669-3p	4.64331	4.27172	4.04493	4.90546	3.97677	2.91193	4.73522	4.47118	4.32369	4.80617	5.96899	5.21722	4.6895	4.18481	4.58258	4.5685	4.63276	5.10549	5.07828	5.48404
miR-1666-3p	5.25827	2.00195	4.58316	4.00957	3.74198	3.75889	5.25503	5.20483	4.23225	4.03317	5.81291	4.71824	3.97358	3.94644	5.05175	4.41934	4.68909	5.10549	5.07828	6.51993
miR-203b-5p	3.51049	2.72274	3.17328	3.02758	3.11066	2.16333	3.71575	4.26583	3.72853	3.74516	4.59049	4.54566	4.0635	3.30244	3.74669	4.06464	4.27598	4.10737	3.57033	4.69195
miR-1640-5p	3.86624	3.19524	3.17328	3.94911	3.46097	2.91193	4.5098	3.37762	3.58771	3.41547	5.81291	7.35488	6.00253	3.94644	3.74669	3.59246	4.63276	4.78649	4.091	6.09817
miR-1709-5p	4.84525	4.68079	3.80891	4.06759	3.11066	3.75889	5.10169	4.47118	3.58771	4.25585	5.49106	4.48321	4.57204	3.30244	4.58258	4.5685	5.17655	5.18626	5.32982	5.84195
miR-1757-3p	4.02853	2.40916	3.17328	2.6205	1.93549	2.91193	4.16696	3.37762	3.34643	3.74516	5.68366	6.14579	4.99344	2.08706	3.43062	3.44529	3.7481	4.248	3.57033	5.60392
miR-1673-5p	3.68321	2.00195	3.80891	2.90454	2.64404	2.91193	4.78646	4.02618	3.15938	2.94327	6.4648	7.13923	6.02503	3.94644	4.4147	3.44529	3.89936	4.73966	4.091	6.27109
miR-12248-3p	2.87253	2.00195	4.04493	3.14077	2.64404	2.91193	4.00309	4.26583	2.68934	2.98574	6.04112	4.96659	3.87764	3.30244	3.59737	3.84791	4.41617	4.16173	4.63066	5.15162
miR-6621-3p	2.55032	1.40858	1.98463	2.76971	1.93549	-0.282088	2.87286	2.14733	2.5423	2.42806	3.68143	2.90367	3.87764	2.82285	2.44997	3.28118	3.16523	3.82227	2.42712	3.92299
miR-2984-5p	1.34021	1.40858	1.98463	1.44049	1.93549	-0.282088	3.35583	2.14733	2.19079	2.2269	3.68143	2.90367	2.17576	2.08706	3.02385	2.63007	2.5783	2.51328	2.99857	4.01258
miR-1629-5p	2.62098	1.40858	1.98463	2.26309	-0.282088	-0.282088	3.48615	2.14733	1.71367	2.2973	3.68143	2.90367	2.17576	2.08706	1.43804	2.32216	2.90215	3.10619	2.42712	3.87601

## Sheet: S8e miRNAotherhubgenes(browntan
ID	HF4059	HF4096	HF4118	HF4138	HF4145	HM3983	HM3999	HM4089	HM4101	HM4144	LF4171	LF4199	LF4203	LF4282	LF4287	LM4259	LM4277	LM4278	LM4291	LM4334
dno-mir-542-3p	1.76435	2.95824	-2.23816	4.94749	-2.23816	5.36483	-2.23816	3.5895	-2.23816	-2.23816	-2.23816	4.82121	4.64971	3.74975	3.50167	7.12121	7.57023	6.58439	3.02758	5.53555
ggo-mir-542-3p	1.76435	2.95824	-2.23816	5.61815	-2.23816	5.36483	-2.23816	3.5895	-2.23816	-2.23816	2.93043	4.82121	4.34732	3.74975	3.50167	7.18639	7.6436	6.73379	3.02758	5.53555
cgr-mir-542-3p	2.97902	3.91916	-2.23816	5.61815	2.49342	5.36483	-2.23816	3.5895	-2.23816	2.46185	-2.23816	5.1197	5.11246	4.76828	3.50167	7.18639	7.6436	6.58439	3.02758	5.76105
hsa-mir-542-3p	2.97902	2.95824	-2.23816	5.61815	-2.23816	5.36483	-2.23816	3.5895	-2.23816	-2.23816	2.93043	4.82121	4.34732	3.74975	3.50167	7.18639	7.6436	6.73379	3.02758	5.53555
ssc-mir-542-3p	1.76435	2.95824	-2.23816	5.42728	-2.23816	5.36483	-2.23816	3.5895	-2.23816	-2.23816	-2.23816	4.82121	4.64971	3.74975	3.50167	7.12121	7.67893	6.58439	3.02758	5.53555
eca-mir-542-3p	1.76435	2.95824	-2.23816	5.61815	-2.23816	5.36483	-2.23816	3.5895	-2.23816	-2.23816	2.93043	4.82121	4.64971	3.74975	3.50167	7.12121	7.67893	6.73379	3.02758	5.53555
mml-mir-542-3p	1.76435	2.95824	-2.23816	5.61815	-2.23816	5.36483	-2.23816	3.5895	-2.23816	-2.23816	2.93043	4.82121	4.34732	3.74975	3.50167	7.18639	7.6436	6.73379	3.02758	5.53555
nle-mir-542-3p	1.76435	2.95824	-2.23816	4.94749	-2.23816	5.36483	-2.23816	3.5895	-2.23816	-2.23816	-2.23816	4.82121	4.34732	3.74975	3.50167	7.18639	7.57023	6.58439	3.02758	5.53555
cja-mir-542-3p	1.76435	2.95824	-2.23816	5.42728	-2.23816	5.36483	-2.23816	3.5895	-2.23816	-2.23816	-2.23816	4.82121	4.34732	3.74975	3.50167	7.12121	7.6436	6.58439	3.02758	5.53555
ppy-mir-542-3p	1.76435	2.95824	-2.23816	5.61815	-2.23816	5.36483	-2.23816	3.5895	-2.23816	-2.23816	2.93043	4.82121	4.34732	3.74975	3.50167	7.18639	7.6436	6.73379	3.02758	5.53555
ppa-mir-542-3p	1.76435	2.95824	-2.23816	4.94749	-2.23816	5.36483	-2.23816	3.5895	-2.23816	-2.23816	-2.23816	4.82121	4.34732	3.74975	3.50167	7.18639	7.57023	6.58439	3.02758	5.53555
rno-mir-542-1-3p	1.76435	2.95824	-2.23816	5.42728	-2.23816	4.35035	4.34413	4.10453	-2.23816	2.46185	-2.23816	4.82121	4.34732	4.76828	3.50167	7.12121	7.6436	6.73379	3.02758	5.66869
tch-mir-542-3p	1.76435	2.95824	-2.23816	4.94749	-2.23816	5.36483	4.34413	4.10453	-2.23816	-2.23816	-2.23816	4.82121	4.34732	3.74975	4.42334	7.12121	7.60738	6.50346	3.02758	5.53555
bta-mir-542-3p	3.44262	2.95824	-2.23816	5.61815	-2.23816	5.36483	-2.23816	3.5895	-2.23816	-2.23816	2.93043	4.82121	4.64971	3.74975	3.50167	7.12121	7.6436	6.73379	3.02758	5.53555
cpo-mir-542-3p	2.97902	2.95824	-2.23816	4.63047	-2.23816	4.35035	-2.23816	3.5895	-2.23816	-2.23816	-2.23816	4.82121	4.34732	3.74975	4.42334	7.12121	7.57023	6.50346	3.02758	5.26816
mmu-mir-542-3p	1.76435	2.95824	-2.23816	5.61815	-2.23816	5.36483	-2.23816	3.5895	-2.23816	-2.23816	2.93043	4.82121	4.34732	3.74975	3.50167	7.12121	7.72191	6.73379	3.02758	5.53555
cfa-mir-542-3p	1.76435	2.95824	-2.23816	4.94749	-2.23816	5.36483	-2.23816	3.5895	-2.23816	-2.23816	-2.23816	4.82121	4.64971	3.74975	3.50167	7.12121	7.57023	6.58439	3.02758	5.53555
pal-mir-542-3p	1.76435	2.95824	-2.23816	4.94749	-2.23816	5.36483	-2.23816	3.5895	-2.23816	-2.23816	-2.23816	4.82121	4.34732	3.74975	3.50167	7.12121	7.57023	6.66103	3.02758	5.53555
chi-mir-542-3p	2.97902	2.95824	-2.23816	5.61815	-2.23816	5.36483	-2.23816	3.5895	-2.23816	-2.23816	2.93043	4.82121	4.64971	3.74975	3.50167	7.12121	7.6436	6.73379	3.02758	5.53555
hsa-mir-4317-5p	3.9405	2.95824	3.23834	4.22356	2.49342	-2.23816	-2.23816	3.5895	-2.23816	2.46185	6.3324	3.84245	2.36772	4.76828	3.50167	4.23304	4.97302	5.16023	5.0063	6.52897
prv-mir-LLT8-5p	1.76435	3.91916	-2.23816	3.65465	2.49342	-2.23816	-2.23816	3.5895	-2.23816	4.6943	5.18783	3.84245	2.36772	3.74975	3.50167	4.94275	5.23282	5.16023	3.02758	5.66869
cbr-mir-253-3p	3.9405	-2.23816	-2.23816	2.70127	2.49342	-2.23816	-2.23816	5.33767	-2.23816	3.97283	4.46192	3.84245	3.3091	4.76828	3.50167	3.62871	5.23282	4.93186	3.99032	5.98183
csi-MIR166e-3p	4.19697	3.91916	3.23834	2.70127	4.09676	-2.23816	-2.23816	4.56421	-2.23816	2.46185	5.66848	5.60563	3.96425	4.76828	3.50167	5.6188	4.72516	5.79157	4.56254	5.53555
bna-MIR166d-3p	4.19697	2.95824	3.23834	2.70127	3.43964	-2.23816	-2.23816	4.10453	-2.23816	2.46185	5.44808	5.1197	3.3091	4.76828	-2.23816	4.6041	4.04729	5.64834	4.56254	5.38887
cme-MIR166c-3p	4.19697	2.95824	-2.23816	3.65465	2.49342	-2.23816	-2.23816	2.48007	-2.23816	3.4069	5.66848	5.1197	4.34732	5.33213	-2.23816	4.94275	4.04729	5.79157	4.56254	5.53555
ata-MIR166a-3p	4.19697	2.95824	3.23834	2.70127	3.43964	-2.23816	-2.23816	4.56421	-2.23816	2.46185	5.44808	4.82121	2.36772	4.76828	3.50167	5.21682	4.04729	5.16023	4.56254	5.53555
gma-MIR166q-3p	4.51228	2.95824	3.23834	2.70127	3.43964	-2.23816	-2.23816	4.10453	-2.23816	2.46185	5.66848	5.1197	3.96425	4.76828	-2.23816	4.6041	3.36941	5.53073	4.56254	5.53555
mes-MIR166b-3p	4.51228	3.91916	-2.23816	2.70127	3.43964	-2.23816	-2.23816	3.5895	-2.23816	2.46185	5.66848	5.39899	4.34732	4.76828	-2.23816	4.6041	3.36941	5.16023	3.99032	5.76105
lus-MIR166i-3p	4.68972	2.95824	-2.23816	4.22356	3.43964	-2.23816	-2.23816	4.56421	-2.23816	2.46185	5.44808	4.82121	3.3091	5.33213	-2.23816	4.94275	4.72516	5.35734	3.99032	5.38887
nta-MIR166g-3p	4.19697	3.91916	-2.23816	2.70127	2.49342	-2.23816	-2.23816	2.48007	-2.23816	2.46185	5.44808	4.82121	3.3091	4.76828	-2.23816	4.94275	4.04729	5.16023	3.99032	5.66869
ptc-MIR166h-3p	4.51228	2.95824	-2.23816	3.65465	3.43964	-2.23816	-2.23816	3.5895	-2.23816	-2.23816	5.44808	4.82121	3.3091	4.76828	-2.23816	5.21682	4.04729	5.35734	3.99032	5.53555
cas-MIR166a-3p	4.68972	2.95824	-2.23816	3.65465	4.48063	-2.23816	-2.23816	5.14059	-2.23816	3.4069	5.44808	5.1197	3.3091	4.76828	-2.23816	4.94275	3.36941	5.35734	4.56254	5.66869
gma-MIR166t-3p	4.19697	2.95824	3.23834	4.22356	2.49342	-2.23816	-2.23816	3.5895	-2.23816	3.97283	5.44808	5.39899	3.3091	5.33213	3.50167	5.21682	4.72516	5.35734	3.99032	5.38887
rco-MIR166b-3p	5.18034	2.95824	-2.23816	-2.23816	2.49342	-2.23816	-2.23816	4.56421	-2.23816	3.4069	5.44808	4.82121	3.3091	4.76828	-2.23816	5.6188	6.91461	5.35734	3.99032	5.98183
mdm-MIR166j-3p	5.05634	2.95824	-2.23816	2.70127	2.49342	-2.23816	-2.23816	3.5895	-2.23816	3.4069	6.77353	5.81041	4.89956	4.76828	3.50167	5.21682	4.42568	6.50346	5.0063	6.23898
pab-MIR11423g-5p	6.14173	2.95824	-2.23816	2.70127	4.09676	-2.23816	-2.23816	4.56421	-2.23816	4.37821	4.87006	4.38153	4.89956	3.74975	3.50167	5.6188	5.23282	5.79157	3.02758	5.53555

## Sheet: S8f mRNA hubgenes (from green)
ID	HF4059	HF4096	HF4118	HF4138	HF4145	HM3983	HM3999	HM4089	HM4101	HM4144	LF4171	LF4199	LF4203	LF4282	LF4287	LM4259	LM4277	LM4278	LM4291	LM4334
GENSCAN00000035307	4.53527	3.29788	5.88789	6.18067	5.20447	4.4103	5.06174	5.97348	7.30079	4.93479	8.4194	10.8455	9.64436	5.2769	10.6049	7.757	6.05054	3.37162	3.87495	9.27898
GENSCAN00000035396	6.36795	6.42312	6.47744	9.57164	6.84615	5.97986	7.36408	7.6365	10.4153	6.17342	9.84099	11.4407	10.3	6.47916	11.6897	8.83719	6.81952	4.43403	6.99351	10.2331
GENSCAN00000005877	3.96077	5.26032	3.89054	7.07321	4.42816	4.4103	6.05439	6.18741	8.03883	4.93479	7.68481	9.13545	8.14675	4.69823	9.84538	6.66646	4.84525	4.43403	3.87495	7.62321
GENSCAN00000026410	-2.5536	3.29788	3.89054	5.84366	3.97108	-2.5536	5.06174	4.98125	6.3039	-2.5536	8.53017	9.74553	8.82246	6.67274	10.115	7.4737	5.24321	4.98318	-2.5536	8.14666
GENSCAN00000026421	5.26378	5.57969	5.88789	8.28059	5.84124	5.39877	6.63689	7.29072	8.71533	4.35778	9.20032	10.8924	9.93317	7.1257	11.4672	8.98726	7.31845	6.85157	6.62585	9.91765
GENSCAN00000025794	-2.5536	6.25391	5.48293	7.23471	4.98904	6.39295	5.06174	6.55584	7.72084	5.95635	8.29942	9.9828	9.10187	4.69823	10.4182	8.05774	6.69791	5.37997	5.40542	9.16632
GENSCAN00000017820	4.94503	5.26032	5.48293	8.56271	5.55771	-2.5536	7.85089	6.55584	7.88471	5.38985	9.02365	10.7198	9.68732	6.84339	10.9353	7.98823	6.05054	5.37997	5.40542	9.46651
GENSCAN00000007921	7.31064	8.06134	8.40556	10.7556	8.55138	6.39295	8.74256	9.1393	10.9436	7.17002	11.9188	13.614	12.5895	9.44647	13.933	11.1577	9.13537	7.55518	8.06549	12.3258
GENSCAN00000035402	6.61213	6.42312	7.06057	9.6476	6.96903	6.39295	7.36408	7.6365	10.3593	5.70073	9.81853	11.498	10.4237	6.67274	11.7794	9.09293	6.54956	5.37997	7.14729	10.3238
GENSCAN00000026511	-2.5536	4.84953	4.91791	6.07685	4.42816	4.4103	5.06174	3.37595	4.75406	3.38127	6.9518	8.78076	7.71394	4.69823	8.88405	5.99946	3.24306	3.37162	5.40542	7.97695
GENSCAN00000030482	7.08646	7.42026	7.58769	9.82365	7.63188	5.39877	8.21423	8.93737	9.80346	5.95635	10.6809	12.3587	11.0751	8.52292	12.4427	10.0233	8.51395	-2.5536	6.15075	10.9294
GENSCAN00000030498	6.22838	6.42312	6.47744	8.91104	6.5525	4.4103	7.85089	8.08491	8.88754	4.93479	9.65794	11.3702	10.112	7.57663	11.4551	9.02513	7.81735	4.98318	4.85825	9.9297
GENSCAN00000015312	5.26378	5.26032	5.88789	8.12876	5.98131	4.4103	6.05439	6.71755	8.804	4.93479	7.77422	9.9381	9.10187	5.99075	10.0205	7.25438	5.81088	4.43403	5.40542	8.10474
GENSCAN00000005421	4.94503	4.84953	6.20374	8.39654	6.62904	-2.5536	6.63689	6.84906	8.17806	4.93479	8.77643	10.3196	9.28081	5.99075	10.7304	8.52614	6.54956	5.37997	6.62585	9.35023
GENSCAN00000036294	2.9915	3.29788	-2.5536	6.07685	5.39187	-2.5536	5.06174	4.98125	7.03373	3.38127	7.35993	8.90893	7.59865	5.2769	8.88405	5.24576	4.84525	4.98318	3.87495	7.78459
GENSCAN00000002125	3.96077	4.273	5.88789	6.5473	4.73569	5.39877	5.06174	6.84906	7.03373	4.35778	7.94389	9.7802	9.01461	4.69823	9.98712	6.25759	5.81088	4.43403	4.85825	8.78347
GENSCAN00000017126	6.07384	6.42312	5.88789	8.45983	6.09362	4.4103	7.04094	7.39004	8.62085	4.35778	8.86363	10.829	9.809	6.47916	10.8826	8.66626	6.69791	6.39568	6.82136	9.9297
GENSCAN00000020682	4.53527	5.84102	7.20926	8.56271	7.19447	-2.5536	7.62792	7.47394	8.804	5.70073	10.1673	11.8805	10.7891	6.84339	12.637	9.57373	8.40158	6.18847	6.82136	10.9354
GENSCAN00000017762	4.53527	4.273	6.47744	6.90149	4.42816	-2.5536	5.06174	7.19507	7.88471	5.70073	8.58442	9.7965	8.82246	6.47916	8.56029	7.83827	5.24321	6.85157	6.15075	8.90752
GENSCAN00000017475	4.53527	5.26032	5.48293	6.5473	4.42816	5.39877	6.05439	7.09263	7.88471	4.35778	8.29942	10.1741	8.99194	5.99075	10.1755	7.98823	5.81088	5.97542	5.82569	9.33218
