# Supplementary material for: Dynamics of Small Non-coding RNA Profiles and the Intestinal Microbiome of High and Low Weight Chickens
Source: Front Microbiol. 2022 Jun 30;13:916280. doi: 10.3389/fmicb.2022.916280 (PMC9279615; doi:10.3389/fmicb.2022.916280)
Supplement: Supplementary Table 9 — Hub gene network. [file Data_Sheet_9.XLSX]

## Sheet: S9a hubmiRNA microbes(species)
ID	Variable	r value	p value
miR-203b-5p	Alistipes_indistinctus	-0.525597	0.0173105
miR-1640-5p	Alistipes_putredinis	-0.739113	0.000196782
miR-1673-5p	Alistipes_putredinis	-0.713968	0.000406776
miR-6621-3p	Alistipes_putredinis	-0.695681	0.000659263
miR-203b-5p	Alistipes_putredinis	-0.665202	0.00137187
miR-6622-3p	Alistipes_putredinis	-0.662916	0.00144467
miR-12248-3p	Alistipes_putredinis	-0.592815	0.00587553
miR-2984-5p	Alistipes_putredinis	-0.592815	0.00587553
miR-1757-3p	Alistipes_putredinis	-0.507474	0.0223694
miR-1673-5p	Bacteroidales_bacterium_ph8	-0.505704	0.0229204
miR-12248-3p	Bacteroides_plebeius	-0.522591	0.0180794
miR-1629-5p	Bacteroides_plebeius	-0.506968	0.0225257
miR-1666-3p	Bacteroides_plebeius	-0.501507	0.0242701
miR-2984-5p	Bacteroides_plebeius	-0.500001	0.0247694
miR-1709-5p	Erysipelotrichaceae_bacterium_2_2_44A	-0.57594	0.00787094
miR-1640-5p	Erysipelotrichaceae_bacterium_2_2_44A	-0.556391	0.0108418
miR-1669-3p	Erysipelotrichaceae_bacterium_2_2_44A	-0.544361	0.0130826
miR-1673-5p	Escherichia_unclassified	0.52877	0.0165276
miR-12248-3p	Escherichia_unclassified	0.543814	0.0131928
miR-6622-3p	Helicobacter_pullorum	-0.506767	0.0225882
miR-1673-5p	Helicobacter_pullorum	-0.506767	0.0225882
miR-6621-3p	Parabacteroides_unclassified	-0.633083	0.00273379
miR-1709-5p	Parabacteroides_unclassified	-0.553383	0.0113704
miR-1640-5p	Parabacteroides_unclassified	-0.535338	0.0149971
miR-6622-3p	Succinatimonas_hippei	-0.616541	0.00378956
miR-1757-3p	Succinatimonas_hippei	-0.509774	0.021669
miR-1640-5p	Succinatimonas_hippei	-0.508271	0.0221248

## Sheet: S9b hubmiRNA pathway
ID	Variable	r value	p value
miR-203b-5p	2-Oxocarboxylic acid metabolism	0.61203	0.00412987
miR-1629-5p	2-Oxocarboxylic acid metabolism	0.61903	0.00361201
miR-2984-5p	2-Oxocarboxylic acid metabolism	0.661654	0.00148622
miR-203b-5p	C5-Branched dibasic acid metabolism	0.604511	0.0047531
miR-2984-5p	C5-Branched dibasic acid metabolism	0.628571	0.00299382
miR-6622-3p	Carbohydrate digestion and absorption	-0.729323	0.000263507
miR-1640-5p	Carbohydrate digestion and absorption	-0.723308	0.000313403
miR-2984-5p	Carbohydrate digestion and absorption	-0.721805	0.000327066
miR-1709-5p	Carbohydrate digestion and absorption	-0.616541	0.00378956
miR-1629-5p	Carbohydrate digestion and absorption	-0.609252	0.00435178
miR-203b-5p	Degradation of aromatic compounds	0.62406	0.00327411
miR-12248-3p	Degradation of aromatic compounds	0.642105	0.00226988
miR-6622-3p	Dioxin degradation	0.634586	0.00265141
miR-2984-5p	Dioxin degradation	0.774436	6.12e-05
miR-2984-5p	Folate biosynthesis	0.652632	0.00181361
miR-203b-5p	Glycerolipid metabolism	0.607519	0.0044951
miR-6622-3p	Glycerolipid metabolism	0.607519	0.0044951
miR-203b-5p	Lipoic acid metabolism	-0.633083	0.00273379
miR-12248-3p	Lipoic acid metabolism	-0.627068	0.00308494
miR-12248-3p	Naphthalene degradation	0.619549	0.00357585
miR-2984-5p	Naphthalene degradation	0.646617	0.00206382
miR-203b-5p	Naphthalene degradation	0.714286	0.000403253
miR-2984-5p	Nicotinate and nicotinamide metabolism	0.603008	0.00488661
miR-203b-5p	Pantothenate and CoA biosynthesis	0.616541	0.00378956
miR-2984-5p	Pantothenate and CoA biosynthesis	0.687218	0.000814937
miR-203b-5p	PPAR signaling pathway	-0.663158	0.00143681
miR-2984-5p	PPAR signaling pathway	-0.657143	0.00164309
miR-2984-5p	Adipocytokine signaling pathway	-0.618045	0.00368142
miR-203b-5p	Aminoacyl-tRNA biosynthesis	-0.821053	9.15e-06
miR-6621-3p	Aminoacyl-tRNA biosynthesis	-0.759398	0.000103032
miR-2984-5p	Aminoacyl-tRNA biosynthesis	-0.64812	0.00199871
miR-1757-3p	Aminoacyl-tRNA biosynthesis	-0.643609	0.00219937
miR-1640-5p	Aminoacyl-tRNA biosynthesis	-0.627068	0.00308494
miR-203b-5p	Arginine and proline metabolism	0.622556	0.00337224
miR-2984-5p	Betalain biosynthesis	0.604511	0.0047531
miR-1757-3p	Caffeine metabolism	0.663158	0.00143681
miR-2984-5p	Carbon fixation in photosynthetic organisms	-0.702256	0.000556435
miR-203b-5p	Carbon fixation in photosynthetic organisms	-0.700752	0.000578664
miR-12248-3p	Carbon fixation in photosynthetic organisms	-0.693233	0.000701451
miR-1640-5p	Carbon fixation in photosynthetic organisms	-0.658647	0.00158933
miR-6621-3p	Carbon fixation in photosynthetic organisms	-0.652632	0.00181361
miR-1673-5p	Carbon fixation in photosynthetic organisms	-0.609023	0.00437051
miR-6621-3p	Cell cycle - Caulobacter	-0.618045	0.00368142
miR-1673-5p	Central carbon metabolism in cancer	0.664662	0.00138879
miR-6621-3p	Chemical carcinogenesis	0.615038	0.00390031
miR-1640-5p	Chemical carcinogenesis	0.696241	0.000649924
miR-203b-5p	Chloroalkane and chloroalkene degradation	0.601504	0.0050232
miR-203b-5p	Cholesterol metabolism	-0.690226	0.000756395
miR-1757-3p	Cholesterol metabolism	-0.681203	0.000943573
miR-6621-3p	Cholesterol metabolism	-0.606015	0.00462262
miR-12248-3p	Cytosolic DNA-sensing pathway	0.62406	0.00327411
miR-2984-5p	Cytosolic DNA-sensing pathway	0.720301	0.000341233
miR-203b-5p	DNA replication	-0.708271	0.000474615
miR-6621-3p	DNA replication	-0.613534	0.00401374
miR-203b-5p	Drug metabolism - cytochrome P450	0.639098	0.00241658
miR-1666-3p	Ether lipid metabolism	-0.64812	0.00199871
miR-2984-5p	Ferroptosis	-0.631579	0.00281829
miR-203b-5p	Glycosylphosphatidylinositol (GPI)-anchor biosynthesis	-0.603008	0.00488661
miR-203b-5p	Homologous recombination	-0.618045	0.00368142
miR-203b-5p	Human papillomavirus infection	0.613534	0.00401374
miR-6621-3p	Human T-cell leukemia virus 1 infection	-0.643609	0.00219937
miR-1640-5p	Human T-cell leukemia virus 1 infection	-0.601504	0.0050232
miR-203b-5p	Longevity regulating pathway - worm	-0.855639	1.51e-06
miR-6621-3p	Longevity regulating pathway - worm	-0.777444	5.49e-05
miR-1640-5p	Longevity regulating pathway - worm	-0.637594	0.00249285
miR-1757-3p	Longevity regulating pathway - worm	-0.622556	0.00337224
miR-6622-3p	Longevity regulating pathway - worm	-0.604511	0.0047531
miR-2984-5p	Melanogenesis	0.601504	0.0050232
miR-203b-5p	Metabolism of xenobiotics by cytochrome P450	0.651128	0.00187364
miR-2984-5p	Metabolism of xenobiotics by cytochrome P450	0.655639	0.00169837
miR-203b-5p	Mismatch repair	-0.634586	0.00265141
miR-203b-5p	Neuroactive ligand-receptor interaction	-0.711278	0.000437699
miR-1757-3p	Neuroactive ligand-receptor interaction	-0.696241	0.000649924
miR-6621-3p	Neuroactive ligand-receptor interaction	-0.61203	0.00412987
miR-203b-5p	Novobiocin biosynthesis	0.625564	0.00317835
miR-2984-5p	Novobiocin biosynthesis	0.679699	0.000978282
miR-6621-3p	Nucleotide excision repair	-0.786466	3.92e-05
miR-203b-5p	Nucleotide excision repair	-0.736842	0.000210808
miR-2984-5p	Osteoclast differentiation	-0.651128	0.00187364
miR-203b-5p	Pentose and glucuronate interconversions	0.681203	0.000943573
miR-1709-5p	Phenylalanine, tyrosine and tryptophan biosynthesis	0.652632	0.00181361
miR-1673-5p	Phospholipase D signaling pathway	0.670677	0.00120997
miR-2984-5p	Phospholipase D signaling pathway	0.679699	0.000978282
miR-203b-5p	Phospholipase D signaling pathway	0.682707	0.000909909
miR-6621-3p	Purine metabolism	-0.66015	0.00153705
miR-203b-5p	Purine metabolism	-0.637594	0.00249285
miR-203b-5p	Pyrimidine metabolism	-0.637594	0.00249285
miR-203b-5p	Retinol metabolism	0.625564	0.00317835
miR-2984-5p	Rheumatoid arthritis	-0.649624	0.00193533
miR-6622-3p	Taurine and hypotaurine metabolism	-0.603008	0.00488661
miR-203b-5p	Terpenoid backbone biosynthesis	-0.738346	0.000201429
miR-2984-5p	Terpenoid backbone biosynthesis	-0.712782	0.000420175
miR-12248-3p	Terpenoid backbone biosynthesis	-0.639098	0.00241658
miR-2984-5p	Thermogenesis	-0.633083	0.00273379
miR-203b-5p	Thermogenesis	-0.603008	0.00488661
miR-2984-5p	Tropane, piperidine and pyridine alkaloid biosynthesis	0.714286	0.000403253
miR-203b-5p	Type II diabetes mellitus	0.634586	0.00265141
miR-2984-5p	Tyrosine metabolism	0.652632	0.00181361
miR-2984-5p	Valine, leucine and isoleucine biosynthesis	0.610526	0.00424878
miR-203b-5p	Viral carcinogenesis	0.630075	0.00290495
miR-6621-3p	Xylene degradation	0.610526	0.00424878
miR-1640-5p	Xylene degradation	0.655639	0.00169837
miR-6622-3p	Xylene degradation	0.657143	0.00164309
miR-2984-5p	Xylene degradation	0.658647	0.00158933
miR-203b-5p	Zeatin biosynthesis	-0.717293	0.000371141
miR-12248-3p	Zeatin biosynthesis	-0.630075	0.00290495

## Sheet: S9c hubmRNA microbes(species)
ID	Gene symbol	Variable	r value	p value
GENSCAN00000002125	AGTR1	Ruminococcus_torques	0.554887	0.0111035
GENSCAN00000002125	AGTR1	Helicobacter_pullorum	-0.572932	0.00827879
GENSCAN00000002125	AGTR1	Alistipes_putredinis	-0.559288	0.0103516
GENSCAN00000002125	AGTR1	Dorea_unclassified	0.514479	0.0202909
GENSCAN00000005421	AMY1A	Helicobacter_pullorum	-0.572932	0.00827879
GENSCAN00000005421	AMY1A	Alistipes_putredinis	-0.588243	0.00636964
GENSCAN00000005877	GFI1B	Alistipes_unclassified	-0.535338	0.0149971
GENSCAN00000005877	GFI1B	Alistipes_putredinis	-0.566908	0.00914773
GENSCAN00000005877	GFI1B	Alistipes_indistinctus	-0.55248	0.0115332
GENSCAN00000007921	AMY2A	Helicobacter_pullorum	-0.521805	0.0182849
GENSCAN00000007921	AMY2A	Alistipes_putredinis	-0.712444	0.000424057
GENSCAN00000015312	PLA2G1B	Helicobacter_pullorum	-0.548872	0.0122022
GENSCAN00000015312	PLA2G1B	Alistipes_putredinis	-0.542524	0.0134554
GENSCAN00000015312	PLA2G1B	Dorea_unclassified	0.555096	0.0110669
GENSCAN00000017126	ENSGALG00000025800	Faecalibacterium_prausnitzii	-0.524812	0.0175087
GENSCAN00000017126	ENSGALG00000025800	Alistipes_putredinis	-0.732256	0.000241754
GENSCAN00000017475	CCDC172	Faecalibacterium_prausnitzii	-0.509774	0.021669
GENSCAN00000017475	CCDC172	Alistipes_putredinis	-0.744447	0.000166946
GENSCAN00000017475	CCDC172	Alistipes_indistinctus	-0.526524	0.0170787
GENSCAN00000017762	CELA2A	Helicobacter_pullorum	-0.500752	0.0245193
GENSCAN00000017762	CELA2A	Faecalibacterium_prausnitzii	-0.52782	0.0167591
GENSCAN00000017762	CELA2A	Alistipes_sp_AP11	-0.512812	0.0207709
GENSCAN00000017762	CELA2A	Alistipes_putredinis	-0.689585	0.000768554
GENSCAN00000017762	CELA2A	Bacteroidales_bacterium_ph8	-0.591153	0.00605134
GENSCAN00000017762	CELA2A	Alistipes_indistinctus	-0.584924	0.00674926
GENSCAN00000017820	CTRC	Helicobacter_pullorum	-0.613534	0.00401373
GENSCAN00000017820	CTRC	Alistipes_putredinis	-0.657582	0.00162722
GENSCAN00000020682	ENSGALG00000043872	Helicobacter_pullorum	-0.603008	0.00488661
GENSCAN00000020682	ENSGALG00000043872	Alistipes_putredinis	-0.648439	0.00198516
GENSCAN00000025794	SMAGP	Ruminococcus_torques	0.506767	0.0225882
GENSCAN00000025794	SMAGP	Alistipes_putredinis	-0.55624	0.0108678
GENSCAN00000025794	SMAGP	Alistipes_indistinctus	-0.604391	0.0047637
GENSCAN00000026410	CPA5	Faecalibacterium_prausnitzii	-0.50189	0.0241441
GENSCAN00000026410	CPA5	Alistipes_putredinis	-0.780915	4.83012e-05
GENSCAN00000026410	CPA5	Lactobacillus_salivarius	-0.500214	0.0246981
GENSCAN00000026410	CPA5	Bacteroidales_bacterium_ph8	-0.518142	0.019267
GENSCAN00000026410	CPA5	Alistipes_indistinctus	-0.51921	0.0189764
GENSCAN00000026421	CPA1	Alistipes_putredinis	-0.802357	2.07998e-05
GENSCAN00000026421	CPA1	Alistipes_indistinctus	-0.56175	0.00994938
GENSCAN00000026511	K123	Helicobacter_pullorum	-0.559398	0.0103333
GENSCAN00000026511	K123	Faecalibacterium_prausnitzii	-0.512782	0.0207797
GENSCAN00000026511	K123	Lactobacillus_ingluviei	-0.50214	0.0240625
GENSCAN00000030482	ENSGALG00000014754	Helicobacter_pullorum	-0.532331	0.0156831
GENSCAN00000030482	ENSGALG00000014754	Alistipes_putredinis	-0.635485	0.00260318
GENSCAN00000030498	ENSGALG00000051751	Helicobacter_pullorum	-0.536842	0.0146633
GENSCAN00000030498	ENSGALG00000051751	Alistipes_putredinis	-0.620246	0.0035278
GENSCAN00000035307	CTRL	Ruminococcus_torques	0.548872	0.0122022
GENSCAN00000035307	CTRL	Helicobacter_pullorum	-0.622556	0.00337224
GENSCAN00000035307	CTRL	Alistipes_putredinis	-0.594339	0.00571801
GENSCAN00000035396	ENSGALG00000046107	Helicobacter_pullorum	-0.529323	0.0163941
GENSCAN00000035396	ENSGALG00000046107	Alistipes_putredinis	-0.55624	0.0108678
GENSCAN00000035396	ENSGALG00000046107	Dorea_unclassified	0.578413	0.007548
GENSCAN00000035402	CTRB2	Helicobacter_pullorum	-0.565414	0.00937432
GENSCAN00000035402	CTRB2	Alistipes_putredinis	-0.502902	0.0238146
GENSCAN00000035402	CTRB2	Dorea_unclassified	0.5912	0.00604633
GENSCAN00000036294	SYCN	Alistipes_unclassified	-0.517488	0.0194468
GENSCAN00000036294	SYCN	Alistipes_putredinis	-0.654781	0.00173062

## Sheet: S9d hubmRNA pathway
ID	Gene symbol	Variable	r value	p value
GENSCAN00000002125	AGTR1	Penicillin and cephalosporin biosynthesis	0.613534	0.00401374
GENSCAN00000002125	AGTR1	Terpenoid backbone biosynthesis	-0.634586	0.00265141
GENSCAN00000002125	AGTR1	Aminoacyl-tRNA biosynthesis	-0.616541	0.00378956
GENSCAN00000002125	AGTR1	MAPK signaling pathway - plant	-0.603008	0.00488661
GENSCAN00000002125	AGTR1	Longevity regulating pathway - worm	-0.649624	0.00193533
GENSCAN00000002125	AGTR1	Longevity regulating pathway - multiple species	-0.669173	0.00125275
GENSCAN00000002125	AGTR1	Central carbon metabolism in cancer	0.634586	0.00265141
GENSCAN00000005421	AMY1A	Penicillin and cephalosporin biosynthesis	0.649624	0.00193533
GENSCAN00000005421	AMY1A	Tryptophan metabolism	-0.687218	0.000814937
GENSCAN00000005421	AMY1A	Terpenoid backbone biosynthesis	-0.732331	0.000241216
GENSCAN00000005421	AMY1A	Aminoacyl-tRNA biosynthesis	-0.645113	0.00213069
GENSCAN00000005421	AMY1A	MAPK signaling pathway - plant	-0.619549	0.00357585
GENSCAN00000005421	AMY1A	Longevity regulating pathway - worm	-0.651128	0.00187364
GENSCAN00000005421	AMY1A	Longevity regulating pathway - multiple species	-0.736842	0.000210808
GENSCAN00000005421	AMY1A	Central carbon metabolism in cancer	0.62406	0.00327411
GENSCAN00000005877	GFI1B	Prodigiosin biosynthesis	-0.61203	0.00412987
GENSCAN00000005877	GFI1B	Tryptophan metabolism	-0.66015	0.00153705
GENSCAN00000005877	GFI1B	Sphingolipid metabolism	0.618045	0.00368142
GENSCAN00000005877	GFI1B	Aminoacyl-tRNA biosynthesis	-0.717293	0.000371141
GENSCAN00000005877	GFI1B	Steroid degradation	0.633083	0.00273379
GENSCAN00000005877	GFI1B	Longevity regulating pathway - worm	-0.732331	0.000241216
GENSCAN00000005877	GFI1B	Longevity regulating pathway - multiple species	-0.607519	0.0044951
GENSCAN00000007921	AMY2A	Citrate cycle (TCA cycle)	-0.606015	0.00462262
GENSCAN00000007921	AMY2A	Glycine, serine and threonine metabolism	-0.661654	0.00148622
GENSCAN00000007921	AMY2A	Penicillin and cephalosporin biosynthesis	0.642105	0.00226988
GENSCAN00000007921	AMY2A	Tryptophan metabolism	-0.772932	6.46e-05
GENSCAN00000007921	AMY2A	Terpenoid backbone biosynthesis	-0.697744	0.000625388
GENSCAN00000007921	AMY2A	Aminoacyl-tRNA biosynthesis	-0.666165	0.00134213
GENSCAN00000007921	AMY2A	Biosynthesis of type II polyketide products	0.616541	0.00378956
GENSCAN00000007921	AMY2A	MAPK signaling pathway - plant	-0.652632	0.00181361
GENSCAN00000007921	AMY2A	Phospholipase D signaling pathway	0.655639	0.00169837
GENSCAN00000007921	AMY2A	Longevity regulating pathway - worm	-0.706767	0.000494044
GENSCAN00000007921	AMY2A	Longevity regulating pathway - multiple species	-0.709774	0.000455839
GENSCAN00000007921	AMY2A	VEGF signaling pathway	0.603008	0.00488661
GENSCAN00000007921	AMY2A	Fc gamma R-mediated phagocytosis	0.603008	0.00488661
GENSCAN00000007921	AMY2A	Type II diabetes mellitus	0.627068	0.00308494
GENSCAN00000007921	AMY2A	Legionellosis	-0.61203	0.00412987
GENSCAN00000007921	AMY2A	Human papillomavirus infection	0.646617	0.00206382
GENSCAN00000007921	AMY2A	Viral carcinogenesis	0.630075	0.00290495
GENSCAN00000007921	AMY2A	Chemical carcinogenesis	0.625564	0.00317835
GENSCAN00000007921	AMY2A	Proteoglycans in cancer	0.615038	0.00390031
GENSCAN00000007921	AMY2A	Pyruvate metabolism	-0.675188	0.00108894
GENSCAN00000007921	AMY2A	Lipoic acid metabolism	-0.627068	0.00308494
GENSCAN00000007921	AMY2A	Carbon metabolism	-0.637594	0.00249285
GENSCAN00000015312	PLA2G1B	Penicillin and cephalosporin biosynthesis	0.712782	0.000420175
GENSCAN00000015312	PLA2G1B	Tryptophan metabolism	-0.694737	0.000675271
GENSCAN00000015312	PLA2G1B	Terpenoid backbone biosynthesis	-0.616541	0.00378956
GENSCAN00000015312	PLA2G1B	Longevity regulating pathway - multiple species	-0.657143	0.00164309
GENSCAN00000017126	ENSGALG00000025800	Glycine, serine and threonine metabolism	-0.615038	0.00390031
GENSCAN00000017126	ENSGALG00000025800	Tryptophan metabolism	-0.714286	0.000403253
GENSCAN00000017126	ENSGALG00000025800	Dioxin degradation	0.633083	0.00273379
GENSCAN00000017126	ENSGALG00000025800	Carbon fixation in photosynthetic organisms	-0.62406	0.00327411
GENSCAN00000017126	ENSGALG00000025800	Terpenoid backbone biosynthesis	-0.76391	8.85e-05
GENSCAN00000017126	ENSGALG00000025800	Aminoacyl-tRNA biosynthesis	-0.72782	0.000275296
GENSCAN00000017126	ENSGALG00000025800	Platinum drug resistance	-0.618045	0.00368142
GENSCAN00000017126	ENSGALG00000025800	MAPK signaling pathway - plant	-0.615038	0.00390031
GENSCAN00000017126	ENSGALG00000025800	Phospholipase D signaling pathway	0.654135	0.00175519
GENSCAN00000017126	ENSGALG00000025800	Longevity regulating pathway - worm	-0.723308	0.000313403
GENSCAN00000017126	ENSGALG00000025800	Cytosolic DNA-sensing pathway	0.619549	0.00357585
GENSCAN00000017126	ENSGALG00000025800	Chemical carcinogenesis	0.618045	0.00368142
GENSCAN00000017475	CCDC172	Glycine, serine and threonine metabolism	-0.666165	0.00134213
GENSCAN00000017475	CCDC172	Tryptophan metabolism	-0.708271	0.000474615
GENSCAN00000017475	CCDC172	Dioxin degradation	0.603008	0.00488661
GENSCAN00000017475	CCDC172	Terpenoid backbone biosynthesis	-0.744361	0.000167396
GENSCAN00000017475	CCDC172	Aminoacyl-tRNA biosynthesis	-0.693233	0.000701451
GENSCAN00000017475	CCDC172	Platinum drug resistance	-0.64812	0.00199871
GENSCAN00000017475	CCDC172	Biofilm formation - Escherichia coli	0.67218	0.00116843
GENSCAN00000017475	CCDC172	MAPK signaling pathway - plant	-0.652632	0.00181361
GENSCAN00000017475	CCDC172	Phospholipase D signaling pathway	0.675188	0.00108894
GENSCAN00000017475	CCDC172	Longevity regulating pathway - worm	-0.718797	0.000355919
GENSCAN00000017762	CELA2A	Glycine, serine and threonine metabolism	-0.754887	0.000119603
GENSCAN00000017762	CELA2A	Penicillin and cephalosporin biosynthesis	0.646617	0.00206382
GENSCAN00000017762	CELA2A	Chlorocyclohexane and chlorobenzene degradation	0.601504	0.0050232
GENSCAN00000017762	CELA2A	Tryptophan metabolism	-0.766917	7.98e-05
GENSCAN00000017762	CELA2A	beta-Alanine metabolism	-0.66015	0.00153705
GENSCAN00000017762	CELA2A	Terpenoid backbone biosynthesis	-0.721805	0.000327066
GENSCAN00000017762	CELA2A	Aminoacyl-tRNA biosynthesis	-0.696241	0.000649924
GENSCAN00000017762	CELA2A	Platinum drug resistance	-0.714286	0.000403253
GENSCAN00000017762	CELA2A	Biofilm formation - Escherichia coli	0.622556	0.00337224
GENSCAN00000017762	CELA2A	MAPK signaling pathway - plant	-0.718797	0.000355919
GENSCAN00000017762	CELA2A	Phospholipase D signaling pathway	0.610526	0.00424878
GENSCAN00000017762	CELA2A	Neuroactive ligand-receptor interaction	-0.62406	0.00327411
GENSCAN00000017762	CELA2A	Longevity regulating pathway - worm	-0.774436	6.12e-05
GENSCAN00000017762	CELA2A	Cholesterol metabolism	-0.630075	0.00290495
GENSCAN00000017820	CTRC	Glycine, serine and threonine metabolism	-0.610526	0.00424878
GENSCAN00000017820	CTRC	Penicillin and cephalosporin biosynthesis	0.619549	0.00357585
GENSCAN00000017820	CTRC	Tryptophan metabolism	-0.735338	0.000220557
GENSCAN00000017820	CTRC	Terpenoid backbone biosynthesis	-0.658647	0.00158933
GENSCAN00000017820	CTRC	Aminoacyl-tRNA biosynthesis	-0.649624	0.00193533
GENSCAN00000017820	CTRC	MAPK signaling pathway - plant	-0.62406	0.00327411
GENSCAN00000017820	CTRC	cGMP-PKG signaling pathway	0.61203	0.00412987
GENSCAN00000017820	CTRC	Phospholipase D signaling pathway	0.603008	0.00488661
GENSCAN00000017820	CTRC	Longevity regulating pathway - worm	-0.679699	0.000978282
GENSCAN00000017820	CTRC	Longevity regulating pathway - multiple species	-0.736842	0.000210808
GENSCAN00000017820	CTRC	VEGF signaling pathway	0.601504	0.0050232
GENSCAN00000017820	CTRC	Fc gamma R-mediated phagocytosis	0.601504	0.0050232
GENSCAN00000017820	CTRC	Central carbon metabolism in cancer	0.603008	0.00488661
GENSCAN00000017820	CTRC	Pyruvate metabolism	-0.615038	0.00390031
GENSCAN00000020682	ENSGALG00000043872	Penicillin and cephalosporin biosynthesis	0.607519	0.0044951
GENSCAN00000020682	ENSGALG00000043872	Tryptophan metabolism	-0.642105	0.00226988
GENSCAN00000020682	ENSGALG00000043872	Terpenoid backbone biosynthesis	-0.681203	0.000943573
GENSCAN00000020682	ENSGALG00000043872	Aminoacyl-tRNA biosynthesis	-0.726316	0.000287533
GENSCAN00000020682	ENSGALG00000043872	Longevity regulating pathway - worm	-0.732331	0.000241216
GENSCAN00000020682	ENSGALG00000043872	Longevity regulating pathway - multiple species	-0.771429	6.81e-05
GENSCAN00000020682	ENSGALG00000043872	Apelin signaling pathway	0.610526	0.00424878
GENSCAN00000020682	ENSGALG00000043872	Central carbon metabolism in cancer	0.610526	0.00424878
GENSCAN00000020682	ENSGALG00000043872	Lipoic acid metabolism	-0.613534	0.00401374
GENSCAN00000025794	SMAGP	Sphingolipid metabolism	0.615038	0.00390031
GENSCAN00000025794	SMAGP	Aminoacyl-tRNA biosynthesis	-0.766917	7.98e-05
GENSCAN00000025794	SMAGP	Longevity regulating pathway - worm	-0.724812	0.000300231
GENSCAN00000025794	SMAGP	Type I diabetes mellitus	-0.720301	0.000341233
GENSCAN00000025794	SMAGP	Legionellosis	-0.615038	0.00390031
GENSCAN00000026410	CPA5	Glycine, serine and threonine metabolism	-0.661892	0.00147833
GENSCAN00000026410	CPA5	Chlorocyclohexane and chlorobenzene degradation	0.683024	0.000902944
GENSCAN00000026410	CPA5	Tryptophan metabolism	-0.774345	6.14e-05
GENSCAN00000026410	CPA5	Terpenoid backbone biosynthesis	-0.600004	0.00516252
GENSCAN00000026410	CPA5	Aminoacyl-tRNA biosynthesis	-0.708684	0.000469386
GENSCAN00000026410	CPA5	ABC transporters	0.615099	0.00389576
GENSCAN00000026410	CPA5	Nucleotide excision repair	-0.613589	0.00400951
GENSCAN00000026410	CPA5	Calcium signaling pathway	0.603778	0.00481783
GENSCAN00000026410	CPA5	Phospholipase D signaling pathway	0.704156	0.000529384
GENSCAN00000026410	CPA5	Longevity regulating pathway - worm	-0.734345	0.000227207
GENSCAN00000026410	CPA5	Longevity regulating pathway - multiple species	-0.705665	0.000508701
GENSCAN00000026410	CPA5	VEGF signaling pathway	0.662646	0.00145347
GENSCAN00000026410	CPA5	Fc gamma R-mediated phagocytosis	0.662646	0.00145347
GENSCAN00000026410	CPA5	Type II diabetes mellitus	0.623401	0.00331685
GENSCAN00000026410	CPA5	Type I diabetes mellitus	-0.600004	0.00516252
GENSCAN00000026410	CPA5	Human papillomavirus infection	0.630193	0.00289807
GENSCAN00000026410	CPA5	Chemical carcinogenesis	0.643023	0.0022266
GENSCAN00000026410	CPA5	Central carbon metabolism in cancer	0.648307	0.00199077
GENSCAN00000026410	CPA5	Pyruvate metabolism	-0.661137	0.00150355
GENSCAN00000026421	CPA1	Glycine, serine and threonine metabolism	-0.667669	0.00129679
GENSCAN00000026421	CPA1	Chlorocyclohexane and chlorobenzene degradation	0.613534	0.00401374
GENSCAN00000026421	CPA1	Tryptophan metabolism	-0.718797	0.000355919
GENSCAN00000026421	CPA1	Dioxin degradation	0.606015	0.00462262
GENSCAN00000026421	CPA1	Carbon fixation in photosynthetic organisms	-0.603008	0.00488661
GENSCAN00000026421	CPA1	Terpenoid backbone biosynthesis	-0.723308	0.000313403
GENSCAN00000026421	CPA1	Zeatin biosynthesis	-0.604511	0.0047531
GENSCAN00000026421	CPA1	Aminoacyl-tRNA biosynthesis	-0.771429	6.81e-05
GENSCAN00000026421	CPA1	Nucleotide excision repair	-0.631579	0.00281829
GENSCAN00000026421	CPA1	MAPK signaling pathway - plant	-0.637594	0.00249285
GENSCAN00000026421	CPA1	Phospholipase D signaling pathway	0.690226	0.000756395
GENSCAN00000026421	CPA1	Longevity regulating pathway - worm	-0.784962	4.15e-05
GENSCAN00000026421	CPA1	Longevity regulating pathway - multiple species	-0.658647	0.00158933
GENSCAN00000026421	CPA1	Type II diabetes mellitus	0.615038	0.00390031
GENSCAN00000026421	CPA1	Type I diabetes mellitus	-0.649624	0.00193533
GENSCAN00000026421	CPA1	Biofilm formation - Vibrio cholerae	0.610526	0.00424878
GENSCAN00000026421	CPA1	Human papillomavirus infection	0.631579	0.00281829
GENSCAN00000026421	CPA1	Chemical carcinogenesis	0.643609	0.00219937
GENSCAN00000026421	CPA1	Central carbon metabolism in cancer	0.603008	0.00488661
GENSCAN00000026421	CPA1	Pyruvate metabolism	-0.63609	0.00257111
GENSCAN00000026421	CPA1	Lipoic acid metabolism	-0.640602	0.00234227
GENSCAN00000026421	CPA1	Carbon metabolism	-0.603008	0.00488661
GENSCAN00000026511	K123	Platinum drug resistance	-0.62406	0.00327411
GENSCAN00000026511	K123	MAPK signaling pathway - plant	-0.609023	0.00437051
GENSCAN00000030482	ENSGALG00000014754	Penicillin and cephalosporin biosynthesis	0.643609	0.00219937
GENSCAN00000030482	ENSGALG00000014754	Tryptophan metabolism	-0.726316	0.000287533
GENSCAN00000030482	ENSGALG00000014754	Terpenoid backbone biosynthesis	-0.645113	0.00213069
GENSCAN00000030482	ENSGALG00000014754	Aminoacyl-tRNA biosynthesis	-0.643609	0.00219937
GENSCAN00000030482	ENSGALG00000014754	MAPK signaling pathway - plant	-0.603008	0.00488661
GENSCAN00000030482	ENSGALG00000014754	Sphingolipid signaling pathway	0.637594	0.00249285
GENSCAN00000030482	ENSGALG00000014754	Longevity regulating pathway - worm	-0.685714	0.000845616
GENSCAN00000030482	ENSGALG00000014754	Longevity regulating pathway - multiple species	-0.714286	0.000403253
GENSCAN00000030482	ENSGALG00000014754	VEGF signaling pathway	0.62406	0.00327411
GENSCAN00000030482	ENSGALG00000014754	Apelin signaling pathway	0.603008	0.00488661
GENSCAN00000030482	ENSGALG00000014754	Fc gamma R-mediated phagocytosis	0.62406	0.00327411
GENSCAN00000030482	ENSGALG00000014754	Legionellosis	-0.654135	0.00175519
GENSCAN00000030482	ENSGALG00000014754	Pyruvate metabolism	-0.652632	0.00181361
GENSCAN00000030498	ENSGALG00000051751	Penicillin and cephalosporin biosynthesis	0.63609	0.00257111
GENSCAN00000030498	ENSGALG00000051751	Tryptophan metabolism	-0.691729	0.000728485
GENSCAN00000030498	ENSGALG00000051751	Terpenoid backbone biosynthesis	-0.619549	0.00357585
GENSCAN00000030498	ENSGALG00000051751	Aminoacyl-tRNA biosynthesis	-0.687218	0.000814937
GENSCAN00000030498	ENSGALG00000051751	Sphingolipid signaling pathway	0.633083	0.00273379
GENSCAN00000030498	ENSGALG00000051751	Longevity regulating pathway - worm	-0.717293	0.000371141
GENSCAN00000030498	ENSGALG00000051751	Longevity regulating pathway - multiple species	-0.750376	0.000138412
GENSCAN00000030498	ENSGALG00000051751	VEGF signaling pathway	0.628571	0.00299382
GENSCAN00000030498	ENSGALG00000051751	Apelin signaling pathway	0.61203	0.00412987
GENSCAN00000030498	ENSGALG00000051751	Fc gamma R-mediated phagocytosis	0.628571	0.00299382
GENSCAN00000030498	ENSGALG00000051751	Legionellosis	-0.616541	0.00378956
GENSCAN00000030498	ENSGALG00000051751	Central carbon metabolism in cancer	0.631579	0.00281829
GENSCAN00000035307	CTRL	Penicillin and cephalosporin biosynthesis	0.700752	0.000578664
GENSCAN00000035307	CTRL	Tryptophan metabolism	-0.652632	0.00181361
GENSCAN00000035307	CTRL	Terpenoid backbone biosynthesis	-0.618045	0.00368142
GENSCAN00000035307	CTRL	Aminoacyl-tRNA biosynthesis	-0.67218	0.00116843
GENSCAN00000035307	CTRL	MAPK signaling pathway - plant	-0.618045	0.00368142
GENSCAN00000035307	CTRL	Calcium signaling pathway	0.603008	0.00488661
GENSCAN00000035307	CTRL	Sphingolipid signaling pathway	0.601504	0.0050232
GENSCAN00000035307	CTRL	Longevity regulating pathway - worm	-0.724812	0.000300231
GENSCAN00000035307	CTRL	Longevity regulating pathway - multiple species	-0.76391	8.85e-05
GENSCAN00000035307	CTRL	VEGF signaling pathway	0.637594	0.00249285
GENSCAN00000035307	CTRL	Apelin signaling pathway	0.649624	0.00193533
GENSCAN00000035307	CTRL	Fc gamma R-mediated phagocytosis	0.637594	0.00249285
GENSCAN00000035307	CTRL	Type II diabetes mellitus	0.616541	0.00378956
GENSCAN00000035307	CTRL	Legionellosis	-0.616541	0.00378956
GENSCAN00000035307	CTRL	Human papillomavirus infection	0.628571	0.00299382
GENSCAN00000035307	CTRL	Viral carcinogenesis	0.62406	0.00327411
GENSCAN00000035307	CTRL	Central carbon metabolism in cancer	0.631579	0.00281829
GENSCAN00000035307	CTRL	Pyruvate metabolism	-0.631579	0.00281829
GENSCAN00000035396	ENSGALG00000046107	Penicillin and cephalosporin biosynthesis	0.63609	0.00257111
GENSCAN00000035396	ENSGALG00000046107	Tryptophan metabolism	-0.669173	0.00125275
GENSCAN00000035396	ENSGALG00000046107	Terpenoid backbone biosynthesis	-0.699248	0.000601642
GENSCAN00000035396	ENSGALG00000046107	MAPK signaling pathway - plant	-0.61203	0.00412987
GENSCAN00000035396	ENSGALG00000046107	Longevity regulating pathway - worm	-0.613534	0.00401374
GENSCAN00000035396	ENSGALG00000046107	Longevity regulating pathway - multiple species	-0.649624	0.00193533
GENSCAN00000035402	CTRB2	Penicillin and cephalosporin biosynthesis	0.663158	0.00143681
GENSCAN00000035402	CTRB2	Tryptophan metabolism	-0.642105	0.00226988
GENSCAN00000035402	CTRB2	Terpenoid backbone biosynthesis	-0.652632	0.00181361
GENSCAN00000035402	CTRB2	MAPK signaling pathway - plant	-0.62406	0.00327411
GENSCAN00000035402	CTRB2	Longevity regulating pathway - multiple species	-0.609023	0.00437051
GENSCAN00000036294	SYCN	Glycine, serine and threonine metabolism	-0.643099	0.00222308
GENSCAN00000036294	SYCN	Penicillin and cephalosporin biosynthesis	0.65739	0.00163415
GENSCAN00000036294	SYCN	Chlorocyclohexane and chlorobenzene degradation	0.635577	0.00259827
GENSCAN00000036294	SYCN	Tryptophan metabolism	-0.853704	1.69e-06
GENSCAN00000036294	SYCN	Terpenoid backbone biosynthesis	-0.608499	0.00441352
GENSCAN00000036294	SYCN	Biosynthesis of unsaturated fatty acids	0.634073	0.0026793
GENSCAN00000036294	SYCN	Longevity regulating pathway - worm	-0.637082	0.00251928
GENSCAN00000036294	SYCN	Longevity regulating pathway - multiple species	-0.669425	0.0012455
GENSCAN00000036294	SYCN	Type II diabetes mellitus	0.604739	0.00473318
GENSCAN00000036294	SYCN	Central carbon metabolism in cancer	0.631064	0.0028477

## Sheet: S9e hubothermiRNA pathway
ID	variable	r value	p value
cme-MIR166c-3p	Carbapenem biosynthesis	0.610624	0.00424101
mdm-MIR166j-3p	Carbapenem biosynthesis	0.649816	0.00192737
cme-MIR166c-3p	Naphthalene degradation	0.637897	0.00247731
mdm-MIR166j-3p	Naphthalene degradation	0.697363	0.000631528
mdm-MIR166j-3p	Pantothenate and CoA biosynthesis	0.613589	0.00400951
cme-MIR166c-3p	Metabolism of xenobiotics by cytochrome P450	0.656079	0.00168202
mdm-MIR166j-3p	Metabolism of xenobiotics by cytochrome P450	0.711703	0.000432684
cme-MIR166c-3p	Degradation of aromatic compounds	0.606078	0.00461722
mdm-MIR166j-3p	Degradation of aromatic compounds	0.658873	0.00158138
prv-mir-LLT8-5p	Carbapenem biosynthesis	0.649816	0.00192737
csi-MIR166e-3p	Carbapenem biosynthesis	0.638555	0.00244388
ata-MIR166a-3p	Carbapenem biosynthesis	0.620483	0.00351157
lus-MIR166i-3p	Carbapenem biosynthesis	0.601532	0.00502057
nta-MIR166g-3p	Carbapenem biosynthesis	0.66214	0.0014701
ptc-MIR166h-3p	Carbapenem biosynthesis	0.600434	0.00512225
gma-MIR166t-3p	Carbapenem biosynthesis	0.685242	0.000855455
rco-MIR166b-3p	Carbapenem biosynthesis	0.681965	0.000926377
cbr-mir-253-3p	Chloroalkane and chloroalkene degradation	0.639412	0.00240088
csi-MIR166e-3p	Chloroalkane and chloroalkene degradation	0.647591	0.00202143
ata-MIR166a-3p	Chloroalkane and chloroalkene degradation	0.665663	0.00135756
rco-MIR166b-3p	Chloroalkane and chloroalkene degradation	0.641581	0.00229491
hsa-mir-4317-5p	Naphthalene degradation	0.692772	0.00070965
cbr-mir-253-3p	Naphthalene degradation	0.769719	7.24e-05
csi-MIR166e-3p	Naphthalene degradation	0.737953	0.000203847
bna-MIR166d-3p	Naphthalene degradation	0.675477	0.00108156
ata-MIR166a-3p	Naphthalene degradation	0.746989	0.000154151
gma-MIR166q-3p	Naphthalene degradation	0.660382	0.00152912
mes-MIR166b-3p	Naphthalene degradation	0.616684	0.00377916
lus-MIR166i-3p	Naphthalene degradation	0.675777	0.00107392
nta-MIR166g-3p	Naphthalene degradation	0.645473	0.00211451
ptc-MIR166h-3p	Naphthalene degradation	0.687299	0.000813309
cas-MIR166a-3p	Naphthalene degradation	0.651534	0.00185727
gma-MIR166t-3p	Naphthalene degradation	0.656627	0.00166187
rco-MIR166b-3p	Naphthalene degradation	0.735303	0.000220788
rco-MIR166b-3p	Pantothenate and CoA biosynthesis	0.642343	0.00225862
hsa-mir-4317-5p	Metabolism of xenobiotics by cytochrome P450	0.71235	0.000425144
cbr-mir-253-3p	Metabolism of xenobiotics by cytochrome P450	0.678807	0.000999372
csi-MIR166e-3p	Metabolism of xenobiotics by cytochrome P450	0.733435	0.00023345
bna-MIR166d-3p	Metabolism of xenobiotics by cytochrome P450	0.676986	0.00104364
ata-MIR166a-3p	Metabolism of xenobiotics by cytochrome P450	0.739459	0.000194721
gma-MIR166q-3p	Metabolism of xenobiotics by cytochrome P450	0.654344	0.0017472
mes-MIR166b-3p	Metabolism of xenobiotics by cytochrome P450	0.62123	0.00346082
lus-MIR166i-3p	Metabolism of xenobiotics by cytochrome P450	0.663655	0.00142078
nta-MIR166g-3p	Metabolism of xenobiotics by cytochrome P450	0.683353	0.000895758
ptc-MIR166h-3p	Metabolism of xenobiotics by cytochrome P450	0.703301	0.000541419
gma-MIR166t-3p	Metabolism of xenobiotics by cytochrome P450	0.661145	0.00150326
rco-MIR166b-3p	Metabolism of xenobiotics by cytochrome P450	0.734541	0.000225878
hsa-mir-4317-5p	Degradation of aromatic compounds	0.68223	0.000920477
cbr-mir-253-3p	Degradation of aromatic compounds	0.712142	0.000427562
csi-MIR166e-3p	Degradation of aromatic compounds	0.737953	0.000203847
bna-MIR166d-3p	Degradation of aromatic compounds	0.676231	0.00106246
ata-MIR166a-3p	Degradation of aromatic compounds	0.739459	0.000194721
gma-MIR166q-3p	Degradation of aromatic compounds	0.649061	0.00195886
lus-MIR166i-3p	Degradation of aromatic compounds	0.687899	0.000801367
nta-MIR166g-3p	Degradation of aromatic compounds	0.651534	0.00185727
ptc-MIR166h-3p	Degradation of aromatic compounds	0.715492	0.000390098
cas-MIR166a-3p	Degradation of aromatic compounds	0.634867	0.00263629
gma-MIR166t-3p	Degradation of aromatic compounds	0.626507	0.00311951
rco-MIR166b-3p	Degradation of aromatic compounds	0.740637	0.000187826
csi-MIR166e-3p	Type II diabetes mellitus	0.60241	0.00494049
ata-MIR166a-3p	Type II diabetes mellitus	0.626507	0.00311951
cbr-mir-253-3p	Biofilm formation - Vibrio cholerae	0.612139	0.00412139
csi-MIR166e-3p	Proteoglycans in cancer	0.676206	0.0010631
ata-MIR166a-3p	Proteoglycans in cancer	0.691266	0.000736992
mdm-MIR166j-3p	Pentose and glucuronate interconversions	0.622646	0.00336633
cme-MIR166c-3p	Glycine, serine and threonine metabolism	-0.609108	0.00436348
mdm-MIR166j-3p	Glycine, serine and threonine metabolism	-0.609816	0.00430595
mdm-MIR166j-3p	Monobactam biosynthesis	0.622646	0.00336633
mdm-MIR166j-3p	Taurine and hypotaurine metabolism	-0.604533	0.00475123
mdm-MIR166j-3p	Xylene degradation	0.648307	0.00199077
cme-MIR166c-3p	Aminobenzoate degradation	-0.66214	0.0014701
mdm-MIR166j-3p	Aminobenzoate degradation	-0.66642	0.00133437
mdm-MIR166j-3p	C5-Branched dibasic acid metabolism	0.623401	0.00331685
cme-MIR166c-3p	Methane metabolism	-0.678807	0.000999372
mdm-MIR166j-3p	Methane metabolism	-0.636231	0.0025637
rno-mir-542-1-3p	Folate biosynthesis	0.604533	0.00475123
tch-mir-542-3p	Folate biosynthesis	0.686383	0.000831848
mdm-MIR166j-3p	Zeatin biosynthesis	-0.604533	0.00475123
cme-MIR166c-3p	Drug metabolism - cytochrome P450	0.628806	0.00297982
mdm-MIR166j-3p	Drug metabolism - cytochrome P450	0.704911	0.000518955
cme-MIR166c-3p	EGFR tyrosine kinase inhibitor resistance	-0.721233	0.000332392
mdm-MIR166j-3p	EGFR tyrosine kinase inhibitor resistance	-0.607551	0.00449236
cme-MIR166c-3p	Flagellar assembly	0.695475	0.000662735
cme-MIR166c-3p	mRNA surveillance pathway	-0.609108	0.00436348
mdm-MIR166j-3p	DNA replication	-0.622646	0.00336633
mdm-MIR166j-3p	Neuroactive ligand-receptor interaction	-0.632457	0.00276867
mdm-MIR166j-3p	Phagosome	0.612835	0.0040674
cme-MIR166c-3p	mTOR signaling pathway	-0.710626	0.000445484
mdm-MIR166j-3p	Cholesterol metabolism	-0.615853	0.00383989
cme-MIR166c-3p	Salmonella infection	0.628806	0.00297982
cme-MIR166c-3p	Staphylococcus aureus infection	-0.625776	0.00316507
cme-MIR166c-3p	Human T-cell leukemia virus 1 infection	-0.668201	0.00128107
mdm-MIR166j-3p	Human T-cell leukemia virus 1 infection	-0.694345	0.00068202
ggo-mir-542-3p	Pentose and glucuronate interconversions	0.606078	0.00461722
hsa-mir-542-3p	Pentose and glucuronate interconversions	0.601532	0.00502057
eca-mir-542-3p	Pentose and glucuronate interconversions	0.606078	0.00461722
mml-mir-542-3p	Pentose and glucuronate interconversions	0.606078	0.00461722
ppy-mir-542-3p	Pentose and glucuronate interconversions	0.606078	0.00461722
bta-mir-542-3p	Pentose and glucuronate interconversions	0.607593	0.00448887
mmu-mir-542-3p	Pentose and glucuronate interconversions	0.606078	0.00461722
chi-mir-542-3p	Pentose and glucuronate interconversions	0.601532	0.00502057
csi-MIR166e-3p	Pentose and glucuronate interconversions	0.671688	0.00118191
lus-MIR166i-3p	Pentose and glucuronate interconversions	0.653049	0.00179723
nta-MIR166g-3p	Pentose and glucuronate interconversions	0.603048	0.00488301
ptc-MIR166h-3p	Pentose and glucuronate interconversions	0.659106	0.00157319
rco-MIR166b-3p	Pentose and glucuronate interconversions	0.655296	0.00171118
pab-MIR11423g-5p	Pentose and glucuronate interconversions	0.616608	0.0037847
csi-MIR166e-3p	Glycine, serine and threonine metabolism	-0.611446	0.00417569
ata-MIR166a-3p	Glycine, serine and threonine metabolism	-0.603916	0.00480556
gma-MIR166q-3p	Glycine, serine and threonine metabolism	-0.630193	0.00289807
mes-MIR166b-3p	Glycine, serine and threonine metabolism	-0.610624	0.00424101
csi-MIR166e-3p	Monobactam biosynthesis	0.623495	0.00331073
ata-MIR166a-3p	Monobactam biosynthesis	0.631025	0.00284997
ata-MIR166a-3p	Valine, leucine and isoleucine biosynthesis	0.618977	0.00361573
rco-MIR166b-3p	Valine, leucine and isoleucine biosynthesis	0.653772	0.00176915
hsa-mir-4317-5p	Arginine and proline metabolism	0.68223	0.000920477
cbr-mir-253-3p	Arginine and proline metabolism	0.651534	0.00185727
csi-MIR166e-3p	Arginine and proline metabolism	0.647591	0.00202143
ata-MIR166a-3p	Arginine and proline metabolism	0.656627	0.00166187
rco-MIR166b-3p	Arginine and proline metabolism	0.601958	0.00498159
cbr-mir-253-3p	Tyrosine metabolism	0.619715	0.00356436
csi-MIR166e-3p	Chlorocyclohexane and chlorobenzene degradation	0.692772	0.00070965
bna-MIR166d-3p	Chlorocyclohexane and chlorobenzene degradation	0.621891	0.00341643
ata-MIR166a-3p	Chlorocyclohexane and chlorobenzene degradation	0.629519	0.00293757
gma-MIR166q-3p	Chlorocyclohexane and chlorobenzene degradation	0.636986	0.00252426
mes-MIR166b-3p	Chlorocyclohexane and chlorobenzene degradation	0.627291	0.00307128
lus-MIR166i-3p	Chlorocyclohexane and chlorobenzene degradation	0.634867	0.00263629
ptc-MIR166h-3p	Chlorocyclohexane and chlorobenzene degradation	0.633961	0.00268541
cas-MIR166a-3p	Chlorocyclohexane and chlorobenzene degradation	0.601532	0.00502057
rco-MIR166b-3p	Phenylalanine, tyrosine and tryptophan biosynthesis	0.607292	0.00451414
cbr-mir-253-3p	Novobiocin biosynthesis	0.600017	0.00516131
ata-MIR166a-3p	Novobiocin biosynthesis	0.623495	0.00331073
rco-MIR166b-3p	Novobiocin biosynthesis	0.618722	0.00363361
hsa-mir-4317-5p	Taurine and hypotaurine metabolism	-0.60241	0.00494049
gma-MIR166t-3p	Taurine and hypotaurine metabolism	-0.628013	0.00302741
rco-MIR166b-3p	Taurine and hypotaurine metabolism	-0.611102	0.00420294
cbr-mir-253-3p	D-Arginine and D-ornithine metabolism	0.62426	0.00326122
csi-MIR166e-3p	N-Glycan biosynthesis	-0.632531	0.00276455
mes-MIR166b-3p	N-Glycan biosynthesis	-0.627291	0.00307128
lus-MIR166i-3p	N-Glycan biosynthesis	-0.636382	0.00255577
nta-MIR166g-3p	N-Glycan biosynthesis	-0.70305	0.000544982
ptc-MIR166h-3p	N-Glycan biosynthesis	-0.659868	0.00154675
rco-MIR166b-3p	N-Glycan biosynthesis	-0.700253	0.000586207
pab-MIR11423g-5p	N-Glycan biosynthesis	-0.661892	0.00147833
csi-MIR166e-3p	Glycerolipid metabolism	0.644579	0.00215486
ata-MIR166a-3p	Glycerolipid metabolism	0.646085	0.00208725
lus-MIR166i-3p	Glycerolipid metabolism	0.609108	0.00436348
ptc-MIR166h-3p	Glycerolipid metabolism	0.618722	0.00363361
rco-MIR166b-3p	Glycerolipid metabolism	0.658344	0.00160002
csi-MIR166e-3p	Aminobenzoate degradation	-0.653615	0.00177522
bna-MIR166d-3p	Aminobenzoate degradation	-0.668684	0.00126693
ata-MIR166a-3p	Aminobenzoate degradation	-0.686748	0.000824428
gma-MIR166q-3p	Aminobenzoate degradation	-0.700382	0.00058424
mes-MIR166b-3p	Aminobenzoate degradation	-0.693959	0.000688702
lus-MIR166i-3p	Aminobenzoate degradation	-0.637897	0.00247731
nta-MIR166g-3p	Aminobenzoate degradation	-0.646988	0.00204756
ptc-MIR166h-3p	Aminobenzoate degradation	-0.681965	0.000926377
cas-MIR166a-3p	Aminobenzoate degradation	-0.627291	0.00307128
gma-MIR166t-3p	Aminobenzoate degradation	-0.638555	0.00244388
hsa-mir-4317-5p	C5-Branched dibasic acid metabolism	0.629519	0.00293757
csi-MIR166e-3p	C5-Branched dibasic acid metabolism	0.635543	0.0026001
ata-MIR166a-3p	C5-Branched dibasic acid metabolism	0.667169	0.00131171
gma-MIR166t-3p	C5-Branched dibasic acid metabolism	0.618977	0.00361573
rco-MIR166b-3p	C5-Branched dibasic acid metabolism	0.678917	0.000996747
mes-MIR166b-3p	Methane metabolism	-0.709111	0.00046404
nta-MIR166g-3p	Methane metabolism	-0.725778	0.000292017
ptc-MIR166h-3p	Methane metabolism	-0.626341	0.00312977
cbr-mir-253-3p	Carbon fixation in photosynthetic organisms	-0.630321	0.00289063
rco-MIR166b-3p	Carbon fixation in photosynthetic organisms	-0.625579	0.00317738
cbr-mir-253-3p	Retinol metabolism	0.625776	0.00316507
csi-MIR166e-3p	Retinol metabolism	0.621989	0.00340992
ata-MIR166a-3p	Retinol metabolism	0.612953	0.00405831
rco-MIR166b-3p	Retinol metabolism	0.66444	0.00139579
hsa-mir-4317-5p	Zeatin biosynthesis	-0.617471	0.00372243
cbr-mir-253-3p	Zeatin biosynthesis	-0.627291	0.00307128
csi-MIR166e-3p	Zeatin biosynthesis	-0.635543	0.0026001
ata-MIR166a-3p	Zeatin biosynthesis	-0.620483	0.00351157
gma-MIR166t-3p	Zeatin biosynthesis	-0.664157	0.00140474
rco-MIR166b-3p	Glucosinolate biosynthesis	0.623294	0.00332384
prv-mir-LLT8-5p	Aminoacyl-tRNA biosynthesis	-0.623401	0.00331685
hsa-mir-4317-5p	Drug metabolism - cytochrome P450	0.658133	0.00160751
cbr-mir-253-3p	Drug metabolism - cytochrome P450	0.722748	0.000318436
csi-MIR166e-3p	Drug metabolism - cytochrome P450	0.71235	0.000425144
bna-MIR166d-3p	Drug metabolism - cytochrome P450	0.698873	0.000607494
ata-MIR166a-3p	Drug metabolism - cytochrome P450	0.713856	0.000408026
gma-MIR166q-3p	Drug metabolism - cytochrome P450	0.688307	0.000793317
mes-MIR166b-3p	Drug metabolism - cytochrome P450	0.651534	0.00185727
lus-MIR166i-3p	Drug metabolism - cytochrome P450	0.672747	0.00115311
nta-MIR166g-3p	Drug metabolism - cytochrome P450	0.677292	0.00103608
ptc-MIR166h-3p	Drug metabolism - cytochrome P450	0.704825	0.000520136
cas-MIR166a-3p	Drug metabolism - cytochrome P450	0.637897	0.00247731
gma-MIR166t-3p	Drug metabolism - cytochrome P450	0.620483	0.00351157
rco-MIR166b-3p	Drug metabolism - cytochrome P450	0.794737	2.84e-05
pab-MIR11423g-5p	Drug metabolism - cytochrome P450	0.614344	0.00395229
hsa-mir-4317-5p	Type I polyketide structures	0.650603	0.00189498
rco-MIR166b-3p	2-Oxocarboxylic acid metabolism	0.654534	0.00173996
rco-MIR166b-3p	Biosynthesis of amino acids	0.667488	0.00130219
gma-MIR166q-3p	EGFR tyrosine kinase inhibitor resistance	-0.62642	0.00312492
mes-MIR166b-3p	EGFR tyrosine kinase inhibitor resistance	-0.771234	6.86e-05
lus-MIR166i-3p	EGFR tyrosine kinase inhibitor resistance	-0.627291	0.00307128
nta-MIR166g-3p	EGFR tyrosine kinase inhibitor resistance	-0.753052	0.000126971
ptc-MIR166h-3p	EGFR tyrosine kinase inhibitor resistance	-0.653772	0.00176915
bna-MIR166d-3p	Flagellar assembly	0.612835	0.0040674
gma-MIR166q-3p	Flagellar assembly	0.605287	0.00468539
mes-MIR166b-3p	Flagellar assembly	0.660625	0.00152085
nta-MIR166g-3p	Flagellar assembly	0.642443	0.0022539
csi-MIR166e-3p	Phosphotransferase system (PTS)	0.671688	0.00118191
bna-MIR166d-3p	Phosphotransferase system (PTS)	0.655854	0.00169038
ata-MIR166a-3p	Phosphotransferase system (PTS)	0.615965	0.00383173
gma-MIR166q-3p	Phosphotransferase system (PTS)	0.640759	0.00233459
mes-MIR166b-3p	Phosphotransferase system (PTS)	0.604563	0.00474858
lus-MIR166i-3p	Phosphotransferase system (PTS)	0.660625	0.00152085
nta-MIR166g-3p	Phosphotransferase system (PTS)	0.612139	0.00412139
ptc-MIR166h-3p	Phosphotransferase system (PTS)	0.653772	0.00176915
rco-MIR166b-3p	Phosphotransferase system (PTS)	0.688061	0.000798152
mes-MIR166b-3p	mRNA surveillance pathway	-0.648503	0.0019824
nta-MIR166g-3p	mRNA surveillance pathway	-0.646988	0.00204756
prv-mir-LLT8-5p	DNA replication	-0.642269	0.00226212
nta-MIR166g-3p	DNA replication	-0.6182	0.00367046
rco-MIR166b-3p	DNA replication	-0.652248	0.00182875
pab-MIR11423g-5p	DNA replication	-0.631703	0.00281126
mes-MIR166b-3p	Proteasome	-0.653049	0.00179723
rco-MIR166b-3p	Nucleotide excision repair	-0.621008	0.00347586
pab-MIR11423g-5p	Nucleotide excision repair	-0.667175	0.00131156
mes-MIR166b-3p	Fanconi anemia pathway	-0.640927	0.00232642
nta-MIR166g-3p	Fanconi anemia pathway	-0.606078	0.00461722
prv-mir-LLT8-5p	Phagosome	0.606797	0.00455596
csi-MIR166e-3p	Phagosome	0.646085	0.00208725
gma-MIR166q-3p	mTOR signaling pathway	-0.615099	0.00389576
mes-MIR166b-3p	mTOR signaling pathway	-0.756082	0.000115005
lus-MIR166i-3p	mTOR signaling pathway	-0.62123	0.00346082
nta-MIR166g-3p	mTOR signaling pathway	-0.745476	0.000161661
ptc-MIR166h-3p	mTOR signaling pathway	-0.647677	0.00201774
cbr-mir-253-3p	Thermogenesis	-0.601532	0.00502057
rco-MIR166b-3p	Thermogenesis	-0.608816	0.00438745
mes-MIR166b-3p	Retrograde endocannabinoid signaling	0.609108	0.00436348
nta-MIR166g-3p	Retrograde endocannabinoid signaling	0.637897	0.00247731
ptc-MIR166h-3p	Retrograde endocannabinoid signaling	0.612626	0.00408353
mes-MIR166b-3p	Cholinergic synapse	-0.628806	0.00297982
nta-MIR166g-3p	Cholinergic synapse	-0.645473	0.00211451
hsa-mir-4317-5p	Thyroid hormone synthesis	-0.652109	0.00183428
bna-MIR166d-3p	Thyroid hormone synthesis	-0.600759	0.00509201
mes-MIR166b-3p	Thyroid hormone synthesis	-0.616684	0.00377916
lus-MIR166i-3p	Thyroid hormone synthesis	-0.607593	0.00448887
nta-MIR166g-3p	Thyroid hormone synthesis	-0.654564	0.00173883
ptc-MIR166h-3p	Thyroid hormone synthesis	-0.625579	0.00317738
mes-MIR166b-3p	Oxytocin signaling pathway	-0.636382	0.00255577
nta-MIR166g-3p	Oxytocin signaling pathway	-0.606078	0.00461722
ggo-mir-542-3p	Type I diabetes mellitus	-0.622745	0.00335979
eca-mir-542-3p	Type I diabetes mellitus	-0.622745	0.00335979
mml-mir-542-3p	Type I diabetes mellitus	-0.622745	0.00335979
ppy-mir-542-3p	Type I diabetes mellitus	-0.622745	0.00335979
mmu-mir-542-3p	Type I diabetes mellitus	-0.622745	0.00335979
prv-mir-LLT8-5p	Type I diabetes mellitus	-0.627929	0.00303247
nta-MIR166g-3p	Bile secretion	-0.607593	0.00448887
hsa-mir-4317-5p	Prion diseases	0.71235	0.000425144
hsa-mir-4317-5p	Salmonella infection	0.605422	0.00467368
gma-MIR166t-3p	Salmonella infection	0.625001	0.00321394
bna-MIR166d-3p	Staphylococcus aureus infection	-0.635476	0.00260365
gma-MIR166q-3p	Staphylococcus aureus infection	-0.641514	0.00229812
mes-MIR166b-3p	Staphylococcus aureus infection	-0.657595	0.00162678
prv-mir-LLT8-5p	Tuberculosis	-0.61208	0.00412599
mes-MIR166b-3p	Human T-cell leukemia virus 1 infection	-0.642443	0.0022539
nta-MIR166g-3p	Human T-cell leukemia virus 1 infection	-0.651534	0.00185727
gma-MIR166t-3p	Human T-cell leukemia virus 1 infection	-0.617471	0.00372243
ptc-MIR166h-3p	Epstein-Barr virus infection	-0.601958	0.00498159
mdm-MIR166j-3p	Valine, leucine and isoleucine degradation	-0.657363	0.00163512
cme-MIR166c-3p	Lysine degradation	-0.687899	0.000801367
mdm-MIR166j-3p	Lysine degradation	-0.711703	0.000432684
cme-MIR166c-3p	Biosynthesis of enediyne antibiotics	-0.640927	0.00232642
mdm-MIR166j-3p	Biosynthesis of enediyne antibiotics	-0.655854	0.00169038
mdm-MIR166j-3p	Renin-angiotensin system	-0.616608	0.0037847
csi-MIR166e-3p	Valine, leucine and isoleucine degradation	-0.716868	0.000375542
bna-MIR166d-3p	Valine, leucine and isoleucine degradation	-0.630193	0.00289807
ata-MIR166a-3p	Valine, leucine and isoleucine degradation	-0.68976	0.000765221
gma-MIR166q-3p	Valine, leucine and isoleucine degradation	-0.627174	0.00307841
ptc-MIR166h-3p	Valine, leucine and isoleucine degradation	-0.612626	0.00408353
gma-MIR166t-3p	Valine, leucine and isoleucine degradation	-0.643073	0.00222429
rco-MIR166b-3p	Valine, leucine and isoleucine degradation	-0.612626	0.00408353
hsa-mir-4317-5p	Lysine degradation	-0.734941	0.000223199
prv-mir-LLT8-5p	Lysine degradation	-0.627174	0.00307841
cbr-mir-253-3p	Lysine degradation	-0.690929	0.00074323
csi-MIR166e-3p	Lysine degradation	-0.790664	3.33e-05
bna-MIR166d-3p	Lysine degradation	-0.709439	0.000459972
ata-MIR166a-3p	Lysine degradation	-0.784639	4.2e-05
gma-MIR166q-3p	Lysine degradation	-0.685288	0.00085449
mes-MIR166b-3p	Lysine degradation	-0.636382	0.00255577
lus-MIR166i-3p	Lysine degradation	-0.7379	0.000204172
nta-MIR166g-3p	Lysine degradation	-0.695475	0.000662735
ptc-MIR166h-3p	Lysine degradation	-0.726922	0.000282547
cas-MIR166a-3p	Lysine degradation	-0.640927	0.00232642
gma-MIR166t-3p	Lysine degradation	-0.742471	0.000177515
rco-MIR166b-3p	Lysine degradation	-0.733018	0.000236359
hsa-mir-4317-5p	Lipoic acid metabolism	-0.625001	0.00321394
csi-MIR166e-3p	Lipoic acid metabolism	-0.695784	0.000657535
ata-MIR166a-3p	Lipoic acid metabolism	-0.710844	0.00044287
gma-MIR166t-3p	Lipoic acid metabolism	-0.650603	0.00189498
hsa-mir-4317-5p	Biosynthesis of enediyne antibiotics	-0.644579	0.00215486
gma-MIR166t-3p	Biosynthesis of enediyne antibiotics	-0.608434	0.00441889
prv-mir-LLT8-5p	PPAR signaling pathway	-0.614344	0.00395229
cbr-mir-253-3p	PPAR signaling pathway	-0.640927	0.00232642
rco-MIR166b-3p	PPAR signaling pathway	-0.636247	0.00256285
hsa-mir-4317-5p	Renin-angiotensin system	-0.649097	0.00195735
csi-MIR166e-3p	Renin-angiotensin system	-0.647591	0.00202143
ata-MIR166a-3p	Renin-angiotensin system	-0.677712	0.00102581
cbr-mir-253-3p	Protein digestion and absorption	-0.619715	0.00356436
csi-MIR166e-3p	Protein digestion and absorption	-0.670181	0.00122392
ata-MIR166a-3p	Protein digestion and absorption	-0.640061	0.00236876
rco-MIR166b-3p	Protein digestion and absorption	-0.633961	0.00268541

## Sheet: S9f hubothermiRNA microbes
ID	variable	r value	p value
cme-MIR166c-3p	Parabacteroides_unclassified	-0.637897	0.00247731
mes-MIR166b-3p	Parabacteroides_unclassified	-0.640927	0.00232642
lus-MIR166i-3p	Parabacteroides_unclassified	-0.622745	0.00335979
nta-MIR166g-3p	Parabacteroides_unclassified	-0.721233	0.000332392
ptc-MIR166h-3p	Parabacteroides_unclassified	-0.65301	0.00179874
bna-MIR166d-3p	Collinsella_unclassified	-0.627174	0.00307841
cme-MIR166c-3p	Collinsella_unclassified	-0.646988	0.00204756
ata-MIR166a-3p	Collinsella_unclassified	-0.608434	0.00441889
gma-MIR166q-3p	Collinsella_unclassified	-0.658873	0.00158138
mes-MIR166b-3p	Collinsella_unclassified	-0.687899	0.000801367
nta-MIR166g-3p	Collinsella_unclassified	-0.674262	0.00111292
csi-MIR166e-3p	Olsenella_unclassified	-0.685242	0.000855455
bna-MIR166d-3p	Olsenella_unclassified	-0.745666	0.000160702
cme-MIR166c-3p	Olsenella_unclassified	-0.786386	3.93101e-05
ata-MIR166a-3p	Olsenella_unclassified	-0.635543	0.0026001
gma-MIR166q-3p	Olsenella_unclassified	-0.804534	1.89877e-05
mes-MIR166b-3p	Olsenella_unclassified	-0.8576	1.34779e-06
lus-MIR166i-3p	Olsenella_unclassified	-0.669716	0.00123715
nta-MIR166g-3p	Olsenella_unclassified	-0.760628	9.88735e-05
ptc-MIR166h-3p	Olsenella_unclassified	-0.675108	0.00109101
cas-MIR166a-3p	Olsenella_unclassified	-0.669716	0.00123715
rco-MIR166b-3p	Olsenella_unclassified	-0.62177	0.00342456
mdm-MIR166j-3p	Olsenella_unclassified	-0.723779	0.00030923
mes-MIR166b-3p	Desulfovibrio_desulfuricans	-0.631836	0.00280367
gma-MIR166t-3p	Alistipes_putredinis	-0.607444	0.00450135
mdm-MIR166j-3p	Alistipes_putredinis	-0.634063	0.00267982
dno-mir-542-3p	Subdoligranulum_variabile	-0.682727	0.000909455
ggo-mir-542-3p	Subdoligranulum_variabile	-0.639412	0.00240088
cgr-mir-542-3p	Subdoligranulum_variabile	-0.620382	0.00351847
hsa-mir-542-3p	Subdoligranulum_variabile	-0.651534	0.00185727
ssc-mir-542-3p	Subdoligranulum_variabile	-0.669012	0.00125741
eca-mir-542-3p	Subdoligranulum_variabile	-0.639412	0.00240088
mml-mir-542-3p	Subdoligranulum_variabile	-0.639412	0.00240088
nle-mir-542-3p	Subdoligranulum_variabile	-0.682727	0.000909455
cja-mir-542-3p	Subdoligranulum_variabile	-0.669012	0.00125741
ppy-mir-542-3p	Subdoligranulum_variabile	-0.639412	0.00240088
ppa-mir-542-3p	Subdoligranulum_variabile	-0.682727	0.000909455
bta-mir-542-3p	Subdoligranulum_variabile	-0.648503	0.0019824
cpo-mir-542-3p	Subdoligranulum_variabile	-0.673584	0.00113076
mmu-mir-542-3p	Subdoligranulum_variabile	-0.639412	0.00240088
cfa-mir-542-3p	Subdoligranulum_variabile	-0.682727	0.000909455
pal-mir-542-3p	Subdoligranulum_variabile	-0.682727	0.000909455
chi-mir-542-3p	Subdoligranulum_variabile	-0.651534	0.00185727
ggo-mir-542-3p	Alistipes_indistinctus	-0.620195	0.00353126
hsa-mir-542-3p	Alistipes_indistinctus	-0.606185	0.00460807
eca-mir-542-3p	Alistipes_indistinctus	-0.620195	0.00353126
mml-mir-542-3p	Alistipes_indistinctus	-0.620195	0.00353126
ppy-mir-542-3p	Alistipes_indistinctus	-0.620195	0.00353126
bta-mir-542-3p	Alistipes_indistinctus	-0.604317	0.0047702
mmu-mir-542-3p	Alistipes_indistinctus	-0.620195	0.00353126
chi-mir-542-3p	Alistipes_indistinctus	-0.606185	0.00460807
